# Supplementary material for: Quantitative 3D-imaging for cell biology and ecology of environmental microbial eukaryotes
Source: eLife. 2017 Oct 31;6:e26066. doi: 10.7554/eLife.26066 (PMC5663481; doi:10.7554/eLife.26066)
Supplement: Figure 1—source data 1. [file elife-26066-fig1-data1.xlsx]

## Sheet: registry
//<PACKAGE>	eHCFM_ACQUISITIONS_REGISTRY
//<CITATION>	Tara Oceans Consortium (2013) Registry of acquistion from the 2009-2012 Tara-Ocean expedition
//<DATE OF CREATION>	2013--03--21
//<DATE OF LAST UPDATE>	2015--09--01
//<README>	This version can be used to provide data discovery services
//<CONTACT>	Sebastien Colin<colin@sb-roscoff.fr>
//<METADATA FIELDS DESCRIPTION>
PACKAGE NAME	METADATA FIELD SHORT NAME	METADATA FIELD FULL NAME	METADATA FIELD DEFINITION	REQUIREMENT [mandatory (M), conditional mandatory (C), optional (X), environment-dependent (E) or not applicable (-)]	EXAMPLE	FORMAT	OCCURRENCE [can be used only once (1), multiple times (m), or none (0)]	POSITION
TARA_SAMPLES_REGISTRY	SAMPLE_BARCODE	SAMPLE_BARCODE	unique barcode identifying every samples of the TaraOcean expedition	M	TARA_G000001583	text	m	0
eHCFM_SAMPLES_REGISTRY	eHCFM_SAMPLE_LABEL_aggregated	eHCFM_SAMPLE_LABEL_aggregated	Specific labeling of sample for the eHCFM processing that integrate the station code S000 the depth code D0 (Surf D0, DCM D1), the sample type code R00, the barcode G000000000	M	S100--D0--R37--G000001583	text	m	1
TARA_EVENTS_REGISTRY	EVENT_LABEL	EVENT_LABEL	An EVENT corresponds to the deployment of a sampling device. It is bound in space and time. The EVENT_LABEL is a unique identifier composed of the project prefix <TARA>, sampling date/time <yyyymmddThh:mm:ssZ>, station number <000>, and a short label to indicate the sampling device used, e.g. <EVENT_CAST>, <EVENT_NET>, <EVENT_PUMP>.	M	TARA_20110416T1508Z_100_EVENT_CAST	text	m	2
TARA_EVENTS_REGISTRY	EVENT_DATETIME_Start	EVENT_DATETIME_Start	Date and time at the start of the sampling EVENT.	M	2011-04-16T15:05:30Z	yyyy-mm-ddThh:mm:ssZ	m	3
TARA_EVENTS_REGISTRY	EVENT_DATETIME_End	EVENT_DATETIME_End	Date and time at the end of the sampling EVENT.	M	2011-04-16T15:38Z	yyyy-mm-ddThh:mm:ssZ	m	4
TARA_EVENTS_REGISTRY	EVENT_LATITUDE_Start	EVENT_LATITUDE_Start	Latitude coordinate at the start of the sampling EVENT. Decimal degrees; North= +, South= -	M	-12.9391	##.####	m	5
TARA_EVENTS_REGISTRY	EVENT_LONGITUDE_Start	EVENT_LONGITUDE_Start	Longitude coordinate at the start of the sampling EVENT. Decimal degrees; East= +, West= -	M	-96.1012	###.####	m	6
TARA_EVENTS_REGISTRY	EVENT_LATITUDE_End	EVENT_LATITUDE_End	Latitude coordinate at the end of the sampling EVENT. Decimal degrees; North= +, South= -	M	-12.9319	##.####	m	7
TARA_EVENTS_REGISTRY	EVENT_LONGITUDE_End	EVENT_LONGITUDE_End	Longitude coordinate at the end of the sampling EVENT. Decimal degrees; East= +, West= -	M	-96.117	###.####	m	8
TARA_SAMPLES_REGISTRY	SAMPLE_DEPTH_Intended_min_(m)	SAMPLE_DEPTH_Intended_min_(m)	Indicates which minimum (absolute value of the max depth) depth in metres was targeted by sampling	C	5	number	m	9
TARA_SAMPLES_REGISTRY	SAMPLE_PROTOCOL_Size-Fraction_Lower-Threshold_(µm)	SAMPLE_PROTOCOL_Size-Fraction_Lower-Threshold_(µm)	Lower size threshold	C	5	text	m	10
TARA_SAMPLES_REGISTRY	SAMPLE_PROTOCOL_Concatenated	SAMPLE_PROTOCOL_Concatenated	Concatenation of <SAMPLE_PROTOCOL_LABEL_Abbreviation>, <SAMPLE_Material>, <SAMPLE_PROTOCOL_Size-Fraction_Lower-Threshold_(µm)> and <SAMPLE_PROTOCOL_Size-Fraction_Upper-Threshold_(µm)>	M	PROT_H5_CW5-20	text	m	11
eHCFM_SAMPLES_REGISTRY	eHCFM_SAMPLE_PROTOCOL_Concentration_Factor	eHCFM_SAMPLE_PROTOCOL_Concentration_Factor	The concentration factor of the raw seawater at the end of the sample preparation (here the collected volume is ajusted to 3 L (0,003 m3) then factor is the RawVol m3 / ConcVol m3)	C	50	number	m	12
eHCFM_ACQUISITIONS_REGISTRY	eHCFM_ACQUISITION_LABEL_aggregated	eHCFM_ACQUISITION_LABEL_aggregated	Specific labeling of acquistion run for the eHCFM processing that integrate the station code S000 the depth code D0 (Surf D0, DCM D1), the sample type code R00, the barcode G000000000, and the acquisition starting date Ayymmdd	M	S100--D0--R37--G000001583--A130927	text	1	13
eHCFM_ACQUISITIONS_REGISTRY	eHCFM_ACQUISITION_Sample_VolumeLoad	eHCFM_ACQUISITION_Sample_VolumeLoad	Indicates the volume of sample that has been loaded into the well (ml)	M	2.4	number	m	14
eHCFM_ACQUISITIONS_REGISTRY	eHCFM_ACQUISITION_Sample_VolumeNormalised	eHCFM_ACQUISITION_Sample_VolumeNormalised_(m3)	the normalisation is achieved by multiplying the concentration factor and the loaded volume, the volume is in m3	C	10000.1	number	m	15
eHCFM_ACQUISITIONS_REGISTRY	eHCFM_ACQUISITION_Sample_WellCoordinates	eHCFM_ACQUISITION_Sample_WellCoordinates	Indicates the well coordinates where the sample has been loaded (UiiVjj)	M	U00V01	text	m	16
eHCFM_ACQUISITIONS_REGISTRY	eHCFM_ACQUISITION_Project_Label	eHCFM_ACQUISITION_Project_Label	Specific labeling of the acquisition project	M	TARA_HCS1_H20	text	m	17
eHCFM_ACQUISITIONS_REGISTRY	eHCFM_ACQUISITION_Date	eHCFM_ACQUISITION_Date	The date of the acquisition run recorded by the instrument (yyyy-mm-ddThh:mm:ss)	M	2013-09-28T19:45:25	yyyy-mm-ddThh:mm:ss	1	18
eHCFM_ACQUISITIONS_REGISTRY	eHCFM_ACQUISITION_Operator	eHCFM_ACQUISITION_Operator	The operator's name who has processed the sample	M	Sebastien Colin	text	m	19
eHCFM_ACQUISITIONS_REGISTRY	eHCFM_ACQUISITION_Mounting_End	eHCFM_ACQUISITION_Mounting_End	Time when the mounting has been finished (hh:mm)	M	00:45:00	hh:mm	m	20
eHCFM_ACQUISITIONS_REGISTRY	eHCFM_ACQUISITION_Run_Label	eHCFM_ACQUISITION_Run_Label	The run label recorded by the instrument	M	TARA_HCS1_H20_G100001472_G100001473--2013_09_28_19_45_25	text	m	21
eHCFM_ACQUISITIONS_REGISTRY	eHCFM_ACQUISITION_Run_Duration	eHCFM_ACQUISITION_Run_Duration	Running Time of the acquisition (hh:mm)	M	18:35:00	hh:mm	m	22
eHCFM_ACQUISITIONS_REGISTRY	eHCFM_ACQUISITION_Run_Template	eHCFM_ACQUISITION_Run_Template	Indicates the name of the template file used in the matrixscreener application	M	TARA_HCS1_20-180_MATRIX8W_template.xml	text	m	23
eHCFM_ACQUISITIONS_REGISTRY	eHCFM_ACQUISITION_Run_Magnification	eHCFM_ACQUISITION_Run_Magnification	Indicates the magnification lens of the main acquisition job	M	20	number	m	24
eHCFM_ACQUISITIONS_REGISTRY	eHCFM_ACQUISITION_Run_System	eHCFM_ACQUISITION_Run_System	Indicates the model of the Instrument	M	Leica_SP8	text	m	25
eHCFM_ACQUISITIONS_REGISTRY	eHCFM_ACQUISITION_Run_Protocol	eHCFM_ACQUISITION_Run_Protocol	Indicates whether the acquisition had been basic (BASIC) or it had included an adaptative feedback (INTELLIGENT) of the ROI	M	BASIC	text	m	26
eHCFM_ACQUISITIONS_REGISTRY	eHCFM_ACQUISITION_Run_VoxelSize	eHCFM_ACQUISITION_Run_VoxelSize	Indicates the voxel size of the main acquisition job in nm (X000Y000Z000)	M	X252Y252Z3000	text	m	27
eHCFM_ACQUISITIONS_REGISTRY	eHCFM_ACQUISITION_Run_MetadataFile_URL	eHCFM_ACQUISITION_Run_MetadataFile_URI	Indicates the path to get the run leica metadatafile	C	http://	URI	m	28
eHCFM_ACQUISITIONS_REGISTRY	eHCFM_ACQUISITION_Run_OutputFiles_URL	eHCFM_ACQUISITION_Run_OutputFiles_URI	Indicateds the path to get the outfiles folder	C	http://	URI	m	29
eHCFM_ACQUISITIONS_REGISTRY	eHCFM_ACQUISITION_Mounting_Protocol	eHCFM_ACQUISITION_Protocol	The name of the acquisition protocol version	M	Protocol_TARA_HCS1_H5_V1	text	m	30
eHCFM_ACQUISITIONS_REGISTRY	eHCFM_ACQUISITION_Plate_WellDesign	eHCFM_ACQUISITION_Plate_WellDesign	The wells dimension (U00V00) of the multiwell plate that has been used	M	U02V03	text	m	31
eHCFM_ACQUISITIONS_REGISTRY	eHCFM_ACQUISITION_Plate_WellHeight	eHCFM_ACQUISITION_Plate_WellHeight	The well height (mm)	M	10.4	number	m	32
eHCFM_ACQUISITIONS_REGISTRY	eHCFM_ACQUISITION_Plate_WellWidth	eHCFM_ACQUISITION_Plate_WellWidth	The well width (mm)	M	8.3	number	m	33
eHCFM_ACQUISITIONS_REGISTRY	eHCFM_ACQUISITION_Plate_WellArea	eHCFM_ACQUISITION_Plate_WellArea	The well area (mm²)	M	86.32	number	m	34
eHCFM_ACQUISITIONS_REGISTRY	eHCFM_ACQUISITION_Plate_CommercialRef	eHCFM_ACQUISITION_Plate_CommercialRef	The commercial reference of the plate (Brand, Name, ref)	M	(Nunc, Lab-Tek-II- 8Well-Chambered-Coverglass, 155409)	text	m	35
eHCFM_ACQUISITIONS_REGISTRY	eHCFM_ACQUISITION_Sample_ZSlices	eHCFM_ACQUISITION_Sample_ZSlices	Indicates the number of slices in the Z axis	M	34	number	m	36
eHCFM_ACQUISITIONS_REGISTRY	eHCFM_ACQUISITION_Sample_Channels	eHCFM_ACQUISITION_Sample_Channels	Indicates the number of channels that has been recorded	M	5	number	m	37
eHCFM_ACQUISITIONS_REGISTRY	eHCFM_ACQUISITION_Sample_FramesperFOV	eHCFM_ACQUISITION_Sample_FramesperFOV	Indicates the number of pictures that are recorded at each position	M	170	number	m	38
eHCFM_ACQUISITIONS_REGISTRY	eHCFM_ACQUISITION_Sample_FrameTransform	eHCFM_ACQUISITION_Sample_FrameTransform	Describes the transformation required to restore the real orientation of the pict	M	(rotation 90°LEFT, FLIP X)	text	m	39
eHCFM_ACQUISITIONS_REGISTRY	eHCFM_ACQUISITION_Sample_FramePIX	eHCFM_ACQUISITION_Sample_FramePIX	Indicates the pictures format in pixel (X0000Y0000)	M	X2048Y2048	number	m	40
eHCFM_ACQUISITIONS_REGISTRY	eHCFM_ACQUISITION_Sample_FovWidth	eHCFM_ACQUISITION_Sample_FovWidth	Indicates the width of a square field of view (mm)	M	0.775	number	m	41
eHCFM_ACQUISITIONS_REGISTRY	eHCFM_ACQUISITION_Sample_MosaicFov	eHCFM_ACQUISITION_Sample_MosaicFov	Indicates the quantity of field of view that has been acquired across the full mosaic	M	180	number	m	42
eHCFM_ACQUISITIONS_REGISTRY	eHCFM_ACQUISITION_Sample_MosaicDim	eHCFM_ACQUISITION_Sample_MosaicDim	Indicates the tilling (X00Y00) dimension the full mosaic	M	X15Y12	text	m	43
eHCFM_ACQUISITIONS_REGISTRY	eHCFM_ACQUISITION_Sample_MosaicOverlap	eHCFM_ACQUISITION_Sample_MosaicOverlap	Indicates the overlapp between field of view (%)	M	5	number	m	44
eHCFM_ACQUISITIONS_REGISTRY	eHCFM_ACQUISITION_Sample_MosaicArea	eHCFM_ACQUISITION_Sample_MosaicArea	Indicates the mosaic area (mm²)	M	98.3433	number	m	45
eHCFM_ACQUISITIONS_REGISTRY	eHCFM_ACQUISITION_Sample_VolumeImaged	eHCFM_ACQUISITION_Sample_VolumeImaged	Indicates the percentage of the sample volume that has been loaded into the well which has been imaged. This is the % betwenn the mosaic area and the well area (MosaicAreax100/WellArea)	M	113.929	number	m	46
eHCFM_ACQUISITIONS_REGISTRY	eHCFM_ACQUISITION_Sample_Channel1	eHCFM_ACQUISITION_Sample_Channel1	Describes the channel1 detection target	C	Membranes-DiOC6 green	text	m	47
eHCFM_ACQUISITIONS_REGISTRY	eHCFM_ACQUISITION_Sample_Channel2	eHCFM_ACQUISITION_Sample_Channel2	Describes the channel2 detection target	C	Chlorophyll red	text	m	48
eHCFM_ACQUISITIONS_REGISTRY	eHCFM_ACQUISITION_Sample_Channel3	eHCFM_ACQUISITION_Sample_Channel3	Describes the channel3 detection target	C	Transmitted Light gray	text	m	49
eHCFM_ACQUISITIONS_REGISTRY	eHCFM_ACQUISITION_Sample_Channel4	eHCFM_ACQUISITION_Sample_Channel4	Describes the channel4 detection target	C	DNA-Hoechst blue	text	m	50
eHCFM_ACQUISITIONS_REGISTRY	eHCFM_ACQUISITION_Sample_Channel5	eHCFM_ACQUISITION_Sample_Channel5	Describes the channel5 detection target	C	surface staining-ALEXA546 purple	text	m	51
eHCFM_ACQUISITIONS_REGISTRY	eHCFM_ACQUISITION_Sample_Channel6	eHCFM_ACQUISITION_Sample_Channel6	Describes the channel6 detection target	C	none	text	m	52
eHCFM_ACQUISITIONS_REGISTRY	eHCFM_ACQUISITION_Sample_RunnningTime	eHCFM_ACQUISITION_Sample_RunnningTime	Indicates how long runs the acquisition for one sample (hr)	M	09:00:00	hh:mm:ss	m	53
eHCFM_ACQUISITIONS_REGISTRY	eHCFM_ACQUISITION_CalibrationBeads1_WellCoordinates	eHCFM_ACQUISITION_CalibrationBeads1_WellCoordinates	Indicates where into the plate well the beads 1 has been loaded	M	U00V00	text	m	54
eHCFM_ACQUISITIONS_REGISTRY	eHCFM_ACQUISITION_CalibrationBeads1_Intensity	eHCFM_ACQUISITION_CalibrationBeads1_Intensity	Indicates the fluorecent intensity of the beads 1 (%) written on the tube	M	0.32	number	m	55
eHCFM_ACQUISITIONS_REGISTRY	eHCFM_ACQUISITION_CalibrationBeads1_Color	eHCFM_ACQUISITION_CalibrationBeads1_Color	Indicates the color of the beads 1 fluorescence	M	red	text	m	56
eHCFM_ACQUISITIONS_REGISTRY	eHCFM_ACQUISITION_CalibrationBeads1_Diameter	eHCFM_ACQUISITION_CalibrationBeads1_Diameter	Indicate the diameter of the beads 1 (nm)	M	2500	number	m	57
eHCFM_ACQUISITIONS_REGISTRY	eHCFM_ACQUISITION_CalibrationBeads1_CommercialRef	eHCFM_ACQUISITION_CalibrationBeads1_CommercialRef	The commercial reference of the beads (Brand, Name, ref, batch)	M	(LifeScience, InSpeck-deep-red, I-7225, lot1267301 )	text	m	58
eHCFM_ACQUISITIONS_REGISTRY	eHCFM_ACQUISITION_CalibrationBeads2_WellCoordinates	eHCFM_ACQUISITION_CalibrationBeads2_WellCoordinates	Indicates where into the plate well the beads 2 has been loaded	M	U00V00	text	m	59
eHCFM_ACQUISITIONS_REGISTRY	eHCFM_ACQUISITION_CalibrationBeads2_Intensity	eHCFM_ACQUISITION_CalibrationBeads2_Intensity	Indicates the fluorecent intensity of the beads 2 (%) written on the tube	M	0.47	number	m	60
eHCFM_ACQUISITIONS_REGISTRY	eHCFM_ACQUISITION_CalibrationBeads2_Color	eHCFM_ACQUISITION_CalibrationBeads2_Color	Indicates the color of the beads 2 fluorescence	M	green	text	m	61
eHCFM_ACQUISITIONS_REGISTRY	eHCFM_ACQUISITION_CalibrationBeads2_Diameter	eHCFM_ACQUISITION_CalibrationBeads2_Diameter	Indicate the diameter of the beads 2 (nm)	M	6000	number	m	62
eHCFM_ACQUISITIONS_REGISTRY	eHCFM_ACQUISITION_CalibrationBeads2_CommercialRef	eHCFM_ACQUISITION_CalibrationBeads2_CommercialRef	The commercial reference of the beads (Brand, Name, ref, batch)	M	(LifeScience, InSpeck-green, I-14785, lot118968 )	text	m	63
eHCFM_ACQUISITIONS_REGISTRY	eHCFM_ACQUISITION_CalibrationBeads3_WellCoordinates	eHCFM_ACQUISITION_CalibrationBeads3_WellCoordinates	Indicates where into the plate well the beads 3 has been loaded	M	U01V00	text	m	64
eHCFM_ACQUISITIONS_REGISTRY	eHCFM_ACQUISITION_CalibrationBeads3_Intensity	eHCFM_ACQUISITION_CalibrationBeads3_Intensity	Indicates the fluorecent intensity of the beads 3 (%) written on the tube	M	not found	number	m	65
eHCFM_ACQUISITIONS_REGISTRY	eHCFM_ACQUISITION_CalibrationBeads3_Color	eHCFM_ACQUISITION_CalibrationBeads3_Color	Indicates the color of the beads 3 fluorescence	M	red	text	m	66
eHCFM_ACQUISITIONS_REGISTRY	eHCFM_ACQUISITION_CalibrationBeads3_Diameter	eHCFM_ACQUISITION_CalibrationBeads3_Diameter	Indicate the diameter of the beads 3 (nm)	M	2500	number	m	67
eHCFM_ACQUISITIONS_REGISTRY	eHCFM_ACQUISITION_CalibrationBeads3_CommercialRef	eHCFM_ACQUISITION_CalibrationBeads3_CommercialRef	The commercial reference of the beads (Brand, Name, ref, batch)	M	(LifeScience, InSpeck-deep-red, I-7225, lot1267301 )	text	m	68
eHCFM_ACQUISITIONS_REGISTRY	eHCFM_ACQUISITION_CalibrationBeads4_WellCoordinates	eHCFM_ACQUISITION_CalibrationBeads4_WellCoordinates	Indicates where into the plate well the beads 4 has been loaded	M	U01V00	text	m	69
eHCFM_ACQUISITIONS_REGISTRY	eHCFM_ACQUISITION_CalibrationBeads4_Intensity	eHCFM_ACQUISITION_CalibrationBeads4_Intensity	Indicates the fluorecent intensity of the beads 4 (%) written on the tube	M	1.37	number	m	70
eHCFM_ACQUISITIONS_REGISTRY	eHCFM_ACQUISITION_CalibrationBeads4_Color	eHCFM_ACQUISITION_CalibrationBeads4_Color	Indicates the color of the beads 4 fluorescence	M	green	text	m	71
eHCFM_ACQUISITIONS_REGISTRY	eHCFM_ACQUISITION_CalibrationBeads4_Diameter	eHCFM_ACQUISITION_CalibrationBeads4_Diameter	Indicate the diameter of the beads 4 (nm)	M	6000	number	m	72
eHCFM_ACQUISITIONS_REGISTRY	eHCFM_ACQUISITION_CalibrationBeads4_CommercialRef	eHCFM_ACQUISITION_CalibrationBeads4_CommercialRef	The commercial reference of the beads (Brand, Name, ref, batch)	M	(LifeScience, InSpeck-green, I-14785, lot118968 )	text	m	73
eHCFM_ACQUISITIONS_REGISTRY	eHCFM_ACQUISITION_CalibrationBeads5_WellCoordinates	eHCFM_ACQUISITION_CalibrationBeads5_WellCoordinates	Indicates where into the plate well the beads 5 has been loaded	M	U00V02	text	m	74
eHCFM_ACQUISITIONS_REGISTRY	eHCFM_ACQUISITION_CalibrationBeads5_Intensity	eHCFM_ACQUISITION_CalibrationBeads5_Intensity	Indicates the fluorecent intensity of the beads 5 (%) written on the tube	M	4.1	number	m	75
eHCFM_ACQUISITIONS_REGISTRY	eHCFM_ACQUISITION_CalibrationBeads5_Color	eHCFM_ACQUISITION_CalibrationBeads5_Color	Indicates the color of the beads 5 fluorescence	M	red	text	m	76
eHCFM_ACQUISITIONS_REGISTRY	eHCFM_ACQUISITION_CalibrationBeads5_Diameter	eHCFM_ACQUISITION_CalibrationBeads5_Diameter	Indicate the diameter of the beads 5 (nm)	M	2500	number	m	77
eHCFM_ACQUISITIONS_REGISTRY	eHCFM_ACQUISITION_CalibrationBeads5_CommercialRef	eHCFM_ACQUISITION_CalibrationBeads5_CommercialRef	The commercial reference of the beads (Brand, Name, ref, batch)	M	(LifeScience, InSpeck-deep-red, I-7225, lot1267301 )	text	m	78
eHCFM_ACQUISITIONS_REGISTRY	eHCFM_ACQUISITION_CalibrationBeads6_WellCoordinates	eHCFM_ACQUISITION_CalibrationBeads6_WellCoordinates	Indicates where into the plate well the beads 6 has been loaded	M	U00V02	text	m	79
eHCFM_ACQUISITIONS_REGISTRY	eHCFM_ACQUISITION_CalibrationBeads6_Intensity	eHCFM_ACQUISITION_CalibrationBeads6_Intensity	Indicates the fluorecent intensity of the beads 6 (%) written on the tube	M	2.6	number	m	80
eHCFM_ACQUISITIONS_REGISTRY	eHCFM_ACQUISITION_CalibrationBeads6_Color	eHCFM_ACQUISITION_CalibrationBeads6_Color	Indicates the color of the beads 6 fluorescence	M	green	text	m	81
eHCFM_ACQUISITIONS_REGISTRY	eHCFM_ACQUISITION_CalibrationBeads6_Diameter	eHCFM_ACQUISITION_CalibrationBeads6_Diameter	Indicate the diameter of the beads 6 (nm)	M	6000	number	m	82
eHCFM_ACQUISITIONS_REGISTRY	eHCFM_ACQUISITION_CalibrationBeads6_CommercialRef	eHCFM_ACQUISITION_CalibrationBeads6_CommercialRef	The commercial reference of the beads (Brand, Name, ref, batch)	M	(LifeScience, InSpeck-green, I-14785, lot118968 )	text	m	83
eHCFM_ACQUISITIONS_REGISTRY	eHCFM_ACQUISITION_CalibrationBeads7_WellCoordinates	eHCFM_ACQUISITION_CalibrationBeads7_WellCoordinates	Indicates where into the plate well the beads 7 has been loaded	M	U01V02	text	m	84
eHCFM_ACQUISITIONS_REGISTRY	eHCFM_ACQUISITION_CalibrationBeads7_Intensity	eHCFM_ACQUISITION_CalibrationBeads7_Intensity	Indicates the fluorecent intensity of the beads 7 (%) written on the tube	M	100	number	m	85
eHCFM_ACQUISITIONS_REGISTRY	eHCFM_ACQUISITION_CalibrationBeads7_Color	eHCFM_ACQUISITION_CalibrationBeads7_Color	Indicates the color of the beads 7 fluorescence	M	4 colors (blue,green,orange, dark red)	text	m	86
eHCFM_ACQUISITIONS_REGISTRY	eHCFM_ACQUISITION_CalibrationBeads7_Diameter	eHCFM_ACQUISITION_CalibrationBeads7_Diameter	Indicate the diameter of the beads 7 (nm)	M	4000	number	m	87
eHCFM_ACQUISITIONS_REGISTRY	eHCFM_ACQUISITION_CalibrationBeads7_CommercialRef	eHCFM_ACQUISITION_CalibrationBeads7_CommercialRef	The commercial reference of the beads (Brand, Name, ref, batch)	M	(LifeScience, TetraSpeck, T-7283, lot1109825 )	text	m	88
eHCFM_ACQUISITIONS_REGISTRY	eHCFM_ACQUISITION_CalibrationBeads8_WellCoordinates	eHCFM_ACQUISITION_CalibrationBeads8_WellCoordinates	Indicates where into the plate well the beads 8 has been loaded	M	U01V02	text	m	89
eHCFM_ACQUISITIONS_REGISTRY	eHCFM_ACQUISITION_CalibrationBeads8_Intensity	eHCFM_ACQUISITION_CalibrationBeads8_Intensity	Indicates the fluorecent intensity of the beads 8 (%) written on the tube	M	100	number	m	90
eHCFM_ACQUISITIONS_REGISTRY	eHCFM_ACQUISITION_CalibrationBeads8_Color	eHCFM_ACQUISITION_CalibrationBeads8_Color	Indicates the color of the beads 8 fluorescence	M	2 colors (orange ring, blue throughout)	text	m	91
eHCFM_ACQUISITIONS_REGISTRY	eHCFM_ACQUISITION_CalibrationBeads8_Diameter	eHCFM_ACQUISITION_CalibrationBeads8_Diameter	Indicate the diameter of the beads 8 (nm)	M	15400	number	m	92
eHCFM_ACQUISITIONS_REGISTRY	eHCFM_ACQUISITION_CalibrationBeads8_CommercialRef	eHCFM_ACQUISITION_CalibrationBeads8_CommercialRef	The commercial reference of the beads (Brand, Name, ref, batch)	M	(LifeScience, FocalCheck, F-7236, lot873774)	text	m	93
//METADATA
SAMPLES_BARCODE	eHCFM_SAMPLE_LABEL_aggregated	EVENT_LABEL	EVENT_DATETIME_Start	EVENT_DATETIME_End	EVENT_LATITUDE_Start	EVENT_LONGITUDE_Start	EVENT_LATITUDE_End	EVENT_LONGITUDE_End	SAMPLE_DEPTH_Intended_min_(m)	SAMPLE_PROTOCOL_Size-Fraction_Lower-Threshold_(µm)	SAMPLE_PROTOCOL_Concatenated	eHCFM_SAMPLE_PROTOCOL_Concentration_Factor	eHCFM_ACQUISITION_LABEL_aggregated	eHCFM_ACQUISITION_Sample_VolumeLoad	eHCFM_ACQUISITION_Sample_VolumeNormalised	eHCFM_ACQUISITION_Sample_WellCoordinates	eHCFM_ACQUISITION_Project_Label	eHCFM_ACQUISITION_Date	eHCFM_ACQUISITION_Operator	eHCFM_ACQUISITION_Mounting_End	eHCFM_ACQUISITION_Run_Label	eHCFM_ACQUISITION_Run_Duration	eHCFM_ACQUISITION_Run_Template	eHCFM_ACQUISITION_Run_Magnification	eHCFM_ACQUISITION_Run_System	eHCFM_ACQUISITION_Run_Protocol	eHCFM_ACQUISITION_Run_VoxelSize	eHCFM_ACQUISITION_Run_MetadataFile_URI	eHCFM_ACQUISITION_Run_OutputFiles_URI	eHCFM_ACQUISITION_Mounting_Protocol	eHCFM_ACQUISITION_Plate_WellDesign	eHCFM_ACQUISITION_Plate_WellHeight	eHCFM_ACQUISITION_Plate_WellWidth	eHCFM_ACQUISITION_Plate_WellArea	eHCFM_ACQUISITION_Plate_CommercialRef	eHCFM_ACQUISITION_Sample_ZSlices	eHCFM_ACQUISITION_Sample_Channels	eHCFM_ACQUISITION_Sample_FramesperFOV	eHCFM_ACQUISITION_Sample_FrameTransform	eHCFM_ACQUISITION_Sample_FramePIX	eHCFM_ACQUISITION_Sample_FovWidth	eHCFM_ACQUISITION_Sample_MosaicFov	eHCFM_ACQUISITION_Sample_MosaicDim	eHCFM_ACQUISITION_Sample_MosaicOverlap	eHCFM_ACQUISITION_Sample_MosaicArea	eHCFM_ACQUISITION_Sample_VolumeImaged	eHCFM_ACQUISITION_Sample_Channel1	eHCFM_ACQUISITION_Sample_Channel2	eHCFM_ACQUISITION_Sample_Channel3
TARA_G100001472	S052--D0--R27--G100001472	TARA_20100517T0410Z_052_EVENT_PUMP	2010-05-17T04:10Z	2010-05-17T07:40Z	-16.957	53.9801	-17.2387	53.9775	3	5	PROT_eHCFM_W5-20	n/a	S052--D0--R27--G100001472--A130928	2.4	n/a	U00V01	TARA_HCS1_H5	2013-09-28T19:45:25	Sebastien Colin	19:30:00	TARA_HCS1_H5_G100001472_G100001473--2013_09_28_19_45_25	17:30:00	TARA_HCS1_5-20_MATRIX4_template.xml	40	Leica_SP8	BASIC	X189Y189Z1000	http://	http://	Protocol_TARA_HCS1_H5_V1	U02V03	10.4	8.3	86.32	(Nunc, Lab-Tek-II- 8Well-Chambered-Coverglass, 155409)	20	5	100	(rotation 90°LEFT, FLIP X)	X2048Y2048	0.3875	396	X18Y22	10	48.7062	56.4251	Membranes-DiOC6 green	Chlorophyll red	Transmitted Light gray
TARA_G100001473	S052--D1--R27--G100001473	TARA_20100517T1142Z_052_EVENT_PUMP	2010-05-17T11:42Z	2010-05-17T13:50Z	-16.9534	53.9601	-16.9675	53.9199	75	5	PROT_eHCFM_W5-20	n/a	S052--D1--R27--G100001473--A130928	2.4	n/a	U01V01	TARA_HCS1_H5	2013-09-28T19:45:25	Sebastien Colin	19:30:00	TARA_HCS1_H5_G100001472_G100001473--2013_09_28_19_45_25	17:30:00	TARA_HCS1_5-20_MATRIX4_template.xml	40	Leica_SP8	BASIC	X189Y189Z1000	http://	http://	Protocol_TARA_HCS1_H5_V1	U02V03	10.4	8.3	86.32	(Nunc, Lab-Tek-II- 8Well-Chambered-Coverglass, 155409)	20	5	100	(rotation 90°LEFT, FLIP X)	X2048Y2048	0.3875	396	X18Y22	10	48.7062	56.4251	Membranes-DiOC6 green	Chlorophyll red	Transmitted Light gray
TARA_G100002567	S064--D0--R27--G100002567	TARA_20100707T0448Z_064_EVENT_PUMP	2010-07-07T04:48Z	2010-07-07T07:45Z	-29.5019	37.9889	-29.5023	37.9965	3	5	PROT_eHCFM_W5-20	n/a	S064--D0--R27--G100002567--A130925	2.4	n/a	U00V01	TARA_HCS1_H5	2013-09-25T12:55:58	Sebastien Colin	13:45:00	TARA_HCS1_H5_G100002567_G100002568--2013_09_25_12_55_58	17:30:00	TARA_HCS1_5-20_MATRIX4_template.xml	40	Leica_SP8	BASIC	X189Y189Z1000	http://	http://	Protocol_TARA_HCS1_H5_V1	U02V03	10.4	8.3	86.32	(Nunc, Lab-Tek-II- 8Well-Chambered-Coverglass, 155409)	20	5	100	(rotation 90°LEFT, FLIP X)	X2048Y2048	0.3875	396	X18Y22	10	48.7062	56.4251	Membranes-DiOC6 green	Chlorophyll red	Transmitted Light gray
TARA_G100002568	S064--D1--R27--G100002568	TARA_20100708T0621Z_064_EVENT_PUMP	2010-07-08T06:21Z	2010-07-08T08:50Z	-29.5333	37.9117	-29.5123	37.8586	65	5	PROT_eHCFM_W5-20	n/a	S064--D1--R27--G100002568--A130925	2.4	n/a	U01V01	TARA_HCS1_H5	2013-09-25T12:55:58	Sebastien Colin	13:45:00	TARA_HCS1_H5_G100002567_G100002568--2013_09_25_12_55_58	17:30:00	TARA_HCS1_5-20_MATRIX4_template.xml	40	Leica_SP8	BASIC	X189Y189Z1000	http://	http://	Protocol_TARA_HCS1_H5_V1	U02V03	10.4	8.3	86.32	(Nunc, Lab-Tek-II- 8Well-Chambered-Coverglass, 155409)	20	5	100	(rotation 90°LEFT, FLIP X)	X2048Y2048	0.3875	396	X18Y22	10	48.7062	56.4251	Membranes-DiOC6 green	Chlorophyll red	Transmitted Light gray
TARA_G100002655	S065--D0--R27--G100002655	TARA_20100712T0559Z_065_EVENT_PUMP	2010-07-12T05:59Z	2010-07-12T09:00Z	-35.1728	26.2868	-35.2087	26.2932	3	5	PROT_eHCFM_W5-20	n/a	S065--D0--R27--G100002655--A130924	2.4	n/a	U00V01	TARA_HCS1_H5	2013-09-24T15:21:06	Sebastien Colin	15:30:00	TARA_HCS1_H5_G100002655_G100002656--2013_09_24_15_21_06	17:30:00	TARA_HCS1_5-20_MATRIX4_template.xml	40	Leica_SP8	BASIC	X189Y189Z1000	http://	http://	Protocol_TARA_HCS1_H5_V1	U02V03	10.4	8.3	86.32	(Nunc, Lab-Tek-II- 8Well-Chambered-Coverglass, 155409)	20	5	100	(rotation 90°LEFT, FLIP X)	X2048Y2048	0.3875	396	X18Y22	10	48.7062	56.4251	Membranes-DiOC6 green	Chlorophyll red	Transmitted Light gray
TARA_G100002656	S065--D1--R27--G100002656	TARA_20100712T1106Z_065_EVENT_MCASTS	2010-07-12T11:03:22Z	2010-07-12T12:12Z	-35.2421	26.3048	-35.2528	26.317	30	5	PROT_eHCFM_W5-20	n/a	S065--D1--R27--G100002656--A130924	2.4	n/a	U01V01	TARA_HCS1_H5	2013-09-24T15:21:06	Sebastien Colin	15:30:00	TARA_HCS1_H5_G100002655_G100002656--2013_09_24_15_21_06	17:30:00	TARA_HCS1_5-20_MATRIX4_template.xml	40	Leica_SP8	BASIC	X189Y189Z1000	http://	http://	Protocol_TARA_HCS1_H5_V1	U02V03	10.4	8.3	86.32	(Nunc, Lab-Tek-II- 8Well-Chambered-Coverglass, 155409)	20	5	100	(rotation 90°LEFT, FLIP X)	X2048Y2048	0.3875	396	X18Y22	10	48.7062	56.4251	Membranes-DiOC6 green	Chlorophyll red	Transmitted Light gray
TARA_G100001988	S066--D0--R27--G100001988	TARA_20100715T1222Z_066_EVENT_PUMP	2010-07-15T12:22Z	2010-07-15T14:47Z	-34.9449	17.9189	-34.8986	18.03	3	5	PROT_eHCFM_W5-20	n/a	S066--D0--R27--G100001988--A130923	2.4	n/a	U00V01	TARA_HCS1_H5	2013-09-23T19:42:50	Sebastien Colin	20:30:00	TARA_HCS1_H5_G100001988_G100001989--2013_09_23_19_42_50	17:30:00	TARA_HCS1_5-20_MATRIX4_template.xml	40	Leica_SP8	BASIC	X189Y189Z1000	http://	http://	Protocol_TARA_HCS1_H5_V1	U02V03	10.4	8.3	86.32	(Nunc, Lab-Tek-II- 8Well-Chambered-Coverglass, 155409)	20	5	100	(rotation 90°LEFT, FLIP X)	X2048Y2048	0.3875	396	X18Y22	10	48.7062	56.4251	Membranes-DiOC6 green	Chlorophyll red	Transmitted Light gray
TARA_G100001989	S066--D1--R27--G100001989	TARA_20100715T1539Z_066_EVENT_MCASTS	2010-07-15T15:36:10Z	2010-07-15T17:40Z	-34.8901	18.0459	-34.8477	18.1136	30	5	PROT_eHCFM_W5-20	n/a	S066--D1--R27--G100001989--A130923	2.4	n/a	U01V01	TARA_HCS1_H5	2013-09-23T19:42:50	Sebastien Colin	20:30:00	TARA_HCS1_H5_G100001988_G100001989--2013_09_23_19_42_50	17:30:00	TARA_HCS1_5-20_MATRIX4_template.xml	40	Leica_SP8	BASIC	X189Y189Z1000	http://	http://	Protocol_TARA_HCS1_H5_V1	U02V03	10.4	8.3	86.32	(Nunc, Lab-Tek-II- 8Well-Chambered-Coverglass, 155409)	20	5	100	(rotation 90°LEFT, FLIP X)	X2048Y2048	0.3875	396	X18Y22	10	48.7062	56.4251	Membranes-DiOC6 green	Chlorophyll red	Transmitted Light gray
TARA_G100002479	S067--D0--R27--G100002479	TARA_20100907T1016Z_067_EVENT_NET	2010-09-07T10:16Z	2010-09-07T10:21Z	-32.12	17.6987	-32.1174	17.6988	3	5	PROT_eHCFM_N5-20	569.414	S067--D0--R27--G100002479--A130826	1.6	0.000911062	U00V01	TARA_HCS1_H5	2013-08-26T14:59:40	Sebastien Colin	15:30:00	TARA_HCS1_H5_G100002479_G100002163--2013_08_26_14_59_40	17:30:00	TARA_HCS1_5-20_MATRIX4_template.xml	40	Leica_SP8	BASIC	X189Y189Z1000	http://	http://	Protocol_TARA_HCS1_H5_V1	U02V03	10.4	8.3	86.32	(Nunc, Lab-Tek-II- 8Well-Chambered-Coverglass, 155409)	20	5	100	(rotation 90°LEFT, FLIP X)	X2048Y2048	0.3875	396	X18Y22	10	48.7062	56.4251	Membranes-DiOC6 green	Chlorophyll red	Transmitted Light gray
TARA_G100002411	S068--D0--R27--G100002411	TARA_20100913T2237Z_068_EVENT_NET	2010-09-13T22:37Z	2010-09-13T22:51Z	-31.0536	4.6742	-31.0509	4.6756	3	5	PROT_eHCFM_N5-20	922.843	S068--D0--R27--G100002411--A130828	1.6	0.00147655	U00V01	TARA_HCS1_H5	2013-08-28T14:46:59	Sebastien Colin	15:00:00	TARA_HCS1_H5_G100002411_G100002481--2013_08_28_14_46_59	17:30:00	TARA_HCS1_5-20_MATRIX4_template.xml	40	Leica_SP8	BASIC	X189Y189Z1000	http://	http://	Protocol_TARA_HCS1_H5_V1	U02V03	10.4	8.3	86.32	(Nunc, Lab-Tek-II- 8Well-Chambered-Coverglass, 155409)	20	5	100	(rotation 90°LEFT, FLIP X)	X2048Y2048	0.3875	396	X18Y22	10	48.7062	56.4251	Membranes-DiOC6 green	Chlorophyll red	Transmitted Light gray
TARA_G100002481	S068--D1--R27--G100002481	TARA_20100914T1330Z_068_EVENT_PUMP	2010-09-14T13:30Z	2010-09-14T15:07Z	-31.027	4.6802	-31.0136	4.6932	50	5	PROT_eHCFM_W5-20	n/a	S068--D1--R27--G100002481--A130828	1.6	n/a	U01V01	TARA_HCS1_H5	2013-08-28T14:46:59	Sebastien Colin	15:00:00	TARA_HCS1_H5_G100002411_G100002481--2013_08_28_14_46_59	17:30:00	TARA_HCS1_5-20_MATRIX4_template.xml	40	Leica_SP8	BASIC	X189Y189Z1000	http://	http://	Protocol_TARA_HCS1_H5_V1	U02V03	10.4	8.3	86.32	(Nunc, Lab-Tek-II- 8Well-Chambered-Coverglass, 155409)	20	5	100	(rotation 90°LEFT, FLIP X)	X2048Y2048	0.3875	396	X18Y22	10	48.7062	56.4251	Membranes-DiOC6 green	Chlorophyll red	Transmitted Light gray
TARA_G100002163	S070--D0--R27--G100002163	TARA_20100921T1202Z_070_EVENT_NET	2010-09-21T12:02Z	2010-09-21T12:10Z	-20.4107	-3.1775	-20.4102	-3.181	3	5	PROT_eHCFM_N5-20	1472.62	S070--D0--R27--G100002163--A130826	1.6	0.00235619	U01V01	TARA_HCS1_H5	2013-08-26T14:59:40	Sebastien Colin	15:30:00	TARA_HCS1_H5_G100002479_G100002163--2013_08_26_14_59_40	17:30:00	TARA_HCS1_5-20_MATRIX4_template.xml	40	Leica_SP8	BASIC	X189Y189Z1000	http://	http://	Protocol_TARA_HCS1_H5_V1	U02V03	10.4	8.3	86.32	(Nunc, Lab-Tek-II- 8Well-Chambered-Coverglass, 155409)	20	5	100	(rotation 90°LEFT, FLIP X)	X2048Y2048	0.3875	396	X18Y22	10	48.7062	56.4251	Membranes-DiOC6 green	Chlorophyll red	Transmitted Light gray
TARA_G100002201	S071--D0--R27--G100002201	TARA_20100928T1214Z_071_EVENT_NET	2010-09-28T12:14Z	2010-09-28T12:23Z	-9.2612	-9.68	-9.2599	-9.6848	3	5	PROT_eHCFM_N5-20	196.35	S071--D0--R27--G100002201--A130825	2.4	0.000471239	U01V01	TARA_HCS1_H5	2013-08-25T19:31:15	Sebastien Colin	18:30:00	TARA_HCS1_H5_G100004906_G100002201--2013_08_25_19_31_15	17:30:00	TARA_HCS1_5-20_MATRIX4_template.xml	40	Leica_SP8	BASIC	X189Y189Z1000	http://	http://	Protocol_TARA_HCS1_H5_V1	U02V03	10.4	8.3	86.32	(Nunc, Lab-Tek-II- 8Well-Chambered-Coverglass, 155409)	20	5	100	(rotation 90°LEFT, FLIP X)	X2048Y2048	0.3875	396	X18Y22	10	48.7062	56.4251	Membranes-DiOC6 green	Chlorophyll red	Transmitted Light gray
TARA_G100002978	S072--D0--R27--G100002978	TARA_20101005T1100Z_072_EVENT_NET	2010-10-05T11:00Z	2010-10-05T11:15Z	-8.7277	-17.9235	-8.7236	-17.9261	3	5	PROT_eHCFM_N5-20	755.946	S072--D0--R27--G100002978--A130829	1.6	0.00120951	U00V01	TARA_HCS1_H5	2013-08-29T12:36:46	Sebastien Colin	12:30:00	TARA_HCS1_H5_G100002978_G100002980--2013_08_29_12_36_46	17:30:00	TARA_HCS1_5-20_MATRIX4_template.xml	40	Leica_SP8	BASIC	X189Y189Z1000	http://	http://	Protocol_TARA_HCS1_H5_V1	U02V03	10.4	8.3	86.32	(Nunc, Lab-Tek-II- 8Well-Chambered-Coverglass, 155409)	20	5	100	(rotation 90°LEFT, FLIP X)	X2048Y2048	0.3875	396	X18Y22	10	48.7062	56.4251	Membranes-DiOC6 green	Chlorophyll red	Transmitted Light gray
TARA_G100002980	S072--D1--R27--G100002980	TARA_20101005T1828Z_072_EVENT_NET	2010-10-05T18:28Z	2010-10-05T18:50Z	-8.6831	-18.0095	-8.6746	-18.018	100	5	PROT_eHCFM_N5-20	755.946	S072--D1--R27--G100002980--A130829	1.6	0.00120951	U01V01	TARA_HCS1_H5	2013-08-29T12:36:46	Sebastien Colin	12:30:00	TARA_HCS1_H5_G100002978_G100002980--2013_08_29_12_36_46	17:30:00	TARA_HCS1_5-20_MATRIX4_template.xml	40	Leica_SP8	BASIC	X189Y189Z1000	http://	http://	Protocol_TARA_HCS1_H5_V1	U02V03	10.4	8.3	86.32	(Nunc, Lab-Tek-II- 8Well-Chambered-Coverglass, 155409)	20	5	100	(rotation 90°LEFT, FLIP X)	X2048Y2048	0.3875	396	X18Y22	10	48.7062	56.4251	Membranes-DiOC6 green	Chlorophyll red	Transmitted Light gray
TARA_G100003346	S076--D0--R27--G100003346	TARA_20101016T1245Z_076_EVENT_NET	2010-10-16T12:45Z	2010-10-16T13:07Z	-20.9724	-35.2724	-20.9786	-35.2841	3	5	PROT_eHCFM_N5-20	11761.3	S076--D0--R27--G100003346--A130827	1.94	0.022817	U00V01	TARA_HCS1_H5	2013-08-27T17:17:57	Sebastien Colin	12:30:00	TARA_HCS1_H5_G100003346_G100003348--2013_08_27_17_17_57	17:30:00	TARA_HCS1_5-20_MATRIX4_template.xml	40	Leica_SP8	BASIC	X189Y189Z1000	http://	http://	Protocol_TARA_HCS1_H5_V1	U02V03	10.4	8.3	86.32	(Nunc, Lab-Tek-II- 8Well-Chambered-Coverglass, 155409)	20	5	100	(rotation 90°LEFT, FLIP X)	X2048Y2048	0.3875	396	X18Y22	10	48.7062	56.4251	Membranes-DiOC6 green	Chlorophyll red	Transmitted Light gray
TARA_G100003348	S076--D1--R27--G100003348	TARA_20101016T1953Z_076_EVENT_NET	2010-10-16T19:53Z	2010-10-16T20:48Z	-21.092	-35.417	-21.1078	-35.4327	150	5	PROT_eHCFM_N5-20	3632.47	S076--D1--R27--G100003348--A130827	1.94	0.00704699	U01V01	TARA_HCS1_H5	2013-08-27T17:17:57	Sebastien Colin	12:30:00	TARA_HCS1_H5_G100003346_G100003348--2013_08_27_17_17_57	17:30:00	TARA_HCS1_5-20_MATRIX4_template.xml	40	Leica_SP8	BASIC	X189Y189Z1000	http://	http://	Protocol_TARA_HCS1_H5_V1	U02V03	10.4	8.3	86.32	(Nunc, Lab-Tek-II- 8Well-Chambered-Coverglass, 155409)	20	5	100	(rotation 90°LEFT, FLIP X)	X2048Y2048	0.3875	396	X18Y22	10	48.7062	56.4251	Membranes-DiOC6 green	Chlorophyll red	Transmitted Light gray
TARA_G100003406	S078--D0--R27--G100003406	TARA_20101104T1424Z_078_EVENT_NET	2010-11-04T14:24Z	2010-11-04T14:42Z	-30.2163	-43.275	-30.2246	-43.2723	3	5	PROT_eHCFM_N5-20	1708.24	S078--D0--R27--G100003406--A130824	1.6	0.00273319	U00V01	TARA_HCS1_H5	2013-08-24T19:23:14	Sebastien Colin	20:00:00	TARA_HCS1_H5_G100003406_G100004906--2013_08_24_19_23_14	17:30:00	TARA_HCS1_5-20_MATRIX4_template.xml	40	Leica_SP8	BASIC	X189Y189Z1000	http://	http://	Protocol_TARA_HCS1_H5_V1	U02V03	10.4	8.3	86.32	(Nunc, Lab-Tek-II- 8Well-Chambered-Coverglass, 155409)	20	5	100	(rotation 90°LEFT, FLIP X)	X2048Y2048	0.3875	396	X18Y22	10	48.7062	56.4251	Membranes-DiOC6 green	Chlorophyll red	Transmitted Light gray
TARA_G100003739	S081--D0--R27--G100003739	TARA_20101202T1028Z_081_EVENT_PUMP	2010-12-02T10:28Z	2010-12-02T11:30Z	-44.5342	-52.455	-44.539	-52.4083	3	5	PROT_eHCFM_W5-20	n/a	S081--D0--R27--G100003739--A130930	2.4	n/a	U01V01	TARA_HCS1_H5	2013-09-30T14:59:10	Sebastien Colin	15:45:00	TARA_HCS1_H5_G100003741_G100003739--2013_09_30_14_59_10	17:30:00	TARA_HCS1_5-20_MATRIX4_template.xml	40	Leica_SP8	BASIC	X189Y189Z1000	http://	http://	Protocol_TARA_HCS1_H5_V1	U02V03	10.4	8.3	86.32	(Nunc, Lab-Tek-II- 8Well-Chambered-Coverglass, 155409)	20	5	100	(rotation 90°LEFT, FLIP X)	X2048Y2048	0.3875	396	X18Y22	10	48.7062	56.4251	Membranes-DiOC6 green	Chlorophyll red	Transmitted Light gray
TARA_G100003741	S081--D1--R27--G100003741	TARA_20101202T1814Z_081_EVENT_NET	2010-12-02T18:14Z	2010-12-02T18:27Z	-44.5838	-52.1952	-44.586	-52.1906	35	5	PROT_eHCFM_N5-20	1983.13	S081--D1--R27--G100003741--A130930	2.4	0.00475951	U00V01	TARA_HCS1_H5	2013-09-30T14:59:10	Sebastien Colin	15:45:00	TARA_HCS1_H5_G100003741_G100003739--2013_09_30_14_59_10	17:30:00	TARA_HCS1_5-20_MATRIX4_template.xml	40	Leica_SP8	BASIC	X189Y189Z1000	http://	http://	Protocol_TARA_HCS1_H5_V1	U02V03	10.4	8.3	86.32	(Nunc, Lab-Tek-II- 8Well-Chambered-Coverglass, 155409)	20	5	100	(rotation 90°LEFT, FLIP X)	X2048Y2048	0.3875	396	X18Y22	10	48.7062	56.4251	Membranes-DiOC6 green	Chlorophyll red	Transmitted Light gray
TARA_G100003584	S082--D0--R27--G100003584	TARA_20101206T1323Z_082_EVENT_NET	2010-12-06T13:23Z	2010-12-06T13:27Z	-47.2002	-58.2034	-47.2005	-58.2003	3	5	PROT_eHCFM_N5-20	451.604	S082--D0--R27--G100003584--A130926	2.4	0.00108385	U00V01	TARA_HCS1_H5	2013-09-26T15:23:10	Sebastien Colin	14:45:00	TARA_HCS1_H5_G100003584_G100003586--2013_09_26_15_23_10	17:30:00	TARA_HCS1_5-20_MATRIX4_template.xml	40	Leica_SP8	BASIC	X189Y189Z1000	http://	http://	Protocol_TARA_HCS1_H5_V1	U02V03	10.4	8.3	86.32	(Nunc, Lab-Tek-II- 8Well-Chambered-Coverglass, 155409)	20	5	100	(rotation 90°LEFT, FLIP X)	X2048Y2048	0.3875	396	X18Y22	10	48.7062	56.4251	Membranes-DiOC6 green	Chlorophyll red	Transmitted Light gray
TARA_G100003584	S082--D0--R27--G100003584	TARA_20101206T1323Z_082_EVENT_NET	2010-12-06T13:23Z	2010-12-06T13:27Z	-47.2002	-58.2034	-47.2005	-58.2003	3	5	PROT_eHCFM_N5-20	451.604	S082--D0--R27--G100003584--A140626	1,6	0.000722566	U00V01	TARA_HCS1_H5	2014-06-25T18:00:00	Luca Santangeli	17:00:00	TARA_HCS1_H5_G100003584_G100003586--2014_06_26_00_00_00	17:30:00	TARA_HCS1_5-20_MATRIX4_template.xml	40	Leica_SP8	BASIC	X189Y189Z1000	http://	http://	Protocol_TARA_HCS1_H5_V1	U02V03	10.4	8.3	86.32	(Nunc, Lab-Tek-II- 8Well-Chambered-Coverglass, 155409)	20	5	100	(rotation 90°LEFT, FLIP X)	X2048Y2048	0.3875	396	X18Y22	10	48.7062	56.4251	Membranes-DiOC6 green	Chlorophyll red	Transmitted Light gray
TARA_G100003586	S082--D1--R27--G100003586	TARA_20101206T1858Z_082_EVENT_PUMP	2010-12-06T18:58Z	2010-12-06T22:11Z	-47.2007	-57.9446	-47.1208	-57.8265	40	5	PROT_eHCFM_W5-20	n/a	S082--D1--R27--G100003586--A130926	2.4	n/a	U01V01	TARA_HCS1_H5	2013-09-26T15:23:10	Sebastien Colin	14:45:00	TARA_HCS1_H5_G100003584_G100003586--2013_09_26_15_23_10	17:30:00	TARA_HCS1_5-20_MATRIX4_template.xml	40	Leica_SP8	BASIC	X189Y189Z1000	http://	http://	Protocol_TARA_HCS1_H5_V1	U02V03	10.4	8.3	86.32	(Nunc, Lab-Tek-II- 8Well-Chambered-Coverglass, 155409)	20	5	100	(rotation 90°LEFT, FLIP X)	X2048Y2048	0.3875	396	X18Y22	10	48.7062	56.4251	Membranes-DiOC6 green	Chlorophyll red	Transmitted Light gray
TARA_G100003586	S082--D1--R27--G100003586	TARA_20101206T1858Z_082_EVENT_PUMP	2010-12-06T18:58Z	2010-12-06T22:11Z	-47.2007	-57.9446	-47.1208	-57.8265	40	5	PROT_eHCFM_W5-20	n/a	S082--D1--R27--G100003586--A140626	1,57	n/a	U01V01	TARA_HCS1_H5	2014-06-25T18:00:00	Luca Santangeli	17:00:00	TARA_HCS1_H5_G100003584_G100003586--2014_06_26_00_00_00	17:30:00	TARA_HCS1_5-20_MATRIX4_template.xml	40	Leica_SP8	BASIC	X189Y189Z1000	http://	http://	Protocol_TARA_HCS1_H5_V1	U02V03	10.4	8.3	86.32	(Nunc, Lab-Tek-II- 8Well-Chambered-Coverglass, 155409)	20	5	100	(rotation 90°LEFT, FLIP X)	X2048Y2048	0.3875	396	X18Y22	10	48.7062	56.4251	Membranes-DiOC6 green	Chlorophyll red	Transmitted Light gray
TARA_G100004906	S084--D0--R27--G100004906	TARA_20110103T1817Z_084_EVENT_NET	2011-01-03T18:17Z	2011-01-03T18:32Z	-60.4016	-60.4488	-60.4062	-60.4421	3	5	PROT_eHCFM_N5-20	549.779	S084--D0--R27--G100004906--A130824	1.6	0.000879646	U01V01	TARA_HCS1_H5	2013-08-24T19:23:14	Sebastien Colin	20:00:00	TARA_HCS1_H5_G100003406_G100004906--2013_08_24_19_23_14	17:30:00	TARA_HCS1_5-20_MATRIX4_template.xml	40	Leica_SP8	BASIC	X189Y189Z1000	http://	http://	Protocol_TARA_HCS1_H5_V1	U02V03	10.4	8.3	86.32	(Nunc, Lab-Tek-II- 8Well-Chambered-Coverglass, 155409)	20	5	100	(rotation 90°LEFT, FLIP X)	X2048Y2048	0.3875	396	X18Y22	10	48.7062	56.4251	Membranes-DiOC6 green	Chlorophyll red	Transmitted Light gray
TARA_G100004906	S084--D0--R27--G100004906	TARA_20110103T1817Z_084_EVENT_NET	2011-01-03T18:17Z	2011-01-03T18:32Z	-60.4016	-60.4488	-60.4062	-60.4421	3	5	PROT_eHCFM_N5-20	549.779	S084--D0--R27--G100004906--A130825	2.3	0.00126449	U00V01	TARA_HCS1_H5	2013-08-25T19:31:15	Sebastien Colin	18:30:00	TARA_HCS1_H5_G100004906_G100002201--2013_08_25_19_31_15	17:30:00	TARA_HCS1_5-20_MATRIX4_template.xml	40	Leica_SP8	BASIC	X189Y189Z1000	http://	http://	Protocol_TARA_HCS1_H5_V1	U02V03	10.4	8.3	86.32	(Nunc, Lab-Tek-II- 8Well-Chambered-Coverglass, 155409)	20	5	100	(rotation 90°LEFT, FLIP X)	X2048Y2048	0.3875	396	X18Y22	10	48.7062	56.4251	Membranes-DiOC6 green	Chlorophyll red	Transmitted Light gray
TARA_G100004339	S085--D0--R27--G100004339	TARA_20110106T1038Z_085_EVENT_PUMP	2011-01-06T10:38Z	2011-01-06T12:30Z	-62.0385	-49.529	-62.1363	-49.3331	3	5	PROT_eHCFM_W5-20	n/a	S085--D0--R27--G100004339--A130927	2.4	n/a	U00V01	TARA_HCS1_H5	2013-09-27T15:24:28	Sebastien Colin	15:30:00	TARA_HCS1_H5_G100004339_G100004341--2013_09_27_15_24_28	17:30:00	TARA_HCS1_5-20_MATRIX4_template.xml	40	Leica_SP8	BASIC	X189Y189Z1000	http://	http://	Protocol_TARA_HCS1_H5_V1	U02V03	10.4	8.3	86.32	(Nunc, Lab-Tek-II- 8Well-Chambered-Coverglass, 155409)	20	5	100	(rotation 90°LEFT, FLIP X)	X2048Y2048	0.3875	396	X18Y22	10	48.7062	56.4251	Membranes-DiOC6 green	Chlorophyll red	Transmitted Light gray
TARA_G100004341	S085--D1--R27--G100004341	TARA_20110106T1857Z_085_EVENT_NET	2011-01-06T18:57Z	2011-01-06T19:21Z	-62.21	-49.2245	-62.2182	-49.2131	90	5	PROT_eHCFM_N5-20	n/a	S085--D1--R27--G100004341--A130927	2.4	n/a	U01V01	TARA_HCS1_H5	2013-09-27T15:24:28	Sebastien Colin	15:30:00	TARA_HCS1_H5_G100004339_G100004341--2013_09_27_15_24_28	17:30:00	TARA_HCS1_5-20_MATRIX4_template.xml	40	Leica_SP8	BASIC	X189Y189Z1000	http://	http://	Protocol_TARA_HCS1_H5_V1	U02V03	10.4	8.3	86.32	(Nunc, Lab-Tek-II- 8Well-Chambered-Coverglass, 155409)	20	5	100	(rotation 90°LEFT, FLIP X)	X2048Y2048	0.3875	396	X18Y22	10	48.7062	56.4251	Membranes-DiOC6 green	Chlorophyll red	Transmitted Light gray
TARA_G100004727	S091--D0--R27--G100004727	TARA_20110225T1532Z_091_EVENT_NET	2011-02-25T15:32Z	2011-02-25T13:38Z	-34.173	-73.0814	-34.1736	-73.075	3	5	PROT_eHCFM_N5-20	1040.65	S091--D0--R27--G100004727--A131208	2.4	0.00249757	U00V01	TARA_HCS1_H5	2013-12-08T21:26:28	Sebastien Colin	21:45:00	TARA_HCS1_H5_G100004727_G100004940--2013_12_08_21_26_28	17:30:00	TARA_HCS1_5-20_MATRIX4_template.xml	40	Leica_SP8	BASIC	X189Y189Z1000	http://	http://	Protocol_TARA_HCS1_H5_V1	U02V03	10.4	8.3	86.32	(Nunc, Lab-Tek-II- 8Well-Chambered-Coverglass, 155409)	20	5	100	(rotation 90°LEFT, FLIP X)	X2048Y2048	0.3875	396	X18Y22	10	48.7062	56.4251	Membranes-DiOC6 green	Chlorophyll red	Transmitted Light gray
TARA_G100004940	S092--D0--R27--G100004940	TARA_20110226T1440Z_092_EVENT_NET	2011-02-26T14:40Z	2011-02-26T14:57Z	-33.6737	-71.9641	-33.673	-71.962	3	5	PROT_eHCFM_N5-20	569.414	S092--D0--R27--G100004940--A131208	2.4	0.00136659	U01V01	TARA_HCS1_H5	2013-12-08T21:26:28	Sebastien Colin	21:45:00	TARA_HCS1_H5_G100004727_G100004940--2013_12_08_21_26_28	17:30:00	TARA_HCS1_5-20_MATRIX4_template.xml	40	Leica_SP8	BASIC	X189Y189Z1000	http://	http://	Protocol_TARA_HCS1_H5_V1	U02V03	10.4	8.3	86.32	(Nunc, Lab-Tek-II- 8Well-Chambered-Coverglass, 155409)	20	5	100	(rotation 90°LEFT, FLIP X)	X2048Y2048	0.3875	396	X18Y22	10	48.7062	56.4251	Membranes-DiOC6 green	Chlorophyll red	Transmitted Light gray
TARA_G100008990	S096--D0--R27--G100008990	TARA_20110324T1607Z_096_EVENT_NET	2011-03-24T16:07Z	2011-03-24T16:17Z	-29.6597	-101.235	-29.6559	-101.24	3	5	PROT_eHCFM_N5-20	1040.65	S096--D0--R27--G100008990--A131207	2.4	0.00249757	U00V01	TARA_HCS1_H5	2013-12-07T22:33:03	Sebastien Colin	23:00:00	TARA_HCS1_H5_G100008990_G100009437--2013_12_07_22_33_03	17:30:00	TARA_HCS1_5-20_MATRIX4_template.xml	40	Leica_SP8	BASIC	X189Y189Z1000	http://	http://	Protocol_TARA_HCS1_H5_V1	U02V03	10.4	8.3	86.32	(Nunc, Lab-Tek-II- 8Well-Chambered-Coverglass, 155409)	20	5	100	(rotation 90°LEFT, FLIP X)	X2048Y2048	0.3875	396	X18Y22	10	48.7062	56.4251	Membranes-DiOC6 green	Chlorophyll red	Transmitted Light gray
TARA_G100009437	S100--D0--R27--G100009437	TARA_20110415T1625Z_100_EVENT_NET	2011-04-15T16:25Z	2011-04-15T16:40Z	-12.9488	-96.0293	-12.9453	-96.1326	3	5	PROT_eHCFM_N5-20	1845.69	S100--D0--R27--G100009437--A131207	1.6	0.0029531	U01V01	TARA_HCS1_H5	2013-12-07T22:33:03	Sebastien Colin	23:00:00	TARA_HCS1_H5_G100008990_G100009437--2013_12_07_22_33_03	17:30:00	TARA_HCS1_5-20_MATRIX4_template.xml	40	Leica_SP8	BASIC	X189Y189Z1000	http://	http://	Protocol_TARA_HCS1_H5_V1	U02V03	10.4	8.3	86.32	(Nunc, Lab-Tek-II- 8Well-Chambered-Coverglass, 155409)	20	5	100	(rotation 90°LEFT, FLIP X)	X2048Y2048	0.3875	396	X18Y22	10	48.7062	56.4251	Membranes-DiOC6 green	Chlorophyll red	Transmitted Light gray
TARA_G100009617	S102--D0--R27--G100009617	TARA_20110421T2222Z_102_EVENT_NET	2011-04-21T22:22Z	2011-04-21T22:38Z	-5.252	-85.2052	-5.2527	-85.213	3	5	PROT_eHCFM_N5-20	962.113	S102--D0--R27--G100009617--A131206	1.6	0.00153938	U00V01	TARA_HCS1_H5	2013-12-06T20:46:40	Sebastien Colin	21:30:00	TARA_HCS1_H5_G100009617_G100008907--2013_12_06_20_46_40	17:30:00	TARA_HCS1_5-20_MATRIX4_template.xml	40	Leica_SP8	BASIC	X189Y189Z1000	http://	http://	Protocol_TARA_HCS1_H5_V1	U02V03	10.4	8.3	86.32	(Nunc, Lab-Tek-II- 8Well-Chambered-Coverglass, 155409)	20	5	100	(rotation 90°LEFT, FLIP X)	X2048Y2048	0.3875	396	X18Y22	10	48.7062	56.4251	Membranes-DiOC6 green	Chlorophyll red	Transmitted Light gray
TARA_G100008907	S106--D0--R27--G100008907	TARA_20110503T1518Z_106_EVENT_NET	2011-05-03T15:18Z	2011-05-03T15:32Z	0.0247	-84.6024	0.0294	-84.6065	3	5	PROT_eHCFM_N5-20	962.113	S106--D0--R27--G100008907--A131206	1.6	0.00153938	U01V01	TARA_HCS1_H5	2013-12-06T20:46:40	Sebastien Colin	21:30:00	TARA_HCS1_H5_G100009617_G100008907--2013_12_06_20_46_40	17:30:00	TARA_HCS1_5-20_MATRIX4_template.xml	40	Leica_SP8	BASIC	X189Y189Z1000	http://	http://	Protocol_TARA_HCS1_H5_V1	U02V03	10.4	8.3	86.32	(Nunc, Lab-Tek-II- 8Well-Chambered-Coverglass, 155409)	20	5	100	(rotation 90°LEFT, FLIP X)	X2048Y2048	0.3875	396	X18Y22	10	48.7062	56.4251	Membranes-DiOC6 green	Chlorophyll red	Transmitted Light gray
TARA_G100009725	S109--D0--R27--G100009725	TARA_20110512T1631Z_109_EVENT_NET	2011-05-12T16:31Z	2011-05-12T16:44Z	2.0399	-84.5599	2.0455	-84.5573	3	5	PROT_eHCFM_N5-20	1021.02	S109--D0--R27--G100009725--A131205	2.4	0.00245044	U00V01	TARA_HCS1_H5	2013-12-05T21:08:22	Sebastien Colin	21:30:00	TARA_HCS1_H5_G100009725_G100010454--2013_12_05_21_08_22	17:30:00	TARA_HCS1_5-20_MATRIX4_template.xml	40	Leica_SP8	BASIC	X189Y189Z1000	http://	http://	Protocol_TARA_HCS1_H5_V1	U02V03	10.4	8.3	86.32	(Nunc, Lab-Tek-II- 8Well-Chambered-Coverglass, 155409)	20	5	100	(rotation 90°LEFT, FLIP X)	X2048Y2048	0.3875	396	X18Y22	10	48.7062	56.4251	Membranes-DiOC6 green	Chlorophyll red	Transmitted Light gray
TARA_G100010454	S113--D0--R27--G100010454	TARA_20110619T1925Z_113_EVENT_NET	2011-06-19T19:25Z	2011-06-19T19:56Z	-23.1107	-134.933	-23.1107	-134.933	3	5	PROT_eHCFM_N5-20	2827.43	S113--D0--R27--G100010454--A131205	2.4	0.00678584	U01V01	TARA_HCS1_H5	2013-12-05T21:08:22	Sebastien Colin	21:30:00	TARA_HCS1_H5_G100009725_G100010454--2013_12_05_21_08_22	17:30:00	TARA_HCS1_5-20_MATRIX4_template.xml	40	Leica_SP8	BASIC	X189Y189Z1000	http://	http://	Protocol_TARA_HCS1_H5_V1	U02V03	10.4	8.3	86.32	(Nunc, Lab-Tek-II- 8Well-Chambered-Coverglass, 155409)	20	5	100	(rotation 90°LEFT, FLIP X)	X2048Y2048	0.3875	396	X18Y22	10	48.7062	56.4251	Membranes-DiOC6 green	Chlorophyll red	Transmitted Light gray
TARA_G100010237	S122--D0--R27--G100010237	TARA_20110727T0127Z_122_EVENT_NET	2011-07-27T01:27Z	2011-07-27T01:45Z	-8.996	-139.281	-8.9946	-139.293	3	5	PROT_eHCFM_N5-20	2100.94	S122--D0--R27--G100010237--A130820	1.6	0.0033615	U00V01	TARA_HCS1_H5	2013-08-20T15:53:43	Sebastien Colin	15:30:00	TARA_HCS1_H5_G100010237_G100010241--2013_08_20_15_53_43	17:30:00	TARA_HCS1_5-20_MATRIX4_template.xml	40	Leica_SP8	BASIC	X189Y189Z1000	http://	http://	Protocol_TARA_HCS1_H5_V1	U02V03	10.4	8.3	86.32	(Nunc, Lab-Tek-II- 8Well-Chambered-Coverglass, 155409)	20	5	100	(rotation 90°LEFT, FLIP X)	X2048Y2048	0.3875	396	X18Y22	10	48.7062	56.4251	Membranes-DiOC6 green	Chlorophyll red	Transmitted Light gray
TARA_G100010237	S122--D0--R27--G100010237	TARA_20110727T0127Z_122_EVENT_NET	2011-07-27T01:27Z	2011-07-27T01:45Z	-8.996	-139.281	-8.9946	-139.293	3	5	PROT_eHCFM_N5-20	2100.94	S122--D0--R27--G100010237--A140625	1,6	0.0033615	U00V01	TARA_HCS1_H5	2014-06-25T15:45:00	Luca Santangeli	15:00:00	TARA_HCS1_H5_G100010237_G100010241--2014_06_25_00_00_00	17:30:00	TARA_HCS1_5-20_MATRIX4_template.xml	40	Leica_SP8	BASIC	X189Y189Z1000	http://	http://	Protocol_TARA_HCS1_H5_V1	U02V03	10.4	8.3	86.32	(Nunc, Lab-Tek-II- 8Well-Chambered-Coverglass, 155409)	20	5	100	(rotation 90°LEFT, FLIP X)	X2048Y2048	0.3875	396	X18Y22	10	48.7062	56.4251	Membranes-DiOC6 green	Chlorophyll red	Transmitted Light gray
TARA_G100010241	S122--D1--R27--G100010241	TARA_20110728T2305Z_122_EVENT_NET	2011-07-28T23:05Z	2011-07-28T23:46Z	-8.9543	-139.26	-8.9437	-139.286	115	5	PROT_eHCFM_N5-20	3220.13	S122--D1--R27--G100010241--A130821	1.6	0.00515221	U00V01	TARA_HCS1_H5	2013-08-21T18:52:13	Sebastien Colin	13:30:00	TARA_HCS1_H5_G100010241_G100010607--2013_08_21_18_52_13	17:30:00	TARA_HCS1_5-20_MATRIX4_template.xml	40	Leica_SP8	BASIC	X189Y189Z1000	http://	http://	Protocol_TARA_HCS1_H5_V1	U02V03	10.4	8.3	86.32	(Nunc, Lab-Tek-II- 8Well-Chambered-Coverglass, 155409)	20	5	100	(rotation 90°LEFT, FLIP X)	X2048Y2048	0.3875	396	X18Y22	10	48.7062	56.4251	Membranes-DiOC6 green	Chlorophyll red	Transmitted Light gray
TARA_G100010241	S122--D1--R27--G100010241	TARA_20110728T2305Z_122_EVENT_NET	2011-07-28T23:05Z	2011-07-28T23:46Z	-8.9543	-139.26	-8.9437	-139.286	115	5	PROT_eHCFM_N5-20	3220.13	S122--D1--R27--G100010241--A130929	2.4	0.00772832	U00V01	TARA_HCS1_H5	2013-09-29T19:14:59	Sebastien Colin	20:30:00	TARA_HCS1_H5_G100010241_G100010731--2013_09_29_19_14_59	17:30:00	TARA_HCS1_5-20_MATRIX4_template.xml	40	Leica_SP8	BASIC	X189Y189Z1000	http://	http://	Protocol_TARA_HCS1_H5_V1	U02V03	10.4	8.3	86.32	(Nunc, Lab-Tek-II- 8Well-Chambered-Coverglass, 155409)	20	5	100	(rotation 90°LEFT, FLIP X)	X2048Y2048	0.3875	396	X18Y22	10	48.7062	56.4251	Membranes-DiOC6 green	Chlorophyll red	Transmitted Light gray
TARA_G100010241	S122--D1--R27--G100010241	TARA_20110728T2305Z_122_EVENT_NET	2011-07-28T23:05Z	2011-07-28T23:46Z	-8.9543	-139.26	-8.9437	-139.286	115	5	PROT_eHCFM_N5-20	3220.13	S122--D1--R27--G100010241--A140625	0,8	0.00257611	U01V01	TARA_HCS1_H5	2014-06-25T15:45:00	Luca Santangeli	15:00:00	TARA_HCS1_H5_G100010237_G100010241--2014_06_25_00_00_00	17:30:00	TARA_HCS1_5-20_MATRIX4_template.xml	40	Leica_SP8	BASIC	X189Y189Z1000	http://	http://	Protocol_TARA_HCS1_H5_V1	U02V03	10.4	8.3	86.32	(Nunc, Lab-Tek-II- 8Well-Chambered-Coverglass, 155409)	20	5	100	(rotation 90°LEFT, FLIP X)	X2048Y2048	0.3875	396	X18Y22	10	48.7062	56.4251	Membranes-DiOC6 green	Chlorophyll red	Transmitted Light gray
TARA_G100010173	S123--D0--R27--G100010173	TARA_20110731T1916Z_123_EVENT_NET	2011-07-31T19:16Z	2011-07-31T19:26Z	-8.8984	-140.309	-8.8967	-140.313	3	5	PROT_eHCFM_N5-20	883.573	S123--D0--R27--G100010173--A130822	1.6	0.00141372	U00V01	TARA_HCS1_H5	2013-08-22T17:12:07	Sebastien Colin	17:30:00	TARA_HCS1_H5_G100010173_G100010177--2013_08_22_17_12_07	17:30:00	TARA_HCS1_5-20_MATRIX4_template.xml	40	Leica_SP8	BASIC	X189Y189Z1000	http://	http://	Protocol_TARA_HCS1_H5_V1	U02V03	10.4	8.3	86.32	(Nunc, Lab-Tek-II- 8Well-Chambered-Coverglass, 155409)	20	5	100	(rotation 90°LEFT, FLIP X)	X2048Y2048	0.3875	396	X18Y22	10	48.7062	56.4251	Membranes-DiOC6 green	Chlorophyll red	Transmitted Light gray
TARA_G100010173	S123--D0--R27--G100010173	TARA_20110731T1916Z_123_EVENT_NET	2011-07-31T19:16Z	2011-07-31T19:26Z	-8.8984	-140.309	-8.8967	-140.313	3	5	PROT_eHCFM_N5-20	883.573	S123--D0--R27--G100010173--A140624	1,6	0.00141372	U00V01	TARA_HCS1_H5	2014-06-24T14:25:00	Luca Santangeli	13:50:00	TARA_HCS1_H5_G100010173_G100010177--2014_06_24_00_00_00	17:30:00	TARA_HCS1_5-20_MATRIX4_template.xml	40	Leica_SP8	BASIC	X189Y189Z1000	http://	http://	Protocol_TARA_HCS1_H5_V1	U02V03	10.4	8.3	86.32	(Nunc, Lab-Tek-II- 8Well-Chambered-Coverglass, 155409)	20	5	100	(rotation 90°LEFT, FLIP X)	X2048Y2048	0.3875	396	X18Y22	10	48.7062	56.4251	Membranes-DiOC6 green	Chlorophyll red	Transmitted Light gray
TARA_G100010177	S123--D3--R27--G100010177	TARA_20110801T2148Z_123_EVENT_NET	2011-08-01T21:48Z	2011-08-01T23:00Z	-8.903	-140.28	-8.8763	-140.307	150	5	PROT_eHCFM_N5-20	3887.72	S123--D3--R27--G100010177--A130710	1.6	0.00622035	U00V01	TARA_HCS1_H5	2013-07-10T22:00:23	Sebastien Colin	16:00:00	TARA_HCS1_H5_G100010607_G100010177--2013_07_10_22_00_23	17:30:00	TARA_HCS1_5-20_MATRIX4_template.xml	40	Leica_SP8	BASIC	X189Y189Z1000	http://	http://	Protocol_TARA_HCS1_H5_V1	U02V03	10.4	8.3	86.32	(Nunc, Lab-Tek-II- 8Well-Chambered-Coverglass, 155409)	20	5	100	(rotation 90°LEFT, FLIP X)	X2048Y2048	0.3875	396	X18Y22	10	48.7062	56.4251	Membranes-DiOC6 green	Chlorophyll red	Transmitted Light gray
TARA_G100010177	S123--D3--R27--G100010177	TARA_20110801T2148Z_123_EVENT_NET	2011-08-01T21:48Z	2011-08-01T23:00Z	-8.903	-140.28	-8.8763	-140.307	150	5	PROT_eHCFM_N5-20	3887.72	S123--D3--R27--G100010177--A130822	1.6	0.00622035	U01V01	TARA_HCS1_H5	2013-08-22T17:12:07	Sebastien Colin	17:30:00	TARA_HCS1_H5_G100010173_G100010177--2013_08_22_17_12_07	17:30:00	TARA_HCS1_5-20_MATRIX4_template.xml	40	Leica_SP8	BASIC	X189Y189Z1000	http://	http://	Protocol_TARA_HCS1_H5_V1	U02V03	10.4	8.3	86.32	(Nunc, Lab-Tek-II- 8Well-Chambered-Coverglass, 155409)	20	5	100	(rotation 90°LEFT, FLIP X)	X2048Y2048	0.3875	396	X18Y22	10	48.7062	56.4251	Membranes-DiOC6 green	Chlorophyll red	Transmitted Light gray
TARA_G100010177	S123--D3--R27--G100010177	TARA_20110801T2148Z_123_EVENT_NET	2011-08-01T21:48Z	2011-08-01T23:00Z	-8.903	-140.28	-8.8763	-140.307	150	5	PROT_eHCFM_N5-20	3887.72	S123--D3--R27--G100010177--A140624	1,6	0.00622035	U01V01	TARA_HCS1_H5	2014-06-24T14:25:00	Luca Santangeli	13:50:00	TARA_HCS1_H5_G100010173_G100010177--2014_06_24_00_00_00	17:30:00	TARA_HCS1_5-20_MATRIX4_template.xml	40	Leica_SP8	BASIC	X189Y189Z1000	http://	http://	Protocol_TARA_HCS1_H5_V1	U02V03	10.4	8.3	86.32	(Nunc, Lab-Tek-II- 8Well-Chambered-Coverglass, 155409)	20	5	100	(rotation 90°LEFT, FLIP X)	X2048Y2048	0.3875	396	X18Y22	10	48.7062	56.4251	Membranes-DiOC6 green	Chlorophyll red	Transmitted Light gray
TARA_G100010607	S124--D0--R27--G100010607	TARA_20110804T1833Z_124_EVENT_PUMP	2011-08-04T18:33Z	2011-08-04T22:00Z	-9.1504	-140.522	-9.1552	-140.528	3	5	PROT_eHCFM_W5-20	n/a	S124--D0--R27--G100010607--A130710	1.6	n/a	U01V01	TARA_HCS1_H5	2013-07-10T22:00:23	Sebastien Colin	16:00:00	TARA_HCS1_H5_G100010607_G100010177--2013_07_10_22_00_23	17:30:00	TARA_HCS1_5-20_MATRIX4_template.xml	40	Leica_SP8	BASIC	X189Y189Z1000	http://	http://	Protocol_TARA_HCS1_H5_V1	U02V03	10.4	8.3	86.32	(Nunc, Lab-Tek-II- 8Well-Chambered-Coverglass, 155409)	20	5	100	(rotation 90°LEFT, FLIP X)	X2048Y2048	0.3875	396	X18Y22	10	48.7062	56.4251	Membranes-DiOC6 green	Chlorophyll red	Transmitted Light gray
TARA_G100010607	S124--D0--R27--G100010607	TARA_20110804T1833Z_124_EVENT_PUMP	2011-08-04T18:33Z	2011-08-04T22:00Z	-9.1504	-140.522	-9.1552	-140.528	3	5	PROT_eHCFM_W5-20	n/a	S124--D0--R27--G100010607--A130821	1.6	n/a	U01V01	TARA_HCS1_H5	2013-08-21T18:52:13	Sebastien Colin	13:30:00	TARA_HCS1_H5_G100010241_G100010607--2013_08_21_18_52_13	17:30:00	TARA_HCS1_5-20_MATRIX4_template.xml	40	Leica_SP8	BASIC	X189Y189Z1000	http://	http://	Protocol_TARA_HCS1_H5_V1	U02V03	10.4	8.3	86.32	(Nunc, Lab-Tek-II- 8Well-Chambered-Coverglass, 155409)	20	5	100	(rotation 90°LEFT, FLIP X)	X2048Y2048	0.3875	396	X18Y22	10	48.7062	56.4251	Membranes-DiOC6 green	Chlorophyll red	Transmitted Light gray
TARA_G100010607	S124--D0--R27--G100010607	TARA_20110804T1833Z_124_EVENT_PUMP	2011-08-04T18:33Z	2011-08-04T22:00Z	-9.1504	-140.522	-9.1552	-140.528	3	5	PROT_eHCFM_W5-20	n/a	S124--D0--R27--G100010607--A140623	2,4	n/a	U00V01	TARA_HCS1_H5	2014-06-23T18:05:00	Luca Santangeli	17:30:00	TARA_HCS1_H5_G100010607_G100010623--2014_06_23_00_00_00	17:30:00	TARA_HCS1_5-20_MATRIX4_template.xml	40	Leica_SP8	BASIC	X189Y189Z1000	http://	http://	Protocol_TARA_HCS1_H5_V1	U02V03	10.4	8.3	86.32	(Nunc, Lab-Tek-II- 8Well-Chambered-Coverglass, 155409)	20	5	100	(rotation 90°LEFT, FLIP X)	X2048Y2048	0.3875	396	X18Y22	10	48.7062	56.4251	Membranes-DiOC6 green	Chlorophyll red	Transmitted Light gray
TARA_G100010623	S125--D0--R27--G100010623	TARA_20110808T2343Z_125_EVENT_NET	2011-08-08T23:43Z	2011-08-09T00:00Z	-8.9124	-142.56	-8.9085	-142.571	3	5	PROT_eHCFM_N5-20	2159.84	S125--D0--R27--G100010623--A130711	1.6	0.00345575	U00V01	TARA_HCS1_H5	2013-07-11T16:26:56	Sebastien Colin	15:10:00	TARA_HCS1_H5_G100010623_G100010731--2013_07_11_16_26_56	17:30:00	TARA_HCS1_5-20_MATRIX4_template.xml	40	Leica_SP8	BASIC	X189Y189Z1000	http://	http://	Protocol_TARA_HCS1_H5_V1	U02V03	10.4	8.3	86.32	(Nunc, Lab-Tek-II- 8Well-Chambered-Coverglass, 155409)	20	5	100	(rotation 90°LEFT, FLIP X)	X2048Y2048	0.3875	396	X18Y22	10	48.7062	56.4251	Membranes-DiOC6 green	Chlorophyll red	Transmitted Light gray
TARA_G100010623	S125--D0--R27--G100010623	TARA_20110808T2343Z_125_EVENT_NET	2011-08-08T23:43Z	2011-08-09T00:00Z	-8.9124	-142.56	-8.9085	-142.571	3	5	PROT_eHCFM_N5-20	2159.84	S125--D0--R27--G100010623--A130823	2.4	0.00518363	U00V01	TARA_HCS1_H5	2013-08-23T17:27:23	Sebastien Colin	17:30:00	TARA_HCS1_H5_G100010623_G100010731--2013_08_23_17_27_23	17:30:00	TARA_HCS1_5-20_MATRIX4_template.xml	40	Leica_SP8	BASIC	X189Y189Z1000	http://	http://	Protocol_TARA_HCS1_H5_V1	U02V03	10.4	8.3	86.32	(Nunc, Lab-Tek-II- 8Well-Chambered-Coverglass, 155409)	20	5	100	(rotation 90°LEFT, FLIP X)	X2048Y2048	0.3875	396	X18Y22	10	48.7062	56.4251	Membranes-DiOC6 green	Chlorophyll red	Transmitted Light gray
TARA_G100010623	S125--D0--R27--G100010623	TARA_20110808T2343Z_125_EVENT_NET	2011-08-08T23:43Z	2011-08-09T00:00Z	-8.9124	-142.56	-8.9085	-142.571	3	5	PROT_eHCFM_N5-20	2159.84	S125--D0--R27--G100010623--A140620	1,6	0.00345575	U00V01	TARA_HCS1_H5	2014-06-20T00:00:00	Luca Santangeli	18:30:00	TARA_HCS1_H5_G100010623_G100010731--2014_06_20_00_00_00	17:30:00	TARA_HCS1_5-20_MATRIX4_template.xml	40	Leica_SP8	BASIC	X189Y189Z1000	http://	http://	Protocol_TARA_HCS1_H5_V1	U02V03	10.4	8.3	86.32	(Nunc, Lab-Tek-II- 8Well-Chambered-Coverglass, 155409)	20	5	100	(rotation 90°LEFT, FLIP X)	X2048Y2048	0.3875	396	X18Y22	10	48.7062	56.4251	Membranes-DiOC6 green	Chlorophyll red	Transmitted Light gray
TARA_G100010623	S125--D0--R27--G100010623	TARA_20110808T2343Z_125_EVENT_NET	2011-08-08T23:43Z	2011-08-09T00:00Z	-8.9124	-142.56	-8.9085	-142.571	3	5	PROT_eHCFM_N5-20	2159.84	S125--D0--R27--G100010623--A140623	1,6	0.00345575	U01V01	TARA_HCS1_H5	2014-06-23T18:05:00	Luca Santangeli	17:30:00	TARA_HCS1_H5_G100010607_G100010623--2014_06_23_00_00_00	17:30:00	TARA_HCS1_5-20_MATRIX4_template.xml	40	Leica_SP8	BASIC	X189Y189Z1000	http://	http://	Protocol_TARA_HCS1_H5_V1	U02V03	10.4	8.3	86.32	(Nunc, Lab-Tek-II- 8Well-Chambered-Coverglass, 155409)	20	5	100	(rotation 90°LEFT, FLIP X)	X2048Y2048	0.3875	396	X18Y22	10	48.7062	56.4251	Membranes-DiOC6 green	Chlorophyll red	Transmitted Light gray
TARA_G100010731	S125--D3--R27--G100010731	TARA_20110809T2257Z_125_EVENT_NET	2011-08-09T22:57Z	2011-08-09T23:44Z	-8.9058	-142.618	-8.9026	-142.641	140	5	PROT_eHCFM_N5-20	2316.92	S125--D3--R27--G100010731--A130823	2.4	0.00556062	U01V01	TARA_HCS1_H5	2013-08-23T17:27:23	Sebastien Colin	17:30:00	TARA_HCS1_H5_G100010623_G100010731--2013_08_23_17_27_23	17:30:00	TARA_HCS1_5-20_MATRIX4_template.xml	40	Leica_SP8	BASIC	X189Y189Z1000	http://	http://	Protocol_TARA_HCS1_H5_V1	U02V03	10.4	8.3	86.32	(Nunc, Lab-Tek-II- 8Well-Chambered-Coverglass, 155409)	20	5	100	(rotation 90°LEFT, FLIP X)	X2048Y2048	0.3875	396	X18Y22	10	48.7062	56.4251	Membranes-DiOC6 green	Chlorophyll red	Transmitted Light gray
TARA_G100010731	S125--D3--R27--G100010731	TARA_20110809T2257Z_125_EVENT_NET	2011-08-09T22:57Z	2011-08-09T23:44Z	-8.9058	-142.618	-8.9026	-142.641	140	5	PROT_eHCFM_N5-20	2316.92	S125--D3--R27--G100010731--A130929	2.4	0.00556062	U01V01	TARA_HCS1_H5	2013-09-29T19:14:59	Sebastien Colin	20:30:00	TARA_HCS1_H5_G100010241_G100010731--2013_09_29_19_14_59	17:30:00	TARA_HCS1_5-20_MATRIX4_template.xml	40	Leica_SP8	BASIC	X189Y189Z1000	http://	http://	Protocol_TARA_HCS1_H5_V1	U02V03	10.4	8.3	86.32	(Nunc, Lab-Tek-II- 8Well-Chambered-Coverglass, 155409)	20	5	100	(rotation 90°LEFT, FLIP X)	X2048Y2048	0.3875	396	X18Y22	10	48.7062	56.4251	Membranes-DiOC6 green	Chlorophyll red	Transmitted Light gray
TARA_G100010731	S125--D3--R27--G100010731	TARA_20110809T2257Z_125_EVENT_NET	2011-08-09T22:57Z	2011-08-09T23:44Z	-8.9058	-142.618	-8.9026	-142.641	140	5	PROT_eHCFM_N5-20	2316.92	S125--D3--R27--G100010731--A140620	1,4	0.00324369	U01V01	TARA_HCS1_H5	2014-06-20T00:00:00	Luca Santangeli	18:30:00	TARA_HCS1_H5_G100010623_G100010731--2014_06_20_00_00_00	17:30:00	TARA_HCS1_5-20_MATRIX4_template.xml	40	Leica_SP8	BASIC	X189Y189Z1000	http://	http://	Protocol_TARA_HCS1_H5_V1	U02V03	10.4	8.3	86.32	(Nunc, Lab-Tek-II- 8Well-Chambered-Coverglass, 155409)	20	5	100	(rotation 90°LEFT, FLIP X)	X2048Y2048	0.3875	396	X18Y22	10	48.7062	56.4251	Membranes-DiOC6 green	Chlorophyll red	Transmitted Light gray
TARA_G100010824	S127--D0--R27--G100010824	TARA_20110901T0115Z_127_EVENT_NET	2011-09-01T01:15Z	2011-09-01T01:31Z	-6.605	-152.507	-6.6018	-152.516	3	5	PROT_eHCFM_N5-20	1099.56	S127--D0--R27--G100010824--A131203	2.4	0.00263894	U00V01	TARA_HCS1_H5	2013-12-03T22:14:42	Sebastien Colin	22:15:00	TARA_HCS1_H5_G100010824_G100010826--2013_12_03_22_14_42	17:30:00	TARA_HCS1_5-20_MATRIX4_template.xml	40	Leica_SP8	BASIC	X189Y189Z1000	http://	http://	Protocol_TARA_HCS1_H5_V1	U02V03	10.4	8.3	86.32	(Nunc, Lab-Tek-II- 8Well-Chambered-Coverglass, 155409)	20	5	100	(rotation 90°LEFT, FLIP X)	X2048Y2048	0.3875	396	X18Y22	10	48.7062	56.4251	Membranes-DiOC6 green	Chlorophyll red	Transmitted Light gray
TARA_G100010824	S127--D0--R27--G100010824	TARA_20110901T0115Z_127_EVENT_NET	2011-09-01T01:15Z	2011-09-01T01:31Z	-6.605	-152.507	-6.6018	-152.516	3	5	PROT_eHCFM_N5-20	1099.56	S127--D0--R27--G100010824--A140618	0,8	0.000879646	U00V01	TARA_HCS1_H5	2014-06-18T17:30:00	Luca Santangeli	14:00:00	TARA_HCS1_H5_G100010824_G100010826--2014_06_18_00_00_00	17:30:00	TARA_HCS1_5-20_MATRIX4_template.xml	40	Leica_SP8	BASIC	X189Y189Z1000	http://	http://	Protocol_TARA_HCS1_H5_V1	U02V03	10.4	8.3	86.32	(Nunc, Lab-Tek-II- 8Well-Chambered-Coverglass, 155409)	20	5	100	(rotation 90°LEFT, FLIP X)	X2048Y2048	0.3875	396	X18Y22	10	48.7062	56.4251	Membranes-DiOC6 green	Chlorophyll red	Transmitted Light gray
TARA_G100010826	S127--D1--R27--G100010826	TARA_20110902T0126Z_127_EVENT_NET	2011-09-02T01:26Z	2011-09-02T02:05Z	-6.6382	-152.514	-6.6367	-152.535	100	5	PROT_eHCFM_N5-20	1727.88	S127--D1--R27--G100010826--A131203	2.4	0.0041469	U01V01	TARA_HCS1_H5	2013-12-03T22:14:42	Sebastien Colin	22:15:00	TARA_HCS1_H5_G100010824_G100010826--2013_12_03_22_14_42	17:30:00	TARA_HCS1_5-20_MATRIX4_template.xml	40	Leica_SP8	BASIC	X189Y189Z1000	http://	http://	Protocol_TARA_HCS1_H5_V1	U02V03	10.4	8.3	86.32	(Nunc, Lab-Tek-II- 8Well-Chambered-Coverglass, 155409)	20	5	100	(rotation 90°LEFT, FLIP X)	X2048Y2048	0.3875	396	X18Y22	10	48.7062	56.4251	Membranes-DiOC6 green	Chlorophyll red	Transmitted Light gray
TARA_G100010826	S127--D1--R27--G100010826	TARA_20110902T0126Z_127_EVENT_NET	2011-09-02T01:26Z	2011-09-02T02:05Z	-6.6382	-152.514	-6.6367	-152.535	100	5	PROT_eHCFM_N5-20	1727.88	S127--D1--R27--G100010826--A140618	0,8	0.0013823	U01V01	TARA_HCS1_H5	2014-06-18T17:30:00	Luca Santangeli	14:00:00	TARA_HCS1_H5_G100010824_G100010826--2014_06_18_00_00_00	17:30:00	TARA_HCS1_5-20_MATRIX4_template.xml	40	Leica_SP8	BASIC	X189Y189Z1000	http://	http://	Protocol_TARA_HCS1_H5_V1	U02V03	10.4	8.3	86.32	(Nunc, Lab-Tek-II- 8Well-Chambered-Coverglass, 155409)	20	5	100	(rotation 90°LEFT, FLIP X)	X2048Y2048	0.3875	396	X18Y22	10	48.7062	56.4251	Membranes-DiOC6 green	Chlorophyll red	Transmitted Light gray
TARA_G100010891	S128--D0--R27--G100010891	TARA_20110905T1638Z_128_EVENT_NET	2011-09-05T16:38Z	2011-09-05T16:56Z	0.0078	-153.626	0.0035	-153.635	3	5	PROT_eHCFM_N5-20	2415.1	S128--D0--R27--G100010891--A131204	1.55	0.0037434	U00V01	TARA_HCS1_H5	2013-12-04T21:23:54	Sebastien Colin	21:30:00	TARA_HCS1_H5_G100010891_G100010893--2013_12_04_21_23_54	17:30:00	TARA_HCS1_5-20_MATRIX4_template.xml	40	Leica_SP8	BASIC	X189Y189Z1000	http://	http://	Protocol_TARA_HCS1_H5_V1	U02V03	10.4	8.3	86.32	(Nunc, Lab-Tek-II- 8Well-Chambered-Coverglass, 155409)	20	5	100	(rotation 90°LEFT, FLIP X)	X2048Y2048	0.3875	396	X18Y22	10	48.7062	56.4251	Membranes-DiOC6 green	Chlorophyll red	Transmitted Light gray
TARA_G100010893	S128--D1--R27--G100010893	TARA_20110905T1707Z_128_EVENT_NET	2011-09-05T17:07Z	2011-09-05T17:37Z	0.001	-153.639	0.0055	-153.652	40	5	PROT_eHCFM_N5-20	3495.02	S128--D1--R27--G100010893--A131204	1.55	0.00541728	U01V01	TARA_HCS1_H5	2013-12-04T21:23:54	Sebastien Colin	21:30:00	TARA_HCS1_H5_G100010891_G100010893--2013_12_04_21_23_54	17:30:00	TARA_HCS1_5-20_MATRIX4_template.xml	40	Leica_SP8	BASIC	X189Y189Z1000	http://	http://	Protocol_TARA_HCS1_H5_V1	U02V03	10.4	8.3	86.32	(Nunc, Lab-Tek-II- 8Well-Chambered-Coverglass, 155409)	20	5	100	(rotation 90°LEFT, FLIP X)	X2048Y2048	0.3875	396	X18Y22	10	48.7062	56.4251	Membranes-DiOC6 green	Chlorophyll red	Transmitted Light gray
TARA_G100008302	S129--D0--R27--G100008302	TARA_20110910T1757Z_129_EVENT_PUMP	2011-09-10T17:57Z	2011-09-10T01:24Z	6.671	-153.066	6.8596	-153.111	3	5	PROT_eHCFM_W5-20	n/a	S129--D0--R27--G100008302--A131202	2.4	n/a	U00V01	TARA_HCS1_H5	2013-12-02T21:30:23	Sebastien Colin	21:45:00	TARA_HCS1_H5_G100008302_G100008304--2013_12_02_21_30_23	17:30:00	TARA_HCS1_5-20_MATRIX4_template.xml	40	Leica_SP8	BASIC	X189Y189Z1000	http://	http://	Protocol_TARA_HCS1_H5_V1	U02V03	10.4	8.3	86.32	(Nunc, Lab-Tek-II- 8Well-Chambered-Coverglass, 155409)	20	5	100	(rotation 90°LEFT, FLIP X)	X2048Y2048	0.3875	396	X18Y22	10	48.7062	56.4251	Membranes-DiOC6 green	Chlorophyll red	Transmitted Light gray
TARA_G100008304	S129--D1--R27--G100008304	TARA_20110911T1956Z_129_EVENT_NET	2011-09-11T19:56Z	2011-09-11T20:42Z	6.6433	-153.084	6.6508	-153.089	80	5	PROT_eHCFM_N5-20	5360.34	S129--D1--R27--G100008304--A131202	2.4	0.0128648	U01V01	TARA_HCS1_H5	2013-12-02T21:30:23	Sebastien Colin	21:45:00	TARA_HCS1_H5_G100008302_G100008304--2013_12_02_21_30_23	17:30:00	TARA_HCS1_5-20_MATRIX4_template.xml	40	Leica_SP8	BASIC	X189Y189Z1000	http://	http://	Protocol_TARA_HCS1_H5_V1	U02V03	10.4	8.3	86.32	(Nunc, Lab-Tek-II- 8Well-Chambered-Coverglass, 155409)	20	5	100	(rotation 90°LEFT, FLIP X)	X2048Y2048	0.3875	396	X18Y22	10	48.7062	56.4251	Membranes-DiOC6 green	Chlorophyll red	Transmitted Light gray
TARA_G100008236	S131--D0--R27--G100008236	TARA_20110930T0333Z_131_EVENT_NET	2011-09-30T03:33Z	2011-09-30T03:45Z	22.7091	-158.025	22.7028	-158.034	3	5	PROT_eHCFM_N5-20	1237	S131--D0--R27--G100008236--A131106	2.4	0.00296881	U00V01	TARA_HCS1_H5	2013-11-06T21:52:31	Sebastien Colin	22:00:00	TARA_HCS1_H5_G100008236_G100008238--2013_11_06_21_52_31	17:30:00	TARA_HCS1_5-20_MATRIX4_template.xml	40	Leica_SP8	BASIC	X189Y189Z1000	http://	http://	Protocol_TARA_HCS1_H5_V1	U02V03	10.4	8.3	86.32	(Nunc, Lab-Tek-II- 8Well-Chambered-Coverglass, 155409)	20	5	100	(rotation 90°LEFT, FLIP X)	X2048Y2048	0.3875	396	X18Y22	10	48.7062	56.4251	Membranes-DiOC6 green	Chlorophyll red	Transmitted Light gray
TARA_G100008238	S131--D1--R27--G100008238	TARA_20110930T2211Z_131_EVENT_NET	2011-09-30T22:11Z	2011-09-30T22:44Z	22.7281	-158.091	22.7178	-158.109	110	5	PROT_eHCFM_N5-20	3141.59	S131--D1--R27--G100008238--A131106	2.4	0.00753982	U01V01	TARA_HCS1_H5	2013-11-06T21:52:31	Sebastien Colin	22:00:00	TARA_HCS1_H5_G100008236_G100008238--2013_11_06_21_52_31	17:30:00	TARA_HCS1_5-20_MATRIX4_template.xml	40	Leica_SP8	BASIC	X189Y189Z1000	http://	http://	Protocol_TARA_HCS1_H5_V1	U02V03	10.4	8.3	86.32	(Nunc, Lab-Tek-II- 8Well-Chambered-Coverglass, 155409)	20	5	100	(rotation 90°LEFT, FLIP X)	X2048Y2048	0.3875	396	X18Y22	10	48.7062	56.4251	Membranes-DiOC6 green	Chlorophyll red	Transmitted Light gray
TARA_G100008608	S132--D0--R27--G100008608	TARA_20111004T2149Z_132_EVENT_NET	2011-10-04T21:49Z	2011-10-04T22:05Z	31.4868	-159.075	31.4839	-159.081	3	5	PROT_eHCFM_N5-20	294.524	S132--D0--R27--G100008608--A131105	2.4	0.000706858	U00V01	TARA_HCS1_H5	2013-11-05T20:28:35	Sebastien Colin	19:45:00	TARA_HCS1_H5_G100008608_G100008610--2013_11_05_20_28_35	17:30:00	TARA_HCS1_5-20_MATRIX4_template.xml	40	Leica_SP8	BASIC	X189Y189Z1000	http://	http://	Protocol_TARA_HCS1_H5_V1	U02V03	10.4	8.3	86.32	(Nunc, Lab-Tek-II- 8Well-Chambered-Coverglass, 155409)	20	5	100	(rotation 90°LEFT, FLIP X)	X2048Y2048	0.3875	396	X18Y22	10	48.7062	56.4251	Membranes-DiOC6 green	Chlorophyll red	Transmitted Light gray
TARA_G100008610	S132--D1--R27--G100008610	TARA_20111005T0412Z_132_EVENT_NET	2011-10-05T04:12Z	2011-10-05T04:39Z	31.471	-159.101	31.4677	-159.109	115	5	PROT_eHCFM_N5-20	1217.37	S132--D1--R27--G100008610--A131105	2.4	0.00292168	U01V01	TARA_HCS1_H5	2013-11-05T20:28:35	Sebastien Colin	19:45:00	TARA_HCS1_H5_G100008608_G100008610--2013_11_05_20_28_35	17:30:00	TARA_HCS1_5-20_MATRIX4_template.xml	40	Leica_SP8	BASIC	X189Y189Z1000	http://	http://	Protocol_TARA_HCS1_H5_V1	U02V03	10.4	8.3	86.32	(Nunc, Lab-Tek-II- 8Well-Chambered-Coverglass, 155409)	20	5	100	(rotation 90°LEFT, FLIP X)	X2048Y2048	0.3875	396	X18Y22	10	48.7062	56.4251	Membranes-DiOC6 green	Chlorophyll red	Transmitted Light gray
TARA_G100008152	S133--D0--R27--G100008152	TARA_20111018T1747Z_133_EVENT_NET	2011-10-18T17:47Z	2011-10-18T18:06Z	35.3888	-127.742	35.3937	-127.742	3	5	PROT_eHCFM_N5-20	2061.67	S133--D0--R27--G100008152--A131104	2.4	0.00494801	U00V01	TARA_HCS1_H5	2013-11-04T20:31:35	Sebastien Colin	20:45:00	TARA_HCS1_H5_G100008152_G100008154--2013_11_04_20_31_35	17:30:00	TARA_HCS1_5-20_MATRIX4_template.xml	40	Leica_SP8	BASIC	X189Y189Z1000	http://	http://	Protocol_TARA_HCS1_H5_V1	U02V03	10.4	8.3	86.32	(Nunc, Lab-Tek-II- 8Well-Chambered-Coverglass, 155409)	20	5	100	(rotation 90°LEFT, FLIP X)	X2048Y2048	0.3875	396	X18Y22	10	48.7062	56.4251	Membranes-DiOC6 green	Chlorophyll red	Transmitted Light gray
TARA_G100008154	S133--D1--R27--G100008154	TARA_20111019T0227Z_133_EVENT_NET	2011-10-19T02:27Z	2011-10-19T02:47Z	35.4135	-127.705	35.4158	-127.698	45	5	PROT_eHCFM_N5-20	1060.29	S133--D1--R27--G100008154--A131104	2.4	0.00254469	U01V01	TARA_HCS1_H5	2013-11-04T20:31:35	Sebastien Colin	20:45:00	TARA_HCS1_H5_G100008152_G100008154--2013_11_04_20_31_35	17:30:00	TARA_HCS1_5-20_MATRIX4_template.xml	40	Leica_SP8	BASIC	X189Y189Z1000	http://	http://	Protocol_TARA_HCS1_H5_V1	U02V03	10.4	8.3	86.32	(Nunc, Lab-Tek-II- 8Well-Chambered-Coverglass, 155409)	20	5	100	(rotation 90°LEFT, FLIP X)	X2048Y2048	0.3875	396	X18Y22	10	48.7062	56.4251	Membranes-DiOC6 green	Chlorophyll red	Transmitted Light gray
TARA_G100008060	S135--D0--R27--G100008060	TARA_20111023T2041Z_135_EVENT_NET	2011-10-23T20:41Z	2011-10-23T20:52Z	33.0007	-121.87	32.9988	-121.869	3	5	PROT_eHCFM_N5-20	922.843	S135--D0--R27--G100008060--A131103	2.4	0.00221482	U00V01	TARA_HCS1_H5	2013-11-03T22:51:32	Sebastien Colin	22:00:00	TARA_HCS1_H5_G100008060_G100008062--2013_11_03_22_51_32	17:30:00	TARA_HCS1_5-20_MATRIX4_template.xml	40	Leica_SP8	BASIC	X189Y189Z1000	http://	http://	Protocol_TARA_HCS1_H5_V1	U02V03	10.4	8.3	86.32	(Nunc, Lab-Tek-II- 8Well-Chambered-Coverglass, 155409)	20	5	100	(rotation 90°LEFT, FLIP X)	X2048Y2048	0.3875	396	X18Y22	10	48.7062	56.4251	Membranes-DiOC6 green	Chlorophyll red	Transmitted Light gray
TARA_G100008062	S135--D1--R27--G100008062	TARA_20111024T0137Z_135_EVENT_NET	2011-10-24T01:37Z	2011-10-24T01:55Z	32.9903	-121.846	32.9909	-121.844	30	5	PROT_eHCFM_N5-20	2415.1	S135--D1--R27--G100008062--A131103	1.6	0.00386416	U01V01	TARA_HCS1_H5	2013-11-03T22:51:32	Sebastien Colin	22:00:00	TARA_HCS1_H5_G100008060_G100008062--2013_11_03_22_51_32	17:30:00	TARA_HCS1_5-20_MATRIX4_template.xml	40	Leica_SP8	BASIC	X189Y189Z1000	http://	http://	Protocol_TARA_HCS1_H5_V1	U02V03	10.4	8.3	86.32	(Nunc, Lab-Tek-II- 8Well-Chambered-Coverglass, 155409)	20	5	100	(rotation 90°LEFT, FLIP X)	X2048Y2048	0.3875	396	X18Y22	10	48.7062	56.4251	Membranes-DiOC6 green	Chlorophyll red	Transmitted Light gray
TARA_G100007472	S136--D0--R27--G100007472	TARA_20111130T2240Z_136_EVENT_NET	2011-11-30T22:40Z	2011-11-30T22:56Z	17.0149	-118.917	17.0109	-118.919	3	5	PROT_eHCFM_N5-20	1197.73	S136--D0--R27--G100007472--A131031	2.4	0.00287456	U00V01	TARA_HCS1_H5	2013-10-31T18:54:20	Sebastien Colin	18:45:00	TARA_HCS1_H5_G100007472_G100006130--2013_10_31_18_54_20	17:30:00	TARA_HCS1_5-20_MATRIX4_template.xml	40	Leica_SP8	BASIC	X189Y189Z1000	http://	http://	Protocol_TARA_HCS1_H5_V1	U02V03	10.4	8.3	86.32	(Nunc, Lab-Tek-II- 8Well-Chambered-Coverglass, 155409)	20	5	100	(rotation 90°LEFT, FLIP X)	X2048Y2048	0.3875	396	X18Y22	10	48.7062	56.4251	Membranes-DiOC6 green	Chlorophyll red	Transmitted Light gray
TARA_G100008033	S137--D0--R27--G100008033	TARA_20111202T1723Z_137_EVENT_NET	2011-12-02T17:23Z	2011-12-02T17:35Z	14.1853	-116.684	14.1829	-116.689	3	5	PROT_eHCFM_N5-20	805.033	S137--D0--R27--G100008033--A131102	2.4	0.00193208	U00V01	TARA_HCS1_H5	2013-11-02T21:39:19	Sebastien Colin	22:00:00	TARA_HCS1_H5_G100008033_G100007130--2013_11_02_21_39_19	17:30:00	TARA_HCS1_5-20_MATRIX4_template.xml	40	Leica_SP8	BASIC	X189Y189Z1000	http://	http://	Protocol_TARA_HCS1_H5_V1	U02V03	10.4	8.3	86.32	(Nunc, Lab-Tek-II- 8Well-Chambered-Coverglass, 155409)	20	5	100	(rotation 90°LEFT, FLIP X)	X2048Y2048	0.3875	396	X18Y22	10	48.7062	56.4251	Membranes-DiOC6 green	Chlorophyll red	Transmitted Light gray
TARA_G100007130	S137--D1--R27--G100007130	TARA_20111202T2302Z_137_EVENT_NET	2011-12-02T23:02Z	2011-12-02Z	14.1957	-116.729	14.1939	-116.738	40	5	PROT_eHCFM_N5-20	805.033	S137--D1--R27--G100007130--A131102	2.4	0.00193208	U01V01	TARA_HCS1_H5	2013-11-02T21:39:19	Sebastien Colin	22:00:00	TARA_HCS1_H5_G100008033_G100007130--2013_11_02_21_39_19	17:30:00	TARA_HCS1_5-20_MATRIX4_template.xml	40	Leica_SP8	BASIC	X189Y189Z1000	http://	http://	Protocol_TARA_HCS1_H5_V1	U02V03	10.4	8.3	86.32	(Nunc, Lab-Tek-II- 8Well-Chambered-Coverglass, 155409)	20	5	100	(rotation 90°LEFT, FLIP X)	X2048Y2048	0.3875	396	X18Y22	10	48.7062	56.4251	Membranes-DiOC6 green	Chlorophyll red	Transmitted Light gray
TARA_G100006175	S138--D0--R27--G100006175	TARA_20111210T1934Z_138_EVENT_NET	2011-12-10T19:34Z	2011-12-10T19:50Z	6.3305	-102.946	6.3256	-102.945	3	5	PROT_eHCFM_N5-20	n/a	S138--D0--R27--G100006175--A131101	2.4	n/a	U00V01	TARA_HCS1_H5	2013-11-01T23:35:08	Sebastien Colin	23:45:00	TARA_HCS1_H5_G100006175_G100006179--2013_11_01_23_35_08	17:30:00	TARA_HCS1_5-20_MATRIX4_template.xml	40	Leica_SP8	BASIC	X189Y189Z1000	http://	http://	Protocol_TARA_HCS1_H5_V1	U02V03	10.4	8.3	86.32	(Nunc, Lab-Tek-II- 8Well-Chambered-Coverglass, 155409)	20	5	100	(rotation 90°LEFT, FLIP X)	X2048Y2048	0.3875	396	X18Y22	10	48.7062	56.4251	Membranes-DiOC6 green	Chlorophyll red	Transmitted Light gray
TARA_G100006179	S138--D1--R27--G100006179	TARA_20111211T1627Z_138_EVENT_NET	2011-12-11T16:27Z	2011-12-11T16:52Z	6.3356	-103.04	6.3357	-103.052	60	5	PROT_eHCFM_N5-20	n/a	S138--D1--R27--G100006179--A131101	2.4	n/a	U01V01	TARA_HCS1_H5	2013-11-01T23:35:08	Sebastien Colin	23:45:00	TARA_HCS1_H5_G100006175_G100006179--2013_11_01_23_35_08	17:30:00	TARA_HCS1_5-20_MATRIX4_template.xml	40	Leica_SP8	BASIC	X189Y189Z1000	http://	http://	Protocol_TARA_HCS1_H5_V1	U02V03	10.4	8.3	86.32	(Nunc, Lab-Tek-II- 8Well-Chambered-Coverglass, 155409)	20	5	100	(rotation 90°LEFT, FLIP X)	X2048Y2048	0.3875	396	X18Y22	10	48.7062	56.4251	Membranes-DiOC6 green	Chlorophyll red	Transmitted Light gray
TARA_G100006130	S139--D0--R27--G100006130	TARA_20111215T1525Z_139_EVENT_NET	2011-12-15T15:25Z	2011-12-15T15:33Z	6.4808	-94.9704	6.4791	-94.9751	3	5	PROT_eHCFM_N5-20	1786.78	S139--D0--R27--G100006130--A131031	2.4	0.00428827	U01V01	TARA_HCS1_H5	2013-10-31T18:54:20	Sebastien Colin	18:45:00	TARA_HCS1_H5_G100007472_G100006130--2013_10_31_18_54_20	17:30:00	TARA_HCS1_5-20_MATRIX4_template.xml	40	Leica_SP8	BASIC	X189Y189Z1000	http://	http://	Protocol_TARA_HCS1_H5_V1	U02V03	10.4	8.3	86.32	(Nunc, Lab-Tek-II- 8Well-Chambered-Coverglass, 155409)	20	5	100	(rotation 90°LEFT, FLIP X)	X2048Y2048	0.3875	396	X18Y22	10	48.7062	56.4251	Membranes-DiOC6 green	Chlorophyll red	Transmitted Light gray
TARA_G100006116	S140--D0--R27--G100006116	TARA_20111221T1726Z_140_EVENT_NET	2011-12-21T17:26Z	2011-12-21T17:47Z	7.4161	-79.3071	6.416	-79.3102	3	5	PROT_eHCFM_N5-20	2199.11	S140--D0--R27--G100006116--A131030	2.4	0.00527788	U00V01	TARA_HCS1_H5	2013-10-30T19:38:12	Sebastien Colin	20:00:00	TARA_HCS1_H5_G100006116_G100006253--2013_10_30_19_38_12	17:30:00	TARA_HCS1_5-20_MATRIX4_template.xml	40	Leica_SP8	BASIC	X189Y189Z1000	http://	http://	Protocol_TARA_HCS1_H5_V1	U02V03	10.4	8.3	86.32	(Nunc, Lab-Tek-II- 8Well-Chambered-Coverglass, 155409)	20	5	100	(rotation 90°LEFT, FLIP X)	X2048Y2048	0.3875	396	X18Y22	10	48.7062	56.4251	Membranes-DiOC6 green	Chlorophyll red	Transmitted Light gray
TARA_G100006253	S142--D0--R27--G100006253	TARA_20120109T1341Z_142_EVENT_PUMP	2012-01-09T13:41Z	2012-01-09T14:05Z	25.5264	-88.394	25.5416	88.4044	3	5	PROT_eHCFM_W5-20	n/a	S142--D0--R27--G100006253--A131030	2.4	n/a	U01V01	TARA_HCS1_H5	2013-10-30T19:38:12	Sebastien Colin	20:00:00	TARA_HCS1_H5_G100006116_G100006253--2013_10_30_19_38_12	17:30:00	TARA_HCS1_5-20_MATRIX4_template.xml	40	Leica_SP8	BASIC	X189Y189Z1000	http://	http://	Protocol_TARA_HCS1_H5_V1	U02V03	10.4	8.3	86.32	(Nunc, Lab-Tek-II- 8Well-Chambered-Coverglass, 155409)	20	5	100	(rotation 90°LEFT, FLIP X)	X2048Y2048	0.3875	396	X18Y22	10	48.7062	56.4251	Membranes-DiOC6 green	Chlorophyll red	Transmitted Light gray
TARA_G100007887	S143--D0--R27--G100007887	TARA_20120116T1649Z_143_EVENT_NET	2012-01-16T16:49Z	2012-01-16T16:59Z	29.7186	-79.6636	29.727	-79.6715	3	5	PROT_eHCFM_N5-20	2729.26	S143--D0--R27--G100007887--A131029	2.4	0.00655022	U00V01	TARA_HCS1_H5	2013-10-29T19:56:21	Sebastien Colin	20:00:00	TARA_HCS1_H5_G100007887_G100007889--2013_10_29_19_56_21	17:30:00	TARA_HCS1_5-20_MATRIX4_template.xml	40	Leica_SP8	BASIC	X189Y189Z1000	http://	http://	Protocol_TARA_HCS1_H5_V1	U02V03	10.4	8.3	86.32	(Nunc, Lab-Tek-II- 8Well-Chambered-Coverglass, 155409)	20	5	100	(rotation 90°LEFT, FLIP X)	X2048Y2048	0.3875	396	X18Y22	10	48.7062	56.4251	Membranes-DiOC6 green	Chlorophyll red	Transmitted Light gray
TARA_G100007889	S143--D1--R27--G100007889	TARA_20120116T2024Z_143_EVENT_NET	2012-01-16T20:24Z	2012-01-16T20:47Z	29.8103	-79.668	29.8227	-79.6807	40	5	PROT_eHCFM_N5-20	2807.8	S143--D1--R27--G100007889--A131029	2.4	0.00673872	U01V01	TARA_HCS1_H5	2013-10-29T19:56:21	Sebastien Colin	20:00:00	TARA_HCS1_H5_G100007887_G100007889--2013_10_29_19_56_21	17:30:00	TARA_HCS1_5-20_MATRIX4_template.xml	40	Leica_SP8	BASIC	X189Y189Z1000	http://	http://	Protocol_TARA_HCS1_H5_V1	U02V03	10.4	8.3	86.32	(Nunc, Lab-Tek-II- 8Well-Chambered-Coverglass, 155409)	20	5	100	(rotation 90°LEFT, FLIP X)	X2048Y2048	0.3875	396	X18Y22	10	48.7062	56.4251	Membranes-DiOC6 green	Chlorophyll red	Transmitted Light gray
TARA_G100007665	S144--D0--R27--G100007665	TARA_20120129T2246Z_144_EVENT_NET	2012-01-29T22:46Z	2012-01-29T23:04Z	36.3489	-72.7896	36.3459	-72.7794	3	5	PROT_eHCFM_N5-20	1884.96	S144--D0--R27--G100007665--A131028	2.4	0.00452389	U00V01	TARA_HCS1_H5	2013-10-28T21:05:26	Sebastien Colin	21:00:00	TARA_HCS1_H5_G100007665_G100007576--2013_10_28_21_05_26	17:30:00	TARA_HCS1_5-20_MATRIX4_template.xml	40	Leica_SP8	BASIC	X189Y189Z1000	http://	http://	Protocol_TARA_HCS1_H5_V1	U02V03	10.4	8.3	86.32	(Nunc, Lab-Tek-II- 8Well-Chambered-Coverglass, 155409)	20	5	100	(rotation 90°LEFT, FLIP X)	X2048Y2048	0.3875	396	X18Y22	10	48.7062	56.4251	Membranes-DiOC6 green	Chlorophyll red	Transmitted Light gray
TARA_G100007576	S145--D0--R27--G100007576	TARA_20120202T1544Z_145_EVENT_NET	2012-02-02T15:44Z	2012-02-02T16:02Z	39.194	-70.0499	39.1889	-70.0346	3	5	PROT_eHCFM_N5-20	2179.48	S145--D0--R27--G100007576--A131028	2.4	0.00523075	U01V01	TARA_HCS1_H5	2013-10-28T21:05:26	Sebastien Colin	21:00:00	TARA_HCS1_H5_G100007665_G100007576--2013_10_28_21_05_26	17:30:00	TARA_HCS1_5-20_MATRIX4_template.xml	40	Leica_SP8	BASIC	X189Y189Z1000	http://	http://	Protocol_TARA_HCS1_H5_V1	U02V03	10.4	8.3	86.32	(Nunc, Lab-Tek-II- 8Well-Chambered-Coverglass, 155409)	20	5	100	(rotation 90°LEFT, FLIP X)	X2048Y2048	0.3875	396	X18Y22	10	48.7062	56.4251	Membranes-DiOC6 green	Chlorophyll red	Transmitted Light gray
TARA_G100010958	S146--D0--R27--G100010958	TARA_20120215T1649Z_146_EVENT_NET	2012-02-15T16:49Z	2012-02-15T17:09Z	34.8217	-71.21	34.8355	-71.2034	3	5	PROT_eHCFM_N5-20	3298.67	S146--D0--R27--G100010958--A131004	2.4	0.00791681	U01V01	TARA_HCS1_H5	2013-10-04T09:31:04	Sebastien Colin	10:45:00	TARA_HCS1_H5_G100011084_G100010958--2013_10_04_09_31_04	17:30:00	TARA_HCS1_5-20_MATRIX4_template.xml	40	Leica_SP8	BASIC	X189Y189Z1000	http://	http://	Protocol_TARA_HCS1_H5_V1	U02V03	10.4	8.3	86.32	(Nunc, Lab-Tek-II- 8Well-Chambered-Coverglass, 155409)	20	5	100	(rotation 90°LEFT, FLIP X)	X2048Y2048	0.3875	396	X18Y22	10	48.7062	56.4251	Membranes-DiOC6 green	Chlorophyll red	Transmitted Light gray
TARA_G100011084	S147--D0--R27--G100011084	TARA_20120218T2123Z_147_EVENT_NET	2012-02-18T21:23Z	2012-02-18T21:52Z	32.9701	-66.5548	32.9596	-66.5519	3	5	PROT_eHCFM_N5-20	2552.54	S147--D0--R27--G100011084--A131004	2.4	0.00612611	U00V01	TARA_HCS1_H5	2013-10-04T09:31:04	Sebastien Colin	10:45:00	TARA_HCS1_H5_G100011084_G100010958--2013_10_04_09_31_04	17:30:00	TARA_HCS1_5-20_MATRIX4_template.xml	40	Leica_SP8	BASIC	X189Y189Z1000	http://	http://	Protocol_TARA_HCS1_H5_V1	U02V03	10.4	8.3	86.32	(Nunc, Lab-Tek-II- 8Well-Chambered-Coverglass, 155409)	20	5	100	(rotation 90°LEFT, FLIP X)	X2048Y2048	0.3875	396	X18Y22	10	48.7062	56.4251	Membranes-DiOC6 green	Chlorophyll red	Transmitted Light gray
TARA_G100011162	S148--D0--R27--G100011162	TARA_20120224T1543Z_148_EVENT_NET	2012-02-24T15:43Z	2012-02-24T16:06Z	31.8103	-64.1348	31.8248	-64.1213	3	5	PROT_eHCFM_N5-20	3593.2	S148--D0--R27--G100011162--A131003	2.4	0.00862367	U00V01	TARA_HCS1_H5	2013-10-03T13:08:50	Sebastien Colin	14:30:00	TARA_HCS1_H5_G100011162_G100012868--2013_10_03_13_08_50	17:30:00	TARA_HCS1_5-20_MATRIX4_template.xml	40	Leica_SP8	BASIC	X189Y189Z1000	http://	http://	Protocol_TARA_HCS1_H5_V1	U02V03	10.4	8.3	86.32	(Nunc, Lab-Tek-II- 8Well-Chambered-Coverglass, 155409)	20	5	100	(rotation 90°LEFT, FLIP X)	X2048Y2048	0.3875	396	X18Y22	10	48.7062	56.4251	Membranes-DiOC6 green	Chlorophyll red	Transmitted Light gray
TARA_G100012868	S149--D0--R27--G100012868	TARA_20120301T1459Z_149_EVENT_NET	2012-03-01T14:59Z	2012-03-01T15:18Z	34.0533	-49.8355	34.0489	-49.8308	3	5	PROT_eHCFM_N5-20	2159.84	S149--D0--R27--G100012868--A131003	2.4	0.00518363	U01V01	TARA_HCS1_H5	2013-10-03T13:08:50	Sebastien Colin	14:30:00	TARA_HCS1_H5_G100011162_G100012868--2013_10_03_13_08_50	17:30:00	TARA_HCS1_5-20_MATRIX4_template.xml	40	Leica_SP8	BASIC	X189Y189Z1000	http://	http://	Protocol_TARA_HCS1_H5_V1	U02V03	10.4	8.3	86.32	(Nunc, Lab-Tek-II- 8Well-Chambered-Coverglass, 155409)	20	5	100	(rotation 90°LEFT, FLIP X)	X2048Y2048	0.3875	396	X18Y22	10	48.7062	56.4251	Membranes-DiOC6 green	Chlorophyll red	Transmitted Light gray
TARA_G100012694	S150--D0--R27--G100012694	TARA_20120305T1345Z_150_EVENT_NET	2012-03-05T13:45Z	2012-03-05T13:57Z	35.8641	-37.1831	35.8606	-37.176	3	5	PROT_eHCFM_N5-20	1040.65	S150--D0--R27--G100012694--A131002	2.4	0.00249757	U00V01	TARA_HCS1_H5	2013-10-02T14:27:33	Sebastien Colin	15:45:00	TARA_HCS1_H5_G100012694_G100012776--2013_10_02_14_27_33	17:30:00	TARA_HCS1_5-20_MATRIX4_template.xml	40	Leica_SP8	BASIC	X189Y189Z1000	http://	http://	Protocol_TARA_HCS1_H5_V1	U02V03	10.4	8.3	86.32	(Nunc, Lab-Tek-II- 8Well-Chambered-Coverglass, 155409)	20	5	100	(rotation 90°LEFT, FLIP X)	X2048Y2048	0.3875	396	X18Y22	10	48.7062	56.4251	Membranes-DiOC6 green	Chlorophyll red	Transmitted Light gray
TARA_G100012776	S150--D1--R27--G100012776	TARA_20120305T1610Z_150_EVENT_NET	2012-03-05T16:10Z	2012-03-05T16:33Z	35.8777	-37.1969	35.8673	-37.1859	40	5	PROT_eHCFM_N5-20	1452.99	S150--D1--R27--G100012776--A131002	2.4	0.00348717	U01V01	TARA_HCS1_H5	2013-10-02T14:27:33	Sebastien Colin	15:45:00	TARA_HCS1_H5_G100012694_G100012776--2013_10_02_14_27_33	17:30:00	TARA_HCS1_5-20_MATRIX4_template.xml	40	Leica_SP8	BASIC	X189Y189Z1000	http://	http://	Protocol_TARA_HCS1_H5_V1	U02V03	10.4	8.3	86.32	(Nunc, Lab-Tek-II- 8Well-Chambered-Coverglass, 155409)	20	5	100	(rotation 90°LEFT, FLIP X)	X2048Y2048	0.3875	396	X18Y22	10	48.7062	56.4251	Membranes-DiOC6 green	Chlorophyll red	Transmitted Light gray
TARA_G100012537	S151--D0--R27--G100012537	TARA_20120309T1242Z_151_EVENT_NET	2012-03-09T12:42Z	2012-03-09T12:58Z	36.1399	-28.9689	36.1392	-28.9617	3	5	PROT_eHCFM_N5-20	1551.16	S151--D0--R27--G100012537--A131001	2.4	0.00372279	U00V01	TARA_HCS1_H5	2013-10-01T12:30:33	Sebastien Colin	19:15:00	TARA_HCS1_H5_G100012537_G100012477--2013_10_01_12_30_33	17:30:00	TARA_HCS1_5-20_MATRIX4_template.xml	40	Leica_SP8	BASIC	X189Y189Z1000	http://	http://	Protocol_TARA_HCS1_H5_V1	U02V03	10.4	8.3	86.32	(Nunc, Lab-Tek-II- 8Well-Chambered-Coverglass, 155409)	20	5	100	(rotation 90°LEFT, FLIP X)	X2048Y2048	0.3875	396	X18Y22	10	48.7062	56.4251	Membranes-DiOC6 green	Chlorophyll red	Transmitted Light gray
TARA_G100012477	S152--D0--R27--G100012477	TARA_20120319T0958Z_152_EVENT_NET	2012-03-19T09:58Z	2012-03-19T10:50Z	43.6858	-16.8474	43.6879	-16.8523	3	5	PROT_eHCFM_N5-20	7618.36	S152--D0--R27--G100012477--A131001	2.4	0.0182841	U01V01	TARA_HCS1_H5	2013-10-01T12:30:33	Sebastien Colin	19:15:00	TARA_HCS1_H5_G100012537_G100012477--2013_10_01_12_30_33	17:30:00	TARA_HCS1_5-20_MATRIX4_template.xml	40	Leica_SP8	BASIC	X189Y189Z1000	http://	http://	Protocol_TARA_HCS1_H5_V1	U02V03	10.4	8.3	86.32	(Nunc, Lab-Tek-II- 8Well-Chambered-Coverglass, 155409)	20	5	100	(rotation 90°LEFT, FLIP X)	X2048Y2048	0.3875	396	X18Y22	10	48.7062	56.4251	Membranes-DiOC6 green	Chlorophyll red	Transmitted Light gray
[truncated: 44 more columns]
