# Supplementary material for: Quantitative 3D-imaging for cell biology and ecology of environmental microbial eukaryotes
Source: eLife. 2017 Oct 31;6:e26066. doi: 10.7554/eLife.26066 (PMC5663481; doi:10.7554/eLife.26066)
Supplement: Figure 1—source data 2. [file elife-26066-fig1-data2.xlsx]

## Sheet: features
Feature Name	2D/3D	Channels Used	Class	Subclass	Description	Normalized importance score
size	3D	All	Shape		Overall size of object in cubed microns	1.26519
size2d	2D	All	Shape		Overall size of the two-dimensional projection in squared microns	1.95333
perimeter	2D	All	Shape		Perimeter of object	1.56981
roundness	2D	All	Shape		Roundness parameter: P^2/(4*pi*A)	2.58419
major_axis	2D	All	Shape		Size of major axis in microns	2.83695
minor_axis	2D	All	Shape		Size of minor axis in microns	2.69964
Hoechst.size	3D	Hoechst	Shape		Total size of Hoechst subobjects	1.99688
auto.size	3D	Auto	Shape		As above for Auto	1.7039
PLL-A546.size	3D	PLL-A546	Shape		As above for PLL-A546	1.42098
DiOC6.size	3D	DiOC6	Shape		As above for DiOC6	1.58841
Hoechst.nr_objects	3D	Hoechst	Shape		Number of separable Hoechst subojects	0.455004
Hoechst.sum	3D	Hoechst	Intensity		Total intensity of Hoechst subobjects	3.02591
Hoechst.max	3D	Hoechst	Intensity		Maximum voxel intensity inside a Hoechst subobject	1.35288
Hoechst.min	3D	Hoechst	Intensity		Minimum voxel intensity inside a Hoechst subobject	0.848501
Hoechst.mean	3D	Hoechst	Intensity		Mean voxel intensity inside a Hoechst subobject	1.93642
Hoechst.std	3D	Hoechst	Intensity		Standard deviation of intensities inside a Hoechst suboject	1.79951
Hoechst.median	3D	Hoechst	Intensity		Medina voxel intensity inside a Hoechst suboject	1.85101
Hoechst.sum2	3D	Hoechst	Intensity		Sum of squared voxel intensities inside a Hoechst suboject	2.75668
Hoechst.mean2	3D	Hoechst	Intensity		Mean of squared voxel intensities inside a Hoechst suboject	2.0729
Hoechst.surfvoxels	3D	Hoechst	Shape		Number of voxels at the surface of Hoechst subobjects	1.76663
Hoechst.surfdist.mean	3D	Hoechst	Shape	Intensity	Mean intensity of voxels at the surface of Hoechst subobjects	1.68547
Hoechst.surfdist.median	3D	Hoechst	Shape	Intensity	Median intensity of voxels at the surface of Hoechst subobjects	1.63052
auto.nr_objects	3D	Auto	Shape		Number of separable Auto subojects	0.422656
auto.sum	3D	Auto	Shape		Total intensity of Auto subobjects	1.61527
auto.max	3D	Auto	Intensity		Maximum voxel intensity inside a Auto subobject	1.34463
auto.min	3D	Auto	Intensity		Minimum voxel intensity inside a Auto subobject	0.642117
auto.mean	3D	Auto	Intensity		Mean voxel intensity inside a Auto subobject	1.91884
auto.std	3D	Auto	Intensity		Standard deviation of intensities inside a Auto suboject	1.99394
auto.median	3D	Auto	Intensity		Medina voxel intensity inside a Auto suboject	1.96737
auto.sum2	3D	Auto	Intensity		Sum of squared voxel intensities inside a Auto suboject	1.88714
auto.mean2	3D	Auto	Intensity		Mean of squared voxel intensities inside a Auto suboject	2.02394
auto.surfvoxels	3D	Auto	Shape		Number of voxels at the surface of Auto subobjects	1.41935
auto.surfdist.mean	3D	Auto	Shape	Intensity	Mean intensity of voxels at the surface of Auto subobjects	1.90791
auto.surfdist.median	3D	Auto	Shape	Intensity	Median intensity of voxels at the surface of Auto subobjects	1.89735
PLL-A546.nr_objects	3D	PLL-A546	Shape		Number of separable PLL-A546 subojects	0.794042
PLL-A546.sum	3D	PLL-A546	Intensity		Total intensity of PLL-A546 subobjects	2.83104
PLL-A546.max	3D	PLL-A546	Intensity		Maximum voxel intensity inside a PLL-A546 subobject	0.740606
PLL-A546.min	3D	PLL-A546	Intensity		Minimum voxel intensity inside a PLL-A546 subobject	1.19182
PLL-A546.mean	3D	PLL-A546	Intensity		Mean voxel intensity inside a PLL-A546 subobject	1.89909
PLL-A546.std	3D	PLL-A546	Intensity		Standard deviation of intensities inside a PLL-A546 suboject	1.49803
PLL-A546.median	3D	PLL-A546	Intensity		Medina voxel intensity inside a PLL-A546 suboject	1.46958
PLL-A546.sum2	3D	PLL-A546	Intensity		Sum of squared voxel intensities inside a PLL-A546 suboject	2.98335
PLL-A546.mean2	3D	PLL-A546	Intensity		Mean of squared voxel intensities inside a PLL-A546 suboject	1.84945
PLL-A546.surfvoxels	3D	PLL-A546	Shape		Number of voxels at the surface of PLL-A546 subobjects	1.03194
PLL-A546.surfdist.mean	3D	PLL-A546	Shape	Intensity	Mean intensity of voxels at the surface of PLL-A546 subobjects	1.93339
PLL-A546.surfdist.median	3D	PLL-A546	Shape	Intensity	Median intensity of voxels at the surface of PLL-A546 subobjects	2.14246
DiOC6.nr_objects	3D	DiOC6	Shape		Number of separable Hoechst subojects	0.340195
DiOC6.sum	3D	DiOC6	Intensity		Total intensity of DiOC6 subobjects	2.04239
DiOC6.max	3D	DiOC6	Intensity		Maximum voxel intensity inside a DiOC6 subobject	0.501483
DiOC6.min	3D	DiOC6	Intensity		Minimum voxel intensity inside a DiOC6 subobject	0.865197
DiOC6.mean	3D	DiOC6	Intensity		Mean voxel intensity inside a DiOC6 subobject	1.51937
DiOC6.std	3D	DiOC6	Intensity		Standard deviation of intensities inside a DiOC6 suboject	1.04379
DiOC6.median	3D	DiOC6	Intensity		Medina voxel intensity inside a DiOC6 suboject	1.45709
DiOC6.sum2	3D	DiOC6	Intensity		Sum of squared voxel intensities inside a DiOC6 suboject	1.83649
DiOC6.mean2	3D	DiOC6	Intensity		Mean of squared voxel intensities inside a DiOC6 suboject	1.65793
DiOC6.surfvoxels	3D	DiOC6	Shape		Number of voxels at the surface of DiOC6 subobjects	1.47961
DiOC6.surfdist.mean	3D	DiOC6	Shape	Intensity	Mean intensity of voxels at the surface of DiOC6 subobjects	2.18802
DiOC6.surfdist.median	3D	DiOC6	Shape	Intensity	Median intensity of voxels at the surface of DiOC6 subobjects	2.14263
center_mass0.Hoechst	3D	DiOC6	Shape		Normalized position of the Hoechst center of mass (axis 0)	1.10634
center_mass1.Hoechst	3D	Hoechst	Shape		Normalized position of the Hoechst center of mass (axis 1)	0.413886
center_mass2.Hoechst	3D	Hoechst	Shape		Normalized position of the Hoechst center of mass (axis 2)	0.385444
center_mass0.auto	3D	Auto	Shape		Normalized position of the Auto center of mass (axis 0)	1.06272
center_mass1.auto	3D	Auto	Shape		Normalized position of the Auto center of mass (axis 1)	0.374683
center_mass2.auto	3D	Auto	Shape		Normalized position of the Auto center of mass (axis 2)	0.380941
center_mass0.PLL-A546	3D	PLL-A546	Shape		Normalized position of the PLL-A546 center of mass (axis 0)	1.1678
center_mass1.PLL-A546	3D	PLL-A546	Shape		Normalized position of the PLL-A546 center of mass (axis 1)	0.385218
center_mass2.PLL-A546	3D	PLL-A546	Shape		Normalized position of the PLL-A546 center of mass (axis 2)	0.392861
center_mass0.DiOC6	3D	DiOC6	Shape		Normalized position of the DiOC6 center of mass (axis 0)	1.19522
center_mass1.DiOC6	3D	DiOC6	Shape		Normalized position of the DiOC6 center of mass (axis 1)	0.367001
center_mass2.DiOC6	3D	DiOC6	Shape		Normalized position of the DiOC6 center of mass (axis 2)	0.386101
Hoechst.central_zernike0	2D	Hoechst	Shape	Zernike	Zernike moment on Hoechst channel	0.000146858
Hoechst.central_zernike1	2D	Hoechst	Shape	Zernike	Zernike moment on Hoechst channel	0.949532
Hoechst.central_zernike2	2D	Hoechst	Shape	Zernike	Zernike moment on Hoechst channel	1.14074
Hoechst.central_zernike3	2D	Hoechst	Shape	Zernike	Zernike moment on Hoechst channel	0.879792
Hoechst.central_zernike4	2D	Hoechst	Shape	Zernike	Zernike moment on Hoechst channel	0.673892
Hoechst.central_zernike5	2D	Hoechst	Shape	Zernike	Zernike moment on Hoechst channel	0.663344
Hoechst.central_zernike6	2D	Hoechst	Shape	Zernike	Zernike moment on Hoechst channel	0.786507
Hoechst.central_zernike7	2D	Hoechst	Shape	Zernike	Zernike moment on Hoechst channel	0.610223
Hoechst.central_zernike8	2D	Hoechst	Shape	Zernike	Zernike moment on Hoechst channel	0.63378
Hoechst.central_zernike9	2D	Hoechst	Shape	Zernike	Zernike moment on Hoechst channel	0.483912
Hoechst.central_zernike10	2D	Hoechst	Shape	Zernike	Zernike moment on Hoechst channel	0.507582
Hoechst.central_zernike11	2D	Hoechst	Shape	Zernike	Zernike moment on Hoechst channel	0.54705
Hoechst.central_zernike12	2D	Hoechst	Shape	Zernike	Zernike moment on Hoechst channel	0.514739
Hoechst.central_zernike13	2D	Hoechst	Shape	Zernike	Zernike moment on Hoechst channel	0.500811
Hoechst.central_zernike14	2D	Hoechst	Shape	Zernike	Zernike moment on Hoechst channel	0.46235
Hoechst.central_zernike15	2D	Hoechst	Shape	Zernike	Zernike moment on Hoechst channel	0.539595
Hoechst.central_zernike16	2D	Hoechst	Shape	Zernike	Zernike moment on Hoechst channel	0.444143
Hoechst.central_zernike17	2D	Hoechst	Shape	Zernike	Zernike moment on Hoechst channel	0.452761
Hoechst.central_zernike18	2D	Hoechst	Shape	Zernike	Zernike moment on Hoechst channel	0.444699
Hoechst.central_zernike19	2D	Hoechst	Shape	Zernike	Zernike moment on Hoechst channel	0.493233
Hoechst.central_zernike20	2D	Hoechst	Shape	Zernike	Zernike moment on Hoechst channel	0.441718
Hoechst.central_zernike21	2D	Hoechst	Shape	Zernike	Zernike moment on Hoechst channel	0.503577
Hoechst.central_zernike22	2D	Hoechst	Shape	Zernike	Zernike moment on Hoechst channel	0.435188
Hoechst.central_zernike23	2D	Hoechst	Shape	Zernike	Zernike moment on Hoechst channel	0.418994
Hoechst.central_zernike24	2D	Hoechst	Shape	Zernike	Zernike moment on Hoechst channel	0.468079
auto.central_zernike0	2D	Auto	Shape	Zernike	Zernike moment on Auto channel	5.37795e-05
auto.central_zernike1	2D	Auto	Shape	Zernike	Zernike moment on Auto channel	0.907765
auto.central_zernike2	2D	Auto	Shape	Zernike	Zernike moment on Auto channel	0.578508
auto.central_zernike3	2D	Auto	Shape	Zernike	Zernike moment on Auto channel	1.3318
auto.central_zernike4	2D	Auto	Shape	Zernike	Zernike moment on Auto channel	0.492395
auto.central_zernike5	2D	Auto	Shape	Zernike	Zernike moment on Auto channel	0.580639
auto.central_zernike6	2D	Auto	Shape	Zernike	Zernike moment on Auto channel	0.420041
auto.central_zernike7	2D	Auto	Shape	Zernike	Zernike moment on Auto channel	0.512056
auto.central_zernike8	2D	Auto	Shape	Zernike	Zernike moment on Auto channel	0.813269
auto.central_zernike9	2D	Auto	Shape	Zernike	Zernike moment on Auto channel	0.399583
auto.central_zernike10	2D	Auto	Shape	Zernike	Zernike moment on Auto channel	0.475285
auto.central_zernike11	2D	Auto	Shape	Zernike	Zernike moment on Auto channel	0.4565
auto.central_zernike12	2D	Auto	Shape	Zernike	Zernike moment on Auto channel	0.387349
auto.central_zernike13	2D	Auto	Shape	Zernike	Zernike moment on Auto channel	0.431686
auto.central_zernike14	2D	Auto	Shape	Zernike	Zernike moment on Auto channel	0.462608
auto.central_zernike15	2D	Auto	Shape	Zernike	Zernike moment on Auto channel	0.434222
auto.central_zernike16	2D	Auto	Shape	Zernike	Zernike moment on Auto channel	0.377385
auto.central_zernike17	2D	Auto	Shape	Zernike	Zernike moment on Auto channel	0.387231
auto.central_zernike18	2D	Auto	Shape	Zernike	Zernike moment on Auto channel	0.374946
auto.central_zernike19	2D	Auto	Shape	Zernike	Zernike moment on Auto channel	0.388592
auto.central_zernike20	2D	Auto	Shape	Zernike	Zernike moment on Auto channel	0.336089
auto.central_zernike21	2D	Auto	Shape	Zernike	Zernike moment on Auto channel	0.401749
auto.central_zernike22	2D	Auto	Shape	Zernike	Zernike moment on Auto channel	0.395201
auto.central_zernike23	2D	Auto	Shape	Zernike	Zernike moment on Auto channel	0.380432
auto.central_zernike24	2D	Auto	Shape	Zernike	Zernike moment on Auto channel	0.393199
PLL-A546.central_zernike0	2D	PLL-A546	Shape	Zernike	Zernike moment on PLL-A546 channel	0.000340592
PLL-A546.central_zernike1	2D	PLL-A546	Shape	Zernike	Zernike moment on PLL-A546 channel	0.935259
PLL-A546.central_zernike2	2D	PLL-A546	Shape	Zernike	Zernike moment on PLL-A546 channel	0.954408
PLL-A546.central_zernike3	2D	PLL-A546	Shape	Zernike	Zernike moment on PLL-A546 channel	1.11477
PLL-A546.central_zernike4	2D	PLL-A546	Shape	Zernike	Zernike moment on PLL-A546 channel	0.601911
PLL-A546.central_zernike5	2D	PLL-A546	Shape	Zernike	Zernike moment on PLL-A546 channel	0.758079
PLL-A546.central_zernike6	2D	PLL-A546	Shape	Zernike	Zernike moment on PLL-A546 channel	0.677713
PLL-A546.central_zernike7	2D	PLL-A546	Shape	Zernike	Zernike moment on PLL-A546 channel	0.815205
PLL-A546.central_zernike8	2D	PLL-A546	Shape	Zernike	Zernike moment on PLL-A546 channel	0.764312
PLL-A546.central_zernike9	2D	PLL-A546	Shape	Zernike	Zernike moment on PLL-A546 channel	0.596275
PLL-A546.central_zernike10	2D	PLL-A546	Shape	Zernike	Zernike moment on PLL-A546 channel	0.552049
PLL-A546.central_zernike11	2D	PLL-A546	Shape	Zernike	Zernike moment on PLL-A546 channel	0.492586
PLL-A546.central_zernike12	2D	PLL-A546	Shape	Zernike	Zernike moment on PLL-A546 channel	0.631028
PLL-A546.central_zernike13	2D	PLL-A546	Shape	Zernike	Zernike moment on PLL-A546 channel	0.584819
PLL-A546.central_zernike14	2D	PLL-A546	Shape	Zernike	Zernike moment on PLL-A546 channel	0.53791
PLL-A546.central_zernike15	2D	PLL-A546	Shape	Zernike	Zernike moment on PLL-A546 channel	0.586064
PLL-A546.central_zernike16	2D	PLL-A546	Shape	Zernike	Zernike moment on PLL-A546 channel	0.584552
PLL-A546.central_zernike17	2D	PLL-A546	Shape	Zernike	Zernike moment on PLL-A546 channel	0.459098
PLL-A546.central_zernike18	2D	PLL-A546	Shape	Zernike	Zernike moment on PLL-A546 channel	0.488464
PLL-A546.central_zernike19	2D	PLL-A546	Shape	Zernike	Zernike moment on PLL-A546 channel	0.445753
PLL-A546.central_zernike20	2D	PLL-A546	Shape	Zernike	Zernike moment on PLL-A546 channel	0.590774
PLL-A546.central_zernike21	2D	PLL-A546	Shape	Zernike	Zernike moment on PLL-A546 channel	0.498754
PLL-A546.central_zernike22	2D	PLL-A546	Shape	Zernike	Zernike moment on PLL-A546 channel	0.448231
PLL-A546.central_zernike23	2D	PLL-A546	Shape	Zernike	Zernike moment on PLL-A546 channel	0.465841
PLL-A546.central_zernike24	2D	PLL-A546	Shape	Zernike	Zernike moment on PLL-A546 channel	0.472791
DiOC6.central_zernike0	2D	DiOC6	Shape	Zernike	Zernike moment on DiOC6 channel	0
DiOC6.central_zernike1	2D	DiOC6	Shape	Zernike	Zernike moment on DiOC6 channel	0.910451
DiOC6.central_zernike2	2D	DiOC6	Shape	Zernike	Zernike moment on DiOC6 channel	0.681896
DiOC6.central_zernike3	2D	DiOC6	Shape	Zernike	Zernike moment on DiOC6 channel	0.960525
DiOC6.central_zernike4	2D	DiOC6	Shape	Zernike	Zernike moment on DiOC6 channel	0.519656
DiOC6.central_zernike5	2D	DiOC6	Shape	Zernike	Zernike moment on DiOC6 channel	0.53646
DiOC6.central_zernike6	2D	DiOC6	Shape	Zernike	Zernike moment on DiOC6 channel	0.513692
DiOC6.central_zernike7	2D	DiOC6	Shape	Zernike	Zernike moment on DiOC6 channel	0.661034
DiOC6.central_zernike8	2D	DiOC6	Shape	Zernike	Zernike moment on DiOC6 channel	0.54479
DiOC6.central_zernike9	2D	DiOC6	Shape	Zernike	Zernike moment on DiOC6 channel	0.446167
DiOC6.central_zernike10	2D	DiOC6	Shape	Zernike	Zernike moment on DiOC6 channel	0.441735
DiOC6.central_zernike11	2D	DiOC6	Shape	Zernike	Zernike moment on DiOC6 channel	0.471324
DiOC6.central_zernike12	2D	DiOC6	Shape	Zernike	Zernike moment on DiOC6 channel	0.376848
DiOC6.central_zernike13	2D	DiOC6	Shape	Zernike	Zernike moment on DiOC6 channel	0.43507
DiOC6.central_zernike14	2D	DiOC6	Shape	Zernike	Zernike moment on DiOC6 channel	0.422878
DiOC6.central_zernike15	2D	DiOC6	Shape	Zernike	Zernike moment on DiOC6 channel	0.475555
DiOC6.central_zernike16	2D	DiOC6	Shape	Zernike	Zernike moment on DiOC6 channel	0.390025
DiOC6.central_zernike17	2D	DiOC6	Shape	Zernike	Zernike moment on DiOC6 channel	0.39607
DiOC6.central_zernike18	2D	DiOC6	Shape	Zernike	Zernike moment on DiOC6 channel	0.392472
DiOC6.central_zernike19	2D	DiOC6	Shape	Zernike	Zernike moment on DiOC6 channel	0.399307
DiOC6.central_zernike20	2D	DiOC6	Shape	Zernike	Zernike moment on DiOC6 channel	0.348546
DiOC6.central_zernike21	2D	DiOC6	Shape	Zernike	Zernike moment on DiOC6 channel	0.383788
DiOC6.central_zernike22	2D	DiOC6	Shape	Zernike	Zernike moment on DiOC6 channel	0.403162
DiOC6.central_zernike23	2D	DiOC6	Shape	Zernike	Zernike moment on DiOC6 channel	0.398911
DiOC6.central_zernike24	2D	DiOC6	Shape	Zernike	Zernike moment on DiOC6 channel	0.393097
lightbest.central_zernike0	2D	Tlight	Shape	Zernike	Zernike moment on Transmitted Light channel	0.00114236
lightbest.central_zernike1	2D	Tlight	Shape	Zernike	Zernike moment on Transmitted Light channel	0.787312
lightbest.central_zernike2	2D	Tlight	Shape	Zernike	Zernike moment on Transmitted Light channel	0.793545
lightbest.central_zernike3	2D	Tlight	Shape	Zernike	Zernike moment on Transmitted Light channel	0.745436
lightbest.central_zernike4	2D	Tlight	Shape	Zernike	Zernike moment on Transmitted Light channel	0.489315
lightbest.central_zernike5	2D	Tlight	Shape	Zernike	Zernike moment on Transmitted Light channel	0.566996
lightbest.central_zernike6	2D	Tlight	Shape	Zernike	Zernike moment on Transmitted Light channel	0.429998
lightbest.central_zernike7	2D	Tlight	Shape	Zernike	Zernike moment on Transmitted Light channel	0.496524
lightbest.central_zernike8	2D	Tlight	Shape	Zernike	Zernike moment on Transmitted Light channel	0.579926
lightbest.central_zernike9	2D	Tlight	Shape	Zernike	Zernike moment on Transmitted Light channel	0.425053
lightbest.central_zernike10	2D	Tlight	Shape	Zernike	Zernike moment on Transmitted Light channel	0.438015
lightbest.central_zernike11	2D	Tlight	Shape	Zernike	Zernike moment on Transmitted Light channel	0.443484
lightbest.central_zernike12	2D	Tlight	Shape	Zernike	Zernike moment on Transmitted Light channel	0.382667
lightbest.central_zernike13	2D	Tlight	Shape	Zernike	Zernike moment on Transmitted Light channel	0.419927
lightbest.central_zernike14	2D	Tlight	Shape	Zernike	Zernike moment on Transmitted Light channel	0.480971
lightbest.central_zernike15	2D	Tlight	Shape	Zernike	Zernike moment on Transmitted Light channel	0.456101
lightbest.central_zernike16	2D	Tlight	Shape	Zernike	Zernike moment on Transmitted Light channel	0.412569
lightbest.central_zernike17	2D	Tlight	Shape	Zernike	Zernike moment on Transmitted Light channel	0.393385
lightbest.central_zernike18	2D	Tlight	Shape	Zernike	Zernike moment on Transmitted Light channel	0.422439
lightbest.central_zernike19	2D	Tlight	Shape	Zernike	Zernike moment on Transmitted Light channel	0.453458
lightbest.central_zernike20	2D	Tlight	Shape	Zernike	Zernike moment on Transmitted Light channel	0.363899
lightbest.central_zernike21	2D	Tlight	Shape	Zernike	Zernike moment on Transmitted Light channel	0.426993
lightbest.central_zernike22	2D	Tlight	Shape	Zernike	Zernike moment on Transmitted Light channel	0.400308
lightbest.central_zernike23	2D	Tlight	Shape	Zernike	Zernike moment on Transmitted Light channel	0.445104
lightbest.central_zernike24	2D	Tlight	Shape	Zernike	Zernike moment on Transmitted Light channel	0.436406
Hoechst.haralick0	2D	Hoechst	Texture	Haralick	Mean of Haralick feature (index 0) computed on robust max projection	2.09527
Hoechst.haralick1	2D	Hoechst	Texture	Haralick	Mean of Haralick feature (index 1) computed on robust max projection	2.23492
Hoechst.haralick2	2D	Hoechst	Texture	Haralick	Mean of Haralick feature (index 2) computed on robust max projection	3.23094
Hoechst.haralick3	2D	Hoechst	Texture	Haralick	Mean of Haralick feature (index 3) computed on robust max projection	2.42688
Hoechst.haralick4	2D	Hoechst	Texture	Haralick	Mean of Haralick feature (index 4) computed on robust max projection	2.13699
Hoechst.haralick5	2D	Hoechst	Texture	Haralick	Mean of Haralick feature (index 5) computed on robust max projection	2.49944
Hoechst.haralick6	2D	Hoechst	Texture	Haralick	Mean of Haralick feature (index 6) computed on robust max projection	2.63231
Hoechst.haralick7	2D	Hoechst	Texture	Haralick	Mean of Haralick feature (index 7) computed on robust max projection	1.91387
Hoechst.haralick8	2D	Hoechst	Texture	Haralick	Mean of Haralick feature (index 8) computed on robust max projection	2.1083
Hoechst.haralick9	2D	Hoechst	Texture	Haralick	Mean of Haralick feature (index 9) computed on robust max projection	1.80798
Hoechst.haralick10	2D	Hoechst	Texture	Haralick	Mean of Haralick feature (index 10) computed on robust max projection	1.97134
Hoechst.haralick11	2D	Hoechst	Texture	Haralick	Mean of Haralick feature (index 11) computed on robust max projection	2.20228
Hoechst.haralick12	2D	Hoechst	Texture	Haralick	Mean of Haralick feature (index 12) computed on robust max projection	1.96469
auto.haralick0	2D	Auto	Texture	Haralick	Mean of Haralick feature (index 0) computed on robust max projection	1.45053
auto.haralick1	2D	Auto	Texture	Haralick	Mean of Haralick feature (index 1) computed on robust max projection	1.64807
auto.haralick2	2D	Auto	Texture	Haralick	Mean of Haralick feature (index 2) computed on robust max projection	2.59847
auto.haralick3	2D	Auto	Texture	Haralick	Mean of Haralick feature (index 3) computed on robust max projection	2.07425
auto.haralick4	2D	Auto	Texture	Haralick	Mean of Haralick feature (index 4) computed on robust max projection	1.39599
auto.haralick5	2D	Auto	Texture	Haralick	Mean of Haralick feature (index 5) computed on robust max projection	2.03052
auto.haralick6	2D	Auto	Texture	Haralick	Mean of Haralick feature (index 6) computed on robust max projection	2.21746
auto.haralick7	2D	Auto	Texture	Haralick	Mean of Haralick feature (index 7) computed on robust max projection	1.83925
auto.haralick8	2D	Auto	Texture	Haralick	Mean of Haralick feature (index 8) computed on robust max projection	1.59082
auto.haralick9	2D	Auto	Texture	Haralick	Mean of Haralick feature (index 9) computed on robust max projection	1.82289
auto.haralick10	2D	Auto	Texture	Haralick	Mean of Haralick feature (index 10) computed on robust max projection	1.82509
auto.haralick11	2D	Auto	Texture	Haralick	Mean of Haralick feature (index 11) computed on robust max projection	2.1313
auto.haralick12	2D	Auto	Texture	Haralick	Mean of Haralick feature (index 12) computed on robust max projection	2.13524
PLL-A546.haralick0	2D	PLL-A546	Texture	Haralick	Mean of Haralick feature (index 0) computed on robust max projection	2.00251
PLL-A546.haralick1	2D	PLL-A546	Texture	Haralick	Mean of Haralick feature (index 1) computed on robust max projection	2.57417
PLL-A546.haralick2	2D	PLL-A546	Texture	Haralick	Mean of Haralick feature (index 2) computed on robust max projection	1.66536
PLL-A546.haralick3	2D	PLL-A546	Texture	Haralick	Mean of Haralick feature (index 3) computed on robust max projection	2.14218
PLL-A546.haralick4	2D	PLL-A546	Texture	Haralick	Mean of Haralick feature (index 4) computed on robust max projection	2.27794
PLL-A546.haralick5	2D	PLL-A546	Texture	Haralick	Mean of Haralick feature (index 5) computed on robust max projection	2.80012
PLL-A546.haralick6	2D	PLL-A546	Texture	Haralick	Mean of Haralick feature (index 6) computed on robust max projection	2.05697
PLL-A546.haralick7	2D	PLL-A546	Texture	Haralick	Mean of Haralick feature (index 7) computed on robust max projection	2.03655
PLL-A546.haralick8	2D	PLL-A546	Texture	Haralick	Mean of Haralick feature (index 8) computed on robust max projection	2.11085
PLL-A546.haralick9	2D	PLL-A546	Texture	Haralick	Mean of Haralick feature (index 9) computed on robust max projection	1.94977
PLL-A546.haralick10	2D	PLL-A546	Texture	Haralick	Mean of Haralick feature (index 10) computed on robust max projection	2.57055
PLL-A546.haralick11	2D	PLL-A546	Texture	Haralick	Mean of Haralick feature (index 11) computed on robust max projection	1.52981
PLL-A546.haralick12	2D	PLL-A546	Texture	Haralick	Mean of Haralick feature (index 12) computed on robust max projection	1.72357
DiOC6.haralick0	2D	DiOC6	Texture	Haralick	Mean of Haralick feature (index 0) computed on robust max projection	1.84921
DiOC6.haralick1	2D	DiOC6	Texture	Haralick	Mean of Haralick feature (index 1) computed on robust max projection	1.58095
DiOC6.haralick2	2D	DiOC6	Texture	Haralick	Mean of Haralick feature (index 2) computed on robust max projection	1.49096
DiOC6.haralick3	2D	DiOC6	Texture	Haralick	Mean of Haralick feature (index 3) computed on robust max projection	1.69655
DiOC6.haralick4	2D	DiOC6	Texture	Haralick	Mean of Haralick feature (index 4) computed on robust max projection	1.93498
DiOC6.haralick5	2D	DiOC6	Texture	Haralick	Mean of Haralick feature (index 5) computed on robust max projection	2.60946
DiOC6.haralick6	2D	DiOC6	Texture	Haralick	Mean of Haralick feature (index 6) computed on robust max projection	1.47233
DiOC6.haralick7	2D	DiOC6	Texture	Haralick	Mean of Haralick feature (index 7) computed on robust max projection	2.05087
DiOC6.haralick8	2D	DiOC6	Texture	Haralick	Mean of Haralick feature (index 8) computed on robust max projection	2.15235
DiOC6.haralick9	2D	DiOC6	Texture	Haralick	Mean of Haralick feature (index 9) computed on robust max projection	1.9574
DiOC6.haralick10	2D	DiOC6	Texture	Haralick	Mean of Haralick feature (index 10) computed on robust max projection	1.85422
DiOC6.haralick11	2D	DiOC6	Texture	Haralick	Mean of Haralick feature (index 11) computed on robust max projection	1.5884
DiOC6.haralick12	2D	DiOC6	Texture	Haralick	Mean of Haralick feature (index 12) computed on robust max projection	1.49034
lightmax.haralick0	2D	Tlight	Texture	Haralick	Mean of Haralick feature (index 0) computed on robust max projection	0.784095
lightmax.haralick1	2D	Tlight	Texture	Haralick	Mean of Haralick feature (index 1) computed on robust max projection	1.41059
lightmax.haralick2	2D	Tlight	Texture	Haralick	Mean of Haralick feature (index 2) computed on robust max projection	1.4089
lightmax.haralick3	2D	Tlight	Texture	Haralick	Mean of Haralick feature (index 3) computed on robust max projection	1.65434
lightmax.haralick4	2D	Tlight	Texture	Haralick	Mean of Haralick feature (index 4) computed on robust max projection	0.929308
lightmax.haralick5	2D	Tlight	Texture	Haralick	Mean of Haralick feature (index 5) computed on robust max projection	1.16799
lightmax.haralick6	2D	Tlight	Texture	Haralick	Mean of Haralick feature (index 6) computed on robust max projection	1.73801
lightmax.haralick7	2D	Tlight	Texture	Haralick	Mean of Haralick feature (index 7) computed on robust max projection	0.749464
lightmax.haralick8	2D	Tlight	Texture	Haralick	Mean of Haralick feature (index 8) computed on robust max projection	0.780131
lightmax.haralick9	2D	Tlight	Texture	Haralick	Mean of Haralick feature (index 9) computed on robust max projection	0.818541
lightmax.haralick10	2D	Tlight	Texture	Haralick	Mean of Haralick feature (index 10) computed on robust max projection	0.92927
lightmax.haralick11	2D	Tlight	Texture	Haralick	Mean of Haralick feature (index 11) computed on robust max projection	1.25463
lightmax.haralick12	2D	Tlight	Texture	Haralick	Mean of Haralick feature (index 12) computed on robust max projection	1.06841
lightbest.haralick0	2D	Tlight	Texture	Haralick	Mean of Haralick feature (index 0) computed on most in focus slice of transmitted light channel	0.748698
lightbest.haralick1	2D	Tlight	Texture	Haralick	Mean of Haralick feature (index 1) computed on most in focus slice of transmitted light channel	1.62778
lightbest.haralick2	2D	Tlight	Texture	Haralick	Mean of Haralick feature (index 2) computed on most in focus slice of transmitted light channel	1.21395
lightbest.haralick3	2D	Tlight	Texture	Haralick	Mean of Haralick feature (index 3) computed on most in focus slice of transmitted light channel	1.54596
lightbest.haralick4	2D	Tlight	Texture	Haralick	Mean of Haralick feature (index 4) computed on most in focus slice of transmitted light channel	0.785308
lightbest.haralick5	2D	Tlight	Texture	Haralick	Mean of Haralick feature (index 5) computed on most in focus slice of transmitted light channel	1.13071
lightbest.haralick6	2D	Tlight	Texture	Haralick	Mean of Haralick feature (index 6) computed on most in focus slice of transmitted light channel	1.83803
lightbest.haralick7	2D	Tlight	Texture	Haralick	Mean of Haralick feature (index 7) computed on most in focus slice of transmitted light channel	1.34571
lightbest.haralick8	2D	Tlight	Texture	Haralick	Mean of Haralick feature (index 8) computed on most in focus slice of transmitted light channel	1.34923
lightbest.haralick9	2D	Tlight	Texture	Haralick	Mean of Haralick feature (index 9) computed on most in focus slice of transmitted light channel	1.0352
lightbest.haralick10	2D	Tlight	Texture	Haralick	Mean of Haralick feature (index 10) computed on most in focus slice of transmitted light channel	1.75064
lightbest.haralick11	2D	Tlight	Texture	Haralick	Mean of Haralick feature (index 11) computed on most in focus slice of transmitted light channel	1.87101
lightbest.haralick12	2D	Tlight	Texture	Haralick	Mean of Haralick feature (index 12) computed on most in focus slice of transmitted light channel	1.255
Hoechst.lbp_8_8_0	2D	Hoechst	Texture	Linear Binary Patterns	Average LBP (radius=8, number of points=8)	1.71227
Hoechst.lbp_8_8_1	2D	Hoechst	Texture	Linear Binary Patterns	Average LBP (radius=8, number of points=8)	1.61681
Hoechst.lbp_8_8_2	2D	Hoechst	Texture	Linear Binary Patterns	Average LBP (radius=8, number of points=8)	1.70051
Hoechst.lbp_8_8_3	2D	Hoechst	Texture	Linear Binary Patterns	Average LBP (radius=8, number of points=8)	0.990412
Hoechst.lbp_8_8_4	2D	Hoechst	Texture	Linear Binary Patterns	Average LBP (radius=8, number of points=8)	2.09929
Hoechst.lbp_8_8_5	2D	Hoechst	Texture	Linear Binary Patterns	Average LBP (radius=8, number of points=8)	0.873803
Hoechst.lbp_8_8_6	2D	Hoechst	Texture	Linear Binary Patterns	Average LBP (radius=8, number of points=8)	0.780466
Hoechst.lbp_8_8_7	2D	Hoechst	Texture	Linear Binary Patterns	Average LBP (radius=8, number of points=8)	0.779951
Hoechst.lbp_8_8_8	2D	Hoechst	Texture	Linear Binary Patterns	Average LBP (radius=8, number of points=8)	1.86367
Hoechst.lbp_8_8_9	2D	Hoechst	Texture	Linear Binary Patterns	Average LBP (radius=8, number of points=8)	0.787836
Hoechst.lbp_8_8_10	2D	Hoechst	Texture	Linear Binary Patterns	Average LBP (radius=8, number of points=8)	0.688473
Hoechst.lbp_8_8_11	2D	Hoechst	Texture	Linear Binary Patterns	Average LBP (radius=8, number of points=8)	0.614721
Hoechst.lbp_8_8_12	2D	Hoechst	Texture	Linear Binary Patterns	Average LBP (radius=8, number of points=8)	0.577038
Hoechst.lbp_8_8_13	2D	Hoechst	Texture	Linear Binary Patterns	Average LBP (radius=8, number of points=8)	0.745589
Hoechst.lbp_8_8_14	2D	Hoechst	Texture	Linear Binary Patterns	Average LBP (radius=8, number of points=8)	0.665448
Hoechst.lbp_8_8_15	2D	Hoechst	Texture	Linear Binary Patterns	Average LBP (radius=8, number of points=8)	0.646197
Hoechst.lbp_8_8_16	2D	Hoechst	Texture	Linear Binary Patterns	Average LBP (radius=8, number of points=8)	1.04839
Hoechst.lbp_8_8_17	2D	Hoechst	Texture	Linear Binary Patterns	Average LBP (radius=8, number of points=8)	0.611641
Hoechst.lbp_8_8_18	2D	Hoechst	Texture	Linear Binary Patterns	Average LBP (radius=8, number of points=8)	0.548578
Hoechst.lbp_8_8_19	2D	Hoechst	Texture	Linear Binary Patterns	Average LBP (radius=8, number of points=8)	0.521817
Hoechst.lbp_8_8_20	2D	Hoechst	Texture	Linear Binary Patterns	Average LBP (radius=8, number of points=8)	0.509969
Hoechst.lbp_8_8_21	2D	Hoechst	Texture	Linear Binary Patterns	Average LBP (radius=8, number of points=8)	0.534574
Hoechst.lbp_8_8_22	2D	Hoechst	Texture	Linear Binary Patterns	Average LBP (radius=8, number of points=8)	0.55453
Hoechst.lbp_8_8_23	2D	Hoechst	Texture	Linear Binary Patterns	Average LBP (radius=8, number of points=8)	0.497051
Hoechst.lbp_8_8_24	2D	Hoechst	Texture	Linear Binary Patterns	Average LBP (radius=8, number of points=8)	0.603926
Hoechst.lbp_8_8_25	2D	Hoechst	Texture	Linear Binary Patterns	Average LBP (radius=8, number of points=8)	0.604613
Hoechst.lbp_8_8_26	2D	Hoechst	Texture	Linear Binary Patterns	Average LBP (radius=8, number of points=8)	0.547163
Hoechst.lbp_8_8_27	2D	Hoechst	Texture	Linear Binary Patterns	Average LBP (radius=8, number of points=8)	0.91412
Hoechst.lbp_8_8_28	2D	Hoechst	Texture	Linear Binary Patterns	Average LBP (radius=8, number of points=8)	0.292114
Hoechst.lbp_8_8_29	2D	Hoechst	Texture	Linear Binary Patterns	Average LBP (radius=8, number of points=8)	0.49179
Hoechst.lbp_8_8_30	2D	Hoechst	Texture	Linear Binary Patterns	Average LBP (radius=8, number of points=8)	0.519535
Hoechst.lbp_8_8_31	2D	Hoechst	Texture	Linear Binary Patterns	Average LBP (radius=8, number of points=8)	0.685684
Hoechst.lbp_8_8_32	2D	Hoechst	Texture	Linear Binary Patterns	Average LBP (radius=8, number of points=8)	0.642491
Hoechst.lbp_8_8_33	2D	Hoechst	Texture	Linear Binary Patterns	Average LBP (radius=8, number of points=8)	0.540155
Hoechst.lbp_8_8_34	2D	Hoechst	Texture	Linear Binary Patterns	Average LBP (radius=8, number of points=8)	0.840844
Hoechst.lbp_8_8_35	2D	Hoechst	Texture	Linear Binary Patterns	Average LBP (radius=8, number of points=8)	0.89569
auto.lbp_8_8_0	2D	Auto	Texture	Linear Binary Patterns	Average LBP (radius=8, number of points=8)	1.24996
auto.lbp_8_8_1	2D	Auto	Texture	Linear Binary Patterns	Average LBP (radius=8, number of points=8)	1.33477
auto.lbp_8_8_2	2D	Auto	Texture	Linear Binary Patterns	Average LBP (radius=8, number of points=8)	0.925087
auto.lbp_8_8_3	2D	Auto	Texture	Linear Binary Patterns	Average LBP (radius=8, number of points=8)	1.00762
auto.lbp_8_8_4	2D	Auto	Texture	Linear Binary Patterns	Average LBP (radius=8, number of points=8)	1.21594
auto.lbp_8_8_5	2D	Auto	Texture	Linear Binary Patterns	Average LBP (radius=8, number of points=8)	0.824582
auto.lbp_8_8_6	2D	Auto	Texture	Linear Binary Patterns	Average LBP (radius=8, number of points=8)	0.689863
auto.lbp_8_8_7	2D	Auto	Texture	Linear Binary Patterns	Average LBP (radius=8, number of points=8)	0.671075
auto.lbp_8_8_8	2D	Auto	Texture	Linear Binary Patterns	Average LBP (radius=8, number of points=8)	1.18361
auto.lbp_8_8_9	2D	Auto	Texture	Linear Binary Patterns	Average LBP (radius=8, number of points=8)	0.707612
auto.lbp_8_8_10	2D	Auto	Texture	Linear Binary Patterns	Average LBP (radius=8, number of points=8)	0.687498
auto.lbp_8_8_11	2D	Auto	Texture	Linear Binary Patterns	Average LBP (radius=8, number of points=8)	0.775581
auto.lbp_8_8_12	2D	Auto	Texture	Linear Binary Patterns	Average LBP (radius=8, number of points=8)	0.7928
auto.lbp_8_8_13	2D	Auto	Texture	Linear Binary Patterns	Average LBP (radius=8, number of points=8)	0.648884
auto.lbp_8_8_14	2D	Auto	Texture	Linear Binary Patterns	Average LBP (radius=8, number of points=8)	0.589473
auto.lbp_8_8_15	2D	Auto	Texture	Linear Binary Patterns	Average LBP (radius=8, number of points=8)	0.752112
auto.lbp_8_8_16	2D	Auto	Texture	Linear Binary Patterns	Average LBP (radius=8, number of points=8)	0.85936
auto.lbp_8_8_17	2D	Auto	Texture	Linear Binary Patterns	Average LBP (radius=8, number of points=8)	0.697176
auto.lbp_8_8_18	2D	Auto	Texture	Linear Binary Patterns	Average LBP (radius=8, number of points=8)	0.630992
auto.lbp_8_8_19	2D	Auto	Texture	Linear Binary Patterns	Average LBP (radius=8, number of points=8)	0.591746
auto.lbp_8_8_20	2D	Auto	Texture	Linear Binary Patterns	Average LBP (radius=8, number of points=8)	0.625371
auto.lbp_8_8_21	2D	Auto	Texture	Linear Binary Patterns	Average LBP (radius=8, number of points=8)	0.788424
auto.lbp_8_8_22	2D	Auto	Texture	Linear Binary Patterns	Average LBP (radius=8, number of points=8)	0.440017
auto.lbp_8_8_23	2D	Auto	Texture	Linear Binary Patterns	Average LBP (radius=8, number of points=8)	0.701702
auto.lbp_8_8_24	2D	Auto	Texture	Linear Binary Patterns	Average LBP (radius=8, number of points=8)	0.694376
auto.lbp_8_8_25	2D	Auto	Texture	Linear Binary Patterns	Average LBP (radius=8, number of points=8)	0.632109
auto.lbp_8_8_26	2D	Auto	Texture	Linear Binary Patterns	Average LBP (radius=8, number of points=8)	0.762969
auto.lbp_8_8_27	2D	Auto	Texture	Linear Binary Patterns	Average LBP (radius=8, number of points=8)	0.790193
auto.lbp_8_8_28	2D	Auto	Texture	Linear Binary Patterns	Average LBP (radius=8, number of points=8)	0.34878
auto.lbp_8_8_29	2D	Auto	Texture	Linear Binary Patterns	Average LBP (radius=8, number of points=8)	0.704591
auto.lbp_8_8_30	2D	Auto	Texture	Linear Binary Patterns	Average LBP (radius=8, number of points=8)	0.651995
auto.lbp_8_8_31	2D	Auto	Texture	Linear Binary Patterns	Average LBP (radius=8, number of points=8)	0.808246
auto.lbp_8_8_32	2D	Auto	Texture	Linear Binary Patterns	Average LBP (radius=8, number of points=8)	0.717825
auto.lbp_8_8_33	2D	Auto	Texture	Linear Binary Patterns	Average LBP (radius=8, number of points=8)	0.568321
auto.lbp_8_8_34	2D	Auto	Texture	Linear Binary Patterns	Average LBP (radius=8, number of points=8)	1.00883
auto.lbp_8_8_35	2D	Auto	Texture	Linear Binary Patterns	Average LBP (radius=8, number of points=8)	0.970671
PLL-A546.lbp_8_8_0	2D	PLL-A546	Texture	Linear Binary Patterns	Average LBP (radius=8, number of points=8)	1.35068
PLL-A546.lbp_8_8_1	2D	PLL-A546	Texture	Linear Binary Patterns	Average LBP (radius=8, number of points=8)	1.30489
PLL-A546.lbp_8_8_2	2D	PLL-A546	Texture	Linear Binary Patterns	Average LBP (radius=8, number of points=8)	1.02166
PLL-A546.lbp_8_8_3	2D	PLL-A546	Texture	Linear Binary Patterns	Average LBP (radius=8, number of points=8)	0.914493
PLL-A546.lbp_8_8_4	2D	PLL-A546	Texture	Linear Binary Patterns	Average LBP (radius=8, number of points=8)	1.01646
PLL-A546.lbp_8_8_5	2D	PLL-A546	Texture	Linear Binary Patterns	Average LBP (radius=8, number of points=8)	1.21997
PLL-A546.lbp_8_8_6	2D	PLL-A546	Texture	Linear Binary Patterns	Average LBP (radius=8, number of points=8)	0.71855
PLL-A546.lbp_8_8_7	2D	PLL-A546	Texture	Linear Binary Patterns	Average LBP (radius=8, number of points=8)	0.747798
PLL-A546.lbp_8_8_8	2D	PLL-A546	Texture	Linear Binary Patterns	Average LBP (radius=8, number of points=8)	1.16098
PLL-A546.lbp_8_8_9	2D	PLL-A546	Texture	Linear Binary Patterns	Average LBP (radius=8, number of points=8)	1.60121
PLL-A546.lbp_8_8_10	2D	PLL-A546	Texture	Linear Binary Patterns	Average LBP (radius=8, number of points=8)	0.72176
PLL-A546.lbp_8_8_11	2D	PLL-A546	Texture	Linear Binary Patterns	Average LBP (radius=8, number of points=8)	0.537477
PLL-A546.lbp_8_8_12	2D	PLL-A546	Texture	Linear Binary Patterns	Average LBP (radius=8, number of points=8)	0.663555
PLL-A546.lbp_8_8_13	2D	PLL-A546	Texture	Linear Binary Patterns	Average LBP (radius=8, number of points=8)	0.794609
PLL-A546.lbp_8_8_14	2D	PLL-A546	Texture	Linear Binary Patterns	Average LBP (radius=8, number of points=8)	0.557712
PLL-A546.lbp_8_8_15	2D	PLL-A546	Texture	Linear Binary Patterns	Average LBP (radius=8, number of points=8)	0.666441
PLL-A546.lbp_8_8_16	2D	PLL-A546	Texture	Linear Binary Patterns	Average LBP (radius=8, number of points=8)	1.14393
PLL-A546.lbp_8_8_17	2D	PLL-A546	Texture	Linear Binary Patterns	Average LBP (radius=8, number of points=8)	0.620226
PLL-A546.lbp_8_8_18	2D	PLL-A546	Texture	Linear Binary Patterns	Average LBP (radius=8, number of points=8)	0.681979
PLL-A546.lbp_8_8_19	2D	PLL-A546	Texture	Linear Binary Patterns	Average LBP (radius=8, number of points=8)	0.545259
PLL-A546.lbp_8_8_20	2D	PLL-A546	Texture	Linear Binary Patterns	Average LBP (radius=8, number of points=8)	0.5166
PLL-A546.lbp_8_8_21	2D	PLL-A546	Texture	Linear Binary Patterns	Average LBP (radius=8, number of points=8)	0.617079
PLL-A546.lbp_8_8_22	2D	PLL-A546	Texture	Linear Binary Patterns	Average LBP (radius=8, number of points=8)	0.463214
PLL-A546.lbp_8_8_23	2D	PLL-A546	Texture	Linear Binary Patterns	Average LBP (radius=8, number of points=8)	0.536035
PLL-A546.lbp_8_8_24	2D	PLL-A546	Texture	Linear Binary Patterns	Average LBP (radius=8, number of points=8)	0.566448
PLL-A546.lbp_8_8_25	2D	PLL-A546	Texture	Linear Binary Patterns	Average LBP (radius=8, number of points=8)	0.551599
PLL-A546.lbp_8_8_26	2D	PLL-A546	Texture	Linear Binary Patterns	Average LBP (radius=8, number of points=8)	0.584769
PLL-A546.lbp_8_8_27	2D	PLL-A546	Texture	Linear Binary Patterns	Average LBP (radius=8, number of points=8)	1.26435
PLL-A546.lbp_8_8_28	2D	PLL-A546	Texture	Linear Binary Patterns	Average LBP (radius=8, number of points=8)	0.256744
PLL-A546.lbp_8_8_29	2D	PLL-A546	Texture	Linear Binary Patterns	Average LBP (radius=8, number of points=8)	0.46145
PLL-A546.lbp_8_8_30	2D	PLL-A546	Texture	Linear Binary Patterns	Average LBP (radius=8, number of points=8)	0.497854
PLL-A546.lbp_8_8_31	2D	PLL-A546	Texture	Linear Binary Patterns	Average LBP (radius=8, number of points=8)	0.747644
PLL-A546.lbp_8_8_32	2D	PLL-A546	Texture	Linear Binary Patterns	Average LBP (radius=8, number of points=8)	0.61994
PLL-A546.lbp_8_8_33	2D	PLL-A546	Texture	Linear Binary Patterns	Average LBP (radius=8, number of points=8)	0.467607
PLL-A546.lbp_8_8_34	2D	PLL-A546	Texture	Linear Binary Patterns	Average LBP (radius=8, number of points=8)	1.02666
PLL-A546.lbp_8_8_35	2D	PLL-A546	Texture	Linear Binary Patterns	Average LBP (radius=8, number of points=8)	1.2078
DiOC6.lbp_8_8_0	2D	DiOC6	Texture	Linear Binary Patterns	Average LBP (radius=8, number of points=8)	1.09619
DiOC6.lbp_8_8_1	2D	DiOC6	Texture	Linear Binary Patterns	Average LBP (radius=8, number of points=8)	1.39156
DiOC6.lbp_8_8_2	2D	DiOC6	Texture	Linear Binary Patterns	Average LBP (radius=8, number of points=8)	1.04838
DiOC6.lbp_8_8_3	2D	DiOC6	Texture	Linear Binary Patterns	Average LBP (radius=8, number of points=8)	0.83677
DiOC6.lbp_8_8_4	2D	DiOC6	Texture	Linear Binary Patterns	Average LBP (radius=8, number of points=8)	1.35794
DiOC6.lbp_8_8_5	2D	DiOC6	Texture	Linear Binary Patterns	Average LBP (radius=8, number of points=8)	0.775384
DiOC6.lbp_8_8_6	2D	DiOC6	Texture	Linear Binary Patterns	Average LBP (radius=8, number of points=8)	0.657395
DiOC6.lbp_8_8_7	2D	DiOC6	Texture	Linear Binary Patterns	Average LBP (radius=8, number of points=8)	0.651933
DiOC6.lbp_8_8_8	2D	DiOC6	Texture	Linear Binary Patterns	Average LBP (radius=8, number of points=8)	1.1965
DiOC6.lbp_8_8_9	2D	DiOC6	Texture	Linear Binary Patterns	Average LBP (radius=8, number of points=8)	0.591001
DiOC6.lbp_8_8_10	2D	DiOC6	Texture	Linear Binary Patterns	Average LBP (radius=8, number of points=8)	0.544305
DiOC6.lbp_8_8_11	2D	DiOC6	Texture	Linear Binary Patterns	Average LBP (radius=8, number of points=8)	0.447446
DiOC6.lbp_8_8_12	2D	DiOC6	Texture	Linear Binary Patterns	Average LBP (radius=8, number of points=8)	0.556996
DiOC6.lbp_8_8_13	2D	DiOC6	Texture	Linear Binary Patterns	Average LBP (radius=8, number of points=8)	0.549126
DiOC6.lbp_8_8_14	2D	DiOC6	Texture	Linear Binary Patterns	Average LBP (radius=8, number of points=8)	0.522889
DiOC6.lbp_8_8_15	2D	DiOC6	Texture	Linear Binary Patterns	Average LBP (radius=8, number of points=8)	0.569941
DiOC6.lbp_8_8_16	2D	DiOC6	Texture	Linear Binary Patterns	Average LBP (radius=8, number of points=8)	0.783012
DiOC6.lbp_8_8_17	2D	DiOC6	Texture	Linear Binary Patterns	Average LBP (radius=8, number of points=8)	0.420793
DiOC6.lbp_8_8_18	2D	DiOC6	Texture	Linear Binary Patterns	Average LBP (radius=8, number of points=8)	0.562308
DiOC6.lbp_8_8_19	2D	DiOC6	Texture	Linear Binary Patterns	Average LBP (radius=8, number of points=8)	0.40109
DiOC6.lbp_8_8_20	2D	DiOC6	Texture	Linear Binary Patterns	Average LBP (radius=8, number of points=8)	0.408458
DiOC6.lbp_8_8_21	2D	DiOC6	Texture	Linear Binary Patterns	Average LBP (radius=8, number of points=8)	0.513838
DiOC6.lbp_8_8_22	2D	DiOC6	Texture	Linear Binary Patterns	Average LBP (radius=8, number of points=8)	0.400109
DiOC6.lbp_8_8_23	2D	DiOC6	Texture	Linear Binary Patterns	Average LBP (radius=8, number of points=8)	0.412087
DiOC6.lbp_8_8_24	2D	DiOC6	Texture	Linear Binary Patterns	Average LBP (radius=8, number of points=8)	0.494125
DiOC6.lbp_8_8_25	2D	DiOC6	Texture	Linear Binary Patterns	Average LBP (radius=8, number of points=8)	0.555232
DiOC6.lbp_8_8_26	2D	DiOC6	Texture	Linear Binary Patterns	Average LBP (radius=8, number of points=8)	0.536927
DiOC6.lbp_8_8_27	2D	DiOC6	Texture	Linear Binary Patterns	Average LBP (radius=8, number of points=8)	1.03179
DiOC6.lbp_8_8_28	2D	DiOC6	Texture	Linear Binary Patterns	Average LBP (radius=8, number of points=8)	0.218974
DiOC6.lbp_8_8_29	2D	DiOC6	Texture	Linear Binary Patterns	Average LBP (radius=8, number of points=8)	0.392496
DiOC6.lbp_8_8_30	2D	DiOC6	Texture	Linear Binary Patterns	Average LBP (radius=8, number of points=8)	0.420036
DiOC6.lbp_8_8_31	2D	DiOC6	Texture	Linear Binary Patterns	Average LBP (radius=8, number of points=8)	0.539397
DiOC6.lbp_8_8_32	2D	DiOC6	Texture	Linear Binary Patterns	Average LBP (radius=8, number of points=8)	0.568153
DiOC6.lbp_8_8_33	2D	DiOC6	Texture	Linear Binary Patterns	Average LBP (radius=8, number of points=8)	0.421346
DiOC6.lbp_8_8_34	2D	DiOC6	Texture	Linear Binary Patterns	Average LBP (radius=8, number of points=8)	0.880212
DiOC6.lbp_8_8_35	2D	DiOC6	Texture	Linear Binary Patterns	Average LBP (radius=8, number of points=8)	0.935072
lightbest.lbp_8_8_0	2D	Tlight	Texture	Linear Binary Patterns	Average LBP (radius=8, number of points=8)	1.28134
lightbest.lbp_8_8_1	2D	Tlight	Texture	Linear Binary Patterns	Average LBP (radius=8, number of points=8)	1.0131
lightbest.lbp_8_8_2	2D	Tlight	Texture	Linear Binary Patterns	Average LBP (radius=8, number of points=8)	0.853938
lightbest.lbp_8_8_3	2D	Tlight	Texture	Linear Binary Patterns	Average LBP (radius=8, number of points=8)	0.572842
lightbest.lbp_8_8_4	2D	Tlight	Texture	Linear Binary Patterns	Average LBP (radius=8, number of points=8)	0.892665
lightbest.lbp_8_8_5	2D	Tlight	Texture	Linear Binary Patterns	Average LBP (radius=8, number of points=8)	0.616228
lightbest.lbp_8_8_6	2D	Tlight	Texture	Linear Binary Patterns	Average LBP (radius=8, number of points=8)	0.516801
lightbest.lbp_8_8_7	2D	Tlight	Texture	Linear Binary Patterns	Average LBP (radius=8, number of points=8)	0.505174
lightbest.lbp_8_8_8	2D	Tlight	Texture	Linear Binary Patterns	Average LBP (radius=8, number of points=8)	0.904425
lightbest.lbp_8_8_9	2D	Tlight	Texture	Linear Binary Patterns	Average LBP (radius=8, number of points=8)	0.459644
lightbest.lbp_8_8_10	2D	Tlight	Texture	Linear Binary Patterns	Average LBP (radius=8, number of points=8)	0.418349
lightbest.lbp_8_8_11	2D	Tlight	Texture	Linear Binary Patterns	Average LBP (radius=8, number of points=8)	0.462011
lightbest.lbp_8_8_12	2D	Tlight	Texture	Linear Binary Patterns	Average LBP (radius=8, number of points=8)	0.44615
lightbest.lbp_8_8_13	2D	Tlight	Texture	Linear Binary Patterns	Average LBP (radius=8, number of points=8)	0.455604
lightbest.lbp_8_8_14	2D	Tlight	Texture	Linear Binary Patterns	Average LBP (radius=8, number of points=8)	0.443328
lightbest.lbp_8_8_15	2D	Tlight	Texture	Linear Binary Patterns	Average LBP (radius=8, number of points=8)	0.519462
lightbest.lbp_8_8_16	2D	Tlight	Texture	Linear Binary Patterns	Average LBP (radius=8, number of points=8)	0.750205
lightbest.lbp_8_8_17	2D	Tlight	Texture	Linear Binary Patterns	Average LBP (radius=8, number of points=8)	0.491367
lightbest.lbp_8_8_18	2D	Tlight	Texture	Linear Binary Patterns	Average LBP (radius=8, number of points=8)	0.428899
lightbest.lbp_8_8_19	2D	Tlight	Texture	Linear Binary Patterns	Average LBP (radius=8, number of points=8)	0.426596
lightbest.lbp_8_8_20	2D	Tlight	Texture	Linear Binary Patterns	Average LBP (radius=8, number of points=8)	0.468171
lightbest.lbp_8_8_21	2D	Tlight	Texture	Linear Binary Patterns	Average LBP (radius=8, number of points=8)	0.4399
lightbest.lbp_8_8_22	2D	Tlight	Texture	Linear Binary Patterns	Average LBP (radius=8, number of points=8)	0.360355
lightbest.lbp_8_8_23	2D	Tlight	Texture	Linear Binary Patterns	Average LBP (radius=8, number of points=8)	0.461767
lightbest.lbp_8_8_24	2D	Tlight	Texture	Linear Binary Patterns	Average LBP (radius=8, number of points=8)	0.401517
lightbest.lbp_8_8_25	2D	Tlight	Texture	Linear Binary Patterns	Average LBP (radius=8, number of points=8)	0.424477
lightbest.lbp_8_8_26	2D	Tlight	Texture	Linear Binary Patterns	Average LBP (radius=8, number of points=8)	0.435054
lightbest.lbp_8_8_27	2D	Tlight	Texture	Linear Binary Patterns	Average LBP (radius=8, number of points=8)	0.709603
lightbest.lbp_8_8_28	2D	Tlight	Texture	Linear Binary Patterns	Average LBP (radius=8, number of points=8)	0.315857
lightbest.lbp_8_8_29	2D	Tlight	Texture	Linear Binary Patterns	Average LBP (radius=8, number of points=8)	0.474327
lightbest.lbp_8_8_30	2D	Tlight	Texture	Linear Binary Patterns	Average LBP (radius=8, number of points=8)	0.495781
lightbest.lbp_8_8_31	2D	Tlight	Texture	Linear Binary Patterns	Average LBP (radius=8, number of points=8)	0.520137
lightbest.lbp_8_8_32	2D	Tlight	Texture	Linear Binary Patterns	Average LBP (radius=8, number of points=8)	0.51742
lightbest.lbp_8_8_33	2D	Tlight	Texture	Linear Binary Patterns	Average LBP (radius=8, number of points=8)	0.429795
lightbest.lbp_8_8_34	2D	Tlight	Texture	Linear Binary Patterns	Average LBP (radius=8, number of points=8)	0.981772
lightbest.lbp_8_8_35	2D	Tlight	Texture	Linear Binary Patterns	Average LBP (radius=8, number of points=8)	1.07934
Hoechst.auto.corr	3D	Hoechst,Auto	Correlation	Correlation	Correlation between Hoechst and Auto channels	2.12951
Hoechst.auto.thresh.overlap	3D	Hoechst,Auto	Correlation	Correlation	Correlation between Hoechst and Auto channels (after thresholding)	0.0548155
Hoechst.PLL-A546.corr	3D	Hoechst,PLL-A546	Correlation	Correlation	Correlation between Hoechst and PLL-A546 channels	3.79829
Hoechst.PLL-A546.thresh.overlap	3D	Hoechst,PLL-A546	Correlation	Correlation	Correlation between Hoechst and .Auto channels (after thresholding)	0.0822606
Hoechst.DiOC6.corr	3D	Hoechst,DiOC6	Correlation	Correlation	Correlation between Hoechst and DiOC6 channels	1.34264
Hoechst.DiOC6.thresh.overlap	3D	Hoechst,DiOC6	Correlation	Correlation	Correlation between Hoechst and DiOC6 channels (after thresholding)	0.0327556
auto.PLL-A546.corr	3D	Auto,PLL-A546	Correlation	Correlation	Correlation between Auto and PLL-A546 channels	2.24301
auto.PLL-A546.thresh.overlap	3D	Auto,PLL-A546	Correlation	Correlation	Correlation between Auto and PLL-A546 channels (after thresholding)	0.0321465
auto.DiOC6.corr	3D	Auto,DiOC6	Correlation	Correlation	Correlation between Auto and DiOC6 channels	1.56136
auto.DiOC6.thresh.overlap	3D	Auto,DiOC6	Correlation	Correlation	Correlation between Auto and DiOC6 channels (after thresholding)	0.021947
PLL-A546.DiOC6.corr	3D	PLL-A546,DiOC6	Correlation	Correlation	Correlation between PLL-A546 and DiOC6 channels	2.57379
PLL-A546.DiOC6.thresh.overlap	3D	PLL-A546,DiOC6	Correlation	Correlation	Correlation between PLL-A546 and DiOC6 channels (after thresholding)	0.0101571
Hoechst.moment11	2D	Hoechst	Intensity	Moments	Intensity moment (using power 1 for first axis and power 2 for second axis) computed on Hoechst channel	2.47694
Hoechst.moment12	2D	Hoechst	Intensity	Moments	Intensity moment (using power 1 for first axis and power 2 for second axis) computed on Hoechst channel	1.93466
Hoechst.moment22	2D	Hoechst	Intensity	Moments	Intensity moment (using power 1 for first axis and power 2 for second axis) computed on Hoechst channel	1.89523
auto.moment11	2D	Auto	Intensity	Moments	Intensity moment (using power 1 for first axis and power 2 for second axis) computed on Auto channel	1.78756
auto.moment12	2D	Auto	Intensity	Moments	Intensity moment (using power 1 for first axis and power 2 for second axis) computed on Auto channel	1.65745
auto.moment22	2D	Auto	Intensity	Moments	Intensity moment (using power 1 for first axis and power 2 for second axis) computed on Auto channel	1.36951
PLL-A546.moment11	2D	PLL-A546	Intensity	Moments	Intensity moment (using power 1 for first axis and power 2 for second axis) computed on PLL-A546 channel	3.15815
PLL-A546.moment12	2D	PLL-A546	Intensity	Moments	Intensity moment (using power 1 for first axis and power 2 for second axis) computed on PLL-A546 channel	3.03496
PLL-A546.moment22	2D	PLL-A546	Intensity	Moments	Intensity moment (using power 1 for first axis and power 2 for second axis) computed on PLL-A546 channel	2.81061
DiOC6.moment11	2D	DiOC6	Intensity	Moments	Intensity moment (using power 1 for first axis and power 2 for second axis) computed on DiOC6 channel	2.09532
DiOC6.moment12	2D	DiOC6	Intensity	Moments	Intensity moment (using power 1 for first axis and power 2 for second axis) computed on DiOC6 channel	1.90856
DiOC6.moment22	2D	DiOC6	Intensity	Moments	Intensity moment (using power 1 for first axis and power 2 for second axis) computed on DiOC6 channel	1.63762
lightbest.moment11	2D	Tlight	Intensity	Moments	Intensity moment (using power 1 for first axis and power 2 for second axis) computed on Tlight channel	1.16045
lightbest.moment12	2D	Tlight	Intensity	Moments	Intensity moment (using power 1 for first axis and power 2 for second axis) computed on Tlight channel	0.820646
lightbest.moment22	2D	Tlight	Intensity	Moments	Intensity moment (using power 1 for first axis and power 2 for second axis) computed on Tlight channel	0.725052
