# Supplementary material for: Quantitative 3D-imaging for cell biology and ecology of environmental microbial eukaryotes
Source: eLife. 2017 Oct 31;6:e26066. doi: 10.7554/eLife.26066 (PMC5663481; doi:10.7554/eLife.26066)
Supplement: Figure 1—figure supplement 6—source data 1. — This is the source data for Figure 1— figure supplement 6. [file elife-26066-fig1-figsupp6-data1.xlsx]

## Sheet: Sheet1
	Bead	Sample	Intensity
0	Well 1 InSpeck-deep-red beads 0.32% relative intensity	TARA_HCS1_H5_G100010237_G100010241--2013_08_20_15_53_43	8.77459
1	Well 1 InSpeck-deep-red beads 0.32% relative intensity	TARA_HCS1_H5_G100010237_G100010241--2013_08_20_15_53_43	3.00252
2	Well 1 InSpeck-deep-red beads 0.32% relative intensity	TARA_HCS1_H5_G100010237_G100010241--2013_08_20_15_53_43	7.84016
3	Well 1 InSpeck-deep-red beads 0.32% relative intensity	TARA_HCS1_H5_G100010237_G100010241--2013_08_20_15_53_43	9.93496
4	Well 1 InSpeck-deep-red beads 0.32% relative intensity	TARA_HCS1_H5_G100010237_G100010241--2013_08_20_15_53_43	8.58161
5	Well 1 InSpeck-deep-red beads 0.32% relative intensity	TARA_HCS1_H5_G100010237_G100010241--2013_08_20_15_53_43	9.2582
6	Well 1 InSpeck-deep-red beads 0.32% relative intensity	TARA_HCS1_H5_G100010237_G100010241--2013_08_20_15_53_43	4.94309
7	Well 1 InSpeck-deep-red beads 0.32% relative intensity	TARA_HCS1_H5_G100010237_G100010241--2013_08_20_15_53_43	3.8629
8	Well 1 InSpeck-deep-red beads 0.32% relative intensity	TARA_HCS1_H5_G100010237_G100010241--2013_08_20_15_53_43	9.31579
9	Well 1 InSpeck-deep-red beads 0.32% relative intensity	TARA_HCS1_H5_G100010237_G100010241--2013_08_20_15_53_43	8.66976
10	Well 1 InSpeck-deep-red beads 0.32% relative intensity	TARA_HCS1_H5_G100010237_G100010241--2013_08_20_15_53_43	9.21941
11	Well 1 InSpeck-deep-red beads 0.32% relative intensity	TARA_HCS1_H5_G100010237_G100010241--2013_08_20_15_53_43	8.60079
12	Well 1 InSpeck-deep-red beads 0.32% relative intensity	TARA_HCS1_H5_G100010237_G100010241--2013_08_20_15_53_43	10.383
13	Well 1 InSpeck-deep-red beads 0.32% relative intensity	TARA_HCS1_H5_G100010237_G100010241--2013_08_20_15_53_43	9.62857
14	Well 1 InSpeck-deep-red beads 0.32% relative intensity	TARA_HCS1_H5_G100010237_G100010241--2013_08_20_15_53_43	8.83333
15	Well 1 InSpeck-deep-red beads 0.32% relative intensity	TARA_HCS1_H5_G100010237_G100010241--2013_08_20_15_53_43	9.04781
16	Well 1 InSpeck-deep-red beads 0.32% relative intensity	TARA_HCS1_H5_G100010237_G100010241--2013_08_20_15_53_43	10.085
17	Well 1 InSpeck-deep-red beads 0.32% relative intensity	TARA_HCS1_H5_G100010237_G100010241--2013_08_20_15_53_43	9.41129
18	Well 1 InSpeck-deep-red beads 0.32% relative intensity	TARA_HCS1_H5_G100010237_G100010241--2013_08_20_15_53_43	10.083
19	Well 1 InSpeck-deep-red beads 0.32% relative intensity	TARA_HCS1_H5_G100010237_G100010241--2013_08_20_15_53_43	2.70642
20	Well 1 InSpeck-deep-red beads 0.32% relative intensity	TARA_HCS1_H5_G100010237_G100010241--2013_08_20_15_53_43	9.36885
21	Well 1 InSpeck-deep-red beads 0.32% relative intensity	TARA_HCS1_H5_G100010237_G100010241--2013_08_20_15_53_43	9.66387
22	Well 1 InSpeck-deep-red beads 0.32% relative intensity	TARA_HCS1_H5_G100010237_G100010241--2013_08_20_15_53_43	10.2066
23	Well 1 InSpeck-deep-red beads 0.32% relative intensity	TARA_HCS1_H5_G100010237_G100010241--2013_08_20_15_53_43	10.3109
24	Well 1 InSpeck-deep-red beads 0.32% relative intensity	TARA_HCS1_H5_G100010237_G100010241--2013_08_20_15_53_43	6.33731
25	Well 1 InSpeck-deep-red beads 0.32% relative intensity	TARA_HCS1_H5_G100010237_G100010241--2013_08_20_15_53_43	9.5121
26	Well 1 InSpeck-deep-red beads 0.32% relative intensity	TARA_HCS1_H5_G100010237_G100010241--2013_08_20_15_53_43	9.53333
27	Well 1 InSpeck-deep-red beads 0.32% relative intensity	TARA_HCS1_H5_G100010237_G100010241--2013_08_20_15_53_43	8.95041
28	Well 1 InSpeck-deep-red beads 0.32% relative intensity	TARA_HCS1_H5_G100010237_G100010241--2013_08_20_15_53_43	10.25
29	Well 1 InSpeck-deep-red beads 0.32% relative intensity	TARA_HCS1_H5_G100010237_G100010241--2013_08_20_15_53_43	9.72152
30	Well 1 InSpeck-deep-red beads 0.32% relative intensity	TARA_HCS1_H5_G100010237_G100010241--2013_08_20_15_53_43	9.82645
31	Well 1 InSpeck-deep-red beads 0.32% relative intensity	TARA_HCS1_H5_G100010237_G100010241--2013_08_20_15_53_43	10.0539
32	Well 1 InSpeck-deep-red beads 0.32% relative intensity	TARA_HCS1_H5_G100010237_G100010241--2013_08_20_15_53_43	10.2072
33	Well 1 InSpeck-deep-red beads 0.32% relative intensity	TARA_HCS1_H5_G100010237_G100010241--2013_08_20_15_53_43	10.8319
34	Well 1 InSpeck-deep-red beads 0.32% relative intensity	TARA_HCS1_H5_G100010237_G100010241--2013_08_20_15_53_43	9.14458
35	Well 1 InSpeck-deep-red beads 0.32% relative intensity	TARA_HCS1_H5_G100010237_G100010241--2013_08_20_15_53_43	10.1369
36	Well 1 InSpeck-deep-red beads 0.32% relative intensity	TARA_HCS1_H5_G100010237_G100010241--2013_08_20_15_53_43	9.93827
37	Well 1 InSpeck-deep-red beads 0.32% relative intensity	TARA_HCS1_H5_G100010237_G100010241--2013_08_20_15_53_43	9.24542
38	Well 1 InSpeck-deep-red beads 0.32% relative intensity	TARA_HCS1_H5_G100010237_G100010241--2013_08_20_15_53_43	10.275
39	Well 1 InSpeck-deep-red beads 0.32% relative intensity	TARA_HCS1_H5_G100010237_G100010241--2013_08_20_15_53_43	10.3233
40	Well 1 InSpeck-deep-red beads 0.32% relative intensity	TARA_HCS1_H5_G100010237_G100010241--2013_08_20_15_53_43	9.36842
41	Well 1 InSpeck-deep-red beads 0.32% relative intensity	TARA_HCS1_H5_G100010237_G100010241--2013_08_20_15_53_43	9.6902
42	Well 1 InSpeck-deep-red beads 0.32% relative intensity	TARA_HCS1_H5_G100010237_G100010241--2013_08_20_15_53_43	10.7269
43	Well 1 InSpeck-deep-red beads 0.32% relative intensity	TARA_HCS1_H5_G100010237_G100010241--2013_08_20_15_53_43	9.74477
44	Well 1 InSpeck-deep-red beads 0.32% relative intensity	TARA_HCS1_H5_G100010237_G100010241--2013_08_20_15_53_43	10.6
45	Well 1 InSpeck-deep-red beads 0.32% relative intensity	TARA_HCS1_H5_G100010237_G100010241--2013_08_20_15_53_43	3.01828
46	Well 1 InSpeck-deep-red beads 0.32% relative intensity	TARA_HCS1_H5_G100010237_G100010241--2013_08_20_15_53_43	10.0442
47	Well 1 InSpeck-deep-red beads 0.32% relative intensity	TARA_HCS1_H5_G100010237_G100010241--2013_08_20_15_53_43	10.1107
48	Well 1 InSpeck-deep-red beads 0.32% relative intensity	TARA_HCS1_H5_G100010237_G100010241--2013_08_20_15_53_43	10.1399
49	Well 1 InSpeck-deep-red beads 0.32% relative intensity	TARA_HCS1_H5_G100010237_G100010241--2013_08_20_15_53_43	9.7166
50	Well 1 InSpeck-deep-red beads 0.32% relative intensity	TARA_HCS1_H5_G100010237_G100010241--2013_08_20_15_53_43	10.8361
51	Well 1 InSpeck-deep-red beads 0.32% relative intensity	TARA_HCS1_H5_G100010237_G100010241--2013_08_20_15_53_43	10
52	Well 1 InSpeck-deep-red beads 0.32% relative intensity	TARA_HCS1_H5_G100010237_G100010241--2013_08_20_15_53_43	9.88
53	Well 1 InSpeck-deep-red beads 0.32% relative intensity	TARA_HCS1_H5_G100010237_G100010241--2013_08_20_15_53_43	9.3617
54	Well 1 InSpeck-deep-red beads 0.32% relative intensity	TARA_HCS1_H5_G100010237_G100010241--2013_08_20_15_53_43	9.79268
55	Well 1 InSpeck-deep-red beads 0.32% relative intensity	TARA_HCS1_H5_G100010237_G100010241--2013_08_20_15_53_43	10.4388
56	Well 1 InSpeck-deep-red beads 0.32% relative intensity	TARA_HCS1_H5_G100010237_G100010241--2013_08_20_15_53_43	10.9547
57	Well 1 InSpeck-deep-red beads 0.32% relative intensity	TARA_HCS1_H5_G100010237_G100010241--2013_08_20_15_53_43	10.3333
58	Well 1 InSpeck-deep-red beads 0.32% relative intensity	TARA_HCS1_H5_G100010237_G100010241--2013_08_20_15_53_43	10.119
59	Well 1 InSpeck-deep-red beads 0.32% relative intensity	TARA_HCS1_H5_G100010237_G100010241--2013_08_20_15_53_43	10.2231
60	Well 1 InSpeck-deep-red beads 0.32% relative intensity	TARA_HCS1_H5_G100010237_G100010241--2013_08_20_15_53_43	11.3783
61	Well 1 InSpeck-deep-red beads 0.32% relative intensity	TARA_HCS1_H5_G100010237_G100010241--2013_08_20_15_53_43	10.4108
62	Well 1 InSpeck-deep-red beads 0.32% relative intensity	TARA_HCS1_H5_G100010237_G100010241--2013_08_20_15_53_43	10.234
63	Well 1 InSpeck-deep-red beads 0.32% relative intensity	TARA_HCS1_H5_G100010237_G100010241--2013_08_20_15_53_43	11.3544
64	Well 1 InSpeck-deep-red beads 0.32% relative intensity	TARA_HCS1_H5_G100010237_G100010241--2013_08_20_15_53_43	10.8017
65	Well 1 InSpeck-deep-red beads 0.32% relative intensity	TARA_HCS1_H5_G100010237_G100010241--2013_08_20_15_53_43	9.8719
66	Well 1 InSpeck-deep-red beads 0.32% relative intensity	TARA_HCS1_H5_G100010237_G100010241--2013_08_20_15_53_43	10.0826
67	Well 1 InSpeck-deep-red beads 0.32% relative intensity	TARA_HCS1_H5_G100010237_G100010241--2013_08_20_15_53_43	10.1429
68	Well 1 InSpeck-deep-red beads 0.32% relative intensity	TARA_HCS1_H5_G100010237_G100010241--2013_08_20_15_53_43	10.4597
69	Well 1 InSpeck-deep-red beads 0.32% relative intensity	TARA_HCS1_H5_G100010237_G100010241--2013_08_20_15_53_43	10.249
70	Well 1 InSpeck-deep-red beads 0.32% relative intensity	TARA_HCS1_H5_G100010237_G100010241--2013_08_20_15_53_43	10.1504
71	Well 1 InSpeck-deep-red beads 0.32% relative intensity	TARA_HCS1_H5_G100010237_G100010241--2013_08_20_15_53_43	10.0335
72	Well 1 InSpeck-deep-red beads 0.32% relative intensity	TARA_HCS1_H5_G100010237_G100010241--2013_08_20_15_53_43	9.83647
73	Well 1 InSpeck-deep-red beads 0.32% relative intensity	TARA_HCS1_H5_G100010237_G100010241--2013_08_20_15_53_43	10.3915
74	Well 1 InSpeck-deep-red beads 0.32% relative intensity	TARA_HCS1_H5_G100010237_G100010241--2013_08_20_15_53_43	10.0415
75	Well 1 InSpeck-deep-red beads 0.32% relative intensity	TARA_HCS1_H5_G100010237_G100010241--2013_08_20_15_53_43	10.3975
76	Well 1 InSpeck-deep-red beads 0.32% relative intensity	TARA_HCS1_H5_G100010237_G100010241--2013_08_20_15_53_43	10.3321
77	Well 1 InSpeck-deep-red beads 0.32% relative intensity	TARA_HCS1_H5_G100010237_G100010241--2013_08_20_15_53_43	10.3099
78	Well 1 InSpeck-deep-red beads 0.32% relative intensity	TARA_HCS1_H5_G100010237_G100010241--2013_08_20_15_53_43	11.3882
79	Well 1 InSpeck-deep-red beads 0.32% relative intensity	TARA_HCS1_H5_G100010237_G100010241--2013_08_20_15_53_43	10.8755
80	Well 1 InSpeck-deep-red beads 0.32% relative intensity	TARA_HCS1_H5_G100010237_G100010241--2013_08_20_15_53_43	10.7364
81	Well 1 InSpeck-deep-red beads 0.32% relative intensity	TARA_HCS1_H5_G100010237_G100010241--2013_08_20_15_53_43	10.5732
82	Well 1 InSpeck-deep-red beads 0.32% relative intensity	TARA_HCS1_H5_G100010237_G100010241--2013_08_20_15_53_43	11.1059
83	Well 1 InSpeck-deep-red beads 0.32% relative intensity	TARA_HCS1_H5_G100010237_G100010241--2013_08_20_15_53_43	10.5667
84	Well 1 InSpeck-deep-red beads 0.32% relative intensity	TARA_HCS1_H5_G100010237_G100010241--2013_08_20_15_53_43	10.8159
85	Well 1 InSpeck-deep-red beads 0.32% relative intensity	TARA_HCS1_H5_G100010237_G100010241--2013_08_20_15_53_43	11.1446
86	Well 1 InSpeck-deep-red beads 0.32% relative intensity	TARA_HCS1_H5_G100010237_G100010241--2013_08_20_15_53_43	10.2377
87	Well 1 InSpeck-deep-red beads 0.32% relative intensity	TARA_HCS1_H5_G100010237_G100010241--2013_08_20_15_53_43	10.7676
88	Well 1 InSpeck-deep-red beads 0.32% relative intensity	TARA_HCS1_H5_G100010237_G100010241--2013_08_20_15_53_43	10.6516
89	Well 1 InSpeck-deep-red beads 0.32% relative intensity	TARA_HCS1_H5_G100010237_G100010241--2013_08_20_15_53_43	10.2822
90	Well 1 InSpeck-deep-red beads 0.32% relative intensity	TARA_HCS1_H5_G100010237_G100010241--2013_08_20_15_53_43	9.61568
91	Well 1 InSpeck-deep-red beads 0.32% relative intensity	TARA_HCS1_H5_G100010237_G100010241--2013_08_20_15_53_43	3.66885
92	Well 1 InSpeck-deep-red beads 0.32% relative intensity	TARA_HCS1_H5_G100010237_G100010241--2013_08_20_15_53_43	11.3319
93	Well 1 InSpeck-deep-red beads 0.32% relative intensity	TARA_HCS1_H5_G100010237_G100010241--2013_08_20_15_53_43	10.5556
94	Well 1 InSpeck-deep-red beads 0.32% relative intensity	TARA_HCS1_H5_G100010237_G100010241--2013_08_20_15_53_43	10.4859
95	Well 1 InSpeck-deep-red beads 0.32% relative intensity	TARA_HCS1_H5_G100010237_G100010241--2013_08_20_15_53_43	3.22907
96	Well 1 InSpeck-deep-red beads 0.32% relative intensity	TARA_HCS1_H5_G100010237_G100010241--2013_08_20_15_53_43	10.3024
97	Well 1 InSpeck-deep-red beads 0.32% relative intensity	TARA_HCS1_H5_G100010237_G100010241--2013_08_20_15_53_43	6.24427
98	Well 1 InSpeck-deep-red beads 0.32% relative intensity	TARA_HCS1_H5_G100010237_G100010241--2013_08_20_15_53_43	3.67128
99	Well 1 InSpeck-deep-red beads 0.32% relative intensity	TARA_HCS1_H5_G100010237_G100010241--2013_08_20_15_53_43	10.8025
100	Well 1 InSpeck-deep-red beads 0.32% relative intensity	TARA_HCS1_H5_G100010237_G100010241--2013_08_20_15_53_43	11.3305
101	Well 1 InSpeck-deep-red beads 0.32% relative intensity	TARA_HCS1_H5_G100010237_G100010241--2013_08_20_15_53_43	10.9785
102	Well 1 InSpeck-deep-red beads 0.32% relative intensity	TARA_HCS1_H5_G100010237_G100010241--2013_08_20_15_53_43	10.1429
103	Well 1 InSpeck-deep-red beads 0.32% relative intensity	TARA_HCS1_H5_G100010237_G100010241--2013_08_20_15_53_43	10.2816
104	Well 1 InSpeck-deep-red beads 0.32% relative intensity	TARA_HCS1_H5_G100010237_G100010241--2013_08_20_15_53_43	10.7479
105	Well 1 InSpeck-deep-red beads 0.32% relative intensity	TARA_HCS1_H5_G100010237_G100010241--2013_08_20_15_53_43	10.3671
106	Well 1 InSpeck-deep-red beads 0.32% relative intensity	TARA_HCS1_H5_G100010237_G100010241--2013_08_20_15_53_43	4.91765
107	Well 1 InSpeck-deep-red beads 0.32% relative intensity	TARA_HCS1_H5_G100010237_G100010241--2013_08_20_15_53_43	9.67611
108	Well 1 InSpeck-deep-red beads 0.32% relative intensity	TARA_HCS1_H5_G100010237_G100010241--2013_08_20_15_53_43	10.0205
109	Well 1 InSpeck-deep-red beads 0.32% relative intensity	TARA_HCS1_H5_G100010237_G100010241--2013_08_20_15_53_43	4.20261
110	Well 1 InSpeck-deep-red beads 0.32% relative intensity	TARA_HCS1_H5_G100010237_G100010241--2013_08_20_15_53_43	10.4477
111	Well 1 InSpeck-deep-red beads 0.32% relative intensity	TARA_HCS1_H5_G100010237_G100010241--2013_08_20_15_53_43	10.8136
112	Well 1 InSpeck-deep-red beads 0.32% relative intensity	TARA_HCS1_H5_G100010237_G100010241--2013_08_20_15_53_43	10.1434
113	Well 1 InSpeck-deep-red beads 0.32% relative intensity	TARA_HCS1_H5_G100010237_G100010241--2013_08_20_15_53_43	10.3644
114	Well 1 InSpeck-deep-red beads 0.32% relative intensity	TARA_HCS1_H5_G100010237_G100010241--2013_08_20_15_53_43	10.7167
115	Well 1 InSpeck-deep-red beads 0.32% relative intensity	TARA_HCS1_H5_G100010237_G100010241--2013_08_20_15_53_43	11.265
116	Well 1 InSpeck-deep-red beads 0.32% relative intensity	TARA_HCS1_H5_G100010237_G100010241--2013_08_20_15_53_43	4.35023
117	Well 1 InSpeck-deep-red beads 0.32% relative intensity	TARA_HCS1_H5_G100010237_G100010241--2013_08_20_15_53_43	10.9492
118	Well 1 InSpeck-deep-red beads 0.32% relative intensity	TARA_HCS1_H5_G100010237_G100010241--2013_08_20_15_53_43	10.2955
119	Well 1 InSpeck-deep-red beads 0.32% relative intensity	TARA_HCS1_H5_G100010237_G100010241--2013_08_20_15_53_43	11.2437
120	Well 1 InSpeck-deep-red beads 0.32% relative intensity	TARA_HCS1_H5_G100010237_G100010241--2013_08_20_15_53_43	10.9331
121	Well 1 InSpeck-deep-red beads 0.32% relative intensity	TARA_HCS1_H5_G100010237_G100010241--2013_08_20_15_53_43	11.0207
122	Well 1 InSpeck-deep-red beads 0.32% relative intensity	TARA_HCS1_H5_G100010237_G100010241--2013_08_20_15_53_43	5.34014
123	Well 1 InSpeck-deep-red beads 0.32% relative intensity	TARA_HCS1_H5_G100010237_G100010241--2013_08_20_15_53_43	10.7322
124	Well 1 InSpeck-deep-red beads 0.32% relative intensity	TARA_HCS1_H5_G100010237_G100010241--2013_08_20_15_53_43	11.0714
125	Well 1 InSpeck-deep-red beads 0.32% relative intensity	TARA_HCS1_H5_G100010237_G100010241--2013_08_20_15_53_43	10.589
126	Well 1 InSpeck-deep-red beads 0.32% relative intensity	TARA_HCS1_H5_G100010237_G100010241--2013_08_20_15_53_43	11.7265
127	Well 1 InSpeck-deep-red beads 0.32% relative intensity	TARA_HCS1_H5_G100010237_G100010241--2013_08_20_15_53_43	11.2906
128	Well 1 InSpeck-deep-red beads 0.32% relative intensity	TARA_HCS1_H5_G100010237_G100010241--2013_08_20_15_53_43	11.0538
129	Well 1 InSpeck-deep-red beads 0.32% relative intensity	TARA_HCS1_H5_G100010237_G100010241--2013_08_20_15_53_43	10.2636
130	Well 1 InSpeck-deep-red beads 0.32% relative intensity	TARA_HCS1_H5_G100010237_G100010241--2013_08_20_15_53_43	11.5496
131	Well 1 InSpeck-deep-red beads 0.32% relative intensity	TARA_HCS1_H5_G100010237_G100010241--2013_08_20_15_53_43	10.6
132	Well 1 InSpeck-deep-red beads 0.32% relative intensity	TARA_HCS1_H5_G100010237_G100010241--2013_08_20_15_53_43	10.6234
133	Well 1 InSpeck-deep-red beads 0.32% relative intensity	TARA_HCS1_H5_G100010237_G100010241--2013_08_20_15_53_43	12.3903
134	Well 1 InSpeck-deep-red beads 0.32% relative intensity	TARA_HCS1_H5_G100010237_G100010241--2013_08_20_15_53_43	10.6826
135	Well 1 InSpeck-deep-red beads 0.32% relative intensity	TARA_HCS1_H5_G100010237_G100010241--2013_08_20_15_53_43	10.0726
136	Well 1 InSpeck-deep-red beads 0.32% relative intensity	TARA_HCS1_H5_G100010237_G100010241--2013_08_20_15_53_43	10.7842
137	Well 1 InSpeck-deep-red beads 0.32% relative intensity	TARA_HCS1_H5_G100010237_G100010241--2013_08_20_15_53_43	10.8851
138	Well 1 InSpeck-deep-red beads 0.32% relative intensity	TARA_HCS1_H5_G100010237_G100010241--2013_08_20_15_53_43	10.6749
139	Well 1 InSpeck-deep-red beads 0.32% relative intensity	TARA_HCS1_H5_G100010237_G100010241--2013_08_20_15_53_43	11.9741
140	Well 1 InSpeck-deep-red beads 0.32% relative intensity	TARA_HCS1_H5_G100010237_G100010241--2013_08_20_15_53_43	8.71658
141	Well 1 InSpeck-deep-red beads 0.32% relative intensity	TARA_HCS1_H5_G100010237_G100010241--2013_08_20_15_53_43	4.40183
142	Well 1 InSpeck-deep-red beads 0.32% relative intensity	TARA_HCS1_H5_G100010237_G100010241--2013_08_20_15_53_43	10.9385
143	Well 1 InSpeck-deep-red beads 0.32% relative intensity	TARA_HCS1_H5_G100010237_G100010241--2013_08_20_15_53_43	11.3697
144	Well 1 InSpeck-deep-red beads 0.32% relative intensity	TARA_HCS1_H5_G100010237_G100010241--2013_08_20_15_53_43	10.0372
145	Well 1 InSpeck-deep-red beads 0.32% relative intensity	TARA_HCS1_H5_G100010237_G100010241--2013_08_20_15_53_43	6.95979
146	Well 1 InSpeck-deep-red beads 0.32% relative intensity	TARA_HCS1_H5_G100010237_G100010241--2013_08_20_15_53_43	11.0252
147	Well 1 InSpeck-deep-red beads 0.32% relative intensity	TARA_HCS1_H5_G100010237_G100010241--2013_08_20_15_53_43	11.561
148	Well 1 InSpeck-deep-red beads 0.32% relative intensity	TARA_HCS1_H5_G100010237_G100010241--2013_08_20_15_53_43	11.1984
149	Well 1 InSpeck-deep-red beads 0.32% relative intensity	TARA_HCS1_H5_G100010237_G100010241--2013_08_20_15_53_43	5.65443
150	Well 1 InSpeck-deep-red beads 0.32% relative intensity	TARA_HCS1_H5_G100010237_G100010241--2013_08_20_15_53_43	11.4426
151	Well 1 InSpeck-deep-red beads 0.32% relative intensity	TARA_HCS1_H5_G100010237_G100010241--2013_08_20_15_53_43	11.034
152	Well 1 InSpeck-deep-red beads 0.32% relative intensity	TARA_HCS1_H5_G100010237_G100010241--2013_08_20_15_53_43	2.2
153	Well 1 InSpeck-deep-red beads 0.32% relative intensity	TARA_HCS1_H5_G100010237_G100010241--2013_08_20_15_53_43	10.6507
154	Well 1 InSpeck-deep-red beads 0.32% relative intensity	TARA_HCS1_H5_G100010237_G100010241--2013_08_20_15_53_43	10.9372
155	Well 1 InSpeck-deep-red beads 0.32% relative intensity	TARA_HCS1_H5_G100010237_G100010241--2013_08_20_15_53_43	10.519
156	Well 1 InSpeck-deep-red beads 0.32% relative intensity	TARA_HCS1_H5_G100010237_G100010241--2013_08_20_15_53_43	11.2821
157	Well 1 InSpeck-deep-red beads 0.32% relative intensity	TARA_HCS1_H5_G100010237_G100010241--2013_08_20_15_53_43	10.8578
158	Well 1 InSpeck-deep-red beads 0.32% relative intensity	TARA_HCS1_H5_G100010237_G100010241--2013_08_20_15_53_43	10.4919
159	Well 1 InSpeck-deep-red beads 0.32% relative intensity	TARA_HCS1_H5_G100010237_G100010241--2013_08_20_15_53_43	6.57188
160	Well 1 InSpeck-deep-red beads 0.32% relative intensity	TARA_HCS1_H5_G100010237_G100010241--2013_08_20_15_53_43	10.9705
161	Well 1 InSpeck-deep-red beads 0.32% relative intensity	TARA_HCS1_H5_G100010237_G100010241--2013_08_20_15_53_43	10.5085
162	Well 1 InSpeck-deep-red beads 0.32% relative intensity	TARA_HCS1_H5_G100010237_G100010241--2013_08_20_15_53_43	6.19427
163	Well 1 InSpeck-deep-red beads 0.32% relative intensity	TARA_HCS1_H5_G100010237_G100010241--2013_08_20_15_53_43	11.2286
164	Well 1 InSpeck-deep-red beads 0.32% relative intensity	TARA_HCS1_H5_G100010237_G100010241--2013_08_20_15_53_43	11.2448
165	Well 1 InSpeck-deep-red beads 0.32% relative intensity	TARA_HCS1_H5_G100010237_G100010241--2013_08_20_15_53_43	11.0966
166	Well 1 InSpeck-deep-red beads 0.32% relative intensity	TARA_HCS1_H5_G100010237_G100010241--2013_08_20_15_53_43	10.8723
167	Well 1 InSpeck-deep-red beads 0.32% relative intensity	TARA_HCS1_H5_G100010237_G100010241--2013_08_20_15_53_43	10.9306
168	Well 1 InSpeck-deep-red beads 0.32% relative intensity	TARA_HCS1_H5_G100010237_G100010241--2013_08_20_15_53_43	11.521
169	Well 1 InSpeck-deep-red beads 0.32% relative intensity	TARA_HCS1_H5_G100010237_G100010241--2013_08_20_15_53_43	10.8
170	Well 1 InSpeck-deep-red beads 0.32% relative intensity	TARA_HCS1_H5_G100010237_G100010241--2013_08_20_15_53_43	11.3233
171	Well 1 InSpeck-deep-red beads 0.32% relative intensity	TARA_HCS1_H5_G100010237_G100010241--2013_08_20_15_53_43	10.6434
172	Well 1 InSpeck-deep-red beads 0.32% relative intensity	TARA_HCS1_H5_G100010237_G100010241--2013_08_20_15_53_43	13.1628
173	Well 1 InSpeck-deep-red beads 0.32% relative intensity	TARA_HCS1_H5_G100010237_G100010241--2013_08_20_15_53_43	10.5204
174	Well 1 InSpeck-deep-red beads 0.32% relative intensity	TARA_HCS1_H5_G100010237_G100010241--2013_08_20_15_53_43	10.4856
175	Well 1 InSpeck-deep-red beads 0.32% relative intensity	TARA_HCS1_H5_G100010237_G100010241--2013_08_20_15_53_43	11.6049
176	Well 1 InSpeck-deep-red beads 0.32% relative intensity	TARA_HCS1_H5_G100010237_G100010241--2013_08_20_15_53_43	11.8655
177	Well 1 InSpeck-deep-red beads 0.32% relative intensity	TARA_HCS1_H5_G100010237_G100010241--2013_08_20_15_53_43	11.4359
178	Well 1 InSpeck-deep-red beads 0.32% relative intensity	TARA_HCS1_H5_G100010237_G100010241--2013_08_20_15_53_43	11.029
179	Well 1 InSpeck-deep-red beads 0.32% relative intensity	TARA_HCS1_H5_G100010237_G100010241--2013_08_20_15_53_43	10.8043
180	Well 1 InSpeck-deep-red beads 0.32% relative intensity	TARA_HCS1_H5_G100010237_G100010241--2013_08_20_15_53_43	11.2426
181	Well 1 InSpeck-deep-red beads 0.32% relative intensity	TARA_HCS1_H5_G100010237_G100010241--2013_08_20_15_53_43	12.0124
182	Well 1 InSpeck-deep-red beads 0.32% relative intensity	TARA_HCS1_H5_G100010237_G100010241--2013_08_20_15_53_43	13.7186
183	Well 1 InSpeck-deep-red beads 0.32% relative intensity	TARA_HCS1_H5_G100010237_G100010241--2013_08_20_15_53_43	12.1841
184	Well 1 InSpeck-deep-red beads 0.32% relative intensity	TARA_HCS1_H5_G100010237_G100010241--2013_08_20_15_53_43	11.5714
185	Well 1 InSpeck-deep-red beads 0.32% relative intensity	TARA_HCS1_H5_G100010237_G100010241--2013_08_20_15_53_43	12.3836
186	Well 1 InSpeck-deep-red beads 0.32% relative intensity	TARA_HCS1_H5_G100010237_G100010241--2013_08_20_15_53_43	13.1102
187	Well 1 InSpeck-deep-red beads 0.32% relative intensity	TARA_HCS1_H5_G100010237_G100010241--2013_08_20_15_53_43	6.15315
188	Well 1 InSpeck-deep-red beads 0.32% relative intensity	TARA_HCS1_H5_G100010237_G100010241--2013_08_20_15_53_43	11.775
189	Well 1 InSpeck-deep-red beads 0.32% relative intensity	TARA_HCS1_H5_G100010237_G100010241--2013_08_20_15_53_43	9.99174
190	Well 1 InSpeck-deep-red beads 0.32% relative intensity	TARA_HCS1_H5_G100010237_G100010241--2013_08_20_15_53_43	11.135
191	Well 1 InSpeck-deep-red beads 0.32% relative intensity	TARA_HCS1_H5_G100010237_G100010241--2013_08_20_15_53_43	10.8525
192	Well 1 InSpeck-deep-red beads 0.32% relative intensity	TARA_HCS1_H5_G100010237_G100010241--2013_08_20_15_53_43	3.25523
193	Well 1 InSpeck-deep-red beads 0.32% relative intensity	TARA_HCS1_H5_G100010237_G100010241--2013_08_20_15_53_43	12.0672
194	Well 1 InSpeck-deep-red beads 0.32% relative intensity	TARA_HCS1_H5_G100010237_G100010241--2013_08_20_15_53_43	10.8226
195	Well 1 InSpeck-deep-red beads 0.32% relative intensity	TARA_HCS1_H5_G100010237_G100010241--2013_08_20_15_53_43	10.334
196	Well 1 InSpeck-deep-red beads 0.32% relative intensity	TARA_HCS1_H5_G100010237_G100010241--2013_08_20_15_53_43	11.4057
197	Well 1 InSpeck-deep-red beads 0.32% relative intensity	TARA_HCS1_H5_G100010237_G100010241--2013_08_20_15_53_43	10.9631
198	Well 1 InSpeck-deep-red beads 0.32% relative intensity	TARA_HCS1_H5_G100010237_G100010241--2013_08_20_15_53_43	12.125
199	Well 1 InSpeck-deep-red beads 0.32% relative intensity	TARA_HCS1_H5_G100010237_G100010241--2013_08_20_15_53_43	11.5277
200	Well 1 InSpeck-deep-red beads 0.32% relative intensity	TARA_HCS1_H5_G100010237_G100010241--2013_08_20_15_53_43	11.6261
201	Well 1 InSpeck-deep-red beads 0.32% relative intensity	TARA_HCS1_H5_G100010237_G100010241--2013_08_20_15_53_43	10.6426
202	Well 1 InSpeck-deep-red beads 0.32% relative intensity	TARA_HCS1_H5_G100010237_G100010241--2013_08_20_15_53_43	11.0667
203	Well 1 InSpeck-deep-red beads 0.32% relative intensity	TARA_HCS1_H5_G100010237_G100010241--2013_08_20_15_53_43	12.8255
204	Well 1 InSpeck-deep-red beads 0.32% relative intensity	TARA_HCS1_H5_G100010237_G100010241--2013_08_20_15_53_43	11.4766
205	Well 1 InSpeck-deep-red beads 0.32% relative intensity	TARA_HCS1_H5_G100010237_G100010241--2013_08_20_15_53_43	11.3871
206	Well 1 InSpeck-deep-red beads 0.32% relative intensity	TARA_HCS1_H5_G100010237_G100010241--2013_08_20_15_53_43	10.9472
207	Well 1 InSpeck-deep-red beads 0.32% relative intensity	TARA_HCS1_H5_G100010237_G100010241--2013_08_20_15_53_43	11.7479
208	Well 1 InSpeck-deep-red beads 0.32% relative intensity	TARA_HCS1_H5_G100010237_G100010241--2013_08_20_15_53_43	10.7582
209	Well 1 InSpeck-deep-red beads 0.32% relative intensity	TARA_HCS1_H5_G100010237_G100010241--2013_08_20_15_53_43	10.8612
210	Well 1 InSpeck-deep-red beads 0.32% relative intensity	TARA_HCS1_H5_G100010237_G100010241--2013_08_20_15_53_43	10.9498
211	Well 1 InSpeck-deep-red beads 0.32% relative intensity	TARA_HCS1_H5_G100010237_G100010241--2013_08_20_15_53_43	11.3862
212	Well 1 InSpeck-deep-red beads 0.32% relative intensity	TARA_HCS1_H5_G100010237_G100010241--2013_08_20_15_53_43	5.0177
213	Well 1 InSpeck-deep-red beads 0.32% relative intensity	TARA_HCS1_H5_G100010237_G100010241--2013_08_20_15_53_43	10.7843
214	Well 1 InSpeck-deep-red beads 0.32% relative intensity	TARA_HCS1_H5_G100010237_G100010241--2013_08_20_15_53_43	11.1864
215	Well 1 InSpeck-deep-red beads 0.32% relative intensity	TARA_HCS1_H5_G100010237_G100010241--2013_08_20_15_53_43	8.298
216	Well 1 InSpeck-deep-red beads 0.32% relative intensity	TARA_HCS1_H5_G100010237_G100010241--2013_08_20_15_53_43	10.8033
217	Well 1 InSpeck-deep-red beads 0.32% relative intensity	TARA_HCS1_H5_G100010237_G100010241--2013_08_20_15_53_43	11.3226
218	Well 1 InSpeck-deep-red beads 0.32% relative intensity	TARA_HCS1_H5_G100010237_G100010241--2013_08_20_15_53_43	10.8907
219	Well 1 InSpeck-deep-red beads 0.32% relative intensity	TARA_HCS1_H5_G100010237_G100010241--2013_08_20_15_53_43	11.35
220	Well 1 InSpeck-deep-red beads 0.32% relative intensity	TARA_HCS1_H5_G100010237_G100010241--2013_08_20_15_53_43	11.8718
221	Well 1 InSpeck-deep-red beads 0.32% relative intensity	TARA_HCS1_H5_G100010237_G100010241--2013_08_20_15_53_43	11.9083
222	Well 1 InSpeck-deep-red beads 0.32% relative intensity	TARA_HCS1_H5_G100010237_G100010241--2013_08_20_15_53_43	11.376
223	Well 1 InSpeck-deep-red beads 0.32% relative intensity	TARA_HCS1_H5_G100010237_G100010241--2013_08_20_15_53_43	11.6016
224	Well 1 InSpeck-deep-red beads 0.32% relative intensity	TARA_HCS1_H5_G100010237_G100010241--2013_08_20_15_53_43	11.7213
225	Well 1 InSpeck-deep-red beads 0.32% relative intensity	TARA_HCS1_H5_G100010237_G100010241--2013_08_20_15_53_43	8.85548
226	Well 1 InSpeck-deep-red beads 0.32% relative intensity	TARA_HCS1_H5_G100010237_G100010241--2013_08_20_15_53_43	11.5909
227	Well 1 InSpeck-deep-red beads 0.32% relative intensity	TARA_HCS1_H5_G100010237_G100010241--2013_08_20_15_53_43	10.9465
228	Well 1 InSpeck-deep-red beads 0.32% relative intensity	TARA_HCS1_H5_G100010237_G100010241--2013_08_20_15_53_43	11.7837
229	Well 1 InSpeck-deep-red beads 0.32% relative intensity	TARA_HCS1_H5_G100010237_G100010241--2013_08_20_15_53_43	7.43522
230	Well 1 InSpeck-deep-red beads 0.32% relative intensity	TARA_HCS1_H5_G100010237_G100010241--2013_08_20_15_53_43	11.2946
231	Well 1 InSpeck-deep-red beads 0.32% relative intensity	TARA_HCS1_H5_G100010237_G100010241--2013_08_20_15_53_43	10.2951
232	Well 1 InSpeck-deep-red beads 0.32% relative intensity	TARA_HCS1_H5_G100010237_G100010241--2013_08_20_15_53_43	11.5165
233	Well 1 InSpeck-deep-red beads 0.32% relative intensity	TARA_HCS1_H5_G100010237_G100010241--2013_08_20_15_53_43	6.65763
234	Well 1 InSpeck-deep-red beads 0.32% relative intensity	TARA_HCS1_H5_G100010237_G100010241--2013_08_20_15_53_43	10.9798
235	Well 1 InSpeck-deep-red beads 0.32% relative intensity	TARA_HCS1_H5_G100010237_G100010241--2013_08_20_15_53_43	2.60377
236	Well 1 InSpeck-deep-red beads 0.32% relative intensity	TARA_HCS1_H5_G100010237_G100010241--2013_08_20_15_53_43	7.55926
237	Well 1 InSpeck-deep-red beads 0.32% relative intensity	TARA_HCS1_H5_G100010237_G100010241--2013_08_20_15_53_43	11.4206
238	Well 1 InSpeck-deep-red beads 0.32% relative intensity	TARA_HCS1_H5_G100010237_G100010241--2013_08_20_15_53_43	10.621
239	Well 1 InSpeck-deep-red beads 0.32% relative intensity	TARA_HCS1_H5_G100010237_G100010241--2013_08_20_15_53_43	10.9921
240	Well 1 InSpeck-deep-red beads 0.32% relative intensity	TARA_HCS1_H5_G100010237_G100010241--2013_08_20_15_53_43	9.05769
241	Well 1 InSpeck-deep-red beads 0.32% relative intensity	TARA_HCS1_H5_G100010237_G100010241--2013_08_20_15_53_43	11.2963
242	Well 1 InSpeck-deep-red beads 0.32% relative intensity	TARA_HCS1_H5_G100010237_G100010241--2013_08_20_15_53_43	10.465
243	Well 1 InSpeck-deep-red beads 0.32% relative intensity	TARA_HCS1_H5_G100010237_G100010241--2013_08_20_15_53_43	11.6822
244	Well 1 InSpeck-deep-red beads 0.32% relative intensity	TARA_HCS1_H5_G100010237_G100010241--2013_08_20_15_53_43	10.6176
245	Well 1 InSpeck-deep-red beads 0.32% relative intensity	TARA_HCS1_H5_G100010237_G100010241--2013_08_20_15_53_43	10.0916
246	Well 1 InSpeck-deep-red beads 0.32% relative intensity	TARA_HCS1_H5_G100010237_G100010241--2013_08_20_15_53_43	11.6076
247	Well 1 InSpeck-deep-red beads 0.32% relative intensity	TARA_HCS1_H5_G100010237_G100010241--2013_08_20_15_53_43	10.719
248	Well 1 InSpeck-deep-red beads 0.32% relative intensity	TARA_HCS1_H5_G100010237_G100010241--2013_08_20_15_53_43	5.28421
249	Well 1 InSpeck-deep-red beads 0.32% relative intensity	TARA_HCS1_H5_G100010237_G100010241--2013_08_20_15_53_43	5.60887
250	Well 1 InSpeck-deep-red beads 0.32% relative intensity	TARA_HCS1_H5_G100010237_G100010241--2013_08_20_15_53_43	3.6481
251	Well 1 InSpeck-deep-red beads 0.32% relative intensity	TARA_HCS1_H5_G100010237_G100010241--2013_08_20_15_53_43	10.912
252	Well 1 InSpeck-deep-red beads 0.32% relative intensity	TARA_HCS1_H5_G100010237_G100010241--2013_08_20_15_53_43	11.5756
253	Well 1 InSpeck-deep-red beads 0.32% relative intensity	TARA_HCS1_H5_G100010237_G100010241--2013_08_20_15_53_43	10.971
254	Well 1 InSpeck-deep-red beads 0.32% relative intensity	TARA_HCS1_H5_G100010237_G100010241--2013_08_20_15_53_43	10.6761
255	Well 1 InSpeck-deep-red beads 0.32% relative intensity	TARA_HCS1_H5_G100010237_G100010241--2013_08_20_15_53_43	11.623
256	Well 1 InSpeck-deep-red beads 0.32% relative intensity	TARA_HCS1_H5_G100010237_G100010241--2013_08_20_15_53_43	11.3293
257	Well 1 InSpeck-deep-red beads 0.32% relative intensity	TARA_HCS1_H5_G100010237_G100010241--2013_08_20_15_53_43	10.08
258	Well 1 InSpeck-deep-red beads 0.32% relative intensity	TARA_HCS1_H5_G100010237_G100010241--2013_08_20_15_53_43	10.8884
259	Well 1 InSpeck-deep-red beads 0.32% relative intensity	TARA_HCS1_H5_G100010237_G100010241--2013_08_20_15_53_43	9.24436
260	Well 1 InSpeck-deep-red beads 0.32% relative intensity	TARA_HCS1_H5_G100010237_G100010241--2013_08_20_15_53_43	11.1157
261	Well 1 InSpeck-deep-red beads 0.32% relative intensity	TARA_HCS1_H5_G100010237_G100010241--2013_08_20_15_53_43	11.3924
262	Well 1 InSpeck-deep-red beads 0.32% relative intensity	TARA_HCS1_H5_G100010237_G100010241--2013_08_20_15_53_43	11.1612
263	Well 1 InSpeck-deep-red beads 0.32% relative intensity	TARA_HCS1_H5_G100010237_G100010241--2013_08_20_15_53_43	10.0259
264	Well 1 InSpeck-deep-red beads 0.32% relative intensity	TARA_HCS1_H5_G100010237_G100010241--2013_08_20_15_53_43	7.44755
265	Well 1 InSpeck-deep-red beads 0.32% relative intensity	TARA_HCS1_H5_G100010237_G100010241--2013_08_20_15_53_43	10.5458
266	Well 1 InSpeck-deep-red beads 0.32% relative intensity	TARA_HCS1_H5_G100010237_G100010241--2013_08_20_15_53_43	8.55926
267	Well 1 InSpeck-deep-red beads 0.32% relative intensity	TARA_HCS1_H5_G100010237_G100010241--2013_08_20_15_53_43	5.35049
268	Well 1 InSpeck-deep-red beads 0.32% relative intensity	TARA_HCS1_H5_G100010237_G100010241--2013_08_20_15_53_43	11.2629
269	Well 1 InSpeck-deep-red beads 0.32% relative intensity	TARA_HCS1_H5_G100010237_G100010241--2013_08_20_15_53_43	10.6141
270	Well 1 InSpeck-deep-red beads 0.32% relative intensity	TARA_HCS1_H5_G100010237_G100010241--2013_08_20_15_53_43	10.3953
271	Well 1 InSpeck-deep-red beads 0.32% relative intensity	TARA_HCS1_H5_G100010237_G100010241--2013_08_20_15_53_43	10.5194
272	Well 1 InSpeck-deep-red beads 0.32% relative intensity	TARA_HCS1_H5_G100010237_G100010241--2013_08_20_15_53_43	4.24699
273	Well 1 InSpeck-deep-red beads 0.32% relative intensity	TARA_HCS1_H5_G100010237_G100010241--2013_08_20_15_53_43	10.6899
274	Well 1 InSpeck-deep-red beads 0.32% relative intensity	TARA_HCS1_H5_G100010237_G100010241--2013_08_20_15_53_43	10.749
275	Well 1 InSpeck-deep-red beads 0.32% relative intensity	TARA_HCS1_H5_G100010237_G100010241--2013_08_20_15_53_43	9.7591
276	Well 1 InSpeck-deep-red beads 0.32% relative intensity	TARA_HCS1_H5_G100010237_G100010241--2013_08_20_15_53_43	10.791
277	Well 1 InSpeck-deep-red beads 0.32% relative intensity	TARA_HCS1_H5_G100010237_G100010241--2013_08_20_15_53_43	9.86992
278	Well 1 InSpeck-deep-red beads 0.32% relative intensity	TARA_HCS1_H5_G100010237_G100010241--2013_08_20_15_53_43	10.8347
279	Well 1 InSpeck-deep-red beads 0.32% relative intensity	TARA_HCS1_H5_G100010237_G100010241--2013_08_20_15_53_43	13.3818
280	Well 1 InSpeck-deep-red beads 0.32% relative intensity	TARA_HCS1_H5_G100010237_G100010241--2013_08_20_15_53_43	10.4032
281	Well 1 InSpeck-deep-red beads 0.32% relative intensity	TARA_HCS1_H5_G100010237_G100010241--2013_08_20_15_53_43	11.0684
282	Well 1 InSpeck-deep-red beads 0.32% relative intensity	TARA_HCS1_H5_G100010237_G100010241--2013_08_20_15_53_43	10.568
283	Well 1 InSpeck-deep-red beads 0.32% relative intensity	TARA_HCS1_H5_G100010237_G100010241--2013_08_20_15_53_43	5.67674
284	Well 1 InSpeck-deep-red beads 0.32% relative intensity	TARA_HCS1_H5_G100010237_G100010241--2013_08_20_15_53_43	3.51989
285	Well 1 InSpeck-deep-red beads 0.32% relative intensity	TARA_HCS1_H5_G100010237_G100010241--2013_08_20_15_53_43	10.9837
286	Well 1 InSpeck-deep-red beads 0.32% relative intensity	TARA_HCS1_H5_G100010237_G100010241--2013_08_20_15_53_43	10.5802
287	Well 1 InSpeck-deep-red beads 0.32% relative intensity	TARA_HCS1_H5_G100010237_G100010241--2013_08_20_15_53_43	10.1758
288	Well 1 InSpeck-deep-red beads 0.32% relative intensity	TARA_HCS1_H5_G100010237_G100010241--2013_08_20_15_53_43	10.5823
289	Well 1 InSpeck-deep-red beads 0.32% relative intensity	TARA_HCS1_H5_G100010237_G100010241--2013_08_20_15_53_43	9.93991
290	Well 1 InSpeck-deep-red beads 0.32% relative intensity	TARA_HCS1_H5_G100010237_G100010241--2013_08_20_15_53_43	11.136
291	Well 1 InSpeck-deep-red beads 0.32% relative intensity	TARA_HCS1_H5_G100010237_G100010241--2013_08_20_15_53_43	10.9717
292	Well 1 InSpeck-deep-red beads 0.32% relative intensity	TARA_HCS1_H5_G100010237_G100010241--2013_08_20_15_53_43	10.572
293	Well 1 InSpeck-deep-red beads 0.32% relative intensity	TARA_HCS1_H5_G100010237_G100010241--2013_08_20_15_53_43	10.2227
294	Well 1 InSpeck-deep-red beads 0.32% relative intensity	TARA_HCS1_H5_G100010237_G100010241--2013_08_20_15_53_43	10.4066
295	Well 1 InSpeck-deep-red beads 0.32% relative intensity	TARA_HCS1_H5_G100010237_G100010241--2013_08_20_15_53_43	10.4711
296	Well 1 InSpeck-deep-red beads 0.32% relative intensity	TARA_HCS1_H5_G100010237_G100010241--2013_08_20_15_53_43	10.284
297	Well 1 InSpeck-deep-red beads 0.32% relative intensity	TARA_HCS1_H5_G100010237_G100010241--2013_08_20_15_53_43	7.80903
298	Well 1 InSpeck-deep-red beads 0.32% relative intensity	TARA_HCS1_H5_G100010237_G100010241--2013_08_20_15_53_43	10.6314
299	Well 1 InSpeck-deep-red beads 0.32% relative intensity	TARA_HCS1_H5_G100010237_G100010241--2013_08_20_15_53_43	10.3195
300	Well 1 InSpeck-deep-red beads 0.32% relative intensity	TARA_HCS1_H5_G100010237_G100010241--2013_08_20_15_53_43	9.08714
301	Well 1 InSpeck-deep-red beads 0.32% relative intensity	TARA_HCS1_H5_G100010237_G100010241--2013_08_20_15_53_43	10.54
302	Well 1 InSpeck-deep-red beads 0.32% relative intensity	TARA_HCS1_H5_G100010237_G100010241--2013_08_20_15_53_43	9.71542
303	Well 1 InSpeck-deep-red beads 0.32% relative intensity	TARA_HCS1_H5_G100010237_G100010241--2013_08_20_15_53_43	9.33198
304	Well 1 InSpeck-deep-red beads 0.32% relative intensity	TARA_HCS1_H5_G100010237_G100010241--2013_08_20_15_53_43	9.11905
305	Well 1 InSpeck-deep-red beads 0.32% relative intensity	TARA_HCS1_H5_G100010237_G100010241--2013_08_20_15_53_43	10.3008
306	Well 1 InSpeck-deep-red beads 0.32% relative intensity	TARA_HCS1_H5_G100010237_G100010241--2013_08_20_15_53_43	5.47557
307	Well 1 InSpeck-deep-red beads 0.32% relative intensity	TARA_HCS1_H5_G100010237_G100010241--2013_08_20_15_53_43	9.34127
308	Well 1 InSpeck-deep-red beads 0.32% relative intensity	TARA_HCS1_H5_G100010237_G100010241--2013_08_20_15_53_43	10.0709
309	Well 1 InSpeck-deep-red beads 0.32% relative intensity	TARA_HCS1_H5_G100010237_G100010241--2013_08_20_15_53_43	6.00641
310	Well 1 InSpeck-deep-red beads 0.32% relative intensity	TARA_HCS1_H5_G100010237_G100010241--2013_08_20_15_53_43	10.4449
311	Well 1 InSpeck-deep-red beads 0.32% relative intensity	TARA_HCS1_H5_G100010237_G100010241--2013_08_20_15_53_43	5.45833
312	Well 1 InSpeck-deep-red beads 0.32% relative intensity	TARA_HCS1_H5_G100010237_G100010241--2013_08_20_15_53_43	9.28958
313	Well 1 InSpeck-deep-red beads 0.32% relative intensity	TARA_HCS1_H5_G100010237_G100010241--2013_08_20_15_53_43	9.91373
314	Well 1 InSpeck-deep-red beads 0.32% relative intensity	TARA_HCS1_H5_G100010237_G100010241--2013_08_20_15_53_43	10.25
315	Well 1 InSpeck-deep-red beads 0.32% relative intensity	TARA_HCS1_H5_G100010237_G100010241--2013_08_20_15_53_43	10.121
316	Well 1 InSpeck-deep-red beads 0.32% relative intensity	TARA_HCS1_H5_G100010237_G100010241--2013_08_20_15_53_43	10.2948
317	Well 1 InSpeck-deep-red beads 0.32% relative intensity	TARA_HCS1_H5_G100010237_G100010241--2013_08_20_15_53_43	10.0428
318	Well 1 InSpeck-deep-red beads 0.32% relative intensity	TARA_HCS1_H5_G100010237_G100010241--2013_08_20_15_53_43	8.62353
319	Well 1 InSpeck-deep-red beads 0.32% relative intensity	TARA_HCS1_H5_G100010237_G100010241--2013_08_20_15_53_43	8.88593
320	Well 1 InSpeck-deep-red beads 0.32% relative intensity	TARA_HCS1_H5_G100010237_G100010241--2013_08_20_15_53_43	6.69283
321	Well 1 InSpeck-deep-red beads 0.32% relative intensity	TARA_HCS1_H5_G100010237_G100010241--2013_08_20_15_53_43	9.7247
322	Well 1 InSpeck-deep-red beads 0.32% relative intensity	TARA_HCS1_H5_G100010237_G100010241--2013_08_20_15_53_43	9.20532
323	Well 1 InSpeck-deep-red beads 0.32% relative intensity	TARA_HCS1_H5_G100010237_G100010241--2013_08_20_15_53_43	8.9249
324	Well 1 InSpeck-deep-red beads 0.32% relative intensity	TARA_HCS1_H5_G100010237_G100010241--2013_08_20_15_53_43	2.47368
325	Well 1 InSpeck-deep-red beads 0.32% relative intensity	TARA_HCS1_H5_G100010237_G100010241--2013_08_20_15_53_43	3.63351
326	Well 1 InSpeck-deep-red beads 0.32% relative intensity	TARA_HCS1_H5_G100010237_G100010241--2013_08_20_15_53_43	3.78212
327	Well 1 InSpeck-deep-red beads 0.32% relative intensity	TARA_HCS1_H5_G100010237_G100010241--2013_08_20_15_53_43	2.84293
328	Well 1 InSpeck-deep-red beads 0.32% relative intensity	TARA_HCS1_H5_G100010237_G100010241--2013_08_20_15_53_43	6.5709
329	Well 1 InSpeck-deep-red beads 0.32% relative intensity	TARA_HCS1_H5_G100010237_G100010241--2013_08_20_15_53_43	3.77663
330	Well 1 InSpeck-deep-red beads 0.32% relative intensity	TARA_HCS1_H5_G100010237_G100010241--2013_08_20_15_53_43	6.54183
331	Well 1 InSpeck-deep-red beads 0.32% relative intensity	TARA_HCS1_H5_G100010237_G100010241--2013_08_20_15_53_43	3.87778
332	Well 1 InSpeck-deep-red beads 0.32% relative intensity	TARA_HCS1_H5_G100010237_G100010241--2013_08_20_15_53_43	5.83665
333	Well 1 InSpeck-deep-red beads 0.32% relative intensity	TARA_HCS1_H5_G100010237_G100010241--2013_08_20_15_53_43	5.88532
334	Well 1 InSpeck-deep-red beads 0.32% relative intensity	TARA_HCS1_H5_G100010237_G100010241--2013_08_20_15_53_43	7.27311
335	Well 1 InSpeck-deep-red beads 0.32% relative intensity	TARA_HCS1_H5_G100010237_G100010241--2013_08_20_15_53_43	7.11245
336	Well 1 InSpeck-deep-red beads 0.32% relative intensity	TARA_HCS1_H5_G100010237_G100010241--2013_08_20_15_53_43	2.33022
337	Well 1 InSpeck-deep-red beads 0.32% relative intensity	TARA_HCS1_H5_G100010237_G100010241--2013_08_20_15_53_43	7.21569
338	Well 1 InSpeck-deep-red beads 0.32% relative intensity	TARA_HCS1_H5_G100010237_G100010241--2013_08_20_15_53_43	7.41129
339	Well 1 InSpeck-deep-red beads 0.32% relative intensity	TARA_HCS1_H5_G100010237_G100010241--2013_08_20_15_53_43	3.30868
340	Well 1 InSpeck-deep-red beads 0.32% relative intensity	TARA_HCS1_H5_G100010237_G100010241--2013_08_20_15_53_43	7.46341
341	Well 1 InSpeck-deep-red beads 0.32% relative intensity	TARA_HCS1_H5_G100010237_G100010241--2013_08_20_15_53_43	5.23473
342	Well 1 InSpeck-deep-red beads 0.32% relative intensity	TARA_HCS1_H5_G100010237_G100010241--2013_08_20_15_53_43	3.26433
343	Well 1 InSpeck-deep-red beads 0.32% relative intensity	TARA_HCS1_H5_G100010237_G100010241--2013_08_20_15_53_43	7.7113
344	Well 1 InSpeck-deep-red beads 0.32% relative intensity	TARA_HCS1_H5_G100010237_G100010241--2013_08_20_15_53_43	7.25105
345	Well 1 InSpeck-deep-red beads 0.32% relative intensity	TARA_HCS1_H5_G100010237_G100010241--2013_08_20_15_53_43	4.72836
346	Well 1 InSpeck-deep-red beads 0.32% relative intensity	TARA_HCS1_H5_G100010237_G100010241--2013_08_20_15_53_43	8.08824
347	Well 1 InSpeck-deep-red beads 0.32% relative intensity	TARA_HCS1_H5_G100010237_G100010241--2013_08_20_15_53_43	7.97009
348	Well 1 InSpeck-deep-red beads 0.32% relative intensity	TARA_HCS1_H5_G100010237_G100010241--2013_08_20_15_53_43	4.89286
349	Well 1 InSpeck-deep-red beads 0.32% relative intensity	TARA_HCS1_H5_G100010237_G100010241--2013_08_20_15_53_43	2.96497
350	Well 1 InSpeck-deep-red beads 0.32% relative intensity	TARA_HCS1_H5_G100010237_G100010241--2013_08_20_15_53_43	7.47755
351	Well 1 InSpeck-deep-red beads 0.32% relative intensity	TARA_HCS1_H5_G100010237_G100010241--2013_08_20_15_53_43	2.70492
352	Well 1 InSpeck-deep-red beads 0.32% relative intensity	TARA_HCS1_H5_G100010237_G100010241--2013_08_20_15_53_43	3.43568
353	Well 1 InSpeck-deep-red beads 0.32% relative intensity	TARA_HCS1_H5_G100010237_G100010241--2013_08_20_15_53_43	7.64113
354	Well 1 InSpeck-deep-red beads 0.32% relative intensity	TARA_HCS1_H5_G100010237_G100010241--2013_08_20_15_53_43	6.97026
355	Well 1 InSpeck-deep-red beads 0.32% relative intensity	TARA_HCS1_H5_G100010237_G100010241--2013_08_20_15_53_43	3.63251
356	Well 1 InSpeck-deep-red beads 0.32% relative intensity	TARA_HCS1_H5_G100010237_G100010241--2013_08_20_15_53_43	3.41176
357	Well 1 InSpeck-deep-red beads 0.32% relative intensity	TARA_HCS1_H5_G100010237_G100010241--2013_08_20_15_53_43	3.83773
358	Well 1 InSpeck-deep-red beads 0.32% relative intensity	TARA_HCS1_H5_G100010237_G100010241--2013_08_20_15_53_43	2.57975
359	Well 1 InSpeck-deep-red beads 0.32% relative intensity	TARA_HCS1_H5_G100010237_G100010241--2013_08_20_15_53_43	5.70879
360	Well 1 InSpeck-deep-red beads 0.32% relative intensity	TARA_HCS1_H5_G100010237_G100010241--2013_08_20_15_53_43	5.38188
361	Well 1 InSpeck-deep-red beads 0.32% relative intensity	TARA_HCS1_H5_G100010237_G100010241--2013_08_20_15_53_43	5.37407
362	Well 1 InSpeck-deep-red beads 0.32% relative intensity	TARA_HCS1_H5_G100010237_G100010241--2013_08_20_15_53_43	6.88583
363	Well 1 InSpeck-deep-red beads 0.32% relative intensity	TARA_HCS1_H5_G100010237_G100010241--2013_08_20_15_53_43	3.62041
364	Well 1 InSpeck-deep-red beads 0.32% relative intensity	TARA_HCS1_H5_G100010237_G100010241--2013_08_20_15_53_43	4.49284
365	Well 1 InSpeck-deep-red beads 0.32% relative intensity	TARA_HCS1_H5_G100010237_G100010241--2013_08_20_15_53_43	2.79325
366	Well 1 InSpeck-deep-red beads 0.32% relative intensity	TARA_HCS1_H5_G100010237_G100010241--2013_08_20_15_53_43	6.24793
367	Well 1 InSpeck-deep-red beads 0.32% relative intensity	TARA_HCS1_H5_G100010237_G100010241--2013_08_20_15_53_43	4.20043
368	Well 1 InSpeck-deep-red beads 0.32% relative intensity	TARA_HCS1_H5_G100010237_G100010241--2013_08_20_15_53_43	2.71384
369	Well 1 InSpeck-deep-red beads 0.32% relative intensity	TARA_HCS1_H5_G100010237_G100010241--2013_08_20_15_53_43	4.17368
370	Well 1 InSpeck-deep-red beads 0.32% relative intensity	TARA_HCS1_H5_G100010237_G100010241--2013_08_20_15_53_43	7.40316
371	Well 1 InSpeck-deep-red beads 0.32% relative intensity	TARA_HCS1_H5_G100010237_G100010241--2013_08_20_15_53_43	7.80252
372	Well 1 InSpeck-deep-red beads 0.32% relative intensity	TARA_HCS1_H5_G100010237_G100010241--2013_08_20_15_53_43	7.19748
373	Well 1 InSpeck-deep-red beads 0.32% relative intensity	TARA_HCS1_H5_G100010237_G100010241--2013_08_20_15_53_43	7.00392
374	Well 1 InSpeck-deep-red beads 0.32% relative intensity	TARA_HCS1_H5_G100010237_G100010241--2013_08_20_15_53_43	8.0251
375	Well 1 InSpeck-deep-red beads 0.32% relative intensity	TARA_HCS1_H5_G100010237_G100010241--2013_08_20_15_53_43	4.75532
376	Well 1 InSpeck-deep-red beads 0.32% relative intensity	TARA_HCS1_H5_G100010237_G100010241--2013_08_20_15_53_43	7.49791
377	Well 1 InSpeck-deep-red beads 0.32% relative intensity	TARA_HCS1_H5_G100010237_G100010241--2013_08_20_15_53_43	7.80321
378	Well 1 InSpeck-deep-red beads 0.32% relative intensity	TARA_HCS1_H5_G100010237_G100010241--2013_08_20_15_53_43	4.46061
379	Well 1 InSpeck-deep-red beads 0.32% relative intensity	TARA_HCS1_H5_G100010237_G100010241--2013_08_20_15_53_43	7.55085
380	Well 1 InSpeck-deep-red beads 0.32% relative intensity	TARA_HCS1_H5_G100010237_G100010241--2013_08_20_15_53_43	4.125
381	Well 1 InSpeck-deep-red beads 0.32% relative intensity	TARA_HCS1_H5_G100010237_G100010241--2013_08_20_15_53_43	4.01805
382	Well 1 InSpeck-deep-red beads 0.32% relative intensity	TARA_HCS1_H5_G100010237_G100010241--2013_08_20_15_53_43	5.88194
383	Well 1 InSpeck-deep-red beads 0.32% relative intensity	TARA_HCS1_H5_G100010237_G100010241--2013_08_20_15_53_43	4.08372
384	Well 1 InSpeck-deep-red beads 0.32% relative intensity	TARA_HCS1_H5_G100010237_G100010241--2013_08_20_15_53_43	5.35274
385	Well 1 InSpeck-deep-red beads 0.32% relative intensity	TARA_HCS1_H5_G100010237_G100010241--2013_08_20_15_53_43	6.17608
386	Well 1 InSpeck-deep-red beads 0.32% relative intensity	TARA_HCS1_H5_G100010237_G100010241--2013_08_20_15_53_43	5.75958
387	Well 1 InSpeck-deep-red beads 0.32% relative intensity	TARA_HCS1_H5_G100010237_G100010241--2013_08_20_15_53_43	5.39521
388	Well 1 InSpeck-deep-red beads 0.32% relative intensity	TARA_HCS1_H5_G100010237_G100010241--2013_08_20_15_53_43	5.375
389	Well 1 InSpeck-deep-red beads 0.32% relative intensity	TARA_HCS1_H5_G100010237_G100010241--2013_08_20_15_53_43	4.59375
390	Well 1 InSpeck-deep-red beads 0.32% relative intensity	TARA_HCS1_H5_G100010237_G100010241--2013_08_20_15_53_43	5.80667
391	Well 1 InSpeck-deep-red beads 0.32% relative intensity	TARA_HCS1_H5_G100010237_G100010241--2013_08_20_15_53_43	4.54023
392	Well 1 InSpeck-deep-red beads 0.32% relative intensity	TARA_HCS1_H5_G100010237_G100010241--2013_08_20_15_53_43	5.31419
393	Well 1 InSpeck-deep-red beads 0.32% relative intensity	TARA_HCS1_H5_G100010237_G100010241--2013_08_20_15_53_43	4.3658
394	Well 1 InSpeck-deep-red beads 0.32% relative intensity	TARA_HCS1_H5_G100010237_G100010241--2013_08_20_15_53_43	5.26702
395	Well 1 InSpeck-deep-red beads 0.32% relative intensity	TARA_HCS1_H5_G100010237_G100010241--2013_08_20_15_53_43	3.70082
396	Well 1 InSpeck-deep-red beads 0.32% relative intensity	TARA_HCS1_H5_G100010237_G100010241--2013_08_20_15_53_43	6.22378
397	Well 1 InSpeck-deep-red beads 0.32% relative intensity	TARA_HCS1_H5_G100010237_G100010241--2013_08_20_15_53_43	7.99156
398	Well 1 InSpeck-deep-red beads 0.32% relative intensity	TARA_HCS1_H5_G100010237_G100010241--2013_08_20_15_53_43	4.17867
399	Well 1 InSpeck-deep-red beads 0.32% relative intensity	TARA_HCS1_H5_G100010237_G100010241--2013_08_20_15_53_43	2.81562
400	Well 1 InSpeck-deep-red beads 0.32% relative intensity	TARA_HCS1_H5_G100010237_G100010241--2013_08_20_15_53_43	4.77062
401	Well 1 InSpeck-deep-red beads 0.32% relative intensity	TARA_HCS1_H5_G100010237_G100010241--2013_08_20_15_53_43	6.41445
402	Well 1 InSpeck-deep-red beads 0.32% relative intensity	TARA_HCS1_H5_G100010237_G100010241--2013_08_20_15_53_43	8.19377
403	Well 1 InSpeck-deep-red beads 0.32% relative intensity	TARA_HCS1_H5_G100010237_G100010241--2013_08_20_15_53_43	5.61318
404	Well 1 InSpeck-deep-red beads 0.32% relative intensity	TARA_HCS1_H5_G100010237_G100010241--2013_08_20_15_53_43	5.4426
405	Well 1 InSpeck-deep-red beads 0.32% relative intensity	TARA_HCS1_H5_G100010237_G100010241--2013_08_20_15_53_43	4.96454
406	Well 1 InSpeck-deep-red beads 0.32% relative intensity	TARA_HCS1_H5_G100010237_G100010241--2013_08_20_15_53_43	5.43937
407	Well 1 InSpeck-deep-red beads 0.32% relative intensity	TARA_HCS1_H5_G100010237_G100010241--2013_08_20_15_53_43	4.11492
408	Well 1 InSpeck-deep-red beads 0.32% relative intensity	TARA_HCS1_H5_G100010237_G100010241--2013_08_20_15_53_43	7.55839
409	Well 1 InSpeck-deep-red beads 0.32% relative intensity	TARA_HCS1_H5_G100010237_G100010241--2013_08_20_15_53_43	4.86111
410	Well 1 InSpeck-deep-red beads 0.32% relative intensity	TARA_HCS1_H5_G100010237_G100010241--2013_08_20_15_53_43	8.03814
411	Well 1 InSpeck-deep-red beads 0.32% relative intensity	TARA_HCS1_H5_G100010237_G100010241--2013_08_20_15_53_43	6.97143
412	Well 1 InSpeck-deep-red beads 0.32% relative intensity	TARA_HCS1_H5_G100010237_G100010241--2013_08_20_15_53_43	6.19219
413	Well 1 InSpeck-deep-red beads 0.32% relative intensity	TARA_HCS1_H5_G100010237_G100010241--2013_08_20_15_53_43	4.6478
414	Well 1 InSpeck-deep-red beads 0.32% relative intensity	TARA_HCS1_H5_G100010237_G100010241--2013_08_20_15_53_43	4.31359
415	Well 1 InSpeck-deep-red beads 0.32% relative intensity	TARA_HCS1_H5_G100010237_G100010241--2013_08_20_15_53_43	5.41457
416	Well 1 InSpeck-deep-red beads 0.32% relative intensity	TARA_HCS1_H5_G100010237_G100010241--2013_08_20_15_53_43	7.77824
417	Well 1 InSpeck-deep-red beads 0.32% relative intensity	TARA_HCS1_H5_G100010237_G100010241--2013_08_20_15_53_43	5.52381
418	Well 1 InSpeck-deep-red beads 0.32% relative intensity	TARA_HCS1_H5_G100010237_G100010241--2013_08_20_15_53_43	4.63813
419	Well 1 InSpeck-deep-red beads 0.32% relative intensity	TARA_HCS1_H5_G100010237_G100010241--2013_08_20_15_53_43	7.80838
420	Well 1 InSpeck-deep-red beads 0.32% relative intensity	TARA_HCS1_H5_G100010237_G100010241--2013_08_20_15_53_43	8.29918
421	Well 1 InSpeck-deep-red beads 0.32% relative intensity	TARA_HCS1_H5_G100010237_G100010241--2013_08_20_15_53_43	7.848
422	Well 1 InSpeck-deep-red beads 0.32% relative intensity	TARA_HCS1_H5_G100010237_G100010241--2013_08_20_15_53_43	6.66379
423	Well 1 InSpeck-deep-red beads 0.32% relative intensity	TARA_HCS1_H5_G100010237_G100010241--2013_08_20_15_53_43	7.14568
424	Well 1 InSpeck-deep-red beads 0.32% relative intensity	TARA_HCS1_H5_G100010237_G100010241--2013_08_20_15_53_43	5.22253
425	Well 1 InSpeck-deep-red beads 0.32% relative intensity	TARA_HCS1_H5_G100010237_G100010241--2013_08_20_15_53_43	4.97475
426	Well 1 InSpeck-deep-red beads 0.32% relative intensity	TARA_HCS1_H5_G100010237_G100010241--2013_08_20_15_53_43	8.29839
427	Well 1 InSpeck-deep-red beads 0.32% relative intensity	TARA_HCS1_H5_G100010237_G100010241--2013_08_20_15_53_43	6.98864
428	Well 1 InSpeck-deep-red beads 0.32% relative intensity	TARA_HCS1_H5_G100010237_G100010241--2013_08_20_15_53_43	3.82699
429	Well 1 InSpeck-deep-red beads 0.32% relative intensity	TARA_HCS1_H5_G100010237_G100010241--2013_08_20_15_53_43	3.0628
430	Well 1 InSpeck-deep-red beads 0.32% relative intensity	TARA_HCS1_H5_G100010237_G100010241--2013_08_20_15_53_43	7.272
431	Well 1 InSpeck-deep-red beads 0.32% relative intensity	TARA_HCS1_H5_G100010237_G100010241--2013_08_20_15_53_43	7.90588
432	Well 1 InSpeck-deep-red beads 0.32% relative intensity	TARA_HCS1_H5_G100010237_G100010241--2013_08_20_15_53_43	4.93075
433	Well 1 InSpeck-deep-red beads 0.32% relative intensity	TARA_HCS1_H5_G100010237_G100010241--2013_08_20_15_53_43	5.65672
434	Well 1 InSpeck-deep-red beads 0.32% relative intensity	TARA_HCS1_H5_G100010237_G100010241--2013_08_20_15_53_43	5.06944
435	Well 1 InSpeck-deep-red beads 0.32% relative intensity	TARA_HCS1_H5_G100010237_G100010241--2013_08_20_15_53_43	4.03463
436	Well 1 InSpeck-deep-red beads 0.32% relative intensity	TARA_HCS1_H5_G100010237_G100010241--2013_08_20_15_53_43	5.01939
437	Well 1 InSpeck-deep-red beads 0.32% relative intensity	TARA_HCS1_H5_G100010237_G100010241--2013_08_20_15_53_43	8.22951
438	Well 1 InSpeck-deep-red beads 0.32% relative intensity	TARA_HCS1_H5_G100010237_G100010241--2013_08_20_15_53_43	6.96141
439	Well 1 InSpeck-deep-red beads 0.32% relative intensity	TARA_HCS1_H5_G100010237_G100010241--2013_08_20_15_53_43	5.23171
440	Well 1 InSpeck-deep-red beads 0.32% relative intensity	TARA_HCS1_H5_G100010237_G100010241--2013_08_20_15_53_43	7.13194
441	Well 1 InSpeck-deep-red beads 0.32% relative intensity	TARA_HCS1_H5_G100010237_G100010241--2013_08_20_15_53_43	3.28495
442	Well 1 InSpeck-deep-red beads 0.32% relative intensity	TARA_HCS1_H5_G100010237_G100010241--2013_08_20_15_53_43	7.67213
443	Well 1 InSpeck-deep-red beads 0.32% relative intensity	TARA_HCS1_H5_G100010237_G100010241--2013_08_20_15_53_43	4.32394
444	Well 1 InSpeck-deep-red beads 0.32% relative intensity	TARA_HCS1_H5_G100010237_G100010241--2013_08_20_15_53_43	2.84426
445	Well 1 InSpeck-deep-red beads 0.32% relative intensity	TARA_HCS1_H5_G100010237_G100010241--2013_08_20_15_53_43	8.04839
446	Well 1 InSpeck-deep-red beads 0.32% relative intensity	TARA_HCS1_H5_G100010237_G100010241--2013_08_20_15_53_43	2.77067
447	Well 1 InSpeck-deep-red beads 0.32% relative intensity	TARA_HCS1_H5_G100010237_G100010241--2013_08_20_15_53_43	4.9021
448	Well 1 InSpeck-deep-red beads 0.32% relative intensity	TARA_HCS1_H5_G100010237_G100010241--2013_08_20_15_53_43	4.41026
449	Well 1 InSpeck-deep-red beads 0.32% relative intensity	TARA_HCS1_H5_G100010237_G100010241--2013_08_20_15_53_43	4.50193
450	Well 1 InSpeck-deep-red beads 0.32% relative intensity	TARA_HCS1_H5_G100010237_G100010241--2013_08_20_15_53_43	7.53719
451	Well 1 InSpeck-deep-red beads 0.32% relative intensity	TARA_HCS1_H5_G100010237_G100010241--2013_08_20_15_53_43	8.07393
452	Well 1 InSpeck-deep-red beads 0.32% relative intensity	TARA_HCS1_H5_G100010237_G100010241--2013_08_20_15_53_43	8.44939
453	Well 1 InSpeck-deep-red beads 0.32% relative intensity	TARA_HCS1_H5_G100010237_G100010241--2013_08_20_15_53_43	4.71569
454	Well 1 InSpeck-deep-red beads 0.32% relative intensity	TARA_HCS1_H5_G100010237_G100010241--2013_08_20_15_53_43	3.81439
455	Well 1 InSpeck-deep-red beads 0.32% relative intensity	TARA_HCS1_H5_G100010237_G100010241--2013_08_20_15_53_43	7.91473
456	Well 1 InSpeck-deep-red beads 0.32% relative intensity	TARA_HCS1_H5_G100010237_G100010241--2013_08_20_15_53_43	2.52174
457	Well 1 InSpeck-deep-red beads 0.32% relative intensity	TARA_HCS1_H5_G100010237_G100010241--2013_08_20_15_53_43	4.54545
458	Well 1 InSpeck-deep-red beads 0.32% relative intensity	TARA_HCS1_H5_G100010237_G100010241--2013_08_20_15_53_43	8.43966
459	Well 1 InSpeck-deep-red beads 0.32% relative intensity	TARA_HCS1_H5_G100010237_G100010241--2013_08_20_15_53_43	7.11125
460	Well 1 InSpeck-deep-red beads 0.32% relative intensity	TARA_HCS1_H5_G100010237_G100010241--2013_08_20_15_53_43	6.46463
461	Well 1 InSpeck-deep-red beads 0.32% relative intensity	TARA_HCS1_H5_G100010237_G100010241--2013_08_20_15_53_43	7.0607
462	Well 1 InSpeck-deep-red beads 0.32% relative intensity	TARA_HCS1_H5_G100010237_G100010241--2013_08_20_15_53_43	5.77895
463	Well 1 InSpeck-deep-red beads 0.32% relative intensity	TARA_HCS1_H5_G100010237_G100010241--2013_08_20_15_53_43	4.82597
464	Well 1 InSpeck-deep-red beads 0.32% relative intensity	TARA_HCS1_H5_G100010237_G100010241--2013_08_20_15_53_43	5.80872
465	Well 1 InSpeck-deep-red beads 0.32% relative intensity	TARA_HCS1_H5_G100010237_G100010241--2013_08_20_15_53_43	8.65254
466	Well 1 InSpeck-deep-red beads 0.32% relative intensity	TARA_HCS1_H5_G100010237_G100010241--2013_08_20_15_53_43	8.372
467	Well 1 InSpeck-deep-red beads 0.32% relative intensity	TARA_HCS1_H5_G100010237_G100010241--2013_08_20_15_53_43	6.85714
468	Well 1 InSpeck-deep-red beads 0.32% relative intensity	TARA_HCS1_H5_G100010237_G100010241--2013_08_20_15_53_43	7.94737
469	Well 1 InSpeck-deep-red beads 0.32% relative intensity	TARA_HCS1_H5_G100010237_G100010241--2013_08_20_15_53_43	5.47925
470	Well 1 InSpeck-deep-red beads 0.32% relative intensity	TARA_HCS1_H5_G100010237_G100010241--2013_08_20_15_53_43	3.16096
471	Well 1 InSpeck-deep-red beads 0.32% relative intensity	TARA_HCS1_H5_G100010237_G100010241--2013_08_20_15_53_43	5.18681
472	Well 1 InSpeck-deep-red beads 0.32% relative intensity	TARA_HCS1_H5_G100010237_G100010241--2013_08_20_15_53_43	5.12522
473	Well 1 InSpeck-deep-red beads 0.32% relative intensity	TARA_HCS1_H5_G100010237_G100010241--2013_08_20_15_53_43	5.90043
474	Well 1 InSpeck-deep-red beads 0.32% relative intensity	TARA_HCS1_H5_G100010237_G100010241--2013_08_20_15_53_43	5.2709
475	Well 1 InSpeck-deep-red beads 0.32% relative intensity	TARA_HCS1_H5_G100010237_G100010241--2013_08_20_15_53_43	5.71656
476	Well 1 InSpeck-deep-red beads 0.32% relative intensity	TARA_HCS1_H5_G100010237_G100010241--2013_08_20_15_53_43	8.056
477	Well 1 InSpeck-deep-red beads 0.32% relative intensity	TARA_HCS1_H5_G100010237_G100010241--2013_08_20_15_53_43	5.24819
478	Well 1 InSpeck-deep-red beads 0.32% relative intensity	TARA_HCS1_H5_G100010237_G100010241--2013_08_20_15_53_43	7.9
479	Well 1 InSpeck-deep-red beads 0.32% relative intensity	TARA_HCS1_H5_G100010237_G100010241--2013_08_20_15_53_43	7.79116
480	Well 1 InSpeck-deep-red beads 0.32% relative intensity	TARA_HCS1_H5_G100010237_G100010241--2013_08_20_15_53_43	6.63659
481	Well 1 InSpeck-deep-red beads 0.32% relative intensity	TARA_HCS1_H5_G100010237_G100010241--2013_08_20_15_53_43	7.39216
482	Well 1 InSpeck-deep-red beads 0.32% relative intensity	TARA_HCS1_H5_G100010237_G100010241--2013_08_20_15_53_43	4.95591
483	Well 1 InSpeck-deep-red beads 0.32% relative intensity	TARA_HCS1_H5_G100010237_G100010241--2013_08_20_15_53_43	4.54462
484	Well 1 InSpeck-deep-red beads 0.32% relative intensity	TARA_HCS1_H5_G100010237_G100010241--2013_08_20_15_53_43	8.43089
485	Well 1 InSpeck-deep-red beads 0.32% relative intensity	TARA_HCS1_H5_G100010237_G100010241--2013_08_20_15_53_43	6.24413
486	Well 1 InSpeck-deep-red beads 0.32% relative intensity	TARA_HCS1_H5_G100010237_G100010241--2013_08_20_15_53_43	8.27347
487	Well 1 InSpeck-deep-red beads 0.32% relative intensity	TARA_HCS1_H5_G100010237_G100010241--2013_08_20_15_53_43	4.81921
488	Well 1 InSpeck-deep-red beads 0.32% relative intensity	TARA_HCS1_H5_G100010237_G100010241--2013_08_20_15_53_43	3.22727
489	Well 1 InSpeck-deep-red beads 0.32% relative intensity	TARA_HCS1_H5_G100010237_G100010241--2013_08_20_15_53_43	5.12925
490	Well 1 InSpeck-deep-red beads 0.32% relative intensity	TARA_HCS1_H5_G100010237_G100010241--2013_08_20_15_53_43	6.99671
491	Well 1 InSpeck-deep-red beads 0.32% relative intensity	TARA_HCS1_H5_G100010237_G100010241--2013_08_20_15_53_43	6.40885
492	Well 1 InSpeck-deep-red beads 0.32% relative intensity	TARA_HCS1_H5_G100010237_G100010241--2013_08_20_15_53_43	7.456
493	Well 1 InSpeck-deep-red beads 0.32% relative intensity	TARA_HCS1_H5_G100010237_G100010241--2013_08_20_15_53_43	4.64607
494	Well 1 InSpeck-deep-red beads 0.32% relative intensity	TARA_HCS1_H5_G100010237_G100010241--2013_08_20_15_53_43	5.41716
495	Well 1 InSpeck-deep-red beads 0.32% relative intensity	TARA_HCS1_H5_G100010237_G100010241--2013_08_20_15_53_43	7.67843
496	Well 1 InSpeck-deep-red beads 0.32% relative intensity	TARA_HCS1_H5_G100010237_G100010241--2013_08_20_15_53_43	8.40927
497	Well 1 InSpeck-deep-red beads 0.32% relative intensity	TARA_HCS1_H5_G100010237_G100010241--2013_08_20_15_53_43	2.56667
498	Well 1 InSpeck-deep-red beads 0.32% relative intensity	TARA_HCS1_H5_G100010237_G100010241--2013_08_20_15_53_43	3.45115
499	Well 1 InSpeck-deep-red beads 0.32% relative intensity	TARA_HCS1_H5_G100010237_G100010241--2013_08_20_15_53_43	4.82353
500	Well 1 InSpeck-deep-red beads 0.32% relative intensity	TARA_HCS1_H5_G100010237_G100010241--2013_08_20_15_53_43	6.79931
501	Well 1 InSpeck-deep-red beads 0.32% relative intensity	TARA_HCS1_H5_G100010237_G100010241--2013_08_20_15_53_43	4.29139
502	Well 1 InSpeck-deep-red beads 0.32% relative intensity	TARA_HCS1_H5_G100010237_G100010241--2013_08_20_15_53_43	3.9451
503	Well 1 InSpeck-deep-red beads 0.32% relative intensity	TARA_HCS1_H5_G100010237_G100010241--2013_08_20_15_53_43	4.77101
504	Well 1 InSpeck-deep-red beads 0.32% relative intensity	TARA_HCS1_H5_G100010237_G100010241--2013_08_20_15_53_43	7.2439
505	Well 1 InSpeck-deep-red beads 0.32% relative intensity	TARA_HCS1_H5_G100010237_G100010241--2013_08_20_15_53_43	7.74694
506	Well 1 InSpeck-deep-red beads 0.32% relative intensity	TARA_HCS1_H5_G100010237_G100010241--2013_08_20_15_53_43	6.13651
507	Well 1 InSpeck-deep-red beads 0.32% relative intensity	TARA_HCS1_H5_G100010237_G100010241--2013_08_20_15_53_43	4.20089
508	Well 1 InSpeck-deep-red beads 0.32% relative intensity	TARA_HCS1_H5_G100010237_G100010241--2013_08_20_15_53_43	2.50493
509	Well 1 InSpeck-deep-red beads 0.32% relative intensity	TARA_HCS1_H5_G100010237_G100010241--2013_08_20_15_53_43	3.54403
510	Well 1 InSpeck-deep-red beads 0.32% relative intensity	TARA_HCS1_H5_G100010237_G100010241--2013_08_20_15_53_43	3.4202
511	Well 1 InSpeck-deep-red beads 0.32% relative intensity	TARA_HCS1_H5_G100010237_G100010241--2013_08_20_15_53_43	3.76327
512	Well 1 InSpeck-deep-red beads 0.32% relative intensity	TARA_HCS1_H5_G100010237_G100010241--2013_08_20_15_53_43	5.99329
513	Well 1 InSpeck-deep-red beads 0.32% relative intensity	TARA_HCS1_H5_G100010237_G100010241--2013_08_20_15_53_43	5.4466
514	Well 1 InSpeck-deep-red beads 0.32% relative intensity	TARA_HCS1_H5_G100010237_G100010241--2013_08_20_15_53_43	5.94702
515	Well 1 InSpeck-deep-red beads 0.32% relative intensity	TARA_HCS1_H5_G100010237_G100010241--2013_08_20_15_53_43	4.24709
516	Well 1 InSpeck-deep-red beads 0.32% relative intensity	TARA_HCS1_H5_G100010237_G100010241--2013_08_20_15_53_43	3.5283
517	Well 1 InSpeck-deep-red beads 0.32% relative intensity	TARA_HCS1_H5_G100010237_G100010241--2013_08_20_15_53_43	4.72321
518	Well 1 InSpeck-deep-red beads 0.32% relative intensity	TARA_HCS1_H5_G100010237_G100010241--2013_08_20_15_53_43	5.42129
519	Well 1 InSpeck-deep-red beads 0.32% relative intensity	TARA_HCS1_H5_G100010237_G100010241--2013_08_20_15_53_43	6.15854
520	Well 1 InSpeck-deep-red beads 0.32% relative intensity	TARA_HCS1_H5_G100010237_G100010241--2013_08_20_15_53_43	4.72368
521	Well 1 InSpeck-deep-red beads 0.32% relative intensity	TARA_HCS1_H5_G100010237_G100010241--2013_08_20_15_53_43	5.69741
522	Well 1 InSpeck-deep-red beads 0.32% relative intensity	TARA_HCS1_H5_G100010237_G100010241--2013_08_20_15_53_43	4.02787
523	Well 1 InSpeck-deep-red beads 0.32% relative intensity	TARA_HCS1_H5_G100010237_G100010241--2013_08_20_15_53_43	7.17241
524	Well 1 InSpeck-deep-red beads 0.32% relative intensity	TARA_HCS1_H5_G100010237_G100010241--2013_08_20_15_53_43	4.17361
525	Well 1 InSpeck-deep-red beads 0.32% relative intensity	TARA_HCS1_H5_G100010237_G100010241--2013_08_20_15_53_43	4.65449
526	Well 1 InSpeck-deep-red beads 0.32% relative intensity	TARA_HCS1_H5_G100010237_G100010241--2013_08_20_15_53_43	6.06719
527	Well 1 InSpeck-deep-red beads 0.32% relative intensity	TARA_HCS1_H5_G100010237_G100010241--2013_08_20_15_53_43	4.328
528	Well 1 InSpeck-deep-red beads 0.32% relative intensity	TARA_HCS1_H5_G100010237_G100010241--2013_08_20_15_53_43	4.18858
529	Well 1 InSpeck-deep-red beads 0.32% relative intensity	TARA_HCS1_H5_G100010237_G100010241--2013_08_20_15_53_43	6.55
530	Well 1 InSpeck-deep-red beads 0.32% relative intensity	TARA_HCS1_H5_G100010237_G100010241--2013_08_20_15_53_43	2.78717
531	Well 1 InSpeck-deep-red beads 0.32% relative intensity	TARA_HCS1_H5_G100010237_G100010241--2013_08_20_15_53_43	4.56835
532	Well 1 InSpeck-deep-red beads 0.32% relative intensity	TARA_HCS1_H5_G100010237_G100010241--2013_08_20_15_53_43	7.18972
533	Well 1 InSpeck-deep-red beads 0.32% relative intensity	TARA_HCS1_H5_G100010237_G100010241--2013_08_20_15_53_43	5.20234
534	Well 1 InSpeck-deep-red beads 0.32% relative intensity	TARA_HCS1_H5_G100010237_G100010241--2013_08_20_15_53_43	8.7098
535	Well 1 InSpeck-deep-red beads 0.32% relative intensity	TARA_HCS1_H5_G100010237_G100010241--2013_08_20_15_53_43	8.16206
536	Well 1 InSpeck-deep-red beads 0.32% relative intensity	TARA_HCS1_H5_G100010237_G100010241--2013_08_20_15_53_43	8.16327
537	Well 1 InSpeck-deep-red beads 0.32% relative intensity	TARA_HCS1_H5_G100010237_G100010241--2013_08_20_15_53_43	6.63223
538	Well 1 InSpeck-deep-red beads 0.32% relative intensity	TARA_HCS1_H5_G100010237_G100010241--2013_08_20_15_53_43	8.50787
539	Well 1 InSpeck-deep-red beads 0.32% relative intensity	TARA_HCS1_H5_G100010237_G100010241--2013_08_20_15_53_43	2.87132
540	Well 1 InSpeck-deep-red beads 0.32% relative intensity	TARA_HCS1_H5_G100010237_G100010241--2013_08_20_15_53_43	8.60558
541	Well 1 InSpeck-deep-red beads 0.32% relative intensity	TARA_HCS1_H5_G100010237_G100010241--2013_08_20_15_53_43	8.608
542	Well 1 InSpeck-deep-red beads 0.32% relative intensity	TARA_HCS1_H5_G100010237_G100010241--2013_08_20_15_53_43	8.5
543	Well 1 InSpeck-deep-red beads 0.32% relative intensity	TARA_HCS1_H5_G100010237_G100010241--2013_08_20_15_53_43	7.92063
544	Well 1 InSpeck-deep-red beads 0.32% relative intensity	TARA_HCS1_H5_G100010237_G100010241--2013_08_20_15_53_43	7.81857
545	Well 1 InSpeck-deep-red beads 0.32% relative intensity	TARA_HCS1_H5_G100010237_G100010241--2013_08_20_15_53_43	8.23695
546	Well 1 InSpeck-deep-red beads 0.32% relative intensity	TARA_HCS1_H5_G100010237_G100010241--2013_08_20_15_53_43	8.66135
547	Well 1 InSpeck-deep-red beads 0.32% relative intensity	TARA_HCS1_H5_G100010237_G100010241--2013_08_20_15_53_43	7.86531
548	Well 1 InSpeck-deep-red beads 0.32% relative intensity	TARA_HCS1_H5_G100010237_G100010241--2013_08_20_15_53_43	8.356
549	Well 1 InSpeck-deep-red beads 0.32% relative intensity	TARA_HCS1_H5_G100010237_G100010241--2013_08_20_15_53_43	8.81893
550	Well 1 InSpeck-deep-red beads 0.32% relative intensity	TARA_HCS1_H5_G100010237_G100010241--2013_08_20_15_53_43	8.47791
551	Well 1 InSpeck-deep-red beads 0.32% relative intensity	TARA_HCS1_H5_G100010237_G100010241--2013_08_20_15_53_43	7.42917
552	Well 1 InSpeck-deep-red beads 0.32% relative intensity	TARA_HCS1_H5_G100010237_G100010241--2013_08_20_15_53_43	9.2749
553	Well 1 InSpeck-deep-red beads 0.32% relative intensity	TARA_HCS1_H5_G100010237_G100010241--2013_08_20_15_53_43	8.5121
554	Well 1 InSpeck-deep-red beads 0.32% relative intensity	TARA_HCS1_H5_G100010237_G100010241--2013_08_20_15_53_43	7.88571
555	Well 1 InSpeck-deep-red beads 0.32% relative intensity	TARA_HCS1_H5_G100010237_G100010241--2013_08_20_15_53_43	8.29084
556	Well 1 InSpeck-deep-red beads 0.32% relative intensity	TARA_HCS1_H5_G100010237_G100010241--2013_08_20_15_53_43	2.3913
557	Well 1 InSpeck-deep-red beads 0.32% relative intensity	TARA_HCS1_H5_G100010237_G100010241--2013_08_20_15_53_43	8.96047
558	Well 1 InSpeck-deep-red beads 0.32% relative intensity	TARA_HCS1_H5_G100010237_G100010241--2013_08_20_15_53_43	9.42041
559	Well 1 InSpeck-deep-red beads 0.32% relative intensity	TARA_HCS1_H5_G100010237_G100010241--2013_08_20_15_53_43	9.56432
560	Well 1 InSpeck-deep-red beads 0.32% relative intensity	TARA_HCS1_H5_G100010237_G100010241--2013_08_20_15_53_43	10.0333
561	Well 1 InSpeck-deep-red beads 0.32% relative intensity	TARA_HCS1_H5_G100010237_G100010241--2013_08_20_15_53_43	3.58182
562	Well 1 InSpeck-deep-red beads 0.32% relative intensity	TARA_HCS1_H5_G100010237_G100010241--2013_08_20_15_53_43	9.768
563	Well 1 InSpeck-deep-red beads 0.32% relative intensity	TARA_HCS1_H5_G100010237_G100010241--2013_08_20_15_53_43	8.52569
564	Well 1 InSpeck-deep-red beads 0.32% relative intensity	TARA_HCS1_H5_G100010237_G100010241--2013_08_20_15_53_43	9.56327
565	Well 1 InSpeck-deep-red beads 0.32% relative intensity	TARA_HCS1_H5_G100010237_G100010241--2013_08_20_15_53_43	6.69498
566	Well 1 InSpeck-deep-red beads 0.32% relative intensity	TARA_HCS1_H5_G100010237_G100010241--2013_08_20_15_53_43	9.12653
567	Well 1 InSpeck-deep-red beads 0.32% relative intensity	TARA_HCS1_H5_G100010237_G100010241--2013_08_20_15_53_43	9.72289
568	Well 1 InSpeck-deep-red beads 0.32% relative intensity	TARA_HCS1_H5_G100010237_G100010241--2013_08_20_15_53_43	9.51515
569	Well 1 InSpeck-deep-red beads 0.32% relative intensity	TARA_HCS1_H5_G100010237_G100010241--2013_08_20_15_53_43	9.39592
570	Well 1 InSpeck-deep-red beads 0.32% relative intensity	TARA_HCS1_H5_G100010237_G100010241--2013_08_20_15_53_43	9.46639
571	Well 1 InSpeck-deep-red beads 0.32% relative intensity	TARA_HCS1_H5_G100010237_G100010241--2013_08_20_15_53_43	5.88929
572	Well 1 InSpeck-deep-red beads 0.32% relative intensity	TARA_HCS1_H5_G100010237_G100010241--2013_08_20_15_53_43	8.38148
573	Well 1 InSpeck-deep-red beads 0.32% relative intensity	TARA_HCS1_H5_G100010237_G100010241--2013_08_20_15_53_43	9.20238
574	Well 1 InSpeck-deep-red beads 0.32% relative intensity	TARA_HCS1_H5_G100010237_G100010241--2013_08_20_15_53_43	9.21399
575	Well 1 InSpeck-deep-red beads 0.32% relative intensity	TARA_HCS1_H5_G100010237_G100010241--2013_08_20_15_53_43	8.80972
576	Well 1 InSpeck-deep-red beads 0.32% relative intensity	TARA_HCS1_H5_G100010237_G100010241--2013_08_20_15_53_43	3.27811
577	Well 1 InSpeck-deep-red beads 0.32% relative intensity	TARA_HCS1_H5_G100010237_G100010241--2013_08_20_15_53_43	9.36402
578	Well 1 InSpeck-deep-red beads 0.32% relative intensity	TARA_HCS1_H5_G100010237_G100010241--2013_08_20_15_53_43	9.63071
579	Well 1 InSpeck-deep-red beads 0.32% relative intensity	TARA_HCS1_H5_G100010237_G100010241--2013_08_20_15_53_43	9.93939
580	Well 1 InSpeck-deep-red beads 0.32% relative intensity	TARA_HCS1_H5_G100010237_G100010241--2013_08_20_15_53_43	9.39113
581	Well 1 InSpeck-deep-red beads 0.32% relative intensity	TARA_HCS1_H5_G100010237_G100010241--2013_08_20_15_53_43	3.58621
582	Well 1 InSpeck-deep-red beads 0.32% relative intensity	TARA_HCS1_H5_G100010237_G100010241--2013_08_20_15_53_43	9.6371
583	Well 1 InSpeck-deep-red beads 0.32% relative intensity	TARA_HCS1_H5_G100010237_G100010241--2013_08_20_15_53_43	9.27165
584	Well 1 InSpeck-deep-red beads 0.32% relative intensity	TARA_HCS1_H5_G100010237_G100010241--2013_08_20_15_53_43	9.41079
585	Well 1 InSpeck-deep-red beads 0.32% relative intensity	TARA_HCS1_H5_G100010237_G100010241--2013_08_20_15_53_43	9.50206
586	Well 1 InSpeck-deep-red beads 0.32% relative intensity	TARA_HCS1_H5_G100010237_G100010241--2013_08_20_15_53_43	9.664
587	Well 1 InSpeck-deep-red beads 0.32% relative intensity	TARA_HCS1_H5_G100010237_G100010241--2013_08_20_15_53_43	9.94
588	Well 1 InSpeck-deep-red beads 0.32% relative intensity	TARA_HCS1_H5_G100010237_G100010241--2013_08_20_15_53_43	9.59829
589	Well 1 InSpeck-deep-red beads 0.32% relative intensity	TARA_HCS1_H5_G100010237_G100010241--2013_08_20_15_53_43	8.99576
590	Well 1 InSpeck-deep-red beads 0.32% relative intensity	TARA_HCS1_H5_G100010237_G100010241--2013_08_20_15_53_43	9.17695
591	Well 1 InSpeck-deep-red beads 0.32% relative intensity	TARA_HCS1_H5_G100010237_G100010241--2013_08_20_15_53_43	9.92975
592	Well 1 InSpeck-deep-red beads 0.32% relative intensity	TARA_HCS1_H5_G100010237_G100010241--2013_08_20_15_53_43	9.23413
593	Well 1 InSpeck-deep-red beads 0.32% relative intensity	TARA_HCS1_H5_G100010237_G100010241--2013_08_20_15_53_43	2.99752
594	Well 1 InSpeck-deep-red beads 0.32% relative intensity	TARA_HCS1_H5_G100010237_G100010241--2013_08_20_15_53_43	9.2963
595	Well 1 InSpeck-deep-red beads 0.32% relative intensity	TARA_HCS1_H5_G100010237_G100010241--2013_08_20_15_53_43	10.0661
596	Well 1 InSpeck-deep-red beads 0.32% relative intensity	TARA_HCS1_H5_G100010237_G100010241--2013_08_20_15_53_43	9.24016
597	Well 1 InSpeck-deep-red beads 0.32% relative intensity	TARA_HCS1_H5_G100010237_G100010241--2013_08_20_15_53_43	6.12356
598	Well 1 InSpeck-deep-red beads 0.32% relative intensity	TARA_HCS1_H5_G100010237_G100010241--2013_08_20_15_53_43	5.90228
599	Well 1 InSpeck-deep-red beads 0.32% relative intensity	TARA_HCS1_H5_G100010237_G100010241--2013_08_20_15_53_43	10.0354
600	Well 1 InSpeck-deep-red beads 0.32% relative intensity	TARA_HCS1_H5_G100010237_G100010241--2013_08_20_15_53_43	9.57937
601	Well 1 InSpeck-deep-red beads 0.32% relative intensity	TARA_HCS1_H5_G100010237_G100010241--2013_08_20_15_53_43	5.89267
602	Well 1 InSpeck-deep-red beads 0.32% relative intensity	TARA_HCS1_H5_G100010237_G100010241--2013_08_20_15_53_43	8.95294
603	Well 1 InSpeck-deep-red beads 0.32% relative intensity	TARA_HCS1_H5_G100010237_G100010241--2013_08_20_15_53_43	9.47826
604	Well 1 InSpeck-deep-red beads 0.32% relative intensity	TARA_HCS1_H5_G100010237_G100010241--2013_08_20_15_53_43	9.8107
605	Well 1 InSpeck-deep-red beads 0.32% relative intensity	TARA_HCS1_H5_G100010237_G100010241--2013_08_20_15_53_43	9.375
606	Well 1 InSpeck-deep-red beads 0.32% relative intensity	TARA_HCS1_H5_G100010237_G100010241--2013_08_20_15_53_43	6.9523
607	Well 1 InSpeck-deep-red beads 0.32% relative intensity	TARA_HCS1_H5_G100010237_G100010241--2013_08_20_15_53_43	9.95918
608	Well 1 InSpeck-deep-red beads 0.32% relative intensity	TARA_HCS1_H5_G100010237_G100010241--2013_08_20_15_53_43	9.87288
609	Well 1 InSpeck-deep-red beads 0.32% relative intensity	TARA_HCS1_H5_G100010237_G100010241--2013_08_20_15_53_43	9.79184
610	Well 1 InSpeck-deep-red beads 0.32% relative intensity	TARA_HCS1_H5_G100010237_G100010241--2013_08_20_15_53_43	9.75203
611	Well 1 InSpeck-deep-red beads 0.32% relative intensity	TARA_HCS1_H5_G100010237_G100010241--2013_08_20_15_53_43	9.6626
612	Well 1 InSpeck-deep-red beads 0.32% relative intensity	TARA_HCS1_H5_G100010237_G100010241--2013_08_20_15_53_43	4.04336
613	Well 1 InSpeck-deep-red beads 0.32% relative intensity	TARA_HCS1_H5_G100010237_G100010241--2013_08_20_15_53_43	10.2988
614	Well 1 InSpeck-deep-red beads 0.32% relative intensity	TARA_HCS1_H5_G100010237_G100010241--2013_08_20_15_53_43	12.3119
615	Well 1 InSpeck-deep-red beads 0.32% relative intensity	TARA_HCS1_H5_G100010237_G100010241--2013_08_20_15_53_43	9.44262
616	Well 1 InSpeck-deep-red beads 0.32% relative intensity	TARA_HCS1_H5_G100010237_G100010241--2013_08_20_15_53_43	9.69796
617	Well 1 InSpeck-deep-red beads 0.32% relative intensity	TARA_HCS1_H5_G100010237_G100010241--2013_08_20_15_53_43	9.52439
618	Well 1 InSpeck-deep-red beads 0.32% relative intensity	TARA_HCS1_H5_G100010237_G100010241--2013_08_20_15_53_43	9.8159
619	Well 1 InSpeck-deep-red beads 0.32% relative intensity	TARA_HCS1_H5_G100010237_G100010241--2013_08_20_15_53_43	7.84034
620	Well 1 InSpeck-deep-red beads 0.32% relative intensity	TARA_HCS1_H5_G100010237_G100010241--2013_08_20_15_53_43	9.79435
621	Well 1 InSpeck-deep-red beads 0.32% relative intensity	TARA_HCS1_H5_G100010237_G100010241--2013_08_20_15_53_43	10.1918
622	Well 1 InSpeck-deep-red beads 0.32% relative intensity	TARA_HCS1_H5_G100010237_G100010241--2013_08_20_15_53_43	4.47813
623	Well 1 InSpeck-deep-red beads 0.32% relative intensity	TARA_HCS1_H5_G100010237_G100010241--2013_08_20_15_53_43	10.1124
624	Well 1 InSpeck-deep-red beads 0.32% relative intensity	TARA_HCS1_H5_G100010237_G100010241--2013_08_20_15_53_43	8.924
625	Well 1 InSpeck-deep-red beads 0.32% relative intensity	TARA_HCS1_H5_G100010237_G100010241--2013_08_20_15_53_43	5.83793
626	Well 1 InSpeck-deep-red beads 0.32% relative intensity	TARA_HCS1_H5_G100010237_G100010241--2013_08_20_15_53_43	9.75904
627	Well 1 InSpeck-deep-red beads 0.32% relative intensity	TARA_HCS1_H5_G100010237_G100010241--2013_08_20_15_53_43	9.68105
628	Well 1 InSpeck-deep-red beads 0.32% relative intensity	TARA_HCS1_H5_G100010237_G100010241--2013_08_20_15_53_43	9.13592
629	Well 1 InSpeck-deep-red beads 0.32% relative intensity	TARA_HCS1_H5_G100010237_G100010241--2013_08_20_15_53_43	10.2204
630	Well 1 InSpeck-deep-red beads 0.32% relative intensity	TARA_HCS1_H5_G100010237_G100010241--2013_08_20_15_53_43	9.20968
631	Well 1 InSpeck-deep-red beads 0.32% relative intensity	TARA_HCS1_H5_G100010237_G100010241--2013_08_20_15_53_43	10.1487
632	Well 1 InSpeck-deep-red beads 0.32% relative intensity	TARA_HCS1_H5_G100010237_G100010241--2013_08_20_15_53_43	10.7553
633	Well 1 InSpeck-deep-red beads 0.32% relative intensity	TARA_HCS1_H5_G100010237_G100010241--2013_08_20_15_53_43	10.125
634	Well 1 InSpeck-deep-red beads 0.32% relative intensity	TARA_HCS1_H5_G100010237_G100010241--2013_08_20_15_53_43	9.94628
635	Well 1 InSpeck-deep-red beads 0.32% relative intensity	TARA_HCS1_H5_G100010237_G100010241--2013_08_20_15_53_43	9.84375
636	Well 1 InSpeck-deep-red beads 0.32% relative intensity	TARA_HCS1_H5_G100010237_G100010241--2013_08_20_15_53_43	10.0876
637	Well 1 InSpeck-deep-red beads 0.32% relative intensity	TARA_HCS1_H5_G100010237_G100010241--2013_08_20_15_53_43	9.82186
638	Well 1 InSpeck-deep-red beads 0.32% relative intensity	TARA_HCS1_H5_G100010237_G100010241--2013_08_20_15_53_43	9.87866
639	Well 1 InSpeck-deep-red beads 0.32% relative intensity	TARA_HCS1_H5_G100010237_G100010241--2013_08_20_15_53_43	9.88933
640	Well 1 InSpeck-deep-red beads 0.32% relative intensity	TARA_HCS1_H5_G100010237_G100010241--2013_08_20_15_53_43	10.3708
641	Well 1 InSpeck-deep-red beads 0.32% relative intensity	TARA_HCS1_H5_G100010237_G100010241--2013_08_20_15_53_43	2.63707
642	Well 1 InSpeck-deep-red beads 0.32% relative intensity	TARA_HCS1_H5_G100010237_G100010241--2013_08_20_15_53_43	4.51929
643	Well 1 InSpeck-deep-red beads 0.32% relative intensity	TARA_HCS1_H5_G100010237_G100010241--2013_08_20_15_53_43	9.34413
644	Well 1 InSpeck-deep-red beads 0.32% relative intensity	TARA_HCS1_H5_G100010237_G100010241--2013_08_20_15_53_43	8.02
645	Well 1 InSpeck-deep-red beads 0.32% relative intensity	TARA_HCS1_H5_G100010237_G100010241--2013_08_20_15_53_43	10.3401
646	Well 1 InSpeck-deep-red beads 0.32% relative intensity	TARA_HCS1_H5_G100010237_G100010241--2013_08_20_15_53_43	10.1715
647	Well 1 InSpeck-deep-red beads 0.32% relative intensity	TARA_HCS1_H5_G100010237_G100010241--2013_08_20_15_53_43	6.90168
648	Well 1 InSpeck-deep-red beads 0.32% relative intensity	TARA_HCS1_H5_G100010237_G100010241--2013_08_20_15_53_43	9.82128
649	Well 1 InSpeck-deep-red beads 0.32% relative intensity	TARA_HCS1_H5_G100010237_G100010241--2013_08_20_15_53_43	9.6752
650	Well 1 InSpeck-deep-red beads 0.32% relative intensity	TARA_HCS1_H5_G100010237_G100010241--2013_08_20_15_53_43	9.18725
651	Well 1 InSpeck-deep-red beads 0.32% relative intensity	TARA_HCS1_H5_G100010237_G100010241--2013_08_20_15_53_43	6.66182
652	Well 1 InSpeck-deep-red beads 0.32% relative intensity	TARA_HCS1_H5_G100010237_G100010241--2013_08_20_15_53_43	9.8374
653	Well 1 InSpeck-deep-red beads 0.32% relative intensity	TARA_HCS1_H5_G100010237_G100010241--2013_08_20_15_53_43	9.15953
654	Well 1 InSpeck-deep-red beads 0.32% relative intensity	TARA_HCS1_H5_G100010237_G100010241--2013_08_20_15_53_43	10.0837
655	Well 1 InSpeck-deep-red beads 0.32% relative intensity	TARA_HCS1_H5_G100010237_G100010241--2013_08_20_15_53_43	10.2258
656	Well 1 InSpeck-deep-red beads 0.32% relative intensity	TARA_HCS1_H5_G100010237_G100010241--2013_08_20_15_53_43	9.91093
657	Well 1 InSpeck-deep-red beads 0.32% relative intensity	TARA_HCS1_H5_G100010237_G100010241--2013_08_20_15_53_43	9.36111
658	Well 1 InSpeck-deep-red beads 0.32% relative intensity	TARA_HCS1_H5_G100010237_G100010241--2013_08_20_15_53_43	2.69074
659	Well 1 InSpeck-deep-red beads 0.32% relative intensity	TARA_HCS1_H5_G100010237_G100010241--2013_08_20_15_53_43	10.7918
660	Well 1 InSpeck-deep-red beads 0.32% relative intensity	TARA_HCS1_H5_G100010237_G100010241--2013_08_20_15_53_43	10.2146
661	Well 1 InSpeck-deep-red beads 0.32% relative intensity	TARA_HCS1_H5_G100010237_G100010241--2013_08_20_15_53_43	9.83401
662	Well 1 InSpeck-deep-red beads 0.32% relative intensity	TARA_HCS1_H5_G100010237_G100010241--2013_08_20_15_53_43	8.93443
663	Well 1 InSpeck-deep-red beads 0.32% relative intensity	TARA_HCS1_H5_G100010237_G100010241--2013_08_20_15_53_43	9.6965
664	Well 1 InSpeck-deep-red beads 0.32% relative intensity	TARA_HCS1_H5_G100010237_G100010241--2013_08_20_15_53_43	9.11284
665	Well 1 InSpeck-deep-red beads 0.32% relative intensity	TARA_HCS1_H5_G100010237_G100010241--2013_08_20_15_53_43	10.1142
666	Well 1 InSpeck-deep-red beads 0.32% relative intensity	TARA_HCS1_H5_G100010237_G100010241--2013_08_20_15_53_43	9.6449
667	Well 1 InSpeck-deep-red beads 0.32% relative intensity	TARA_HCS1_H5_G100010237_G100010241--2013_08_20_15_53_43	9.724
668	Well 1 InSpeck-deep-red beads 0.32% relative intensity	TARA_HCS1_H5_G100010237_G100010241--2013_08_20_15_53_43	10.124
669	Well 1 InSpeck-deep-red beads 0.32% relative intensity	TARA_HCS1_H5_G100010237_G100010241--2013_08_20_15_53_43	6.34335
670	Well 1 InSpeck-deep-red beads 0.32% relative intensity	TARA_HCS1_H5_G100010237_G100010241--2013_08_20_15_53_43	10.1865
671	Well 1 InSpeck-deep-red beads 0.32% relative intensity	TARA_HCS1_H5_G100010237_G100010241--2013_08_20_15_53_43	9.83884
672	Well 1 InSpeck-deep-red beads 0.32% relative intensity	TARA_HCS1_H5_G100010237_G100010241--2013_08_20_15_53_43	9.89024
673	Well 1 InSpeck-deep-red beads 0.32% relative intensity	TARA_HCS1_H5_G100010237_G100010241--2013_08_20_15_53_43	10.4779
674	Well 1 InSpeck-deep-red beads 0.32% relative intensity	TARA_HCS1_H5_G100010237_G100010241--2013_08_20_15_53_43	9.79918
675	Well 1 InSpeck-deep-red beads 0.32% relative intensity	TARA_HCS1_H5_G100010237_G100010241--2013_08_20_15_53_43	10.3992
676	Well 1 InSpeck-deep-red beads 0.32% relative intensity	TARA_HCS1_H5_G100010237_G100010241--2013_08_20_15_53_43	10.4819
677	Well 1 InSpeck-deep-red beads 0.32% relative intensity	TARA_HCS1_H5_G100010237_G100010241--2013_08_20_15_53_43	10.176
678	Well 1 InSpeck-deep-red beads 0.32% relative intensity	TARA_HCS1_H5_G100010237_G100010241--2013_08_20_15_53_43	6.86147
679	Well 1 InSpeck-deep-red beads 0.32% relative intensity	TARA_HCS1_H5_G100010237_G100010241--2013_08_20_15_53_43	10.3092
680	Well 1 InSpeck-deep-red beads 0.32% relative intensity	TARA_HCS1_H5_G100010237_G100010241--2013_08_20_15_53_43	8.24169
681	Well 1 InSpeck-deep-red beads 0.32% relative intensity	TARA_HCS1_H5_G100010237_G100010241--2013_08_20_15_53_43	10.78
682	Well 1 InSpeck-deep-red beads 0.32% relative intensity	TARA_HCS1_H5_G100010237_G100010241--2013_08_20_15_53_43	9.33198
683	Well 1 InSpeck-deep-red beads 0.32% relative intensity	TARA_HCS1_H5_G100010237_G100010241--2013_08_20_15_53_43	10.0364
684	Well 1 InSpeck-deep-red beads 0.32% relative intensity	TARA_HCS1_H5_G100010237_G100010241--2013_08_20_15_53_43	8.716
685	Well 1 InSpeck-deep-red beads 0.32% relative intensity	TARA_HCS1_H5_G100010237_G100010241--2013_08_20_15_53_43	9.33333
686	Well 1 InSpeck-deep-red beads 0.32% relative intensity	TARA_HCS1_H5_G100010237_G100010241--2013_08_20_15_53_43	9.95817
687	Well 1 InSpeck-deep-red beads 0.32% relative intensity	TARA_HCS1_H5_G100010237_G100010241--2013_08_20_15_53_43	2.64481
688	Well 1 InSpeck-deep-red beads 0.32% relative intensity	TARA_HCS1_H5_G100010237_G100010241--2013_08_20_15_53_43	10.6509
689	Well 1 InSpeck-deep-red beads 0.32% relative intensity	TARA_HCS1_H5_G100010237_G100010241--2013_08_20_15_53_43	9.6747
690	Well 1 InSpeck-deep-red beads 0.32% relative intensity	TARA_HCS1_H5_G100010237_G100010241--2013_08_20_15_53_43	9.776
691	Well 1 InSpeck-deep-red beads 0.32% relative intensity	TARA_HCS1_H5_G100010237_G100010241--2013_08_20_15_53_43	5.45233
692	Well 1 InSpeck-deep-red beads 0.32% relative intensity	TARA_HCS1_H5_G100010237_G100010241--2013_08_20_15_53_43	10
693	Well 1 InSpeck-deep-red beads 0.32% relative intensity	TARA_HCS1_H5_G100010237_G100010241--2013_08_20_15_53_43	8.95604
694	Well 1 InSpeck-deep-red beads 0.32% relative intensity	TARA_HCS1_H5_G100010237_G100010241--2013_08_20_15_53_43	10.5455
695	Well 1 InSpeck-deep-red beads 0.32% relative intensity	TARA_HCS1_H5_G100010237_G100010241--2013_08_20_15_53_43	9.22619
696	Well 1 InSpeck-deep-red beads 0.32% relative intensity	TARA_HCS1_H5_G100010237_G100010241--2013_08_20_15_53_43	10.3689
697	Well 1 InSpeck-deep-red beads 0.32% relative intensity	TARA_HCS1_H5_G100010237_G100010241--2013_08_20_15_53_43	10.2114
698	Well 1 InSpeck-deep-red beads 0.32% relative intensity	TARA_HCS1_H5_G100010237_G100010241--2013_08_20_15_53_43	10.0864
699	Well 1 InSpeck-deep-red beads 0.32% relative intensity	TARA_HCS1_H5_G100010237_G100010241--2013_08_20_15_53_43	10.1496
700	Well 1 InSpeck-deep-red beads 0.32% relative intensity	TARA_HCS1_H5_G100010237_G100010241--2013_08_20_15_53_43	9.81855
701	Well 1 InSpeck-deep-red beads 0.32% relative intensity	TARA_HCS1_H5_G100010237_G100010241--2013_08_20_15_53_43	10.3625
702	Well 1 InSpeck-deep-red beads 0.32% relative intensity	TARA_HCS1_H5_G100010237_G100010241--2013_08_20_15_53_43	9.76562
703	Well 1 InSpeck-deep-red beads 0.32% relative intensity	TARA_HCS1_H5_G100010237_G100010241--2013_08_20_15_53_43	10.4876
704	Well 1 InSpeck-deep-red beads 0.32% relative intensity	TARA_HCS1_H5_G100010237_G100010241--2013_08_20_15_53_43	10.4979
705	Well 1 InSpeck-deep-red beads 0.32% relative intensity	TARA_HCS1_H5_G100010237_G100010241--2013_08_20_15_53_43	9.94758
706	Well 1 InSpeck-deep-red beads 0.32% relative intensity	TARA_HCS1_H5_G100010237_G100010241--2013_08_20_15_53_43	5.61724
707	Well 1 InSpeck-deep-red beads 0.32% relative intensity	TARA_HCS1_H5_G100010237_G100010241--2013_08_20_15_53_43	10.2308
708	Well 1 InSpeck-deep-red beads 0.32% relative intensity	TARA_HCS1_H5_G100010237_G100010241--2013_08_20_15_53_43	5.56676
709	Well 1 InSpeck-deep-red beads 0.32% relative intensity	TARA_HCS1_H5_G100010237_G100010241--2013_08_20_15_53_43	10.0759
710	Well 1 InSpeck-deep-red beads 0.32% relative intensity	TARA_HCS1_H5_G100010237_G100010241--2013_08_20_15_53_43	9.79253
711	Well 1 InSpeck-deep-red beads 0.32% relative intensity	TARA_HCS1_H5_G100010237_G100010241--2013_08_20_15_53_43	9.30364
712	Well 1 InSpeck-deep-red beads 0.32% relative intensity	TARA_HCS1_H5_G100010237_G100010241--2013_08_20_15_53_43	10.2254
713	Well 1 InSpeck-deep-red beads 0.32% relative intensity	TARA_HCS1_H5_G100010237_G100010241--2013_08_20_15_53_43	8.48843
714	Well 1 InSpeck-deep-red beads 0.32% relative intensity	TARA_HCS1_H5_G100010237_G100010241--2013_08_20_15_53_43	7.25763
715	Well 1 InSpeck-deep-red beads 0.32% relative intensity	TARA_HCS1_H5_G100010237_G100010241--2013_08_20_15_53_43	10.3887
716	Well 1 InSpeck-deep-red beads 0.32% relative intensity	TARA_HCS1_H5_G100010237_G100010241--2013_08_20_15_53_43	9.7
717	Well 1 InSpeck-deep-red beads 0.32% relative intensity	TARA_HCS1_H5_G100010237_G100010241--2013_08_20_15_53_43	7.74138
718	Well 1 InSpeck-deep-red beads 0.32% relative intensity	TARA_HCS1_H5_G100010237_G100010241--2013_08_20_15_53_43	6.09524
719	Well 1 InSpeck-deep-red beads 0.32% relative intensity	TARA_HCS1_H5_G100010237_G100010241--2013_08_20_15_53_43	10.9095
720	Well 1 InSpeck-deep-red beads 0.32% relative intensity	TARA_HCS1_H5_G100010237_G100010241--2013_08_20_15_53_43	10.8446
721	Well 1 InSpeck-deep-red beads 0.32% relative intensity	TARA_HCS1_H5_G100010237_G100010241--2013_08_20_15_53_43	5.08054
722	Well 1 InSpeck-deep-red beads 0.32% relative intensity	TARA_HCS1_H5_G100010237_G100010241--2013_08_20_15_53_43	10.3277
723	Well 1 InSpeck-deep-red beads 0.32% relative intensity	TARA_HCS1_H5_G100010237_G100010241--2013_08_20_15_53_43	6.58621
724	Well 1 InSpeck-deep-red beads 0.32% relative intensity	TARA_HCS1_H5_G100010237_G100010241--2013_08_20_15_53_43	10.1107
725	Well 1 InSpeck-deep-red beads 0.32% relative intensity	TARA_HCS1_H5_G100010237_G100010241--2013_08_20_15_53_43	10.4798
726	Well 1 InSpeck-deep-red beads 0.32% relative intensity	TARA_HCS1_H5_G100010237_G100010241--2013_08_20_15_53_43	9.92213
727	Well 1 InSpeck-deep-red beads 0.32% relative intensity	TARA_HCS1_H5_G100010237_G100010241--2013_08_20_15_53_43	6.96997
728	Well 1 InSpeck-deep-red beads 0.32% relative intensity	TARA_HCS1_H5_G100010237_G100010241--2013_08_20_15_53_43	6.59538
729	Well 1 InSpeck-deep-red beads 0.32% relative intensity	TARA_HCS1_H5_G100010237_G100010241--2013_08_20_15_53_43	3.58333
730	Well 1 InSpeck-deep-red beads 0.32% relative intensity	TARA_HCS1_H5_G100010237_G100010241--2013_08_20_15_53_43	9.28049
731	Well 1 InSpeck-deep-red beads 0.32% relative intensity	TARA_HCS1_H5_G100010237_G100010241--2013_08_20_15_53_43	6.29326
732	Well 1 InSpeck-deep-red beads 0.32% relative intensity	TARA_HCS1_H5_G100010237_G100010241--2013_08_20_15_53_43	10.131
733	Well 1 InSpeck-deep-red beads 0.32% relative intensity	TARA_HCS1_H5_G100010237_G100010241--2013_08_20_15_53_43	8.14599
734	Well 1 InSpeck-deep-red beads 0.32% relative intensity	TARA_HCS1_H5_G100010237_G100010241--2013_08_20_15_53_43	5.45198
735	Well 1 InSpeck-deep-red beads 0.32% relative intensity	TARA_HCS1_H5_G100010237_G100010241--2013_08_20_15_53_43	10.439
736	Well 1 InSpeck-deep-red beads 0.32% relative intensity	TARA_HCS1_H5_G100010237_G100010241--2013_08_20_15_53_43	10.4768
737	Well 1 InSpeck-deep-red beads 0.32% relative intensity	TARA_HCS1_H5_G100010237_G100010241--2013_08_20_15_53_43	5.05387
738	Well 1 InSpeck-deep-red beads 0.32% relative intensity	TARA_HCS1_H5_G100010237_G100010241--2013_08_20_15_53_43	4.6874
739	Well 1 InSpeck-deep-red beads 0.32% relative intensity	TARA_HCS1_H5_G100010237_G100010241--2013_08_20_15_53_43	8.10638
740	Well 1 InSpeck-deep-red beads 0.32% relative intensity	TARA_HCS1_H5_G100010237_G100010241--2013_08_20_15_53_43	8.59098
741	Well 1 InSpeck-deep-red beads 0.32% relative intensity	TARA_HCS1_H5_G100010237_G100010241--2013_08_20_15_53_43	9.6129
742	Well 1 InSpeck-deep-red beads 0.32% relative intensity	TARA_HCS1_H5_G100010237_G100010241--2013_08_20_15_53_43	8.04373
743	Well 1 InSpeck-deep-red beads 0.32% relative intensity	TARA_HCS1_H5_G100010237_G100010241--2013_08_20_15_53_43	9.70732
744	Well 1 InSpeck-deep-red beads 0.32% relative intensity	TARA_HCS1_H5_G100010237_G100010241--2013_08_20_15_53_43	10.0124
745	Well 1 InSpeck-deep-red beads 0.32% relative intensity	TARA_HCS1_H5_G100010237_G100010241--2013_08_20_15_53_43	9.80723
746	Well 1 InSpeck-deep-red beads 0.32% relative intensity	TARA_HCS1_H5_G100010237_G100010241--2013_08_20_15_53_43	9.56911
747	Well 1 InSpeck-deep-red beads 0.32% relative intensity	TARA_HCS1_H5_G100010237_G100010241--2013_08_20_15_53_43	10.6513
748	Well 1 InSpeck-deep-red beads 0.32% relative intensity	TARA_HCS1_H5_G100010237_G100010241--2013_08_20_15_53_43	9.05019
749	Well 1 InSpeck-deep-red beads 0.32% relative intensity	TARA_HCS1_H5_G100010237_G100010241--2013_08_20_15_53_43	9.66403
750	Well 1 InSpeck-deep-red beads 0.32% relative intensity	TARA_HCS1_H5_G100010237_G100010241--2013_08_20_15_53_43	10.2235
751	Well 1 InSpeck-deep-red beads 0.32% relative intensity	TARA_HCS1_H5_G100010237_G100010241--2013_08_20_15_53_43	8.62249
752	Well 1 InSpeck-deep-red beads 0.32% relative intensity	TARA_HCS1_H5_G100010237_G100010241--2013_08_20_15_53_43	8.78947
753	Well 1 InSpeck-deep-red beads 0.32% relative intensity	TARA_HCS1_H5_G100010237_G100010241--2013_08_20_15_53_43	2.66337
754	Well 1 InSpeck-deep-red beads 0.32% relative intensity	TARA_HCS1_H5_G100010237_G100010241--2013_08_20_15_53_43	10.188
755	Well 1 InSpeck-deep-red beads 0.32% relative intensity	TARA_HCS1_H5_G100010237_G100010241--2013_08_20_15_53_43	9.51867
756	Well 1 InSpeck-deep-red beads 0.32% relative intensity	TARA_HCS1_H5_G100010237_G100010241--2013_08_20_15_53_43	9.64844
757	Well 1 InSpeck-deep-red beads 0.32% relative intensity	TARA_HCS1_H5_G100010237_G100010241--2013_08_20_15_53_43	9.8664
758	Well 1 InSpeck-deep-red beads 0.32% relative intensity	TARA_HCS1_H5_G100010237_G100010241--2013_08_20_15_53_43	9.68293
759	Well 1 InSpeck-deep-red beads 0.32% relative intensity	TARA_HCS1_H5_G100010237_G100010241--2013_08_20_15_53_43	2.0195
760	Well 1 InSpeck-deep-red beads 0.32% relative intensity	TARA_HCS1_H5_G100010237_G100010241--2013_08_20_15_53_43	10.2905
761	Well 1 InSpeck-deep-red beads 0.32% relative intensity	TARA_HCS1_H5_G100010237_G100010241--2013_08_20_15_53_43	9.75862
762	Well 1 InSpeck-deep-red beads 0.32% relative intensity	TARA_HCS1_H5_G100010237_G100010241--2013_08_20_15_53_43	7.04204
763	Well 1 InSpeck-deep-red beads 0.32% relative intensity	TARA_HCS1_H5_G100010237_G100010241--2013_08_20_15_53_43	5.50737
764	Well 1 InSpeck-deep-red beads 0.32% relative intensity	TARA_HCS1_H5_G100010237_G100010241--2013_08_20_15_53_43	10.5904
765	Well 1 InSpeck-deep-red beads 0.32% relative intensity	TARA_HCS1_H5_G100010237_G100010241--2013_08_20_15_53_43	9.85425
766	Well 1 InSpeck-deep-red beads 0.32% relative intensity	TARA_HCS1_H5_G100010237_G100010241--2013_08_20_15_53_43	9.728
767	Well 1 InSpeck-deep-red beads 0.32% relative intensity	TARA_HCS1_H5_G100010237_G100010241--2013_08_20_15_53_43	9.76955
768	Well 1 InSpeck-deep-red beads 0.32% relative intensity	TARA_HCS1_H5_G100010237_G100010241--2013_08_20_15_53_43	10.0161
769	Well 1 InSpeck-deep-red beads 0.32% relative intensity	TARA_HCS1_H5_G100010237_G100010241--2013_08_20_15_53_43	9.20576
770	Well 1 InSpeck-deep-red beads 0.32% relative intensity	TARA_HCS1_H5_G100010237_G100010241--2013_08_20_15_53_43	9.27429
771	Well 1 InSpeck-deep-red beads 0.32% relative intensity	TARA_HCS1_H5_G100010237_G100010241--2013_08_20_15_53_43	9.62195
772	Well 1 InSpeck-deep-red beads 0.32% relative intensity	TARA_HCS1_H5_G100010237_G100010241--2013_08_20_15_53_43	10.5873
773	Well 1 InSpeck-deep-red beads 0.32% relative intensity	TARA_HCS1_H5_G100010237_G100010241--2013_08_20_15_53_43	4.26823
774	Well 1 InSpeck-deep-red beads 0.32% relative intensity	TARA_HCS1_H5_G100010237_G100010241--2013_08_20_15_53_43	10.1084
775	Well 1 InSpeck-deep-red beads 0.32% relative intensity	TARA_HCS1_H5_G100010237_G100010241--2013_08_20_15_53_43	9.43651
776	Well 1 InSpeck-deep-red beads 0.32% relative intensity	TARA_HCS1_H5_G100010237_G100010241--2013_08_20_15_53_43	10.1451
777	Well 1 InSpeck-deep-red beads 0.32% relative intensity	TARA_HCS1_H5_G100010237_G100010241--2013_08_20_15_53_43	10.3944
778	Well 1 InSpeck-deep-red beads 0.32% relative intensity	TARA_HCS1_H5_G100010237_G100010241--2013_08_20_15_53_43	7.12782
779	Well 1 InSpeck-deep-red beads 0.32% relative intensity	TARA_HCS1_H5_G100010237_G100010241--2013_08_20_15_53_43	9.21651
780	Well 1 InSpeck-deep-red beads 0.32% relative intensity	TARA_HCS1_H5_G100010237_G100010241--2013_08_20_15_53_43	9.51575
781	Well 1 InSpeck-deep-red beads 0.32% relative intensity	TARA_HCS1_H5_G100010237_G100010241--2013_08_20_15_53_43	9.99606
782	Well 1 InSpeck-deep-red beads 0.32% relative intensity	TARA_HCS1_H5_G100010237_G100010241--2013_08_20_15_53_43	10.2314
783	Well 1 InSpeck-deep-red beads 0.32% relative intensity	TARA_HCS1_H5_G100010237_G100010241--2013_08_20_15_53_43	9.92829
784	Well 1 InSpeck-deep-red beads 0.32% relative intensity	TARA_HCS1_H5_G100010237_G100010241--2013_08_20_15_53_43	8.66182
785	Well 1 InSpeck-deep-red beads 0.32% relative intensity	TARA_HCS1_H5_G100010237_G100010241--2013_08_20_15_53_43	9.73333
786	Well 1 InSpeck-deep-red beads 0.32% relative intensity	TARA_HCS1_H5_G100010237_G100010241--2013_08_20_15_53_43	9.80078
787	Well 1 InSpeck-deep-red beads 0.32% relative intensity	TARA_HCS1_H5_G100010237_G100010241--2013_08_20_15_53_43	8.97255
788	Well 1 InSpeck-deep-red beads 0.32% relative intensity	TARA_HCS1_H5_G100010237_G100010241--2013_08_20_15_53_43	9.63347
789	Well 1 InSpeck-deep-red beads 0.32% relative intensity	TARA_HCS1_H5_G100010237_G100010241--2013_08_20_15_53_43	9.38272
790	Well 1 InSpeck-deep-red beads 0.32% relative intensity	TARA_HCS1_H5_G100010237_G100010241--2013_08_20_15_53_43	9.30435
791	Well 1 InSpeck-deep-red beads 0.32% relative intensity	TARA_HCS1_H5_G100010237_G100010241--2013_08_20_15_53_43	9.68145
792	Well 1 InSpeck-deep-red beads 0.32% relative intensity	TARA_HCS1_H5_G100010237_G100010241--2013_08_20_15_53_43	6.15849
793	Well 1 InSpeck-deep-red beads 0.32% relative intensity	TARA_HCS1_H5_G100010237_G100010241--2013_08_20_15_53_43	9.71063
794	Well 1 InSpeck-deep-red beads 0.32% relative intensity	TARA_HCS1_H5_G100010237_G100010241--2013_08_20_15_53_43	2.46315
795	Well 1 InSpeck-deep-red beads 0.32% relative intensity	TARA_HCS1_H5_G100010237_G100010241--2013_08_20_15_53_43	5.84564
796	Well 1 InSpeck-deep-red beads 0.32% relative intensity	TARA_HCS1_H5_G100010237_G100010241--2013_08_20_15_53_43	9.95276
797	Well 1 InSpeck-deep-red beads 0.32% relative intensity	TARA_HCS1_H5_G100010237_G100010241--2013_08_20_15_53_43	10.2116
798	Well 1 InSpeck-deep-red beads 0.32% relative intensity	TARA_HCS1_H5_G100010237_G100010241--2013_08_20_15_53_43	10.4672
799	Well 1 InSpeck-deep-red beads 0.32% relative intensity	TARA_HCS1_H5_G100010237_G100010241--2013_08_20_15_53_43	5.7007
800	Well 1 InSpeck-deep-red beads 0.32% relative intensity	TARA_HCS1_H5_G100010237_G100010241--2013_08_20_15_53_43	10.25
801	Well 1 InSpeck-deep-red beads 0.32% relative intensity	TARA_HCS1_H5_G100010237_G100010241--2013_08_20_15_53_43	9.53435
802	Well 1 InSpeck-deep-red beads 0.32% relative intensity	TARA_HCS1_H5_G100010237_G100010241--2013_08_20_15_53_43	2.30109
803	Well 1 InSpeck-deep-red beads 0.32% relative intensity	TARA_HCS1_H5_G100010237_G100010241--2013_08_20_15_53_43	10.7918
804	Well 1 InSpeck-deep-red beads 0.32% relative intensity	TARA_HCS1_H5_G100010237_G100010241--2013_08_20_15_53_43	6.87536
805	Well 1 InSpeck-deep-red beads 0.32% relative intensity	TARA_HCS1_H5_G100010237_G100010241--2013_08_20_15_53_43	3.63235
806	Well 1 InSpeck-deep-red beads 0.32% relative intensity	TARA_HCS1_H5_G100010237_G100010241--2013_08_20_15_53_43	9.41961
807	Well 1 InSpeck-deep-red beads 0.32% relative intensity	TARA_HCS1_H5_G100010237_G100010241--2013_08_20_15_53_43	4.17722
808	Well 1 InSpeck-deep-red beads 0.32% relative intensity	TARA_HCS1_H5_G100010237_G100010241--2013_08_20_15_53_43	9.816
809	Well 1 InSpeck-deep-red beads 0.32% relative intensity	TARA_HCS1_H5_G100010237_G100010241--2013_08_20_15_53_43	9.11373
810	Well 1 InSpeck-deep-red beads 0.32% relative intensity	TARA_HCS1_H5_G100010237_G100010241--2013_08_20_15_53_43	10.2205
811	Well 1 InSpeck-deep-red beads 0.32% relative intensity	TARA_HCS1_H5_G100010237_G100010241--2013_08_20_15_53_43	9.97107
812	Well 1 InSpeck-deep-red beads 0.32% relative intensity	TARA_HCS1_H5_G100010237_G100010241--2013_08_20_15_53_43	9.04297
813	Well 1 InSpeck-deep-red beads 0.32% relative intensity	TARA_HCS1_H5_G100010237_G100010241--2013_08_20_15_53_43	10.3252
814	Well 1 InSpeck-deep-red beads 0.32% relative intensity	TARA_HCS1_H5_G100010237_G100010241--2013_08_20_15_53_43	10.0698
815	Well 1 InSpeck-deep-red beads 0.32% relative intensity	TARA_HCS1_H5_G100010237_G100010241--2013_08_20_15_53_43	6.20495
816	Well 1 InSpeck-deep-red beads 0.32% relative intensity	TARA_HCS1_H5_G100010237_G100010241--2013_08_20_15_53_43	9.43775
817	Well 1 InSpeck-deep-red beads 0.32% relative intensity	TARA_HCS1_H5_G100010237_G100010241--2013_08_20_15_53_43	4.53888
818	Well 1 InSpeck-deep-red beads 0.32% relative intensity	TARA_HCS1_H5_G100010237_G100010241--2013_08_20_15_53_43	10.5407
819	Well 1 InSpeck-deep-red beads 0.32% relative intensity	TARA_HCS1_H5_G100010237_G100010241--2013_08_20_15_53_43	5.33282
820	Well 1 InSpeck-deep-red beads 0.32% relative intensity	TARA_HCS1_H5_G100010237_G100010241--2013_08_20_15_53_43	8.72
821	Well 1 InSpeck-deep-red beads 0.32% relative intensity	TARA_HCS1_H5_G100010237_G100010241--2013_08_20_15_53_43	9.40037
822	Well 1 InSpeck-deep-red beads 0.32% relative intensity	TARA_HCS1_H5_G100010237_G100010241--2013_08_20_15_53_43	5.86192
823	Well 1 InSpeck-deep-red beads 0.32% relative intensity	TARA_HCS1_H5_G100010237_G100010241--2013_08_20_15_53_43	9.84884
824	Well 1 InSpeck-deep-red beads 0.32% relative intensity	TARA_HCS1_H5_G100010237_G100010241--2013_08_20_15_53_43	6.19858
825	Well 1 InSpeck-deep-red beads 0.32% relative intensity	TARA_HCS1_H5_G100010237_G100010241--2013_08_20_15_53_43	9.79518
826	Well 1 InSpeck-deep-red beads 0.32% relative intensity	TARA_HCS1_H5_G100010237_G100010241--2013_08_20_15_53_43	9.63241
827	Well 1 InSpeck-deep-red beads 0.32% relative intensity	TARA_HCS1_H5_G100010237_G100010241--2013_08_20_15_53_43	10.7764
828	Well 1 InSpeck-deep-red beads 0.32% relative intensity	TARA_HCS1_H5_G100010237_G100010241--2013_08_20_15_53_43	9.34701
829	Well 1 InSpeck-deep-red beads 0.32% relative intensity	TARA_HCS1_H5_G100010237_G100010241--2013_08_20_15_53_43	9.80385
830	Well 1 InSpeck-deep-red beads 0.32% relative intensity	TARA_HCS1_H5_G100010237_G100010241--2013_08_20_15_53_43	9.66667
831	Well 1 InSpeck-deep-red beads 0.32% relative intensity	TARA_HCS1_H5_G100010237_G100010241--2013_08_20_15_53_43	4.57377
832	Well 1 InSpeck-deep-red beads 0.32% relative intensity	TARA_HCS1_H5_G100010237_G100010241--2013_08_20_15_53_43	4.22195
833	Well 1 InSpeck-deep-red beads 0.32% relative intensity	TARA_HCS1_H5_G100010237_G100010241--2013_08_20_15_53_43	8.1913
834	Well 1 InSpeck-deep-red beads 0.32% relative intensity	TARA_HCS1_H5_G100010237_G100010241--2013_08_20_15_53_43	3.84314
835	Well 1 InSpeck-deep-red beads 0.32% relative intensity	TARA_HCS1_H5_G100010237_G100010241--2013_08_20_15_53_43	6.28947
836	Well 1 InSpeck-deep-red beads 0.32% relative intensity	TARA_HCS1_H5_G100010237_G100010241--2013_08_20_15_53_43	8.89575
837	Well 1 InSpeck-deep-red beads 0.32% relative intensity	TARA_HCS1_H5_G100010237_G100010241--2013_08_20_15_53_43	8.80894
838	Well 1 InSpeck-deep-red beads 0.32% relative intensity	TARA_HCS1_H5_G100010237_G100010241--2013_08_20_15_53_43	8.71648
839	Well 1 InSpeck-deep-red beads 0.32% relative intensity	TARA_HCS1_H5_G100010237_G100010241--2013_08_20_15_53_43	9.37295
840	Well 1 InSpeck-deep-red beads 0.32% relative intensity	TARA_HCS1_H5_G100010237_G100010241--2013_08_20_15_53_43	9.25
841	Well 1 InSpeck-deep-red beads 0.32% relative intensity	TARA_HCS1_H5_G100010237_G100010241--2013_08_20_15_53_43	9.80972
842	Well 1 InSpeck-deep-red beads 0.32% relative intensity	TARA_HCS1_H5_G100010237_G100010241--2013_08_20_15_53_43	9.62302
843	Well 1 InSpeck-deep-red beads 0.32% relative intensity	TARA_HCS1_H5_G100010237_G100010241--2013_08_20_15_53_43	9.17121
844	Well 1 InSpeck-deep-red beads 0.32% relative intensity	TARA_HCS1_H5_G100010237_G100010241--2013_08_20_15_53_43	8.39044
845	Well 1 InSpeck-deep-red beads 0.32% relative intensity	TARA_HCS1_H5_G100010237_G100010241--2013_08_20_15_53_43	9.73664
846	Well 1 InSpeck-deep-red beads 0.32% relative intensity	TARA_HCS1_H5_G100010237_G100010241--2013_08_20_15_53_43	5.99209
847	Well 1 InSpeck-deep-red beads 0.32% relative intensity	TARA_HCS1_H5_G100010237_G100010241--2013_08_20_15_53_43	5.82677
848	Well 1 InSpeck-deep-red beads 0.32% relative intensity	TARA_HCS1_H5_G100010237_G100010241--2013_08_20_15_53_43	6.28358
849	Well 1 InSpeck-deep-red beads 0.32% relative intensity	TARA_HCS1_H5_G100010237_G100010241--2013_08_20_15_53_43	6.59055
850	Well 1 InSpeck-deep-red beads 0.32% relative intensity	TARA_HCS1_H5_G100010237_G100010241--2013_08_20_15_53_43	7.33473
851	Well 1 InSpeck-deep-red beads 0.32% relative intensity	TARA_HCS1_H5_G100010237_G100010241--2013_08_20_15_53_43	7.06746
852	Well 1 InSpeck-deep-red beads 0.32% relative intensity	TARA_HCS1_H5_G100010237_G100010241--2013_08_20_15_53_43	3.05469
853	Well 1 InSpeck-deep-red beads 0.32% relative intensity	TARA_HCS1_H5_G100010237_G100010241--2013_08_20_15_53_43	6.67054
854	Well 1 InSpeck-deep-red beads 0.32% relative intensity	TARA_HCS1_H5_G100010237_G100010241--2013_08_20_15_53_43	7.16327
855	Well 1 InSpeck-deep-red beads 0.32% relative intensity	TARA_HCS1_H5_G100010237_G100010241--2013_08_20_15_53_43	5.05556
856	Well 1 InSpeck-deep-red beads 0.32% relative intensity	TARA_HCS1_H5_G100010237_G100010241--2013_08_20_15_53_43	7.04918
857	Well 1 InSpeck-deep-red beads 0.32% relative intensity	TARA_HCS1_H5_G100010237_G100010241--2013_08_20_15_53_43	7.004
858	Well 1 InSpeck-deep-red beads 0.32% relative intensity	TARA_HCS1_H5_G100010237_G100010241--2013_08_20_15_53_43	6.63475
859	Well 1 InSpeck-deep-red beads 0.32% relative intensity	TARA_HCS1_H5_G100010237_G100010241--2013_08_20_15_53_43	7.47755
860	Well 1 InSpeck-deep-red beads 0.32% relative intensity	TARA_HCS1_H5_G100010237_G100010241--2013_08_20_15_53_43	7.49372
861	Well 1 InSpeck-deep-red beads 0.32% relative intensity	TARA_HCS1_H5_G100010237_G100010241--2013_08_20_15_53_43	6.86047
862	Well 1 InSpeck-deep-red beads 0.32% relative intensity	TARA_HCS1_H5_G100010237_G100010241--2013_08_20_15_53_43	8.06695
863	Well 1 InSpeck-deep-red beads 0.32% relative intensity	TARA_HCS1_H5_G100010237_G100010241--2013_08_20_15_53_43	6.9127
864	Well 1 InSpeck-deep-red beads 0.32% relative intensity	TARA_HCS1_H5_G100010237_G100010241--2013_08_20_15_53_43	8.09717
865	Well 1 InSpeck-deep-red beads 0.32% relative intensity	TARA_HCS1_H5_G100010237_G100010241--2013_08_20_15_53_43	7.12351
866	Well 1 InSpeck-deep-red beads 0.32% relative intensity	TARA_HCS1_H5_G100010237_G100010241--2013_08_20_15_53_43	2.97239
867	Well 1 InSpeck-deep-red beads 0.32% relative intensity	TARA_HCS1_H5_G100010237_G100010241--2013_08_20_15_53_43	7.31452
868	Well 1 InSpeck-deep-red beads 0.32% relative intensity	TARA_HCS1_H5_G100010237_G100010241--2013_08_20_15_53_43	6.65975
869	Well 1 InSpeck-deep-red beads 0.32% relative intensity	TARA_HCS1_H5_G100010237_G100010241--2013_08_20_15_53_43	7.44177
870	Well 1 InSpeck-deep-red beads 0.32% relative intensity	TARA_HCS1_H5_G100010237_G100010241--2013_08_20_15_53_43	7.12424
871	Well 1 InSpeck-deep-red beads 0.32% relative intensity	TARA_HCS1_H5_G100010237_G100010241--2013_08_20_15_53_43	8.0285
872	Well 1 InSpeck-deep-red beads 0.32% relative intensity	TARA_HCS1_H5_G100010237_G100010241--2013_08_20_15_53_43	7.38057
873	Well 1 InSpeck-deep-red beads 0.32% relative intensity	TARA_HCS1_H5_G100010237_G100010241--2013_08_20_15_53_43	8.06639
874	Well 1 InSpeck-deep-red beads 0.32% relative intensity	TARA_HCS1_H5_G100010237_G100010241--2013_08_20_15_53_43	7.25896
875	Well 1 InSpeck-deep-red beads 0.32% relative intensity	TARA_HCS1_H5_G100010237_G100010241--2013_08_20_15_53_43	8.07531
876	Well 1 InSpeck-deep-red beads 0.32% relative intensity	TARA_HCS1_H5_G100010237_G100010241--2013_08_20_15_53_43	7.61429
877	Well 1 InSpeck-deep-red beads 0.32% relative intensity	TARA_HCS1_H5_G100010237_G100010241--2013_08_20_15_53_43	7.8159
878	Well 1 InSpeck-deep-red beads 0.32% relative intensity	TARA_HCS1_H5_G100010237_G100010241--2013_08_20_15_53_43	4.13107
879	Well 1 InSpeck-deep-red beads 0.32% relative intensity	TARA_HCS1_H5_G100010237_G100010241--2013_08_20_15_53_43	8.6375
880	Well 1 InSpeck-deep-red beads 0.32% relative intensity	TARA_HCS1_H5_G100010237_G100010241--2013_08_20_15_53_43	7.8374
881	Well 1 InSpeck-deep-red beads 0.32% relative intensity	TARA_HCS1_H5_G100010237_G100010241--2013_08_20_15_53_43	7.78571
882	Well 1 InSpeck-deep-red beads 0.32% relative intensity	TARA_HCS1_H5_G100010237_G100010241--2013_08_20_15_53_43	3.45183
883	Well 1 InSpeck-deep-red beads 0.32% relative intensity	TARA_HCS1_H5_G100010237_G100010241--2013_08_20_15_53_43	7.82857
884	Well 1 InSpeck-deep-red beads 0.32% relative intensity	TARA_HCS1_H5_G100010237_G100010241--2013_08_20_15_53_43	8.05021
885	Well 1 InSpeck-deep-red beads 0.32% relative intensity	TARA_HCS1_H5_G100010237_G100010241--2013_08_20_15_53_43	7.94262
886	Well 1 InSpeck-deep-red beads 0.32% relative intensity	TARA_HCS1_H5_G100010237_G100010241--2013_08_20_15_53_43	7.26122
887	Well 1 InSpeck-deep-red beads 0.32% relative intensity	TARA_HCS1_H5_G100010237_G100010241--2013_08_20_15_53_43	6.97649
888	Well 1 InSpeck-deep-red beads 0.32% relative intensity	TARA_HCS1_H5_G100010237_G100010241--2013_08_20_15_53_43	7.88618
889	Well 1 InSpeck-deep-red beads 0.32% relative intensity	TARA_HCS1_H5_G100010237_G100010241--2013_08_20_15_53_43	7.04878
890	Well 1 InSpeck-deep-red beads 0.32% relative intensity	TARA_HCS1_H5_G100010237_G100010241--2013_08_20_15_53_43	8.07317
891	Well 1 InSpeck-deep-red beads 0.32% relative intensity	TARA_HCS1_H5_G100010237_G100010241--2013_08_20_15_53_43	7.43922
892	Well 1 InSpeck-deep-red beads 0.32% relative intensity	TARA_HCS1_H5_G100010237_G100010241--2013_08_20_15_53_43	2.24932
893	Well 1 InSpeck-deep-red beads 0.32% relative intensity	TARA_HCS1_H5_G100010237_G100010241--2013_08_20_15_53_43	8.90254
894	Well 1 InSpeck-deep-red beads 0.32% relative intensity	TARA_HCS1_H5_G100010237_G100010241--2013_08_20_15_53_43	8.23237
895	Well 1 InSpeck-deep-red beads 0.32% relative intensity	TARA_HCS1_H5_G100010237_G100010241--2013_08_20_15_53_43	6.84182
896	Well 1 InSpeck-deep-red beads 0.32% relative intensity	TARA_HCS1_H5_G100010237_G100010241--2013_08_20_15_53_43	8.04918
897	Well 1 InSpeck-deep-red beads 0.32% relative intensity	TARA_HCS1_H5_G100010237_G100010241--2013_08_20_15_53_43	6.96494
898	Well 1 InSpeck-deep-red beads 0.32% relative intensity	TARA_HCS1_H5_G100010237_G100010241--2013_08_20_15_53_43	7.756
899	Well 1 InSpeck-deep-red beads 0.32% relative intensity	TARA_HCS1_H5_G100010237_G100010241--2013_08_20_15_53_43	4.74675
900	Well 1 InSpeck-deep-red beads 0.32% relative intensity	TARA_HCS1_H5_G100010237_G100010241--2013_08_20_15_53_43	7.944
901	Well 1 InSpeck-deep-red beads 0.32% relative intensity	TARA_HCS1_H5_G100010237_G100010241--2013_08_20_15_53_43	7.61905
902	Well 1 InSpeck-deep-red beads 0.32% relative intensity	TARA_HCS1_H5_G100010237_G100010241--2013_08_20_15_53_43	7.89024
903	Well 1 InSpeck-deep-red beads 0.32% relative intensity	TARA_HCS1_H5_G100010237_G100010241--2013_08_20_15_53_43	8.13934
904	Well 1 InSpeck-deep-red beads 0.32% relative intensity	TARA_HCS1_H5_G100010237_G100010241--2013_08_20_15_53_43	7.22353
905	Well 1 InSpeck-deep-red beads 0.32% relative intensity	TARA_HCS1_H5_G100010237_G100010241--2013_08_20_15_53_43	7.65014
906	Well 1 InSpeck-deep-red beads 0.32% relative intensity	TARA_HCS1_H5_G100010237_G100010241--2013_08_20_15_53_43	8.388
907	Well 1 InSpeck-deep-red beads 0.32% relative intensity	TARA_HCS1_H5_G100010237_G100010241--2013_08_20_15_53_43	7.04032
908	Well 1 InSpeck-deep-red beads 0.32% relative intensity	TARA_HCS1_H5_G100010237_G100010241--2013_08_20_15_53_43	8.34836
909	Well 1 InSpeck-deep-red beads 0.32% relative intensity	TARA_HCS1_H5_G100010237_G100010241--2013_08_20_15_53_43	7.848
910	Well 1 InSpeck-deep-red beads 0.32% relative intensity	TARA_HCS1_H5_G100010237_G100010241--2013_08_20_15_53_43	7.93361
911	Well 1 InSpeck-deep-red beads 0.32% relative intensity	TARA_HCS1_H5_G100010237_G100010241--2013_08_20_15_53_43	8.15574
912	Well 1 InSpeck-deep-red beads 0.32% relative intensity	TARA_HCS1_H5_G100010237_G100010241--2013_08_20_15_53_43	8.06996
913	Well 1 InSpeck-deep-red beads 0.32% relative intensity	TARA_HCS1_H5_G100010237_G100010241--2013_08_20_15_53_43	7.74897
914	Well 1 InSpeck-deep-red beads 0.32% relative intensity	TARA_HCS1_H5_G100010237_G100010241--2013_08_20_15_53_43	7.25306
915	Well 1 InSpeck-deep-red beads 0.32% relative intensity	TARA_HCS1_H5_G100010237_G100010241--2013_08_20_15_53_43	7.83071
916	Well 1 InSpeck-deep-red beads 0.32% relative intensity	TARA_HCS1_H5_G100010237_G100010241--2013_08_20_15_53_43	8.3875
917	Well 1 InSpeck-deep-red beads 0.32% relative intensity	TARA_HCS1_H5_G100010237_G100010241--2013_08_20_15_53_43	7.71074
918	Well 1 InSpeck-deep-red beads 0.32% relative intensity	TARA_HCS1_H5_G100010237_G100010241--2013_08_20_15_53_43	7.88583
919	Well 1 InSpeck-deep-red beads 0.32% relative intensity	TARA_HCS1_H5_G100010237_G100010241--2013_08_20_15_53_43	8.08765
920	Well 1 InSpeck-deep-red beads 0.32% relative intensity	TARA_HCS1_H5_G100010237_G100010241--2013_08_20_15_53_43	7.18072
921	Well 1 InSpeck-deep-red beads 0.32% relative intensity	TARA_HCS1_H5_G100010237_G100010241--2013_08_20_15_53_43	8.58065
922	Well 1 InSpeck-deep-red beads 0.32% relative intensity	TARA_HCS1_H5_G100010237_G100010241--2013_08_20_15_53_43	8.26016
923	Well 1 InSpeck-deep-red beads 0.32% relative intensity	TARA_HCS1_H5_G100010237_G100010241--2013_08_20_15_53_43	7.51504
924	Well 1 InSpeck-deep-red beads 0.32% relative intensity	TARA_HCS1_H5_G100010237_G100010241--2013_08_20_15_53_43	7.43775
925	Well 1 InSpeck-deep-red beads 0.32% relative intensity	TARA_HCS1_H5_G100010237_G100010241--2013_08_20_15_53_43	8.07819
926	Well 1 InSpeck-deep-red beads 0.32% relative intensity	TARA_HCS1_H5_G100010237_G100010241--2013_08_20_15_53_43	8.95473
927	Well 1 InSpeck-deep-red beads 0.32% relative intensity	TARA_HCS1_H5_G100010237_G100010241--2013_08_20_15_53_43	8.01245
928	Well 1 InSpeck-deep-red beads 0.32% relative intensity	TARA_HCS1_H5_G100010237_G100010241--2013_08_20_15_53_43	4.10545
929	Well 1 InSpeck-deep-red beads 0.32% relative intensity	TARA_HCS1_H5_G100010237_G100010241--2013_08_20_15_53_43	8.37037
930	Well 1 InSpeck-deep-red beads 0.32% relative intensity	TARA_HCS1_H5_G100010237_G100010241--2013_08_20_15_53_43	7.79508
931	Well 1 InSpeck-deep-red beads 0.32% relative intensity	TARA_HCS1_H5_G100010237_G100010241--2013_08_20_15_53_43	7.49798
932	Well 1 InSpeck-deep-red beads 0.32% relative intensity	TARA_HCS1_H5_G100010237_G100010241--2013_08_20_15_53_43	8.18072
933	Well 1 InSpeck-deep-red beads 0.32% relative intensity	TARA_HCS1_H5_G100010237_G100010241--2013_08_20_15_53_43	8.62025
934	Well 1 InSpeck-deep-red beads 0.32% relative intensity	TARA_HCS1_H5_G100010237_G100010241--2013_08_20_15_53_43	8.45902
935	Well 1 InSpeck-deep-red beads 0.32% relative intensity	TARA_HCS1_H5_G100010237_G100010241--2013_08_20_15_53_43	8.22541
936	Well 1 InSpeck-deep-red beads 0.32% relative intensity	TARA_HCS1_H5_G100010237_G100010241--2013_08_20_15_53_43	8.69697
937	Well 1 InSpeck-deep-red beads 0.32% relative intensity	TARA_HCS1_H5_G100010237_G100010241--2013_08_20_15_53_43	7.95817
938	Well 1 InSpeck-deep-red beads 0.32% relative intensity	TARA_HCS1_H5_G100010237_G100010241--2013_08_20_15_53_43	8.4359
939	Well 1 InSpeck-deep-red beads 0.32% relative intensity	TARA_HCS1_H5_G100010237_G100010241--2013_08_20_15_53_43	8.2996
940	Well 1 InSpeck-deep-red beads 0.32% relative intensity	TARA_HCS1_H5_G100010237_G100010241--2013_08_20_15_53_43	7.66265
941	Well 1 InSpeck-deep-red beads 0.32% relative intensity	TARA_HCS1_H5_G100010237_G100010241--2013_08_20_15_53_43	7.71875
942	Well 1 InSpeck-deep-red beads 0.32% relative intensity	TARA_HCS1_H5_G100010237_G100010241--2013_08_20_15_53_43	6.96561
943	Well 1 InSpeck-deep-red beads 0.32% relative intensity	TARA_HCS1_H5_G100010237_G100010241--2013_08_20_15_53_43	8.29555
944	Well 1 InSpeck-deep-red beads 0.32% relative intensity	TARA_HCS1_H5_G100010237_G100010241--2013_08_20_15_53_43	8.48627
945	Well 1 InSpeck-deep-red beads 0.32% relative intensity	TARA_HCS1_H5_G100010237_G100010241--2013_08_20_15_53_43	8.29084
946	Well 1 InSpeck-deep-red beads 0.32% relative intensity	TARA_HCS1_H5_G100010237_G100010241--2013_08_20_15_53_43	8.38583
947	Well 1 InSpeck-deep-red beads 0.32% relative intensity	TARA_HCS1_H5_G100010237_G100010241--2013_08_20_15_53_43	8.50617
948	Well 1 InSpeck-deep-red beads 0.32% relative intensity	TARA_HCS1_H5_G100010237_G100010241--2013_08_20_15_53_43	7.73913
949	Well 1 InSpeck-deep-red beads 0.32% relative intensity	TARA_HCS1_H5_G100010237_G100010241--2013_08_20_15_53_43	7.86905
950	Well 1 InSpeck-deep-red beads 0.32% relative intensity	TARA_HCS1_H5_G100010237_G100010241--2013_08_20_15_53_43	8.67206
951	Well 1 InSpeck-deep-red beads 0.32% relative intensity	TARA_HCS1_H5_G100010237_G100010241--2013_08_20_15_53_43	8.36975
952	Well 1 InSpeck-deep-red beads 0.32% relative intensity	TARA_HCS1_H5_G100010237_G100010241--2013_08_20_15_53_43	8.00813
953	Well 1 InSpeck-deep-red beads 0.32% relative intensity	TARA_HCS1_H5_G100010237_G100010241--2013_08_20_15_53_43	7.93307
954	Well 1 InSpeck-deep-red beads 0.32% relative intensity	TARA_HCS1_H5_G100010237_G100010241--2013_08_20_15_53_43	4.62799
955	Well 1 InSpeck-deep-red beads 0.32% relative intensity	TARA_HCS1_H5_G100010237_G100010241--2013_08_20_15_53_43	8.34959
956	Well 1 InSpeck-deep-red beads 0.32% relative intensity	TARA_HCS1_H5_G100010237_G100010241--2013_08_20_15_53_43	7.77642
957	Well 1 InSpeck-deep-red beads 0.32% relative intensity	TARA_HCS1_H5_G100010237_G100010241--2013_08_20_15_53_43	8.13878
958	Well 1 InSpeck-deep-red beads 0.32% relative intensity	TARA_HCS1_H5_G100010237_G100010241--2013_08_20_15_53_43	8.23293
959	Well 1 InSpeck-deep-red beads 0.32% relative intensity	TARA_HCS1_H5_G100010237_G100010241--2013_08_20_15_53_43	8.60887
960	Well 1 InSpeck-deep-red beads 0.32% relative intensity	TARA_HCS1_H5_G100010237_G100010241--2013_08_20_15_53_43	7.76518
961	Well 1 InSpeck-deep-red beads 0.32% relative intensity	TARA_HCS1_H5_G100010237_G100010241--2013_08_20_15_53_43	8.64609
962	Well 1 InSpeck-deep-red beads 0.32% relative intensity	TARA_HCS1_H5_G100010237_G100010241--2013_08_20_15_53_43	8.31667
963	Well 1 InSpeck-deep-red beads 0.32% relative intensity	TARA_HCS1_H5_G100010237_G100010241--2013_08_20_15_53_43	9.09053
964	Well 1 InSpeck-deep-red beads 0.32% relative intensity	TARA_HCS1_H5_G100010237_G100010241--2013_08_20_15_53_43	8.15779
965	Well 1 InSpeck-deep-red beads 0.32% relative intensity	TARA_HCS1_H5_G100010237_G100010241--2013_08_20_15_53_43	6.04531
966	Well 1 InSpeck-deep-red beads 0.32% relative intensity	TARA_HCS1_H5_G100010237_G100010241--2013_08_20_15_53_43	8.33065
967	Well 1 InSpeck-deep-red beads 0.32% relative intensity	TARA_HCS1_H5_G100010237_G100010241--2013_08_20_15_53_43	8.00797
968	Well 1 InSpeck-deep-red beads 0.32% relative intensity	TARA_HCS1_H5_G100010237_G100010241--2013_08_20_15_53_43	8.31356
969	Well 1 InSpeck-deep-red beads 0.32% relative intensity	TARA_HCS1_H5_G100010237_G100010241--2013_08_20_15_53_43	8.16598
970	Well 1 InSpeck-deep-red beads 0.32% relative intensity	TARA_HCS1_H5_G100010237_G100010241--2013_08_20_15_53_43	8.20325
971	Well 1 InSpeck-deep-red beads 0.32% relative intensity	TARA_HCS1_H5_G100010237_G100010241--2013_08_20_15_53_43	7.0583
972	Well 1 InSpeck-deep-red beads 0.32% relative intensity	TARA_HCS1_H5_G100010237_G100010241--2013_08_20_15_53_43	8.92149
973	Well 1 InSpeck-deep-red beads 0.32% relative intensity	TARA_HCS1_H5_G100010237_G100010241--2013_08_20_15_53_43	8.59919
974	Well 1 InSpeck-deep-red beads 0.32% relative intensity	TARA_HCS1_H5_G100010237_G100010241--2013_08_20_15_53_43	8.40486
975	Well 1 InSpeck-deep-red beads 0.32% relative intensity	TARA_HCS1_H5_G100010237_G100010241--2013_08_20_15_53_43	8.16064
976	Well 1 InSpeck-deep-red beads 0.32% relative intensity	TARA_HCS1_H5_G100010237_G100010241--2013_08_20_15_53_43	3.16379
977	Well 1 InSpeck-deep-red beads 0.32% relative intensity	TARA_HCS1_H5_G100010237_G100010241--2013_08_20_15_53_43	8.44534
978	Well 1 InSpeck-deep-red beads 0.32% relative intensity	TARA_HCS1_H5_G100010237_G100010241--2013_08_20_15_53_43	8.9243
979	Well 1 InSpeck-deep-red beads 0.32% relative intensity	TARA_HCS1_H5_G100010237_G100010241--2013_08_20_15_53_43	8.49593
980	Well 1 InSpeck-deep-red beads 0.32% relative intensity	TARA_HCS1_H5_G100010237_G100010241--2013_08_20_15_53_43	8.10623
981	Well 1 InSpeck-deep-red beads 0.32% relative intensity	TARA_HCS1_H5_G100010237_G100010241--2013_08_20_15_53_43	8.10506
982	Well 1 InSpeck-deep-red beads 0.32% relative intensity	TARA_HCS1_H5_G100010237_G100010241--2013_08_20_15_53_43	8.08171
983	Well 1 InSpeck-deep-red beads 0.32% relative intensity	TARA_HCS1_H5_G100010237_G100010241--2013_08_20_15_53_43	7.89792
984	Well 1 InSpeck-deep-red beads 0.32% relative intensity	TARA_HCS1_H5_G100010237_G100010241--2013_08_20_15_53_43	8.46939
985	Well 1 InSpeck-deep-red beads 0.32% relative intensity	TARA_HCS1_H5_G100010237_G100010241--2013_08_20_15_53_43	8.57895
986	Well 1 InSpeck-deep-red beads 0.32% relative intensity	TARA_HCS1_H5_G100010237_G100010241--2013_08_20_15_53_43	7.67068
987	Well 1 InSpeck-deep-red beads 0.32% relative intensity	TARA_HCS1_H5_G100010237_G100010241--2013_08_20_15_53_43	8.17409
988	Well 1 InSpeck-deep-red beads 0.32% relative intensity	TARA_HCS1_H5_G100010237_G100010241--2013_08_20_15_53_43	8.61826
989	Well 1 InSpeck-deep-red beads 0.32% relative intensity	TARA_HCS1_H5_G100010237_G100010241--2013_08_20_15_53_43	8.3254
990	Well 1 InSpeck-deep-red beads 0.32% relative intensity	TARA_HCS1_H5_G100010237_G100010241--2013_08_20_15_53_43	7.82847
991	Well 1 InSpeck-deep-red beads 0.32% relative intensity	TARA_HCS1_H5_G100010237_G100010241--2013_08_20_15_53_43	3.37719
992	Well 1 InSpeck-deep-red beads 0.32% relative intensity	TARA_HCS1_H5_G100010237_G100010241--2013_08_20_15_53_43	8.284
993	Well 1 InSpeck-deep-red beads 0.32% relative intensity	TARA_HCS1_H5_G100010237_G100010241--2013_08_20_15_53_43	8.42636
994	Well 1 InSpeck-deep-red beads 0.32% relative intensity	TARA_HCS1_H5_G100010237_G100010241--2013_08_20_15_53_43	3.52191
995	Well 1 InSpeck-deep-red beads 0.32% relative intensity	TARA_HCS1_H5_G100010237_G100010241--2013_08_20_15_53_43	8.35178
996	Well 1 InSpeck-deep-red beads 0.32% relative intensity	TARA_HCS1_H5_G100010237_G100010241--2013_08_20_15_53_43	8.25514
997	Well 1 InSpeck-deep-red beads 0.32% relative intensity	TARA_HCS1_H5_G100010237_G100010241--2013_08_20_15_53_43	8.41393
998	Well 1 InSpeck-deep-red beads 0.32% relative intensity	TARA_HCS1_H5_G100010237_G100010241--2013_08_20_15_53_43	8.4332
999	Well 1 InSpeck-deep-red beads 0.32% relative intensity	TARA_HCS1_H5_G100010237_G100010241--2013_08_20_15_53_43	8.33865
1000	Well 1 InSpeck-deep-red beads 0.32% relative intensity	TARA_HCS1_H5_G100010237_G100010241--2013_08_20_15_53_43	8.05019
1001	Well 1 InSpeck-deep-red beads 0.32% relative intensity	TARA_HCS1_H5_G100010237_G100010241--2013_08_20_15_53_43	3.49686
1002	Well 1 InSpeck-deep-red beads 0.32% relative intensity	TARA_HCS1_H5_G100010237_G100010241--2013_08_20_15_53_43	7.88909
1003	Well 1 InSpeck-deep-red beads 0.32% relative intensity	TARA_HCS1_H5_G100010237_G100010241--2013_08_20_15_53_43	8.25203
1004	Well 1 InSpeck-deep-red beads 0.32% relative intensity	TARA_HCS1_H5_G100010237_G100010241--2013_08_20_15_53_43	8.58996
1005	Well 1 InSpeck-deep-red beads 0.32% relative intensity	TARA_HCS1_H5_G100010237_G100010241--2013_08_20_15_53_43	7.89388
1006	Well 1 InSpeck-deep-red beads 0.32% relative intensity	TARA_HCS1_H5_G100010237_G100010241--2013_08_20_15_53_43	7.44033
1007	Well 1 InSpeck-deep-red beads 0.32% relative intensity	TARA_HCS1_H5_G100010237_G100010241--2013_08_20_15_53_43	8.23171
1008	Well 1 InSpeck-deep-red beads 0.32% relative intensity	TARA_HCS1_H5_G100010237_G100010241--2013_08_20_15_53_43	8.45136
1009	Well 1 InSpeck-deep-red beads 0.32% relative intensity	TARA_HCS1_H5_G100010237_G100010241--2013_08_20_15_53_43	2.83117
1010	Well 1 InSpeck-deep-red beads 0.32% relative intensity	TARA_HCS1_H5_G100010237_G100010241--2013_08_20_15_53_43	8.88525
1011	Well 1 InSpeck-deep-red beads 0.32% relative intensity	TARA_HCS1_H5_G100010237_G100010241--2013_08_20_15_53_43	5.12857
1012	Well 1 InSpeck-deep-red beads 0.32% relative intensity	TARA_HCS1_H5_G100010237_G100010241--2013_08_20_15_53_43	6.2249
1013	Well 1 InSpeck-deep-red beads 0.32% relative intensity	TARA_HCS1_H5_G100010237_G100010241--2013_08_20_15_53_43	8.116
1014	Well 1 InSpeck-deep-red beads 0.32% relative intensity	TARA_HCS1_H5_G100010237_G100010241--2013_08_20_15_53_43	7.9881
1015	Well 1 InSpeck-deep-red beads 0.32% relative intensity	TARA_HCS1_H5_G100010237_G100010241--2013_08_20_15_53_43	7.72575
1016	Well 1 InSpeck-deep-red beads 0.32% relative intensity	TARA_HCS1_H5_G100010237_G100010241--2013_08_20_15_53_43	8.64082
1017	Well 1 InSpeck-deep-red beads 0.32% relative intensity	TARA_HCS1_H5_G100010237_G100010241--2013_08_20_15_53_43	8.21702
1018	Well 1 InSpeck-deep-red beads 0.32% relative intensity	TARA_HCS1_H5_G100010237_G100010241--2013_08_20_15_53_43	7.74902
1019	Well 1 InSpeck-deep-red beads 0.32% relative intensity	TARA_HCS1_H5_G100010237_G100010241--2013_08_20_15_53_43	8.164
1020	Well 1 InSpeck-deep-red beads 0.32% relative intensity	TARA_HCS1_H5_G100010237_G100010241--2013_08_20_15_53_43	9.00813
1021	Well 1 InSpeck-deep-red beads 0.32% relative intensity	TARA_HCS1_H5_G100010237_G100010241--2013_08_20_15_53_43	8.1875
1022	Well 1 InSpeck-deep-red beads 0.32% relative intensity	TARA_HCS1_H5_G100010237_G100010241--2013_08_20_15_53_43	8.61317
1023	Well 1 InSpeck-deep-red beads 0.32% relative intensity	TARA_HCS1_H5_G100010237_G100010241--2013_08_20_15_53_43	8.36546
1024	Well 1 InSpeck-deep-red beads 0.32% relative intensity	TARA_HCS1_H5_G100010237_G100010241--2013_08_20_15_53_43	8.04781
1025	Well 1 InSpeck-deep-red beads 0.32% relative intensity	TARA_HCS1_H5_G100010237_G100010241--2013_08_20_15_53_43	8.0549
1026	Well 1 InSpeck-deep-red beads 0.32% relative intensity	TARA_HCS1_H5_G100010237_G100010241--2013_08_20_15_53_43	8.78512
1027	Well 1 InSpeck-deep-red beads 0.32% relative intensity	TARA_HCS1_H5_G100010237_G100010241--2013_08_20_15_53_43	7.35431
1028	Well 1 InSpeck-deep-red beads 0.32% relative intensity	TARA_HCS1_H5_G100010237_G100010241--2013_08_20_15_53_43	8.22984
1029	Well 1 InSpeck-deep-red beads 0.32% relative intensity	TARA_HCS1_H5_G100010237_G100010241--2013_08_20_15_53_43	8.24096
1030	Well 1 InSpeck-deep-red beads 0.32% relative intensity	TARA_HCS1_H5_G100010237_G100010241--2013_08_20_15_53_43	8.1245
1031	Well 1 InSpeck-deep-red beads 0.32% relative intensity	TARA_HCS1_H5_G100010237_G100010241--2013_08_20_15_53_43	7.94259
1032	Well 1 InSpeck-deep-red beads 0.32% relative intensity	TARA_HCS1_H5_G100010237_G100010241--2013_08_20_15_53_43	5.6496
1033	Well 1 InSpeck-deep-red beads 0.32% relative intensity	TARA_HCS1_H5_G100010237_G100010241--2013_08_20_15_53_43	4.73279
1034	Well 1 InSpeck-deep-red beads 0.32% relative intensity	TARA_HCS1_H5_G100010237_G100010241--2013_08_20_15_53_43	3.6716
1035	Well 1 InSpeck-deep-red beads 0.32% relative intensity	TARA_HCS1_H5_G100010237_G100010241--2013_08_20_15_53_43	8.43874
1036	Well 1 InSpeck-deep-red beads 0.32% relative intensity	TARA_HCS1_H5_G100010237_G100010241--2013_08_20_15_53_43	7.84706
1037	Well 1 InSpeck-deep-red beads 0.32% relative intensity	TARA_HCS1_H5_G100010237_G100010241--2013_08_20_15_53_43	8.28455
1038	Well 1 InSpeck-deep-red beads 0.32% relative intensity	TARA_HCS1_H5_G100010237_G100010241--2013_08_20_15_53_43	8.4
1039	Well 1 InSpeck-deep-red beads 0.32% relative intensity	TARA_HCS1_H5_G100010237_G100010241--2013_08_20_15_53_43	8.22358
1040	Well 1 InSpeck-deep-red beads 0.32% relative intensity	TARA_HCS1_H5_G100010237_G100010241--2013_08_20_15_53_43	6.50758
1041	Well 1 InSpeck-deep-red beads 0.32% relative intensity	TARA_HCS1_H5_G100010237_G100010241--2013_08_20_15_53_43	7.46923
1042	Well 1 InSpeck-deep-red beads 0.32% relative intensity	TARA_HCS1_H5_G100010237_G100010241--2013_08_20_15_53_43	7.492
1043	Well 1 InSpeck-deep-red beads 0.32% relative intensity	TARA_HCS1_H5_G100010237_G100010241--2013_08_20_15_53_43	8.18443
1044	Well 1 InSpeck-deep-red beads 0.32% relative intensity	TARA_HCS1_H5_G100010237_G100010241--2013_08_20_15_53_43	7.88346
1045	Well 1 InSpeck-deep-red beads 0.32% relative intensity	TARA_HCS1_H5_G100010237_G100010241--2013_08_20_15_53_43	7.8797
1046	Well 1 InSpeck-deep-red beads 0.32% relative intensity	TARA_HCS1_H5_G100010237_G100010241--2013_08_20_15_53_43	5.15198
1047	Well 1 InSpeck-deep-red beads 0.32% relative intensity	TARA_HCS1_H5_G100010237_G100010241--2013_08_20_15_53_43	8.41633
1048	Well 1 InSpeck-deep-red beads 0.32% relative intensity	TARA_HCS1_H5_G100010237_G100010241--2013_08_20_15_53_43	7.94882
1049	Well 1 InSpeck-deep-red beads 0.32% relative intensity	TARA_HCS1_H5_G100010237_G100010241--2013_08_20_15_53_43	8.5155
1050	Well 1 InSpeck-deep-red beads 0.32% relative intensity	TARA_HCS1_H5_G100010237_G100010241--2013_08_20_15_53_43	3.79452
1051	Well 1 InSpeck-deep-red beads 0.32% relative intensity	TARA_HCS1_H5_G100010237_G100010241--2013_08_20_15_53_43	3.95732
1052	Well 1 InSpeck-deep-red beads 0.32% relative intensity	TARA_HCS1_H5_G100010237_G100010241--2013_08_20_15_53_43	7.83658
1053	Well 1 InSpeck-deep-red beads 0.32% relative intensity	TARA_HCS1_H5_G100010237_G100010241--2013_08_20_15_53_43	8.56118
1054	Well 1 InSpeck-deep-red beads 0.32% relative intensity	TARA_HCS1_H5_G100010237_G100010241--2013_08_20_15_53_43	8.21774
1055	Well 1 InSpeck-deep-red beads 0.32% relative intensity	TARA_HCS1_H5_G100010237_G100010241--2013_08_20_15_53_43	8.31076
1056	Well 1 InSpeck-deep-red beads 0.32% relative intensity	TARA_HCS1_H5_G100010237_G100010241--2013_08_20_15_53_43	9.11111
1057	Well 1 InSpeck-deep-red beads 0.32% relative intensity	TARA_HCS1_H5_G100010237_G100010241--2013_08_20_15_53_43	7.67578
1058	Well 1 InSpeck-deep-red beads 0.32% relative intensity	TARA_HCS1_H5_G100010237_G100010241--2013_08_20_15_53_43	6.916
1059	Well 1 InSpeck-deep-red beads 0.32% relative intensity	TARA_HCS1_H5_G100010237_G100010241--2013_08_20_15_53_43	8.05556
1060	Well 1 InSpeck-deep-red beads 0.32% relative intensity	TARA_HCS1_H5_G100010237_G100010241--2013_08_20_15_53_43	7.95547
1061	Well 1 InSpeck-deep-red beads 0.32% relative intensity	TARA_HCS1_H5_G100010237_G100010241--2013_08_20_15_53_43	7.62642
1062	Well 1 InSpeck-deep-red beads 0.32% relative intensity	TARA_HCS1_H5_G100010237_G100010241--2013_08_20_15_53_43	8.40244
1063	Well 1 InSpeck-deep-red beads 0.32% relative intensity	TARA_HCS1_H5_G100010237_G100010241--2013_08_20_15_53_43	7.78968
1064	Well 1 InSpeck-deep-red beads 0.32% relative intensity	TARA_HCS1_H5_G100010237_G100010241--2013_08_20_15_53_43	7.91935
1065	Well 1 InSpeck-deep-red beads 0.32% relative intensity	TARA_HCS1_H5_G100010237_G100010241--2013_08_20_15_53_43	4.86879
1066	Well 1 InSpeck-deep-red beads 0.32% relative intensity	TARA_HCS1_H5_G100010237_G100010241--2013_08_20_15_53_43	7.81028
1067	Well 1 InSpeck-deep-red beads 0.32% relative intensity	TARA_HCS1_H5_G100010237_G100010241--2013_08_20_15_53_43	8.15854
1068	Well 1 InSpeck-deep-red beads 0.32% relative intensity	TARA_HCS1_H5_G100010237_G100010241--2013_08_20_15_53_43	8.2549
1069	Well 1 InSpeck-deep-red beads 0.32% relative intensity	TARA_HCS1_H5_G100010237_G100010241--2013_08_20_15_53_43	8.23293
1070	Well 1 InSpeck-deep-red beads 0.32% relative intensity	TARA_HCS1_H5_G100010237_G100010241--2013_08_20_15_53_43	7.18376
1071	Well 1 InSpeck-deep-red beads 0.32% relative intensity	TARA_HCS1_H5_G100010237_G100010241--2013_08_20_15_53_43	8.28968
1072	Well 1 InSpeck-deep-red beads 0.32% relative intensity	TARA_HCS1_H5_G100010237_G100010241--2013_08_20_15_53_43	7.852
1073	Well 1 InSpeck-deep-red beads 0.32% relative intensity	TARA_HCS1_H5_G100010237_G100010241--2013_08_20_15_53_43	7.68924
1074	Well 1 InSpeck-deep-red beads 0.32% relative intensity	TARA_HCS1_H5_G100010237_G100010241--2013_08_20_15_53_43	7.75564
1075	Well 1 InSpeck-deep-red beads 0.32% relative intensity	TARA_HCS1_H5_G100010237_G100010241--2013_08_20_15_53_43	9.224
1076	Well 1 InSpeck-deep-red beads 0.32% relative intensity	TARA_HCS1_H5_G100010237_G100010241--2013_08_20_15_53_43	8.65873
1077	Well 1 InSpeck-deep-red beads 0.32% relative intensity	TARA_HCS1_H5_G100010237_G100010241--2013_08_20_15_53_43	8.73444
1078	Well 1 InSpeck-deep-red beads 0.32% relative intensity	TARA_HCS1_H5_G100010237_G100010241--2013_08_20_15_53_43	8.83471
1079	Well 1 InSpeck-deep-red beads 0.32% relative intensity	TARA_HCS1_H5_G100010237_G100010241--2013_08_20_15_53_43	8.09412
1080	Well 1 InSpeck-deep-red beads 0.32% relative intensity	TARA_HCS1_H5_G100010237_G100010241--2013_08_20_15_53_43	8.76667
1081	Well 1 InSpeck-deep-red beads 0.32% relative intensity	TARA_HCS1_H5_G100010237_G100010241--2013_08_20_15_53_43	8.69478
1082	Well 1 InSpeck-deep-red beads 0.32% relative intensity	TARA_HCS1_H5_G100010237_G100010241--2013_08_20_15_53_43	9.075
1083	Well 1 InSpeck-deep-red beads 0.32% relative intensity	TARA_HCS1_H5_G100010237_G100010241--2013_08_20_15_53_43	8.43529
1084	Well 1 InSpeck-deep-red beads 0.32% relative intensity	TARA_HCS1_H5_G100010237_G100010241--2013_08_20_15_53_43	8.26423
1085	Well 1 InSpeck-deep-red beads 0.32% relative intensity	TARA_HCS1_H5_G100010237_G100010241--2013_08_20_15_53_43	9.66383
1086	Well 1 InSpeck-deep-red beads 0.32% relative intensity	TARA_HCS1_H5_G100010237_G100010241--2013_08_20_15_53_43	8.7379
1087	Well 1 InSpeck-deep-red beads 0.32% relative intensity	TARA_HCS1_H5_G100010237_G100010241--2013_08_20_15_53_43	7.84016
1088	Well 1 InSpeck-deep-red beads 0.32% relative intensity	TARA_HCS1_H5_G100010237_G100010241--2013_08_20_15_53_43	9.23887
1089	Well 1 InSpeck-deep-red beads 0.32% relative intensity	TARA_HCS1_H5_G100010237_G100010241--2013_08_20_15_53_43	8.568
1090	Well 1 InSpeck-deep-red beads 0.32% relative intensity	TARA_HCS1_H5_G100010237_G100010241--2013_08_20_15_53_43	8.94309
1091	Well 1 InSpeck-deep-red beads 0.32% relative intensity	TARA_HCS1_H5_G100010237_G100010241--2013_08_20_15_53_43	7.82677
1092	Well 1 InSpeck-deep-red beads 0.32% relative intensity	TARA_HCS1_H5_G100010237_G100010241--2013_08_20_15_53_43	3.39062
1093	Well 1 InSpeck-deep-red beads 0.32% relative intensity	TARA_HCS1_H5_G100010237_G100010241--2013_08_20_15_53_43	7.93462
1094	Well 1 InSpeck-deep-red beads 0.32% relative intensity	TARA_HCS1_H5_G100010237_G100010241--2013_08_20_15_53_43	9.02846
1095	Well 1 InSpeck-deep-red beads 0.32% relative intensity	TARA_HCS1_H5_G100010237_G100010241--2013_08_20_15_53_43	9.72034
1096	Well 1 InSpeck-deep-red beads 0.32% relative intensity	TARA_HCS1_H5_G100010237_G100010241--2013_08_20_15_53_43	9.3444
1097	Well 1 InSpeck-deep-red beads 0.32% relative intensity	TARA_HCS1_H5_G100010237_G100010241--2013_08_20_15_53_43	8.17814
1098	Well 1 InSpeck-deep-red beads 0.32% relative intensity	TARA_HCS1_H5_G100010237_G100010241--2013_08_20_15_53_43	7.784
1099	Well 1 InSpeck-deep-red beads 0.32% relative intensity	TARA_HCS1_H5_G100010237_G100010241--2013_08_20_15_53_43	10.4068
1100	Well 1 InSpeck-deep-red beads 0.32% relative intensity	TARA_HCS1_H5_G100010237_G100010241--2013_08_20_15_53_43	9.25207
1101	Well 1 InSpeck-deep-red beads 0.32% relative intensity	TARA_HCS1_H5_G100010237_G100010241--2013_08_20_15_53_43	9.18776
1102	Well 1 InSpeck-deep-red beads 0.32% relative intensity	TARA_HCS1_H5_G100010237_G100010241--2013_08_20_15_53_43	8.40331
1103	Well 1 InSpeck-deep-red beads 0.32% relative intensity	TARA_HCS1_H5_G100010237_G100010241--2013_08_20_15_53_43	9.86454
1104	Well 1 InSpeck-deep-red beads 0.32% relative intensity	TARA_HCS1_H5_G100010237_G100010241--2013_08_20_15_53_43	8.06746
1105	Well 1 InSpeck-deep-red beads 0.32% relative intensity	TARA_HCS1_H5_G100010237_G100010241--2013_08_20_15_53_43	9.5336
1106	Well 1 InSpeck-deep-red beads 0.32% relative intensity	TARA_HCS1_H5_G100010237_G100010241--2013_08_20_15_53_43	9.44262
1107	Well 1 InSpeck-deep-red beads 0.32% relative intensity	TARA_HCS1_H5_G100010237_G100010241--2013_08_20_15_53_43	8.77083
1108	Well 1 InSpeck-deep-red beads 0.32% relative intensity	TARA_HCS1_H5_G100010237_G100010241--2013_08_20_15_53_43	8.3088
1109	Well 1 InSpeck-deep-red beads 0.32% relative intensity	TARA_HCS1_H5_G100010237_G100010241--2013_08_20_15_53_43	9.83539
1110	Well 1 InSpeck-deep-red beads 0.32% relative intensity	TARA_HCS1_H5_G100010237_G100010241--2013_08_20_15_53_43	9.85593
1111	Well 1 InSpeck-deep-red beads 0.32% relative intensity	TARA_HCS1_H5_G100010237_G100010241--2013_08_20_15_53_43	9.212
1112	Well 1 InSpeck-deep-red beads 0.32% relative intensity	TARA_HCS1_H5_G100010237_G100010241--2013_08_20_15_53_43	9.14516
1113	Well 1 InSpeck-deep-red beads 0.32% relative intensity	TARA_HCS1_H5_G100010237_G100010241--2013_08_20_15_53_43	9.548
1114	Well 1 InSpeck-deep-red beads 0.32% relative intensity	TARA_HCS1_H5_G100010237_G100010241--2013_08_20_15_53_43	9.07025
1115	Well 1 InSpeck-deep-red beads 0.32% relative intensity	TARA_HCS1_H5_G100010237_G100010241--2013_08_20_15_53_43	9.76271
1116	Well 1 InSpeck-deep-red beads 0.32% relative intensity	TARA_HCS1_H5_G100010237_G100010241--2013_08_20_15_53_43	8.96371
1117	Well 1 InSpeck-deep-red beads 0.32% relative intensity	TARA_HCS1_H5_G100010237_G100010241--2013_08_20_15_53_43	10.0212
1118	Well 1 InSpeck-deep-red beads 0.32% relative intensity	TARA_HCS1_H5_G100010237_G100010241--2013_08_20_15_53_43	9.2996
1119	Well 1 InSpeck-deep-red beads 0.32% relative intensity	TARA_HCS1_H5_G100010237_G100010241--2013_08_20_15_53_43	2.14056
1120	Well 1 InSpeck-deep-red beads 0.32% relative intensity	TARA_HCS1_H5_G100010237_G100010241--2013_08_20_15_53_43	7.45161
1121	Well 1 InSpeck-deep-red beads 0.32% relative intensity	TARA_HCS1_H5_G100010237_G100010241--2013_08_20_15_53_43	9.24597
1122	Well 1 InSpeck-deep-red beads 0.32% relative intensity	TARA_HCS1_H5_G100010237_G100010241--2013_08_20_15_53_43	10.5489
1123	Well 1 InSpeck-deep-red beads 0.32% relative intensity	TARA_HCS1_H5_G100010237_G100010241--2013_08_20_15_53_43	8.10985
1124	Well 1 InSpeck-deep-red beads 0.32% relative intensity	TARA_HCS1_H5_G100010237_G100010241--2013_08_20_15_53_43	10.2735
1125	Well 1 InSpeck-deep-red beads 0.32% relative intensity	TARA_HCS1_H5_G100010237_G100010241--2013_08_20_15_53_43	9.81328
1126	Well 1 InSpeck-deep-red beads 0.32% relative intensity	TARA_HCS1_H5_G100010237_G100010241--2013_08_20_15_53_43	8.90417
1127	Well 1 InSpeck-deep-red beads 0.32% relative intensity	TARA_HCS1_H5_G100010237_G100010241--2013_08_20_15_53_43	10.1687
1128	Well 1 InSpeck-deep-red beads 0.32% relative intensity	TARA_HCS1_H5_G100010237_G100010241--2013_08_20_15_53_43	8.54724
1129	Well 1 InSpeck-deep-red beads 0.32% relative intensity	TARA_HCS1_H5_G100010237_G100010241--2013_08_20_15_53_43	9.364
1130	Well 1 InSpeck-deep-red beads 0.32% relative intensity	TARA_HCS1_H5_G100010237_G100010241--2013_08_20_15_53_43	9.8107
1131	Well 1 InSpeck-deep-red beads 0.32% relative intensity	TARA_HCS1_H5_G100010237_G100010241--2013_08_20_15_53_43	10.0586
1132	Well 1 InSpeck-deep-red beads 0.32% relative intensity	TARA_HCS1_H5_G100010237_G100010241--2013_08_20_15_53_43	8.62602
1133	Well 1 InSpeck-deep-red beads 0.32% relative intensity	TARA_HCS1_H5_G100010237_G100010241--2013_08_20_15_53_43	10.0336
1134	Well 1 InSpeck-deep-red beads 0.32% relative intensity	TARA_HCS1_H5_G100010237_G100010241--2013_08_20_15_53_43	9.60669
1135	Well 1 InSpeck-deep-red beads 0.32% relative intensity	TARA_HCS1_H5_G100010237_G100010241--2013_08_20_15_53_43	9.04365
1136	Well 1 InSpeck-deep-red beads 0.32% relative intensity	TARA_HCS1_H5_G100010237_G100010241--2013_08_20_15_53_43	9.34646
1137	Well 1 InSpeck-deep-red beads 0.32% relative intensity	TARA_HCS1_H5_G100010237_G100010241--2013_08_20_15_53_43	10.4569
1138	Well 1 InSpeck-deep-red beads 0.32% relative intensity	TARA_HCS1_H5_G100010237_G100010241--2013_08_20_15_53_43	9.83333
1139	Well 1 InSpeck-deep-red beads 0.32% relative intensity	TARA_HCS1_H5_G100010237_G100010241--2013_08_20_15_53_43	9.67797
1140	Well 1 InSpeck-deep-red beads 0.32% relative intensity	TARA_HCS1_H5_G100010237_G100010241--2013_08_20_15_53_43	9.67965
1141	Well 1 InSpeck-deep-red beads 0.32% relative intensity	TARA_HCS1_H5_G100010237_G100010241--2013_08_20_15_53_43	8.31048
1142	Well 1 InSpeck-deep-red beads 0.32% relative intensity	TARA_HCS1_H5_G100010237_G100010241--2013_08_20_15_53_43	9.10163
1143	Well 1 InSpeck-deep-red beads 0.32% relative intensity	TARA_HCS1_H5_G100010237_G100010241--2013_08_20_15_53_43	9.31452
1144	Well 1 InSpeck-deep-red beads 0.32% relative intensity	TARA_HCS1_H5_G100010237_G100010241--2013_08_20_15_53_43	10.9873
1145	Well 1 InSpeck-deep-red beads 0.32% relative intensity	TARA_HCS1_H5_G100010237_G100010241--2013_08_20_15_53_43	2.29231
1146	Well 1 InSpeck-deep-red beads 0.32% relative intensity	TARA_HCS1_H5_G100010237_G100010241--2013_08_20_15_53_43	9.94372
1147	Well 1 InSpeck-deep-red beads 0.32% relative intensity	TARA_HCS1_H5_G100010237_G100010241--2013_08_20_15_53_43	9.97967
1148	Well 1 InSpeck-deep-red beads 0.32% relative intensity	TARA_HCS1_H5_G100010237_G100010241--2013_08_20_15_53_43	9.86831
1149	Well 1 InSpeck-deep-red beads 0.32% relative intensity	TARA_HCS1_H5_G100010237_G100010241--2013_08_20_15_53_43	9.62174
1150	Well 1 InSpeck-deep-red beads 0.32% relative intensity	TARA_HCS1_H5_G100010237_G100010241--2013_08_20_15_53_43	10.1858
1151	Well 1 InSpeck-deep-red beads 0.32% relative intensity	TARA_HCS1_H5_G100010237_G100010241--2013_08_20_15_53_43	10.1918
1152	Well 1 InSpeck-deep-red beads 0.32% relative intensity	TARA_HCS1_H5_G100010237_G100010241--2013_08_20_15_53_43	9.97881
1153	Well 1 InSpeck-deep-red beads 0.32% relative intensity	TARA_HCS1_H5_G100010237_G100010241--2013_08_20_15_53_43	9.17241
1154	Well 1 InSpeck-deep-red beads 0.32% relative intensity	TARA_HCS1_H5_G100010237_G100010241--2013_08_20_15_53_43	10.0286
1155	Well 1 InSpeck-deep-red beads 0.32% relative intensity	TARA_HCS1_H5_G100010237_G100010241--2013_08_20_15_53_43	9.60558
1156	Well 1 InSpeck-deep-red beads 0.32% relative intensity	TARA_HCS1_H5_G100010237_G100010241--2013_08_20_15_53_43	9.60331
1157	Well 1 InSpeck-deep-red beads 0.32% relative intensity	TARA_HCS1_H5_G100010237_G100010241--2013_08_20_15_53_43	9.92116
1158	Well 1 InSpeck-deep-red beads 0.32% relative intensity	TARA_HCS1_H5_G100010237_G100010241--2013_08_20_15_53_43	9.56017
1159	Well 1 InSpeck-deep-red beads 0.32% relative intensity	TARA_HCS1_H5_G100010237_G100010241--2013_08_20_15_53_43	10.1538
1160	Well 1 InSpeck-deep-red beads 0.32% relative intensity	TARA_HCS1_H5_G100010237_G100010241--2013_08_20_15_53_43	9.86885
1161	Well 1 InSpeck-deep-red beads 0.32% relative intensity	TARA_HCS1_H5_G100010237_G100010241--2013_08_20_15_53_43	9.97992
1162	Well 1 InSpeck-deep-red beads 0.32% relative intensity	TARA_HCS1_H5_G100010237_G100010241--2013_08_20_15_53_43	9.4959
1163	Well 1 InSpeck-deep-red beads 0.32% relative intensity	TARA_HCS1_H5_G100010237_G100010241--2013_08_20_15_53_43	10.1826
1164	Well 1 InSpeck-deep-red beads 0.32% relative intensity	TARA_HCS1_H5_G100010237_G100010241--2013_08_20_15_53_43	9.12356
1165	Well 1 InSpeck-deep-red beads 0.32% relative intensity	TARA_HCS1_H5_G100010237_G100010241--2013_08_20_15_53_43	9.39918
1166	Well 1 InSpeck-deep-red beads 0.32% relative intensity	TARA_HCS1_H5_G100010237_G100010241--2013_08_20_15_53_43	9.97951
1167	Well 1 InSpeck-deep-red beads 0.32% relative intensity	TARA_HCS1_H5_G100010237_G100010241--2013_08_20_15_53_43	10.3419
1168	Well 1 InSpeck-deep-red beads 0.32% relative intensity	TARA_HCS1_H5_G100010237_G100010241--2013_08_20_15_53_43	9.07722
1169	Well 1 InSpeck-deep-red beads 0.32% relative intensity	TARA_HCS1_H5_G100010237_G100010241--2013_08_20_15_53_43	9.79032
1170	Well 1 InSpeck-deep-red beads 0.32% relative intensity	TARA_HCS1_H5_G100010237_G100010241--2013_08_20_15_53_43	10.6432
1171	Well 1 InSpeck-deep-red beads 0.32% relative intensity	TARA_HCS1_H5_G100010237_G100010241--2013_08_20_15_53_43	9.58704
1172	Well 1 InSpeck-deep-red beads 0.32% relative intensity	TARA_HCS1_H5_G100010237_G100010241--2013_08_20_15_53_43	9.41975
1173	Well 1 InSpeck-deep-red beads 0.32% relative intensity	TARA_HCS1_H5_G100010237_G100010241--2013_08_20_15_53_43	9.95161
1174	Well 1 InSpeck-deep-red beads 0.32% relative intensity	TARA_HCS1_H5_G100010237_G100010241--2013_08_20_15_53_43	9.87805
1175	Well 1 InSpeck-deep-red beads 0.32% relative intensity	TARA_HCS1_H5_G100010237_G100010241--2013_08_20_15_53_43	9.54331
1176	Well 1 InSpeck-deep-red beads 0.32% relative intensity	TARA_HCS1_H5_G100010237_G100010241--2013_08_20_15_53_43	9.59167
1177	Well 1 InSpeck-deep-red beads 0.32% relative intensity	TARA_HCS1_H5_G100010237_G100010241--2013_08_20_15_53_43	9.89076
1178	Well 1 InSpeck-deep-red beads 0.32% relative intensity	TARA_HCS1_H5_G100010237_G100010241--2013_08_20_15_53_43	9.78017
1179	Well 1 InSpeck-deep-red beads 0.32% relative intensity	TARA_HCS1_H5_G100010237_G100010241--2013_08_20_15_53_43	9.30495
1180	Well 1 InSpeck-deep-red beads 0.32% relative intensity	TARA_HCS1_H5_G100010237_G100010241--2013_08_20_15_53_43	9.139
1181	Well 1 InSpeck-deep-red beads 0.32% relative intensity	TARA_HCS1_H5_G100010237_G100010241--2013_08_20_15_53_43	10.0498
1182	Well 1 InSpeck-deep-red beads 0.32% relative intensity	TARA_HCS1_H5_G100010237_G100010241--2013_08_20_15_53_43	9.79918
1183	Well 1 InSpeck-deep-red beads 0.32% relative intensity	TARA_HCS1_H5_G100010237_G100010241--2013_08_20_15_53_43	9.5
1184	Well 1 InSpeck-deep-red beads 0.32% relative intensity	TARA_HCS1_H5_G100010237_G100010241--2013_08_20_15_53_43	10.2408
1185	Well 1 InSpeck-deep-red beads 0.32% relative intensity	TARA_HCS1_H5_G100010237_G100010241--2013_08_20_15_53_43	9.72245
1186	Well 1 InSpeck-deep-red beads 0.32% relative intensity	TARA_HCS1_H5_G100010237_G100010241--2013_08_20_15_53_43	8.61475
1187	Well 1 InSpeck-deep-red beads 0.32% relative intensity	TARA_HCS1_H5_G100010237_G100010241--2013_08_20_15_53_43	8.76378
1188	Well 1 InSpeck-deep-red beads 0.32% relative intensity	TARA_HCS1_H5_G100010237_G100010241--2013_08_20_15_53_43	9.98745
1189	Well 1 InSpeck-deep-red beads 0.32% relative intensity	TARA_HCS1_H5_G100010237_G100010241--2013_08_20_15_53_43	9.44231
1190	Well 1 InSpeck-deep-red beads 0.32% relative intensity	TARA_HCS1_H5_G100010237_G100010241--2013_08_20_15_53_43	10.2298
1191	Well 1 InSpeck-deep-red beads 0.32% relative intensity	TARA_HCS1_H5_G100010237_G100010241--2013_08_20_15_53_43	8.94798
1192	Well 1 InSpeck-deep-red beads 0.32% relative intensity	TARA_HCS1_H5_G100010237_G100010241--2013_08_20_15_53_43	9.91057
1193	Well 1 InSpeck-deep-red beads 0.32% relative intensity	TARA_HCS1_H5_G100010237_G100010241--2013_08_20_15_53_43	10.6737
1194	Well 1 InSpeck-deep-red beads 0.32% relative intensity	TARA_HCS1_H5_G100010237_G100010241--2013_08_20_15_53_43	10.1325
1195	Well 1 InSpeck-deep-red beads 0.32% relative intensity	TARA_HCS1_H5_G100010237_G100010241--2013_08_20_15_53_43	10.0797
1196	Well 1 InSpeck-deep-red beads 0.32% relative intensity	TARA_HCS1_H5_G100010237_G100010241--2013_08_20_15_53_43	9.3682
1197	Well 1 InSpeck-deep-red beads 0.32% relative intensity	TARA_HCS1_H5_G100010237_G100010241--2013_08_20_15_53_43	9.64372
1198	Well 1 InSpeck-deep-red beads 0.32% relative intensity	TARA_HCS1_H5_G100010237_G100010241--2013_08_20_15_53_43	9.61224
1199	Well 1 InSpeck-deep-red beads 0.32% relative intensity	TARA_HCS1_H5_G100010237_G100010241--2013_08_20_15_53_43	10.2094
1200	Well 1 InSpeck-deep-red beads 0.32% relative intensity	TARA_HCS1_H5_G100010237_G100010241--2013_08_20_15_53_43	9.76078
1201	Well 1 InSpeck-deep-red beads 0.32% relative intensity	TARA_HCS1_H5_G100010237_G100010241--2013_08_20_15_53_43	10.5597
1202	Well 1 InSpeck-deep-red beads 0.32% relative intensity	TARA_HCS1_H5_G100010237_G100010241--2013_08_20_15_53_43	9.7551
1203	Well 1 InSpeck-deep-red beads 0.32% relative intensity	TARA_HCS1_H5_G100010237_G100010241--2013_08_20_15_53_43	9.63136
1204	Well 1 InSpeck-deep-red beads 0.32% relative intensity	TARA_HCS1_H5_G100010237_G100010241--2013_08_20_15_53_43	10.1572
1205	Well 1 InSpeck-deep-red beads 0.32% relative intensity	TARA_HCS1_H5_G100010237_G100010241--2013_08_20_15_53_43	9.46484
1206	Well 1 InSpeck-deep-red beads 0.32% relative intensity	TARA_HCS1_H5_G100010237_G100010241--2013_08_20_15_53_43	9.63889
1207	Well 1 InSpeck-deep-red beads 0.32% relative intensity	TARA_HCS1_H5_G100010237_G100010241--2013_08_20_15_53_43	10.0167
1208	Well 1 InSpeck-deep-red beads 0.32% relative intensity	TARA_HCS1_H5_G100010237_G100010241--2013_08_20_15_53_43	10.2204
1209	Well 1 InSpeck-deep-red beads 0.32% relative intensity	TARA_HCS1_H5_G100010237_G100010241--2013_08_20_15_53_43	3.17526
1210	Well 1 InSpeck-deep-red beads 0.32% relative intensity	TARA_HCS1_H5_G100010237_G100010241--2013_08_20_15_53_43	9.86192
1211	Well 1 InSpeck-deep-red beads 0.32% relative intensity	TARA_HCS1_H5_G100010237_G100010241--2013_08_20_15_53_43	10.375
1212	Well 1 InSpeck-deep-red beads 0.32% relative intensity	TARA_HCS1_H5_G100010237_G100010241--2013_08_20_15_53_43	10.0332
1213	Well 1 InSpeck-deep-red beads 0.32% relative intensity	TARA_HCS1_H5_G100010237_G100010241--2013_08_20_15_53_43	10.5542
1214	Well 1 InSpeck-deep-red beads 0.32% relative intensity	TARA_HCS1_H5_G100010237_G100010241--2013_08_20_15_53_43	10.3058
1215	Well 1 InSpeck-deep-red beads 0.32% relative intensity	TARA_HCS1_H5_G100010237_G100010241--2013_08_20_15_53_43	10.3388
1216	Well 1 InSpeck-deep-red beads 0.32% relative intensity	TARA_HCS1_H5_G100010237_G100010241--2013_08_20_15_53_43	10.5081
1217	Well 1 InSpeck-deep-red beads 0.32% relative intensity	TARA_HCS1_H5_G100010237_G100010241--2013_08_20_15_53_43	10.0571
1218	Well 1 InSpeck-deep-red beads 0.32% relative intensity	TARA_HCS1_H5_G100010237_G100010241--2013_08_20_15_53_43	7
1219	Well 1 InSpeck-deep-red beads 0.32% relative intensity	TARA_HCS1_H5_G100010237_G100010241--2013_08_20_15_53_43	9.61983
1220	Well 1 InSpeck-deep-red beads 0.32% relative intensity	TARA_HCS1_H5_G100010237_G100010241--2013_08_20_15_53_43	10.1837
1221	Well 1 InSpeck-deep-red beads 0.32% relative intensity	TARA_HCS1_H5_G100010237_G100010241--2013_08_20_15_53_43	9.50199
1222	Well 1 InSpeck-deep-red beads 0.32% relative intensity	TARA_HCS1_H5_G100010237_G100010241--2013_08_20_15_53_43	10
1223	Well 1 InSpeck-deep-red beads 0.32% relative intensity	TARA_HCS1_H5_G100010237_G100010241--2013_08_20_15_53_43	9.95279
1224	Well 1 InSpeck-deep-red beads 0.32% relative intensity	TARA_HCS1_H5_G100010237_G100010241--2013_08_20_15_53_43	9.19835
1225	Well 1 InSpeck-deep-red beads 0.32% relative intensity	TARA_HCS1_H5_G100010237_G100010241--2013_08_20_15_53_43	10.0127
1226	Well 1 InSpeck-deep-red beads 0.32% relative intensity	TARA_HCS1_H5_G100010237_G100010241--2013_08_20_15_53_43	9.69388
1227	Well 1 InSpeck-deep-red beads 0.32% relative intensity	TARA_HCS1_H5_G100010237_G100010241--2013_08_20_15_53_43	10.6122
1228	Well 1 InSpeck-deep-red beads 0.32% relative intensity	TARA_HCS1_H5_G100010237_G100010241--2013_08_20_15_53_43	9.88163
1229	Well 1 InSpeck-deep-red beads 0.32% relative intensity	TARA_HCS1_H5_G100010237_G100010241--2013_08_20_15_53_43	10.284
1230	Well 1 InSpeck-deep-red beads 0.32% relative intensity	TARA_HCS1_H5_G100010237_G100010241--2013_08_20_15_53_43	10.209
1231	Well 1 InSpeck-deep-red beads 0.32% relative intensity	TARA_HCS1_H5_G100010237_G100010241--2013_08_20_15_53_43	10.5735
1232	Well 1 InSpeck-deep-red beads 0.32% relative intensity	TARA_HCS1_H5_G100010237_G100010241--2013_08_20_15_53_43	9.39754
1233	Well 1 InSpeck-deep-red beads 0.32% relative intensity	TARA_HCS1_H5_G100010237_G100010241--2013_08_20_15_53_43	10.2066
1234	Well 1 InSpeck-deep-red beads 0.32% relative intensity	TARA_HCS1_H5_G100010237_G100010241--2013_08_20_15_53_43	9.56705
1235	Well 1 InSpeck-deep-red beads 0.32% relative intensity	TARA_HCS1_H5_G100010237_G100010241--2013_08_20_15_53_43	10.0085
1236	Well 1 InSpeck-deep-red beads 0.32% relative intensity	TARA_HCS1_H5_G100010237_G100010241--2013_08_20_15_53_43	10.3042
1237	Well 1 InSpeck-deep-red beads 0.32% relative intensity	TARA_HCS1_H5_G100010237_G100010241--2013_08_20_15_53_43	9.2582
1238	Well 1 InSpeck-deep-red beads 0.32% relative intensity	TARA_HCS1_H5_G100010237_G100010241--2013_08_20_15_53_43	9.39806
1239	Well 1 InSpeck-deep-red beads 0.32% relative intensity	TARA_HCS1_H5_G100010237_G100010241--2013_08_20_15_53_43	10.4836
1240	Well 1 InSpeck-deep-red beads 0.32% relative intensity	TARA_HCS1_H5_G100010237_G100010241--2013_08_20_15_53_43	9.59055
1241	Well 1 InSpeck-deep-red beads 0.32% relative intensity	TARA_HCS1_H5_G100010237_G100010241--2013_08_20_15_53_43	10.3563
1242	Well 1 InSpeck-deep-red beads 0.32% relative intensity	TARA_HCS1_H5_G100010237_G100010241--2013_08_20_15_53_43	10.3884
1243	Well 1 InSpeck-deep-red beads 0.32% relative intensity	TARA_HCS1_H5_G100010237_G100010241--2013_08_20_15_53_43	10.0805
1244	Well 1 InSpeck-deep-red beads 0.32% relative intensity	TARA_HCS1_H5_G100010237_G100010241--2013_08_20_15_53_43	4.90378
1245	Well 1 InSpeck-deep-red beads 0.32% relative intensity	TARA_HCS1_H5_G100010237_G100010241--2013_08_20_15_53_43	9.5749
1246	Well 1 InSpeck-deep-red beads 0.32% relative intensity	TARA_HCS1_H5_G100010237_G100010241--2013_08_20_15_53_43	10.5768
1247	Well 1 InSpeck-deep-red beads 0.32% relative intensity	TARA_HCS1_H5_G100010237_G100010241--2013_08_20_15_53_43	9.94779
1248	Well 1 InSpeck-deep-red beads 0.32% relative intensity	TARA_HCS1_H5_G100010237_G100010241--2013_08_20_15_53_43	3.53041
1249	Well 1 InSpeck-deep-red beads 0.32% relative intensity	TARA_HCS1_H5_G100010237_G100010241--2013_08_20_15_53_43	10.2653
1250	Well 1 InSpeck-deep-red beads 0.32% relative intensity	TARA_HCS1_H5_G100010237_G100010241--2013_08_20_15_53_43	10.5063
1251	Well 1 InSpeck-deep-red beads 0.32% relative intensity	TARA_HCS1_H5_G100010237_G100010241--2013_08_20_15_53_43	14.0588
1252	Well 1 InSpeck-deep-red beads 0.32% relative intensity	TARA_HCS1_H5_G100010237_G100010241--2013_08_20_15_53_43	10.5661
1253	Well 1 InSpeck-deep-red beads 0.32% relative intensity	TARA_HCS1_H5_G100010237_G100010241--2013_08_20_15_53_43	9.61315
1254	Well 1 InSpeck-deep-red beads 0.32% relative intensity	TARA_HCS1_H5_G100010237_G100010241--2013_08_20_15_53_43	9.96371
1255	Well 1 InSpeck-deep-red beads 0.32% relative intensity	TARA_HCS1_H5_G100010237_G100010241--2013_08_20_15_53_43	10.0496
1256	Well 1 InSpeck-deep-red beads 0.32% relative intensity	TARA_HCS1_H5_G100010237_G100010241--2013_08_20_15_53_43	10.7407
1257	Well 1 InSpeck-deep-red beads 0.32% relative intensity	TARA_HCS1_H5_G100010237_G100010241--2013_08_20_15_53_43	8.81467
1258	Well 1 InSpeck-deep-red beads 0.32% relative intensity	TARA_HCS1_H5_G100010237_G100010241--2013_08_20_15_53_43	10.1
1259	Well 1 InSpeck-deep-red beads 0.32% relative intensity	TARA_HCS1_H5_G100010237_G100010241--2013_08_20_15_53_43	10.6337
1260	Well 1 InSpeck-deep-red beads 0.32% relative intensity	TARA_HCS1_H5_G100010237_G100010241--2013_08_20_15_53_43	10.0551
1261	Well 1 InSpeck-deep-red beads 0.32% relative intensity	TARA_HCS1_H5_G100010237_G100010241--2013_08_20_15_53_43	10.6066
1262	Well 1 InSpeck-deep-red beads 0.32% relative intensity	TARA_HCS1_H5_G100010237_G100010241--2013_08_20_15_53_43	10.2636
1263	Well 1 InSpeck-deep-red beads 0.32% relative intensity	TARA_HCS1_H5_G100010237_G100010241--2013_08_20_15_53_43	9.79835
1264	Well 1 InSpeck-deep-red beads 0.32% relative intensity	TARA_HCS1_H5_G100010237_G100010241--2013_08_20_15_53_43	9.96356
1265	Well 1 InSpeck-deep-red beads 0.32% relative intensity	TARA_HCS1_H5_G100010237_G100010241--2013_08_20_15_53_43	9.86008
1266	Well 1 InSpeck-deep-red beads 0.32% relative intensity	TARA_HCS1_H5_G100010237_G100010241--2013_08_20_15_53_43	10.344
1267	Well 1 InSpeck-deep-red beads 0.32% relative intensity	TARA_HCS1_H5_G100010237_G100010241--2013_08_20_15_53_43	9.8677
1268	Well 1 InSpeck-deep-red beads 0.32% relative intensity	TARA_HCS1_H5_G100010237_G100010241--2013_08_20_15_53_43	8.81081
1269	Well 1 InSpeck-deep-red beads 0.32% relative intensity	TARA_HCS1_H5_G100010237_G100010241--2013_08_20_15_53_43	10.6639
1270	Well 1 InSpeck-deep-red beads 0.32% relative intensity	TARA_HCS1_H5_G100010237_G100010241--2013_08_20_15_53_43	10.2816
1271	Well 1 InSpeck-deep-red beads 0.32% relative intensity	TARA_HCS1_H5_G100010237_G100010241--2013_08_20_15_53_43	9.55512
1272	Well 1 InSpeck-deep-red beads 0.32% relative intensity	TARA_HCS1_H5_G100010237_G100010241--2013_08_20_15_53_43	11.3476
1273	Well 1 InSpeck-deep-red beads 0.32% relative intensity	TARA_HCS1_H5_G100010237_G100010241--2013_08_20_15_53_43	9.85472
1274	Well 1 InSpeck-deep-red beads 0.32% relative intensity	TARA_HCS1_H5_G100010237_G100010241--2013_08_20_15_53_43	9.784
1275	Well 1 InSpeck-deep-red beads 0.32% relative intensity	TARA_HCS1_H5_G100010237_G100010241--2013_08_20_15_53_43	5.90984
1276	Well 1 InSpeck-deep-red beads 0.32% relative intensity	TARA_HCS1_H5_G100010237_G100010241--2013_08_20_15_53_43	9.65849
1277	Well 1 InSpeck-deep-red beads 0.32% relative intensity	TARA_HCS1_H5_G100010237_G100010241--2013_08_20_15_53_43	9.59127
1278	Well 1 InSpeck-deep-red beads 0.32% relative intensity	TARA_HCS1_H5_G100010237_G100010241--2013_08_20_15_53_43	10.0203
1279	Well 1 InSpeck-deep-red beads 0.32% relative intensity	TARA_HCS1_H5_G100010237_G100010241--2013_08_20_15_53_43	9.1358
1280	Well 1 InSpeck-deep-red beads 0.32% relative intensity	TARA_HCS1_H5_G100010237_G100010241--2013_08_20_15_53_43	9.7623
1281	Well 1 InSpeck-deep-red beads 0.32% relative intensity	TARA_HCS1_H5_G100010237_G100010241--2013_08_20_15_53_43	9.45344
1282	Well 1 InSpeck-deep-red beads 0.32% relative intensity	TARA_HCS1_H5_G100010237_G100010241--2013_08_20_15_53_43	10.0806
1283	Well 1 InSpeck-deep-red beads 0.32% relative intensity	TARA_HCS1_H5_G100010237_G100010241--2013_08_20_15_53_43	9.9187
1284	Well 1 InSpeck-deep-red beads 0.32% relative intensity	TARA_HCS1_H5_G100010237_G100010241--2013_08_20_15_53_43	10.3415
1285	Well 1 InSpeck-deep-red beads 0.32% relative intensity	TARA_HCS1_H5_G100010237_G100010241--2013_08_20_15_53_43	10.0163
1286	Well 1 InSpeck-deep-red beads 0.32% relative intensity	TARA_HCS1_H5_G100010237_G100010241--2013_08_20_15_53_43	9.10989
1287	Well 1 InSpeck-deep-red beads 0.32% relative intensity	TARA_HCS1_H5_G100010237_G100010241--2013_08_20_15_53_43	10.188
1288	Well 1 InSpeck-deep-red beads 0.32% relative intensity	TARA_HCS1_H5_G100010237_G100010241--2013_08_20_15_53_43	9.92713
1289	Well 1 InSpeck-deep-red beads 0.32% relative intensity	TARA_HCS1_H5_G100010237_G100010241--2013_08_20_15_53_43	10.1083
1290	Well 1 InSpeck-deep-red beads 0.32% relative intensity	TARA_HCS1_H5_G100010237_G100010241--2013_08_20_15_53_43	9.75097
1291	Well 1 InSpeck-deep-red beads 0.32% relative intensity	TARA_HCS1_H5_G100010237_G100010241--2013_08_20_15_53_43	9.74118
1292	Well 1 InSpeck-deep-red beads 0.32% relative intensity	TARA_HCS1_H5_G100010237_G100010241--2013_08_20_15_53_43	10.5592
1293	Well 1 InSpeck-deep-red beads 0.32% relative intensity	TARA_HCS1_H5_G100010237_G100010241--2013_08_20_15_53_43	9.69466
1294	Well 1 InSpeck-deep-red beads 0.32% relative intensity	TARA_HCS1_H5_G100010237_G100010241--2013_08_20_15_53_43	10.119
1295	Well 1 InSpeck-deep-red beads 0.32% relative intensity	TARA_HCS1_H5_G100010237_G100010241--2013_08_20_15_53_43	9.73577
1296	Well 1 InSpeck-deep-red beads 0.32% relative intensity	TARA_HCS1_H5_G100010237_G100010241--2013_08_20_15_53_43	10.2158
1297	Well 1 InSpeck-deep-red beads 0.32% relative intensity	TARA_HCS1_H5_G100010237_G100010241--2013_08_20_15_53_43	9.70518
1298	Well 1 InSpeck-deep-red beads 0.32% relative intensity	TARA_HCS1_H5_G100010237_G100010241--2013_08_20_15_53_43	10.0731
1299	Well 1 InSpeck-deep-red beads 0.32% relative intensity	TARA_HCS1_H5_G100010237_G100010241--2013_08_20_15_53_43	10.0751
1300	Well 1 InSpeck-deep-red beads 0.32% relative intensity	TARA_HCS1_H5_G100010237_G100010241--2013_08_20_15_53_43	9.29845
1301	Well 1 InSpeck-deep-red beads 0.32% relative intensity	TARA_HCS1_H5_G100010237_G100010241--2013_08_20_15_53_43	10.498
1302	Well 1 InSpeck-deep-red beads 0.32% relative intensity	TARA_HCS1_H5_G100010237_G100010241--2013_08_20_15_53_43	10.3223
1303	Well 1 InSpeck-deep-red beads 0.32% relative intensity	TARA_HCS1_H5_G100010237_G100010241--2013_08_20_15_53_43	10.1844
1304	Well 1 InSpeck-deep-red beads 0.32% relative intensity	TARA_HCS1_H5_G100010237_G100010241--2013_08_20_15_53_43	10.0512
1305	Well 1 InSpeck-deep-red beads 0.32% relative intensity	TARA_HCS1_H5_G100010237_G100010241--2013_08_20_15_53_43	10.0565
1306	Well 1 InSpeck-deep-red beads 0.32% relative intensity	TARA_HCS1_H5_G100010237_G100010241--2013_08_20_15_53_43	10.0518
1307	Well 1 InSpeck-deep-red beads 0.32% relative intensity	TARA_HCS1_H5_G100010237_G100010241--2013_08_20_15_53_43	9.51383
1308	Well 1 InSpeck-deep-red beads 0.32% relative intensity	TARA_HCS1_H5_G100010237_G100010241--2013_08_20_15_53_43	10.2231
1309	Well 1 InSpeck-deep-red beads 0.32% relative intensity	TARA_HCS1_H5_G100010237_G100010241--2013_08_20_15_53_43	4.50224
1310	Well 1 InSpeck-deep-red beads 0.32% relative intensity	TARA_HCS1_H5_G100010237_G100010241--2013_08_20_15_53_43	10.0717
1311	Well 1 InSpeck-deep-red beads 0.32% relative intensity	TARA_HCS1_H5_G100010237_G100010241--2013_08_20_15_53_43	9.30435
1312	Well 1 InSpeck-deep-red beads 0.32% relative intensity	TARA_HCS1_H5_G100010237_G100010241--2013_08_20_15_53_43	9.90837
1313	Well 1 InSpeck-deep-red beads 0.32% relative intensity	TARA_HCS1_H5_G100010237_G100010241--2013_08_20_15_53_43	9.82955
1314	Well 1 InSpeck-deep-red beads 0.32% relative intensity	TARA_HCS1_H5_G100010237_G100010241--2013_08_20_15_53_43	9.996
1315	Well 1 InSpeck-deep-red beads 0.32% relative intensity	TARA_HCS1_H5_G100010237_G100010241--2013_08_20_15_53_43	10.1694
1316	Well 1 InSpeck-deep-red beads 0.32% relative intensity	TARA_HCS1_H5_G100010237_G100010241--2013_08_20_15_53_43	9.8498
1317	Well 1 InSpeck-deep-red beads 0.32% relative intensity	TARA_HCS1_H5_G100010237_G100010241--2013_08_20_15_53_43	9.60317
1318	Well 1 InSpeck-deep-red beads 0.32% relative intensity	TARA_HCS1_H5_G100010237_G100010241--2013_08_20_15_53_43	9.80153
1319	Well 1 InSpeck-deep-red beads 0.32% relative intensity	TARA_HCS1_H5_G100010237_G100010241--2013_08_20_15_53_43	9.75794
1320	Well 1 InSpeck-deep-red beads 0.32% relative intensity	TARA_HCS1_H5_G100010237_G100010241--2013_08_20_15_53_43	9.824
1321	Well 1 InSpeck-deep-red beads 0.32% relative intensity	TARA_HCS1_H5_G100010237_G100010241--2013_08_20_15_53_43	10.1767
1322	Well 1 InSpeck-deep-red beads 0.32% relative intensity	TARA_HCS1_H5_G100010237_G100010241--2013_08_20_15_53_43	9.43725
1323	Well 1 InSpeck-deep-red beads 0.32% relative intensity	TARA_HCS1_H5_G100010237_G100010241--2013_08_20_15_53_43	9.4585
1324	Well 1 InSpeck-deep-red beads 0.32% relative intensity	TARA_HCS1_H5_G100010237_G100010241--2013_08_20_15_53_43	10.2519
1325	Well 1 InSpeck-deep-red beads 0.32% relative intensity	TARA_HCS1_H5_G100010237_G100010241--2013_08_20_15_53_43	10.1514
1326	Well 1 InSpeck-deep-red beads 0.32% relative intensity	TARA_HCS1_H5_G100010237_G100010241--2013_08_20_15_53_43	9.61004
1327	Well 1 InSpeck-deep-red beads 0.32% relative intensity	TARA_HCS1_H5_G100010237_G100010241--2013_08_20_15_53_43	9.37349
1328	Well 1 InSpeck-deep-red beads 0.32% relative intensity	TARA_HCS1_H5_G100010237_G100010241--2013_08_20_15_53_43	9.54365
1329	Well 1 InSpeck-deep-red beads 0.32% relative intensity	TARA_HCS1_H5_G100010237_G100010241--2013_08_20_15_53_43	9.30268
1330	Well 1 InSpeck-deep-red beads 0.32% relative intensity	TARA_HCS1_H5_G100010237_G100010241--2013_08_20_15_53_43	10.1102
1331	Well 1 InSpeck-deep-red beads 0.32% relative intensity	TARA_HCS1_H5_G100010237_G100010241--2013_08_20_15_53_43	9.73913
1332	Well 1 InSpeck-deep-red beads 0.32% relative intensity	TARA_HCS1_H5_G100010237_G100010241--2013_08_20_15_53_43	9.98406
1333	Well 1 InSpeck-deep-red beads 0.32% relative intensity	TARA_HCS1_H5_G100010237_G100010241--2013_08_20_15_53_43	10.0469
1334	Well 1 InSpeck-deep-red beads 0.32% relative intensity	TARA_HCS1_H5_G100010237_G100010241--2013_08_20_15_53_43	9.64706
1335	Well 1 InSpeck-deep-red beads 0.32% relative intensity	TARA_HCS1_H5_G100010237_G100010241--2013_08_20_15_53_43	9.57312
1336	Well 1 InSpeck-deep-red beads 0.32% relative intensity	TARA_HCS1_H5_G100010237_G100010241--2013_08_20_15_53_43	9.70612
1337	Well 1 InSpeck-deep-red beads 0.32% relative intensity	TARA_HCS1_H5_G100010237_G100010241--2013_08_20_15_53_43	10.112
1338	Well 1 InSpeck-deep-red beads 0.32% relative intensity	TARA_HCS1_H5_G100010237_G100010241--2013_08_20_15_53_43	8.97908
1339	Well 1 InSpeck-deep-red beads 0.32% relative intensity	TARA_HCS1_H5_G100010237_G100010241--2013_08_20_15_53_43	9.38672
1340	Well 1 InSpeck-deep-red beads 0.32% relative intensity	TARA_HCS1_H5_G100010237_G100010241--2013_08_20_15_53_43	9.36863
1341	Well 1 InSpeck-deep-red beads 0.32% relative intensity	TARA_HCS1_H5_G100010237_G100010241--2013_08_20_15_53_43	9.40711
1342	Well 1 InSpeck-deep-red beads 0.32% relative intensity	TARA_HCS1_H5_G100010237_G100010241--2013_08_20_15_53_43	9.49402
1343	Well 1 InSpeck-deep-red beads 0.32% relative intensity	TARA_HCS1_H5_G100010237_G100010241--2013_08_20_15_53_43	9.38314
1344	Well 1 InSpeck-deep-red beads 0.32% relative intensity	TARA_HCS1_H5_G100010237_G100010241--2013_08_20_15_53_43	10.3469
1345	Well 1 InSpeck-deep-red beads 0.32% relative intensity	TARA_HCS1_H5_G100010237_G100010241--2013_08_20_15_53_43	8.77108
1346	Well 1 InSpeck-deep-red beads 0.32% relative intensity	TARA_HCS1_H5_G100010237_G100010241--2013_08_20_15_53_43	9.09921
1347	Well 1 InSpeck-deep-red beads 0.32% relative intensity	TARA_HCS1_H5_G100010237_G100010241--2013_08_20_15_53_43	9.72222
1348	Well 1 InSpeck-deep-red beads 0.32% relative intensity	TARA_HCS1_H5_G100010237_G100010241--2013_08_20_15_53_43	9.46559
1349	Well 1 InSpeck-deep-red beads 0.32% relative intensity	TARA_HCS1_H5_G100010237_G100010241--2013_08_20_15_53_43	9.70817
1350	Well 1 InSpeck-deep-red beads 0.32% relative intensity	TARA_HCS1_H5_G100010237_G100010241--2013_08_20_15_53_43	7.35948
1351	Well 1 InSpeck-deep-red beads 0.32% relative intensity	TARA_HCS1_H5_G100010237_G100010241--2013_08_20_15_53_43	10.1235
1352	Well 1 InSpeck-deep-red beads 0.32% relative intensity	TARA_HCS1_H5_G100010237_G100010241--2013_08_20_15_53_43	8.86381
1353	Well 1 InSpeck-deep-red beads 0.32% relative intensity	TARA_HCS1_H5_G100010237_G100010241--2013_08_20_15_53_43	9.75
1354	Well 1 InSpeck-deep-red beads 0.32% relative intensity	TARA_HCS1_H5_G100010237_G100010241--2013_08_20_15_53_43	3.0514
1355	Well 1 InSpeck-deep-red beads 0.32% relative intensity	TARA_HCS1_H5_G100010237_G100010241--2013_08_20_15_53_43	6.61776
1356	Well 1 InSpeck-deep-red beads 0.32% relative intensity	TARA_HCS1_H5_G100010237_G100010241--2013_08_20_15_53_43	3.87841
1357	Well 1 InSpeck-deep-red beads 0.32% relative intensity	TARA_HCS1_H5_G100010237_G100010241--2013_08_20_15_53_43	9.31695
1358	Well 1 InSpeck-deep-red beads 0.32% relative intensity	TARA_HCS1_H5_G100010237_G100010241--2013_08_20_15_53_43	7.8595
1359	Well 1 InSpeck-deep-red beads 0.32% relative intensity	TARA_HCS1_H5_G100010237_G100010241--2013_08_20_15_53_43	7.36475
1360	Well 1 InSpeck-deep-red beads 0.32% relative intensity	TARA_HCS1_H5_G100010237_G100010241--2013_08_20_15_53_43	7.72574
1361	Well 1 InSpeck-deep-red beads 0.32% relative intensity	TARA_HCS1_H5_G100010237_G100010241--2013_08_20_15_53_43	6.52988
1362	Well 1 InSpeck-deep-red beads 0.32% relative intensity	TARA_HCS1_H5_G100010237_G100010241--2013_08_20_15_53_43	2.17548
1363	Well 1 InSpeck-deep-red beads 0.32% relative intensity	TARA_HCS1_H5_G100010237_G100010241--2013_08_20_15_53_43	7.58964
1364	Well 1 InSpeck-deep-red beads 0.32% relative intensity	TARA_HCS1_H5_G100010237_G100010241--2013_08_20_15_53_43	7.11067
1365	Well 1 InSpeck-deep-red beads 0.32% relative intensity	TARA_HCS1_H5_G100010237_G100010241--2013_08_20_15_53_43	7.80165
1366	Well 1 InSpeck-deep-red beads 0.32% relative intensity	TARA_HCS1_H5_G100010237_G100010241--2013_08_20_15_53_43	6.87347
1367	Well 1 InSpeck-deep-red beads 0.32% relative intensity	TARA_HCS1_H5_G100010237_G100010241--2013_08_20_15_53_43	5.61111
1368	Well 1 InSpeck-deep-red beads 0.32% relative intensity	TARA_HCS1_H5_G100010237_G100010241--2013_08_20_15_53_43	6.88115
1369	Well 1 InSpeck-deep-red beads 0.32% relative intensity	TARA_HCS1_H5_G100010237_G100010241--2013_08_20_15_53_43	7.61538
1370	Well 1 InSpeck-deep-red beads 0.32% relative intensity	TARA_HCS1_H5_G100010237_G100010241--2013_08_20_15_53_43	7.57769
1371	Well 1 InSpeck-deep-red beads 0.32% relative intensity	TARA_HCS1_H5_G100010237_G100010241--2013_08_20_15_53_43	7.88703
1372	Well 1 InSpeck-deep-red beads 0.32% relative intensity	TARA_HCS1_H5_G100010237_G100010241--2013_08_20_15_53_43	7.21774
1373	Well 1 InSpeck-deep-red beads 0.32% relative intensity	TARA_HCS1_H5_G100010237_G100010241--2013_08_20_15_53_43	7.02041
1374	Well 1 InSpeck-deep-red beads 0.32% relative intensity	TARA_HCS1_H5_G100010237_G100010241--2013_08_20_15_53_43	7.57563
1375	Well 1 InSpeck-deep-red beads 0.32% relative intensity	TARA_HCS1_H5_G100010237_G100010241--2013_08_20_15_53_43	7.52174
1376	Well 1 InSpeck-deep-red beads 0.32% relative intensity	TARA_HCS1_H5_G100010237_G100010241--2013_08_20_15_53_43	7.31707
1377	Well 1 InSpeck-deep-red beads 0.32% relative intensity	TARA_HCS1_H5_G100010237_G100010241--2013_08_20_15_53_43	3.82031
1378	Well 1 InSpeck-deep-red beads 0.32% relative intensity	TARA_HCS1_H5_G100010237_G100010241--2013_08_20_15_53_43	7.66239
1379	Well 1 InSpeck-deep-red beads 0.32% relative intensity	TARA_HCS1_H5_G100010237_G100010241--2013_08_20_15_53_43	4.30435
1380	Well 1 InSpeck-deep-red beads 0.32% relative intensity	TARA_HCS1_H5_G100010237_G100010241--2013_08_20_15_53_43	7.75304
1381	Well 1 InSpeck-deep-red beads 0.32% relative intensity	TARA_HCS1_H5_G100010237_G100010241--2013_08_20_15_53_43	7.87097
1382	Well 1 InSpeck-deep-red beads 0.32% relative intensity	TARA_HCS1_H5_G100010237_G100010241--2013_08_20_15_53_43	8.24051
1383	Well 1 InSpeck-deep-red beads 0.32% relative intensity	TARA_HCS1_H5_G100010237_G100010241--2013_08_20_15_53_43	7.84362
1384	Well 1 InSpeck-deep-red beads 0.32% relative intensity	TARA_HCS1_H5_G100010237_G100010241--2013_08_20_15_53_43	7.98723
1385	Well 1 InSpeck-deep-red beads 0.32% relative intensity	TARA_HCS1_H5_G100010237_G100010241--2013_08_20_15_53_43	6.77395
1386	Well 1 InSpeck-deep-red beads 0.32% relative intensity	TARA_HCS1_H5_G100010237_G100010241--2013_08_20_15_53_43	7.21687
1387	Well 1 InSpeck-deep-red beads 0.32% relative intensity	TARA_HCS1_H5_G100010237_G100010241--2013_08_20_15_53_43	8.23629
1388	Well 1 InSpeck-deep-red beads 0.32% relative intensity	TARA_HCS1_H5_G100010237_G100010241--2013_08_20_15_53_43	7.2766
1389	Well 1 InSpeck-deep-red beads 0.32% relative intensity	TARA_HCS1_H5_G100010237_G100010241--2013_08_20_15_53_43	7.91102
1390	Well 1 InSpeck-deep-red beads 0.32% relative intensity	TARA_HCS1_H5_G100010237_G100010241--2013_08_20_15_53_43	8.31818
1391	Well 1 InSpeck-deep-red beads 0.32% relative intensity	TARA_HCS1_H5_G100010237_G100010241--2013_08_20_15_53_43	8.28571
1392	Well 1 InSpeck-deep-red beads 0.32% relative intensity	TARA_HCS1_H5_G100010237_G100010241--2013_08_20_15_53_43	8.4728
1393	Well 1 InSpeck-deep-red beads 0.32% relative intensity	TARA_HCS1_H5_G100010237_G100010241--2013_08_20_15_53_43	7.116
1394	Well 1 InSpeck-deep-red beads 0.32% relative intensity	TARA_HCS1_H5_G100010237_G100010241--2013_08_20_15_53_43	7.99592
1395	Well 1 InSpeck-deep-red beads 0.32% relative intensity	TARA_HCS1_H5_G100010237_G100010241--2013_08_20_15_53_43	7.41036
1396	Well 1 InSpeck-deep-red beads 0.32% relative intensity	TARA_HCS1_H5_G100010237_G100010241--2013_08_20_15_53_43	4.52703
1397	Well 1 InSpeck-deep-red beads 0.32% relative intensity	TARA_HCS1_H5_G100010237_G100010241--2013_08_20_15_53_43	8.98291
1398	Well 1 InSpeck-deep-red beads 0.32% relative intensity	TARA_HCS1_H5_G100010237_G100010241--2013_08_20_15_53_43	7.7037
1399	Well 1 InSpeck-deep-red beads 0.32% relative intensity	TARA_HCS1_H5_G100010237_G100010241--2013_08_20_15_53_43	8.47303
1400	Well 1 InSpeck-deep-red beads 0.32% relative intensity	TARA_HCS1_H5_G100010237_G100010241--2013_08_20_15_53_43	7.93333
1401	Well 1 InSpeck-deep-red beads 0.32% relative intensity	TARA_HCS1_H5_G100010237_G100010241--2013_08_20_15_53_43	7.54622
1402	Well 1 InSpeck-deep-red beads 0.32% relative intensity	TARA_HCS1_H5_G100010237_G100010241--2013_08_20_15_53_43	7.98354
1403	Well 1 InSpeck-deep-red beads 0.32% relative intensity	TARA_HCS1_H5_G100010237_G100010241--2013_08_20_15_53_43	7.39837
1404	Well 1 InSpeck-deep-red beads 0.32% relative intensity	TARA_HCS1_H5_G100010237_G100010241--2013_08_20_15_53_43	7.64979
1405	Well 1 InSpeck-deep-red beads 0.32% relative intensity	TARA_HCS1_H5_G100010237_G100010241--2013_08_20_15_53_43	8.1157
1406	Well 1 InSpeck-deep-red beads 0.32% relative intensity	TARA_HCS1_H5_G100010237_G100010241--2013_08_20_15_53_43	8.02058
1407	Well 1 InSpeck-deep-red beads 0.32% relative intensity	TARA_HCS1_H5_G100010237_G100010241--2013_08_20_15_53_43	8.67611
1408	Well 1 InSpeck-deep-red beads 0.32% relative intensity	TARA_HCS1_H5_G100010237_G100010241--2013_08_20_15_53_43	6.4625
1409	Well 1 InSpeck-deep-red beads 0.32% relative intensity	TARA_HCS1_H5_G100010237_G100010241--2013_08_20_15_53_43	7.7992
1410	Well 1 InSpeck-deep-red beads 0.32% relative intensity	TARA_HCS1_H5_G100010237_G100010241--2013_08_20_15_53_43	8.64979
1411	Well 1 InSpeck-deep-red beads 0.32% relative intensity	TARA_HCS1_H5_G100010237_G100010241--2013_08_20_15_53_43	8.34979
1412	Well 1 InSpeck-deep-red beads 0.32% relative intensity	TARA_HCS1_H5_G100010237_G100010241--2013_08_20_15_53_43	2.85642
1413	Well 1 InSpeck-deep-red beads 0.32% relative intensity	TARA_HCS1_H5_G100010237_G100010241--2013_08_20_15_53_43	6.14505
1414	Well 1 InSpeck-deep-red beads 0.32% relative intensity	TARA_HCS1_H5_G100010237_G100010241--2013_08_20_15_53_43	8.11814
1415	Well 1 InSpeck-deep-red beads 0.32% relative intensity	TARA_HCS1_H5_G100010237_G100010241--2013_08_20_15_53_43	4.07042
1416	Well 1 InSpeck-deep-red beads 0.32% relative intensity	TARA_HCS1_H5_G100010237_G100010241--2013_08_20_15_53_43	8.1753
1417	Well 1 InSpeck-deep-red beads 0.32% relative intensity	TARA_HCS1_H5_G100010237_G100010241--2013_08_20_15_53_43	8.07317
1418	Well 1 InSpeck-deep-red beads 0.32% relative intensity	TARA_HCS1_H5_G100010237_G100010241--2013_08_20_15_53_43	7.33607
1419	Well 1 InSpeck-deep-red beads 0.32% relative intensity	TARA_HCS1_H5_G100010237_G100010241--2013_08_20_15_53_43	4.89555
1420	Well 1 InSpeck-deep-red beads 0.32% relative intensity	TARA_HCS1_H5_G100010237_G100010241--2013_08_20_15_53_43	7.94694
1421	Well 1 InSpeck-deep-red beads 0.32% relative intensity	TARA_HCS1_H5_G100010237_G100010241--2013_08_20_15_53_43	8.19068
1422	Well 1 InSpeck-deep-red beads 0.32% relative intensity	TARA_HCS1_H5_G100010237_G100010241--2013_08_20_15_53_43	8.29046
1423	Well 1 InSpeck-deep-red beads 0.32% relative intensity	TARA_HCS1_H5_G100010237_G100010241--2013_08_20_15_53_43	7.82716
1424	Well 1 InSpeck-deep-red beads 0.32% relative intensity	TARA_HCS1_H5_G100010237_G100010241--2013_08_20_15_53_43	5.41003
1425	Well 1 InSpeck-deep-red beads 0.32% relative intensity	TARA_HCS1_H5_G100010237_G100010241--2013_08_20_15_53_43	7.69388
1426	Well 1 InSpeck-deep-red beads 0.32% relative intensity	TARA_HCS1_H5_G100010237_G100010241--2013_08_20_15_53_43	7.29249
1427	Well 1 InSpeck-deep-red beads 0.32% relative intensity	TARA_HCS1_H5_G100010237_G100010241--2013_08_20_15_53_43	3.78453
1428	Well 1 InSpeck-deep-red beads 0.32% relative intensity	TARA_HCS1_H5_G100010237_G100010241--2013_08_20_15_53_43	8.27917
1429	Well 1 InSpeck-deep-red beads 0.32% relative intensity	TARA_HCS1_H5_G100010237_G100010241--2013_08_20_15_53_43	8.5279
1430	Well 1 InSpeck-deep-red beads 0.32% relative intensity	TARA_HCS1_H5_G100010237_G100010241--2013_08_20_15_53_43	7.89069
1431	Well 1 InSpeck-deep-red beads 0.32% relative intensity	TARA_HCS1_H5_G100010237_G100010241--2013_08_20_15_53_43	8.23361
1432	Well 1 InSpeck-deep-red beads 0.32% relative intensity	TARA_HCS1_H5_G100010237_G100010241--2013_08_20_15_53_43	7.10769
1433	Well 1 InSpeck-deep-red beads 0.32% relative intensity	TARA_HCS1_H5_G100010237_G100010241--2013_08_20_15_53_43	7.96667
1434	Well 1 InSpeck-deep-red beads 0.32% relative intensity	TARA_HCS1_H5_G100010237_G100010241--2013_08_20_15_53_43	3.78903
1435	Well 1 InSpeck-deep-red beads 0.32% relative intensity	TARA_HCS1_H5_G100010237_G100010241--2013_08_20_15_53_43	8.36327
1436	Well 1 InSpeck-deep-red beads 0.32% relative intensity	TARA_HCS1_H5_G100010237_G100010241--2013_08_20_15_53_43	8.13878
1437	Well 1 InSpeck-deep-red beads 0.32% relative intensity	TARA_HCS1_H5_G100010237_G100010241--2013_08_20_15_53_43	8.4661
1438	Well 1 InSpeck-deep-red beads 0.32% relative intensity	TARA_HCS1_H5_G100010237_G100010241--2013_08_20_15_53_43	8.18341
1439	Well 1 InSpeck-deep-red beads 0.32% relative intensity	TARA_HCS1_H5_G100010237_G100010241--2013_08_20_15_53_43	8.4898
1440	Well 1 InSpeck-deep-red beads 0.32% relative intensity	TARA_HCS1_H5_G100010237_G100010241--2013_08_20_15_53_43	8.1281
1441	Well 1 InSpeck-deep-red beads 0.32% relative intensity	TARA_HCS1_H5_G100010237_G100010241--2013_08_20_15_53_43	5.61
1442	Well 1 InSpeck-deep-red beads 0.32% relative intensity	TARA_HCS1_H5_G100010237_G100010241--2013_08_20_15_53_43	8.15079
1443	Well 1 InSpeck-deep-red beads 0.32% relative intensity	TARA_HCS1_H5_G100010237_G100010241--2013_08_20_15_53_43	8.20732
1444	Well 1 InSpeck-deep-red beads 0.32% relative intensity	TARA_HCS1_H5_G100010237_G100010241--2013_08_20_15_53_43	8.5
1445	Well 1 InSpeck-deep-red beads 0.32% relative intensity	TARA_HCS1_H5_G100010237_G100010241--2013_08_20_15_53_43	8.228
1446	Well 1 InSpeck-deep-red beads 0.32% relative intensity	TARA_HCS1_H5_G100010237_G100010241--2013_08_20_15_53_43	7.40486
1447	Well 1 InSpeck-deep-red beads 0.32% relative intensity	TARA_HCS1_H5_G100010237_G100010241--2013_08_20_15_53_43	5.00224
1448	Well 1 InSpeck-deep-red beads 0.32% relative intensity	TARA_HCS1_H5_G100010237_G100010241--2013_08_20_15_53_43	8.1551
1449	Well 1 InSpeck-deep-red beads 0.32% relative intensity	TARA_HCS1_H5_G100010237_G100010241--2013_08_20_15_53_43	8.09237
1450	Well 1 InSpeck-deep-red beads 0.32% relative intensity	TARA_HCS1_H5_G100010237_G100010241--2013_08_20_15_53_43	7.32227
1451	Well 1 InSpeck-deep-red beads 0.32% relative intensity	TARA_HCS1_H5_G100010237_G100010241--2013_08_20_15_53_43	8.29661
1452	Well 1 InSpeck-deep-red beads 0.32% relative intensity	TARA_HCS1_H5_G100010237_G100010241--2013_08_20_15_53_43	5.075
1453	Well 1 InSpeck-deep-red beads 0.32% relative intensity	TARA_HCS1_H5_G100010237_G100010241--2013_08_20_15_53_43	7.95102
1454	Well 1 InSpeck-deep-red beads 0.32% relative intensity	TARA_HCS1_H5_G100010237_G100010241--2013_08_20_15_53_43	8.09717
1455	Well 1 InSpeck-deep-red beads 0.32% relative intensity	TARA_HCS1_H5_G100010237_G100010241--2013_08_20_15_53_43	7.95397
1456	Well 1 InSpeck-deep-red beads 0.32% relative intensity	TARA_HCS1_H5_G100010237_G100010241--2013_08_20_15_53_43	6.34294
1457	Well 1 InSpeck-deep-red beads 0.32% relative intensity	TARA_HCS1_H5_G100010237_G100010241--2013_08_20_15_53_43	7.92623
1458	Well 1 InSpeck-deep-red beads 0.32% relative intensity	TARA_HCS1_H5_G100010237_G100010241--2013_08_20_15_53_43	8.10204
1459	Well 1 InSpeck-deep-red beads 0.32% relative intensity	TARA_HCS1_H5_G100010237_G100010241--2013_08_20_15_53_43	3.86809
1460	Well 1 InSpeck-deep-red beads 0.32% relative intensity	TARA_HCS1_H5_G100010237_G100010241--2013_08_20_15_53_43	7.37522
1461	Well 1 InSpeck-deep-red beads 0.32% relative intensity	TARA_HCS1_H5_G100010237_G100010241--2013_08_20_15_53_43	8.46275
1462	Well 1 InSpeck-deep-red beads 0.32% relative intensity	TARA_HCS1_H5_G100010237_G100010241--2013_08_20_15_53_43	3.83228
1463	Well 1 InSpeck-deep-red beads 0.32% relative intensity	TARA_HCS1_H5_G100010237_G100010241--2013_08_20_15_53_43	5.68182
1464	Well 1 InSpeck-deep-red beads 0.32% relative intensity	TARA_HCS1_H5_G100010237_G100010241--2013_08_20_15_53_43	8.13765
1465	Well 1 InSpeck-deep-red beads 0.32% relative intensity	TARA_HCS1_H5_G100010237_G100010241--2013_08_20_15_53_43	8.36032
1466	Well 1 InSpeck-deep-red beads 0.32% relative intensity	TARA_HCS1_H5_G100010237_G100010241--2013_08_20_15_53_43	3.39929
1467	Well 1 InSpeck-deep-red beads 0.32% relative intensity	TARA_HCS1_H5_G100010237_G100010241--2013_08_20_15_53_43	8.4
1468	Well 1 InSpeck-deep-red beads 0.32% relative intensity	TARA_HCS1_H5_G100010237_G100010241--2013_08_20_15_53_43	8.32283
1469	Well 1 InSpeck-deep-red beads 0.32% relative intensity	TARA_HCS1_H5_G100010237_G100010241--2013_08_20_15_53_43	7.55914
1470	Well 1 InSpeck-deep-red beads 0.32% relative intensity	TARA_HCS1_H5_G100010237_G100010241--2013_08_20_15_53_43	8.32099
1471	Well 1 InSpeck-deep-red beads 0.32% relative intensity	TARA_HCS1_H5_G100010237_G100010241--2013_08_20_15_53_43	8.19691
1472	Well 1 InSpeck-deep-red beads 0.32% relative intensity	TARA_HCS1_H5_G100010237_G100010241--2013_08_20_15_53_43	7.55777
1473	Well 1 InSpeck-deep-red beads 0.32% relative intensity	TARA_HCS1_H5_G100010237_G100010241--2013_08_20_15_53_43	7.7459
1474	Well 1 InSpeck-deep-red beads 0.32% relative intensity	TARA_HCS1_H5_G100010237_G100010241--2013_08_20_15_53_43	8.03523
1475	Well 1 InSpeck-deep-red beads 0.32% relative intensity	TARA_HCS1_H5_G100010237_G100010241--2013_08_20_15_53_43	4.57534
1476	Well 1 InSpeck-deep-red beads 0.32% relative intensity	TARA_HCS1_H5_G100010237_G100010241--2013_08_20_15_53_43	7.58301
1477	Well 1 InSpeck-deep-red beads 0.32% relative intensity	TARA_HCS1_H5_G100010237_G100010241--2013_08_20_15_53_43	8.44758
1478	Well 1 InSpeck-deep-red beads 0.32% relative intensity	TARA_HCS1_H5_G100010237_G100010241--2013_08_20_15_53_43	8.03252
1479	Well 1 InSpeck-deep-red beads 0.32% relative intensity	TARA_HCS1_H5_G100010237_G100010241--2013_08_20_15_53_43	7.68631
1480	Well 1 InSpeck-deep-red beads 0.32% relative intensity	TARA_HCS1_H5_G100010237_G100010241--2013_08_20_15_53_43	4.78261
1481	Well 1 InSpeck-deep-red beads 0.32% relative intensity	TARA_HCS1_H5_G100010237_G100010241--2013_08_20_15_53_43	8.02778
1482	Well 1 InSpeck-deep-red beads 0.32% relative intensity	TARA_HCS1_H5_G100010237_G100010241--2013_08_20_15_53_43	7.7
1483	Well 1 InSpeck-deep-red beads 0.32% relative intensity	TARA_HCS1_H5_G100010237_G100010241--2013_08_20_15_53_43	8.32549
1484	Well 1 InSpeck-deep-red beads 0.32% relative intensity	TARA_HCS1_H5_G100010237_G100010241--2013_08_20_15_53_43	7.55039
1485	Well 1 InSpeck-deep-red beads 0.32% relative intensity	TARA_HCS1_H5_G100010237_G100010241--2013_08_20_15_53_43	7.83265
1486	Well 1 InSpeck-deep-red beads 0.32% relative intensity	TARA_HCS1_H5_G100010237_G100010241--2013_08_20_15_53_43	8.05138
1487	Well 1 InSpeck-deep-red beads 0.32% relative intensity	TARA_HCS1_H5_G100010237_G100010241--2013_08_20_15_53_43	7.53516
1488	Well 1 InSpeck-deep-red beads 0.32% relative intensity	TARA_HCS1_H5_G100010237_G100010241--2013_08_20_15_53_43	8.04
1489	Well 1 InSpeck-deep-red beads 0.32% relative intensity	TARA_HCS1_H5_G100010237_G100010241--2013_08_20_15_53_43	7.92549
1490	Well 1 InSpeck-deep-red beads 0.32% relative intensity	TARA_HCS1_H5_G100010237_G100010241--2013_08_20_15_53_43	5.71587
1491	Well 1 InSpeck-deep-red beads 0.32% relative intensity	TARA_HCS1_H5_G100010237_G100010241--2013_08_20_15_53_43	7.81008
1492	Well 1 InSpeck-deep-red beads 0.32% relative intensity	TARA_HCS1_H5_G100010237_G100010241--2013_08_20_15_53_43	8.65613
1493	Well 1 InSpeck-deep-red beads 0.32% relative intensity	TARA_HCS1_H5_G100010237_G100010241--2013_08_20_15_53_43	7.07843
1494	Well 1 InSpeck-deep-red beads 0.32% relative intensity	TARA_HCS1_H5_G100010237_G100010241--2013_08_20_15_53_43	8.03239
1495	Well 1 InSpeck-deep-red beads 0.32% relative intensity	TARA_HCS1_H5_G100010237_G100010241--2013_08_20_15_53_43	7.03644
1496	Well 1 InSpeck-deep-red beads 0.32% relative intensity	TARA_HCS1_H5_G100010237_G100010241--2013_08_20_15_53_43	4.64574
1497	Well 1 InSpeck-deep-red beads 0.32% relative intensity	TARA_HCS1_H5_G100010237_G100010241--2013_08_20_15_53_43	5.81034
1498	Well 1 InSpeck-deep-red beads 0.32% relative intensity	TARA_HCS1_H5_G100010237_G100010241--2013_08_20_15_53_43	7.43137
1499	Well 1 InSpeck-deep-red beads 0.32% relative intensity	TARA_HCS1_H5_G100010237_G100010241--2013_08_20_15_53_43	7.53696
1500	Well 1 InSpeck-deep-red beads 0.32% relative intensity	TARA_HCS1_H5_G100010237_G100010241--2013_08_20_15_53_43	7.60324
1501	Well 1 InSpeck-deep-red beads 0.32% relative intensity	TARA_HCS1_H5_G100010237_G100010241--2013_08_20_15_53_43	8.704
1502	Well 1 InSpeck-deep-red beads 0.32% relative intensity	TARA_HCS1_H5_G100010237_G100010241--2013_08_20_15_53_43	8.93305
1503	Well 1 InSpeck-deep-red beads 0.32% relative intensity	TARA_HCS1_H5_G100010237_G100010241--2013_08_20_15_53_43	7.22835
1504	Well 1 InSpeck-deep-red beads 0.32% relative intensity	TARA_HCS1_H5_G100010237_G100010241--2013_08_20_15_53_43	4.43451
1505	Well 1 InSpeck-deep-red beads 0.32% relative intensity	TARA_HCS1_H5_G100010237_G100010241--2013_08_20_15_53_43	8.44
1506	Well 1 InSpeck-deep-red beads 0.32% relative intensity	TARA_HCS1_H5_G100010237_G100010241--2013_08_20_15_53_43	9.10331
1507	Well 1 InSpeck-deep-red beads 0.32% relative intensity	TARA_HCS1_H5_G100010237_G100010241--2013_08_20_15_53_43	9.82906
1508	Well 1 InSpeck-deep-red beads 0.32% relative intensity	TARA_HCS1_H5_G100010237_G100010241--2013_08_20_15_53_43	9.00402
1509	Well 1 InSpeck-deep-red beads 0.32% relative intensity	TARA_HCS1_H5_G100010237_G100010241--2013_08_20_15_53_43	7.95984
1510	Well 1 InSpeck-deep-red beads 0.32% relative intensity	TARA_HCS1_H5_G100010237_G100010241--2013_08_20_15_53_43	8.55422
1511	Well 1 InSpeck-deep-red beads 0.32% relative intensity	TARA_HCS1_H5_G100010237_G100010241--2013_08_20_15_53_43	9.09877
1512	Well 1 InSpeck-deep-red beads 0.32% relative intensity	TARA_HCS1_H5_G100010237_G100010241--2013_08_20_15_53_43	8.70954
1513	Well 1 InSpeck-deep-red beads 0.32% relative intensity	TARA_HCS1_H5_G100010237_G100010241--2013_08_20_15_53_43	7.70648
1514	Well 1 InSpeck-deep-red beads 0.32% relative intensity	TARA_HCS1_H5_G100010237_G100010241--2013_08_20_15_53_43	8.56967
1515	Well 1 InSpeck-deep-red beads 0.32% relative intensity	TARA_HCS1_H5_G100010237_G100010241--2013_08_20_15_53_43	8.60887
1516	Well 1 InSpeck-deep-red beads 0.32% relative intensity	TARA_HCS1_H5_G100010237_G100010241--2013_08_20_15_53_43	9.83404
1517	Well 1 InSpeck-deep-red beads 0.32% relative intensity	TARA_HCS1_H5_G100010237_G100010241--2013_08_20_15_53_43	8.50202
1518	Well 1 InSpeck-deep-red beads 0.32% relative intensity	TARA_HCS1_H5_G100010237_G100010241--2013_08_20_15_53_43	8.40323
1519	Well 1 InSpeck-deep-red beads 0.32% relative intensity	TARA_HCS1_H5_G100010237_G100010241--2013_08_20_15_53_43	8.95951
1520	Well 1 InSpeck-deep-red beads 0.32% relative intensity	TARA_HCS1_H5_G100010237_G100010241--2013_08_20_15_53_43	10.1632
1521	Well 1 InSpeck-deep-red beads 0.32% relative intensity	TARA_HCS1_H5_G100010237_G100010241--2013_08_20_15_53_43	8.44015
1522	Well 1 InSpeck-deep-red beads 0.32% relative intensity	TARA_HCS1_H5_G100010237_G100010241--2013_08_20_15_53_43	9.11336
1523	Well 1 InSpeck-deep-red beads 0.32% relative intensity	TARA_HCS1_H5_G100010237_G100010241--2013_08_20_15_53_43	9.36325
1524	Well 1 InSpeck-deep-red beads 0.32% relative intensity	TARA_HCS1_H5_G100010237_G100010241--2013_08_20_15_53_43	8.61524
1525	Well 1 InSpeck-deep-red beads 0.32% relative intensity	TARA_HCS1_H5_G100010237_G100010241--2013_08_20_15_53_43	8.95618
1526	Well 1 InSpeck-deep-red beads 0.32% relative intensity	TARA_HCS1_H5_G100010237_G100010241--2013_08_20_15_53_43	9.05285
1527	Well 1 InSpeck-deep-red beads 0.32% relative intensity	TARA_HCS1_H5_G100010237_G100010241--2013_08_20_15_53_43	8.98765
1528	Well 1 InSpeck-deep-red beads 0.32% relative intensity	TARA_HCS1_H5_G100010237_G100010241--2013_08_20_15_53_43	9.49372
1529	Well 1 InSpeck-deep-red beads 0.32% relative intensity	TARA_HCS1_H5_G100010237_G100010241--2013_08_20_15_53_43	9.04049
1530	Well 1 InSpeck-deep-red beads 0.32% relative intensity	TARA_HCS1_H5_G100010237_G100010241--2013_08_20_15_53_43	9.30417
1531	Well 1 InSpeck-deep-red beads 0.32% relative intensity	TARA_HCS1_H5_G100010237_G100010241--2013_08_20_15_53_43	9.02016
1532	Well 1 InSpeck-deep-red beads 0.32% relative intensity	TARA_HCS1_H5_G100010237_G100010241--2013_08_20_15_53_43	9.91453
1533	Well 1 InSpeck-deep-red beads 0.32% relative intensity	TARA_HCS1_H5_G100010237_G100010241--2013_08_20_15_53_43	9.26829
1534	Well 1 InSpeck-deep-red beads 0.32% relative intensity	TARA_HCS1_H5_G100010237_G100010241--2013_08_20_15_53_43	8.84585
1535	Well 1 InSpeck-deep-red beads 0.32% relative intensity	TARA_HCS1_H5_G100010237_G100010241--2013_08_20_15_53_43	9.75918
1536	Well 1 InSpeck-deep-red beads 0.32% relative intensity	TARA_HCS1_H5_G100010237_G100010241--2013_08_20_15_53_43	8.45059
1537	Well 1 InSpeck-deep-red beads 0.32% relative intensity	TARA_HCS1_H5_G100010237_G100010241--2013_08_20_15_53_43	8.8843
1538	Well 1 InSpeck-deep-red beads 0.32% relative intensity	TARA_HCS1_H5_G100010237_G100010241--2013_08_20_15_53_43	8.7821
1539	Well 1 InSpeck-deep-red beads 0.32% relative intensity	TARA_HCS1_H5_G100010237_G100010241--2013_08_20_15_53_43	8.87755
1540	Well 1 InSpeck-deep-red beads 0.32% relative intensity	TARA_HCS1_H5_G100010237_G100010241--2013_08_20_15_53_43	10.0329
1541	Well 1 InSpeck-deep-red beads 0.32% relative intensity	TARA_HCS1_H5_G100010237_G100010241--2013_08_20_15_53_43	9.73896
1542	Well 1 InSpeck-deep-red beads 0.32% relative intensity	TARA_HCS1_H5_G100010237_G100010241--2013_08_20_15_53_43	9.45082
1543	Well 1 InSpeck-deep-red beads 0.32% relative intensity	TARA_HCS1_H5_G100010237_G100010241--2013_08_20_15_53_43	9.54
1544	Well 1 InSpeck-deep-red beads 0.32% relative intensity	TARA_HCS1_H5_G100010237_G100010241--2013_08_20_15_53_43	8.80418
1545	Well 1 InSpeck-deep-red beads 0.32% relative intensity	TARA_HCS1_H5_G100010237_G100010241--2013_08_20_15_53_43	9.84937
1546	Well 1 InSpeck-deep-red beads 0.32% relative intensity	TARA_HCS1_H5_G100010237_G100010241--2013_08_20_15_53_43	9.47034
1547	Well 1 InSpeck-deep-red beads 0.32% relative intensity	TARA_HCS1_H5_G100010237_G100010241--2013_08_20_15_53_43	9.33755
1548	Well 1 InSpeck-deep-red beads 0.32% relative intensity	TARA_HCS1_H5_G100010237_G100010241--2013_08_20_15_53_43	9.23361
1549	Well 1 InSpeck-deep-red beads 0.32% relative intensity	TARA_HCS1_H5_G100010237_G100010241--2013_08_20_15_53_43	9.70661
1550	Well 1 InSpeck-deep-red beads 0.32% relative intensity	TARA_HCS1_H5_G100010237_G100010241--2013_08_20_15_53_43	8.84791
1551	Well 1 InSpeck-deep-red beads 0.32% relative intensity	TARA_HCS1_H5_G100010237_G100010241--2013_08_20_15_53_43	9.28049
1552	Well 1 InSpeck-deep-red beads 0.32% relative intensity	TARA_HCS1_H5_G100010237_G100010241--2013_08_20_15_53_43	9.384
1553	Well 1 InSpeck-deep-red beads 0.32% relative intensity	TARA_HCS1_H5_G100010237_G100010241--2013_08_20_15_53_43	9.82661
1554	Well 1 InSpeck-deep-red beads 0.32% relative intensity	TARA_HCS1_H5_G100010237_G100010241--2013_08_20_15_53_43	9.21687
1555	Well 1 InSpeck-deep-red beads 0.32% relative intensity	TARA_HCS1_H5_G100010237_G100010241--2013_08_20_15_53_43	9.6473
1556	Well 1 InSpeck-deep-red beads 0.32% relative intensity	TARA_HCS1_H5_G100010237_G100010241--2013_08_20_15_53_43	10.2415
1557	Well 1 InSpeck-deep-red beads 0.32% relative intensity	TARA_HCS1_H5_G100010237_G100010241--2013_08_20_15_53_43	9.86207
1558	Well 1 InSpeck-deep-red beads 0.32% relative intensity	TARA_HCS1_H5_G100010237_G100010241--2013_08_20_15_53_43	9.9877
1559	Well 1 InSpeck-deep-red beads 0.32% relative intensity	TARA_HCS1_H5_G100010237_G100010241--2013_08_20_15_53_43	9.58
1560	Well 1 InSpeck-deep-red beads 0.32% relative intensity	TARA_HCS1_H5_G100010237_G100010241--2013_08_20_15_53_43	9.41296
1561	Well 1 InSpeck-deep-red beads 0.32% relative intensity	TARA_HCS1_H5_G100010237_G100010241--2013_08_20_15_53_43	9.79592
1562	Well 1 InSpeck-deep-red beads 0.32% relative intensity	TARA_HCS1_H5_G100010237_G100010241--2013_08_20_15_53_43	9.57917
1563	Well 1 InSpeck-deep-red beads 0.32% relative intensity	TARA_HCS1_H5_G100010237_G100010241--2013_08_20_15_53_43	10.0996
1564	Well 1 InSpeck-deep-red beads 0.32% relative intensity	TARA_HCS1_H5_G100010237_G100010241--2013_08_20_15_53_43	9.79592
1565	Well 1 InSpeck-deep-red beads 0.32% relative intensity	TARA_HCS1_H5_G100010237_G100010241--2013_08_20_15_53_43	10.2851
1566	Well 1 InSpeck-deep-red beads 0.32% relative intensity	TARA_HCS1_H5_G100010237_G100010241--2013_08_20_15_53_43	9.84553
1567	Well 1 InSpeck-deep-red beads 0.32% relative intensity	TARA_HCS1_H5_G100010237_G100010241--2013_08_20_15_53_43	9.53165
1568	Well 1 InSpeck-deep-red beads 0.32% relative intensity	TARA_HCS1_H5_G100010237_G100010241--2013_08_20_15_53_43	9.58704
1569	Well 1 InSpeck-deep-red beads 0.32% relative intensity	TARA_HCS1_H5_G100010237_G100010241--2013_08_20_15_53_43	9.62857
1570	Well 1 InSpeck-deep-red beads 0.32% relative intensity	TARA_HCS1_H5_G100010237_G100010241--2013_08_20_15_53_43	9.77551
1571	Well 1 InSpeck-deep-red beads 0.32% relative intensity	TARA_HCS1_H5_G100010237_G100010241--2013_08_20_15_53_43	9.67729
1572	Well 1 InSpeck-deep-red beads 0.32% relative intensity	TARA_HCS1_H5_G100010237_G100010241--2013_08_20_15_53_43	9.64435
1573	Well 1 InSpeck-deep-red beads 0.32% relative intensity	TARA_HCS1_H5_G100010237_G100010241--2013_08_20_15_53_43	9.38793
1574	Well 1 InSpeck-deep-red beads 0.32% relative intensity	TARA_HCS1_H5_G100010237_G100010241--2013_08_20_15_53_43	9.61633
1575	Well 1 InSpeck-deep-red beads 0.32% relative intensity	TARA_HCS1_H5_G100010237_G100010241--2013_08_20_15_53_43	9.42169
1576	Well 1 InSpeck-deep-red beads 0.32% relative intensity	TARA_HCS1_H5_G100010237_G100010241--2013_08_20_15_53_43	9.25714
1577	Well 1 InSpeck-deep-red beads 0.32% relative intensity	TARA_HCS1_H5_G100010237_G100010241--2013_08_20_15_53_43	9.31048
1578	Well 1 InSpeck-deep-red beads 0.32% relative intensity	TARA_HCS1_H5_G100010237_G100010241--2013_08_20_15_53_43	10.2798
1579	Well 1 InSpeck-deep-red beads 0.32% relative intensity	TARA_HCS1_H5_G100010237_G100010241--2013_08_20_15_53_43	10.5527
1580	Well 1 InSpeck-deep-red beads 0.32% relative intensity	TARA_HCS1_H5_G100010237_G100010241--2013_08_20_15_53_43	9.66667
1581	Well 1 InSpeck-deep-red beads 0.32% relative intensity	TARA_HCS1_H5_G100010237_G100010241--2013_08_20_15_53_43	9.30769
1582	Well 1 InSpeck-deep-red beads 0.32% relative intensity	TARA_HCS1_H5_G100010237_G100010241--2013_08_20_15_53_43	8.97864
1583	Well 1 InSpeck-deep-red beads 0.32% relative intensity	TARA_HCS1_H5_G100010237_G100010241--2013_08_20_15_53_43	9.91525
1584	Well 1 InSpeck-deep-red beads 0.32% relative intensity	TARA_HCS1_H5_G100010237_G100010241--2013_08_20_15_53_43	10.1875
1585	Well 1 InSpeck-deep-red beads 0.32% relative intensity	TARA_HCS1_H5_G100010237_G100010241--2013_08_20_15_53_43	9.33469
1586	Well 1 InSpeck-deep-red beads 0.32% relative intensity	TARA_HCS1_H5_G100010237_G100010241--2013_08_20_15_53_43	10.0964
1587	Well 1 InSpeck-deep-red beads 0.32% relative intensity	TARA_HCS1_H5_G100010237_G100010241--2013_08_20_15_53_43	10.2708
1588	Well 1 InSpeck-deep-red beads 0.32% relative intensity	TARA_HCS1_H5_G100010237_G100010241--2013_08_20_15_53_43	9.59761
1589	Well 1 InSpeck-deep-red beads 0.32% relative intensity	TARA_HCS1_H5_G100010237_G100010241--2013_08_20_15_53_43	9.44038
1590	Well 1 InSpeck-deep-red beads 0.32% relative intensity	TARA_HCS1_H5_G100010237_G100010241--2013_08_20_15_53_43	9.51681
1591	Well 1 InSpeck-deep-red beads 0.32% relative intensity	TARA_HCS1_H5_G100010237_G100010241--2013_08_20_15_53_43	10.0041
1592	Well 1 InSpeck-deep-red beads 0.32% relative intensity	TARA_HCS1_H5_G100010237_G100010241--2013_08_20_15_53_43	9.76033
1593	Well 1 InSpeck-deep-red beads 0.32% relative intensity	TARA_HCS1_H5_G100010237_G100010241--2013_08_20_15_53_43	9.51807
1594	Well 1 InSpeck-deep-red beads 0.32% relative intensity	TARA_HCS1_H5_G100010237_G100010241--2013_08_20_15_53_43	9.62195
1595	Well 1 InSpeck-deep-red beads 0.32% relative intensity	TARA_HCS1_H5_G100010237_G100010241--2013_08_20_15_53_43	10.304
1596	Well 1 InSpeck-deep-red beads 0.32% relative intensity	TARA_HCS1_H5_G100010237_G100010241--2013_08_20_15_53_43	8.728
1597	Well 1 InSpeck-deep-red beads 0.32% relative intensity	TARA_HCS1_H5_G100010237_G100010241--2013_08_20_15_53_43	10.0373
1598	Well 1 InSpeck-deep-red beads 0.32% relative intensity	TARA_HCS1_H5_G100010237_G100010241--2013_08_20_15_53_43	9.28163
1599	Well 1 InSpeck-deep-red beads 0.32% relative intensity	TARA_HCS1_H5_G100010237_G100010241--2013_08_20_15_53_43	9.94167
1600	Well 1 InSpeck-deep-red beads 0.32% relative intensity	TARA_HCS1_H5_G100010237_G100010241--2013_08_20_15_53_43	10.075
1601	Well 1 InSpeck-deep-red beads 0.32% relative intensity	TARA_HCS1_H5_G100010237_G100010241--2013_08_20_15_53_43	9.41096
1602	Well 1 InSpeck-deep-red beads 0.32% relative intensity	TARA_HCS1_H5_G100010237_G100010241--2013_08_20_15_53_43	9.7037
1603	Well 1 InSpeck-deep-red beads 0.32% relative intensity	TARA_HCS1_H5_G100010237_G100010241--2013_08_20_15_53_43	9.86864
1604	Well 1 InSpeck-deep-red beads 0.32% relative intensity	TARA_HCS1_H5_G100010237_G100010241--2013_08_20_15_53_43	11.1319
1605	Well 1 InSpeck-deep-red beads 0.32% relative intensity	TARA_HCS1_H5_G100010237_G100010241--2013_08_20_15_53_43	8.92653
1606	Well 1 InSpeck-deep-red beads 0.32% relative intensity	TARA_HCS1_H5_G100010237_G100010241--2013_08_20_15_53_43	10.3025
1607	Well 1 InSpeck-deep-red beads 0.32% relative intensity	TARA_HCS1_H5_G100010237_G100010241--2013_08_20_15_53_43	10.1393
1608	Well 1 InSpeck-deep-red beads 0.32% relative intensity	TARA_HCS1_H5_G100010237_G100010241--2013_08_20_15_53_43	9.98776
1609	Well 1 InSpeck-deep-red beads 0.32% relative intensity	TARA_HCS1_H5_G100010237_G100010241--2013_08_20_15_53_43	9.16387
1610	Well 1 InSpeck-deep-red beads 0.32% relative intensity	TARA_HCS1_H5_G100010237_G100010241--2013_08_20_15_53_43	9.47328
1611	Well 1 InSpeck-deep-red beads 0.32% relative intensity	TARA_HCS1_H5_G100010237_G100010241--2013_08_20_15_53_43	10.6303
1612	Well 1 InSpeck-deep-red beads 0.32% relative intensity	TARA_HCS1_H5_G100010237_G100010241--2013_08_20_15_53_43	10.1475
1613	Well 1 InSpeck-deep-red beads 0.32% relative intensity	TARA_HCS1_H5_G100010237_G100010241--2013_08_20_15_53_43	9.63027
1614	Well 1 InSpeck-deep-red beads 0.32% relative intensity	TARA_HCS1_H5_G100010237_G100010241--2013_08_20_15_53_43	10.308
1615	Well 1 InSpeck-deep-red beads 0.32% relative intensity	TARA_HCS1_H5_G100010237_G100010241--2013_08_20_15_53_43	9.48956
1616	Well 1 InSpeck-deep-red beads 0.32% relative intensity	TARA_HCS1_H5_G100010237_G100010241--2013_08_20_15_53_43	10.186
1617	Well 1 InSpeck-deep-red beads 0.32% relative intensity	TARA_HCS1_H5_G100010237_G100010241--2013_08_20_15_53_43	9.27364
1618	Well 1 InSpeck-deep-red beads 0.32% relative intensity	TARA_HCS1_H5_G100010237_G100010241--2013_08_20_15_53_43	10.3173
1619	Well 1 InSpeck-deep-red beads 0.32% relative intensity	TARA_HCS1_H5_G100010237_G100010241--2013_08_20_15_53_43	9.33068
1620	Well 1 InSpeck-deep-red beads 0.32% relative intensity	TARA_HCS1_H5_G100010237_G100010241--2013_08_20_15_53_43	3.98547
1621	Well 1 InSpeck-deep-red beads 0.32% relative intensity	TARA_HCS1_H5_G100010237_G100010241--2013_08_20_15_53_43	9.63008
1622	Well 1 InSpeck-deep-red beads 0.32% relative intensity	TARA_HCS1_H5_G100010237_G100010241--2013_08_20_15_53_43	10.5256
1623	Well 1 InSpeck-deep-red beads 0.32% relative intensity	TARA_HCS1_H5_G100010237_G100010241--2013_08_20_15_53_43	10.2787
1624	Well 1 InSpeck-deep-red beads 0.32% relative intensity	TARA_HCS1_H5_G100010237_G100010241--2013_08_20_15_53_43	10.1529
1625	Well 1 InSpeck-deep-red beads 0.32% relative intensity	TARA_HCS1_H5_G100010237_G100010241--2013_08_20_15_53_43	9.93004
1626	Well 1 InSpeck-deep-red beads 0.32% relative intensity	TARA_HCS1_H5_G100010237_G100010241--2013_08_20_15_53_43	9.92181
1627	Well 1 InSpeck-deep-red beads 0.32% relative intensity	TARA_HCS1_H5_G100010237_G100010241--2013_08_20_15_53_43	9.42578
1628	Well 1 InSpeck-deep-red beads 0.32% relative intensity	TARA_HCS1_H5_G100010237_G100010241--2013_08_20_15_53_43	10.7379
1629	Well 1 InSpeck-deep-red beads 0.32% relative intensity	TARA_HCS1_H5_G100010237_G100010241--2013_08_20_15_53_43	10.278
1630	Well 1 InSpeck-deep-red beads 0.32% relative intensity	TARA_HCS1_H5_G100010237_G100010241--2013_08_20_15_53_43	9.841
1631	Well 1 InSpeck-deep-red beads 0.32% relative intensity	TARA_HCS1_H5_G100010237_G100010241--2013_08_20_15_53_43	10.3319
1632	Well 1 InSpeck-deep-red beads 0.32% relative intensity	TARA_HCS1_H5_G100010237_G100010241--2013_08_20_15_53_43	10.0735
1633	Well 1 InSpeck-deep-red beads 0.32% relative intensity	TARA_HCS1_H5_G100010237_G100010241--2013_08_20_15_53_43	10.2742
1634	Well 1 InSpeck-deep-red beads 0.32% relative intensity	TARA_HCS1_H5_G100010237_G100010241--2013_08_20_15_53_43	9.86475
1635	Well 1 InSpeck-deep-red beads 0.32% relative intensity	TARA_HCS1_H5_G100010237_G100010241--2013_08_20_15_53_43	8.93962
1636	Well 1 InSpeck-deep-red beads 0.32% relative intensity	TARA_HCS1_H5_G100010237_G100010241--2013_08_20_15_53_43	10.9419
1637	Well 1 InSpeck-deep-red beads 0.32% relative intensity	TARA_HCS1_H5_G100010237_G100010241--2013_08_20_15_53_43	10.2092
1638	Well 1 InSpeck-deep-red beads 0.32% relative intensity	TARA_HCS1_H5_G100010237_G100010241--2013_08_20_15_53_43	10.3158
1639	Well 1 InSpeck-deep-red beads 0.32% relative intensity	TARA_HCS1_H5_G100010237_G100010241--2013_08_20_15_53_43	10.135
1640	Well 1 InSpeck-deep-red beads 0.32% relative intensity	TARA_HCS1_H5_G100010237_G100010241--2013_08_20_15_53_43	10.2724
1641	Well 1 InSpeck-deep-red beads 0.32% relative intensity	TARA_HCS1_H5_G100010237_G100010241--2013_08_20_15_53_43	10.108
1642	Well 1 InSpeck-deep-red beads 0.32% relative intensity	TARA_HCS1_H5_G100010237_G100010241--2013_08_20_15_53_43	9.59414
1643	Well 1 InSpeck-deep-red beads 0.32% relative intensity	TARA_HCS1_H5_G100010237_G100010241--2013_08_20_15_53_43	9.33061
1644	Well 1 InSpeck-deep-red beads 0.32% relative intensity	TARA_HCS1_H5_G100010237_G100010241--2013_08_20_15_53_43	10.3496
1645	Well 1 InSpeck-deep-red beads 0.32% relative intensity	TARA_HCS1_H5_G100010237_G100010241--2013_08_20_15_53_43	10.5485
1646	Well 1 InSpeck-deep-red beads 0.32% relative intensity	TARA_HCS1_H5_G100010237_G100010241--2013_08_20_15_53_43	10.0928
1647	Well 1 InSpeck-deep-red beads 0.32% relative intensity	TARA_HCS1_H5_G100010237_G100010241--2013_08_20_15_53_43	9.77143
1648	Well 1 InSpeck-deep-red beads 0.32% relative intensity	TARA_HCS1_H5_G100010237_G100010241--2013_08_20_15_53_43	9.9877
1649	Well 1 InSpeck-deep-red beads 0.32% relative intensity	TARA_HCS1_H5_G100010237_G100010241--2013_08_20_15_53_43	10.6176
1650	Well 1 InSpeck-deep-red beads 0.32% relative intensity	TARA_HCS1_H5_G100010237_G100010241--2013_08_20_15_53_43	10.618
1651	Well 1 InSpeck-deep-red beads 0.32% relative intensity	TARA_HCS1_H5_G100010237_G100010241--2013_08_20_15_53_43	10.9208
1652	Well 1 InSpeck-deep-red beads 0.32% relative intensity	TARA_HCS1_H5_G100010237_G100010241--2013_08_20_15_53_43	9.64
1653	Well 1 InSpeck-deep-red beads 0.32% relative intensity	TARA_HCS1_H5_G100010237_G100010241--2013_08_20_15_53_43	9.6037
1654	Well 1 InSpeck-deep-red beads 0.32% relative intensity	TARA_HCS1_H5_G100010237_G100010241--2013_08_20_15_53_43	10.6176
1655	Well 1 InSpeck-deep-red beads 0.32% relative intensity	TARA_HCS1_H5_G100010237_G100010241--2013_08_20_15_53_43	10.1967
1656	Well 1 InSpeck-deep-red beads 0.32% relative intensity	TARA_HCS1_H5_G100010237_G100010241--2013_08_20_15_53_43	9.71371
1657	Well 1 InSpeck-deep-red beads 0.32% relative intensity	TARA_HCS1_H5_G100010237_G100010241--2013_08_20_15_53_43	10.5951
1658	Well 1 InSpeck-deep-red beads 0.32% relative intensity	TARA_HCS1_H5_G100010237_G100010241--2013_08_20_15_53_43	9.53333
1659	Well 1 InSpeck-deep-red beads 0.32% relative intensity	TARA_HCS1_H5_G100010237_G100010241--2013_08_20_15_53_43	10.0242
1660	Well 1 InSpeck-deep-red beads 0.32% relative intensity	TARA_HCS1_H5_G100010237_G100010241--2013_08_20_15_53_43	10.639
1661	Well 1 InSpeck-deep-red beads 0.32% relative intensity	TARA_HCS1_H5_G100010237_G100010241--2013_08_20_15_53_43	9.51037
1662	Well 1 InSpeck-deep-red beads 0.32% relative intensity	TARA_HCS1_H5_G100010237_G100010241--2013_08_20_15_53_43	9.71264
1663	Well 1 InSpeck-deep-red beads 0.32% relative intensity	TARA_HCS1_H5_G100010237_G100010241--2013_08_20_15_53_43	10.6929
1664	Well 1 InSpeck-deep-red beads 0.32% relative intensity	TARA_HCS1_H5_G100010237_G100010241--2013_08_20_15_53_43	10.7958
1665	Well 1 InSpeck-deep-red beads 0.32% relative intensity	TARA_HCS1_H5_G100010237_G100010241--2013_08_20_15_53_43	10.7531
1666	Well 1 InSpeck-deep-red beads 0.32% relative intensity	TARA_HCS1_H5_G100010237_G100010241--2013_08_20_15_53_43	9.75502
1667	Well 1 InSpeck-deep-red beads 0.32% relative intensity	TARA_HCS1_H5_G100010237_G100010241--2013_08_20_15_53_43	10.4359
1668	Well 1 InSpeck-deep-red beads 0.32% relative intensity	TARA_HCS1_H5_G100010237_G100010241--2013_08_20_15_53_43	9.69349
1669	Well 1 InSpeck-deep-red beads 0.32% relative intensity	TARA_HCS1_H5_G100010237_G100010241--2013_08_20_15_53_43	10.292
1670	Well 1 InSpeck-deep-red beads 0.32% relative intensity	TARA_HCS1_H5_G100010237_G100010241--2013_08_20_15_53_43	10.776
1671	Well 1 InSpeck-deep-red beads 0.32% relative intensity	TARA_HCS1_H5_G100010237_G100010241--2013_08_20_15_53_43	10.0079
1672	Well 1 InSpeck-deep-red beads 0.32% relative intensity	TARA_HCS1_H5_G100010237_G100010241--2013_08_20_15_53_43	9.93522
1673	Well 1 InSpeck-deep-red beads 0.32% relative intensity	TARA_HCS1_H5_G100010237_G100010241--2013_08_20_15_53_43	11.1061
1674	Well 1 InSpeck-deep-red beads 0.32% relative intensity	TARA_HCS1_H5_G100010237_G100010241--2013_08_20_15_53_43	9.55738
1675	Well 1 InSpeck-deep-red beads 0.32% relative intensity	TARA_HCS1_H5_G100010237_G100010241--2013_08_20_15_53_43	10.6431
1676	Well 1 InSpeck-deep-red beads 0.32% relative intensity	TARA_HCS1_H5_G100010237_G100010241--2013_08_20_15_53_43	10.5081
1677	Well 1 InSpeck-deep-red beads 0.32% relative intensity	TARA_HCS1_H5_G100010237_G100010241--2013_08_20_15_53_43	10.0988
1678	Well 1 InSpeck-deep-red beads 0.32% relative intensity	TARA_HCS1_H5_G100010237_G100010241--2013_08_20_15_53_43	9.86694
1679	Well 1 InSpeck-deep-red beads 0.32% relative intensity	TARA_HCS1_H5_G100010237_G100010241--2013_08_20_15_53_43	10.076
1680	Well 1 InSpeck-deep-red beads 0.32% relative intensity	TARA_HCS1_H5_G100010237_G100010241--2013_08_20_15_53_43	10.168
1681	Well 1 InSpeck-deep-red beads 0.32% relative intensity	TARA_HCS1_H5_G100010237_G100010241--2013_08_20_15_53_43	9.88933
1682	Well 1 InSpeck-deep-red beads 0.32% relative intensity	TARA_HCS1_H5_G100010237_G100010241--2013_08_20_15_53_43	9.92063
1683	Well 1 InSpeck-deep-red beads 0.32% relative intensity	TARA_HCS1_H5_G100010237_G100010241--2013_08_20_15_53_43	10.2369
1684	Well 1 InSpeck-deep-red beads 0.32% relative intensity	TARA_HCS1_H5_G100010237_G100010241--2013_08_20_15_53_43	10.6341
1685	Well 1 InSpeck-deep-red beads 0.32% relative intensity	TARA_HCS1_H5_G100010237_G100010241--2013_08_20_15_53_43	10.4453
1686	Well 1 InSpeck-deep-red beads 0.32% relative intensity	TARA_HCS1_H5_G100010237_G100010241--2013_08_20_15_53_43	10.6008
1687	Well 1 InSpeck-deep-red beads 0.32% relative intensity	TARA_HCS1_H5_G100010237_G100010241--2013_08_20_15_53_43	10.288
1688	Well 1 InSpeck-deep-red beads 0.32% relative intensity	TARA_HCS1_H5_G100010237_G100010241--2013_08_20_15_53_43	10.8193
1689	Well 1 InSpeck-deep-red beads 0.32% relative intensity	TARA_HCS1_H5_G100010237_G100010241--2013_08_20_15_53_43	9.67355
1690	Well 1 InSpeck-deep-red beads 0.32% relative intensity	TARA_HCS1_H5_G100010237_G100010241--2013_08_20_15_53_43	9.97992
1691	Well 1 InSpeck-deep-red beads 0.32% relative intensity	TARA_HCS1_H5_G100010237_G100010241--2013_08_20_15_53_43	9.984
1692	Well 1 InSpeck-deep-red beads 0.32% relative intensity	TARA_HCS1_H5_G100010237_G100010241--2013_08_20_15_53_43	10.1976
1693	Well 1 InSpeck-deep-red beads 0.32% relative intensity	TARA_HCS1_H5_G100010237_G100010241--2013_08_20_15_53_43	9.82937
1694	Well 1 InSpeck-deep-red beads 0.32% relative intensity	TARA_HCS1_H5_G100010237_G100010241--2013_08_20_15_53_43	10.1797
1695	Well 1 InSpeck-deep-red beads 0.32% relative intensity	TARA_HCS1_H5_G100010237_G100010241--2013_08_20_15_53_43	10.0193
1696	Well 1 InSpeck-deep-red beads 0.32% relative intensity	TARA_HCS1_H5_G100010237_G100010241--2013_08_20_15_53_43	9.97561
1697	Well 1 InSpeck-deep-red beads 0.32% relative intensity	TARA_HCS1_H5_G100010237_G100010241--2013_08_20_15_53_43	10.6138
1698	Well 1 InSpeck-deep-red beads 0.32% relative intensity	TARA_HCS1_H5_G100010237_G100010241--2013_08_20_15_53_43	10.2387
1699	Well 1 InSpeck-deep-red beads 0.32% relative intensity	TARA_HCS1_H5_G100010237_G100010241--2013_08_20_15_53_43	10.3512
1700	Well 1 InSpeck-deep-red beads 0.32% relative intensity	TARA_HCS1_H5_G100010237_G100010241--2013_08_20_15_53_43	9.74809
1701	Well 1 InSpeck-deep-red beads 0.32% relative intensity	TARA_HCS1_H5_G100010237_G100010241--2013_08_20_15_53_43	9.96063
1702	Well 1 InSpeck-deep-red beads 0.32% relative intensity	TARA_HCS1_H5_G100010237_G100010241--2013_08_20_15_53_43	9.99588
1703	Well 1 InSpeck-deep-red beads 0.32% relative intensity	TARA_HCS1_H5_G100010237_G100010241--2013_08_20_15_53_43	9.40945
1704	Well 1 InSpeck-deep-red beads 0.32% relative intensity	TARA_HCS1_H5_G100010237_G100010241--2013_08_20_15_53_43	9.21622
1705	Well 1 InSpeck-deep-red beads 0.32% relative intensity	TARA_HCS1_H5_G100010237_G100010241--2013_08_20_15_53_43	9.78516
1706	Well 1 InSpeck-deep-red beads 0.32% relative intensity	TARA_HCS1_H5_G100010237_G100010241--2013_08_20_15_53_43	9.27935
1707	Well 1 InSpeck-deep-red beads 0.32% relative intensity	TARA_HCS1_H5_G100010237_G100010241--2013_08_20_15_53_43	10.7469
1708	Well 1 InSpeck-deep-red beads 0.32% relative intensity	TARA_HCS1_H5_G100010237_G100010241--2013_08_20_15_53_43	9.988
1709	Well 1 InSpeck-deep-red beads 0.32% relative intensity	TARA_HCS1_H5_G100010237_G100010241--2013_08_20_15_53_43	10.04
1710	Well 1 InSpeck-deep-red beads 0.32% relative intensity	TARA_HCS1_H5_G100010237_G100010241--2013_08_20_15_53_43	10.298
1711	Well 1 InSpeck-deep-red beads 0.32% relative intensity	TARA_HCS1_H5_G100010237_G100010241--2013_08_20_15_53_43	9.81928
1712	Well 1 InSpeck-deep-red beads 0.32% relative intensity	TARA_HCS1_H5_G100010237_G100010241--2013_08_20_15_53_43	10.8082
1713	Well 1 InSpeck-deep-red beads 0.32% relative intensity	TARA_HCS1_H5_G100010237_G100010241--2013_08_20_15_53_43	9.72727
1714	Well 1 InSpeck-deep-red beads 0.32% relative intensity	TARA_HCS1_H5_G100010237_G100010241--2013_08_20_15_53_43	10.572
1715	Well 1 InSpeck-deep-red beads 0.32% relative intensity	TARA_HCS1_H5_G100010237_G100010241--2013_08_20_15_53_43	10.3961
1716	Well 1 InSpeck-deep-red beads 0.32% relative intensity	TARA_HCS1_H5_G100010237_G100010241--2013_08_20_15_53_43	9.82041
1717	Well 1 InSpeck-deep-red beads 0.32% relative intensity	TARA_HCS1_H5_G100010237_G100010241--2013_08_20_15_53_43	10.5443
1718	Well 1 InSpeck-deep-red beads 0.32% relative intensity	TARA_HCS1_H5_G100010237_G100010241--2013_08_20_15_53_43	10.1647
1719	Well 1 InSpeck-deep-red beads 0.32% relative intensity	TARA_HCS1_H5_G100010237_G100010241--2013_08_20_15_53_43	9.67729
1720	Well 1 InSpeck-deep-red beads 0.32% relative intensity	TARA_HCS1_H5_G100010237_G100010241--2013_08_20_15_53_43	9.83071
1721	Well 1 InSpeck-deep-red beads 0.32% relative intensity	TARA_HCS1_H5_G100010237_G100010241--2013_08_20_15_53_43	10.1193
1722	Well 1 InSpeck-deep-red beads 0.32% relative intensity	TARA_HCS1_H5_G100010237_G100010241--2013_08_20_15_53_43	10.5
1723	Well 1 InSpeck-deep-red beads 0.32% relative intensity	TARA_HCS1_H5_G100010237_G100010241--2013_08_20_15_53_43	10.0366
1724	Well 1 InSpeck-deep-red beads 0.32% relative intensity	TARA_HCS1_H5_G100010237_G100010241--2013_08_20_15_53_43	9.08949
1725	Well 1 InSpeck-deep-red beads 0.32% relative intensity	TARA_HCS1_H5_G100010237_G100010241--2013_08_20_15_53_43	9.896
1726	Well 1 InSpeck-deep-red beads 0.32% relative intensity	TARA_HCS1_H5_G100010237_G100010241--2013_08_20_15_53_43	9.91797
1727	Well 1 InSpeck-deep-red beads 0.32% relative intensity	TARA_HCS1_H5_G100010237_G100010241--2013_08_20_15_53_43	3.55997
1728	Well 1 InSpeck-deep-red beads 0.32% relative intensity	TARA_HCS1_H5_G100010237_G100010241--2013_08_20_15_53_43	10.2271
1729	Well 1 InSpeck-deep-red beads 0.32% relative intensity	TARA_HCS1_H5_G100010237_G100010241--2013_08_20_15_53_43	10.4498
1730	Well 1 InSpeck-deep-red beads 0.32% relative intensity	TARA_HCS1_H5_G100010237_G100010241--2013_08_20_15_53_43	10.268
1731	Well 1 InSpeck-deep-red beads 0.32% relative intensity	TARA_HCS1_H5_G100010237_G100010241--2013_08_20_15_53_43	9.29644
1732	Well 1 InSpeck-deep-red beads 0.32% relative intensity	TARA_HCS1_H5_G100010237_G100010241--2013_08_20_15_53_43	9.68208
1733	Well 1 InSpeck-deep-red beads 0.32% relative intensity	TARA_HCS1_H5_G100010237_G100010241--2013_08_20_15_53_43	9.91829
1734	Well 1 InSpeck-deep-red beads 0.32% relative intensity	TARA_HCS1_H5_G100010237_G100010241--2013_08_20_15_53_43	10.3868
1735	Well 1 InSpeck-deep-red beads 0.32% relative intensity	TARA_HCS1_H5_G100010237_G100010241--2013_08_20_15_53_43	9.412
1736	Well 1 InSpeck-deep-red beads 0.32% relative intensity	TARA_HCS1_H5_G100010237_G100010241--2013_08_20_15_53_43	10.0392
1737	Well 1 InSpeck-deep-red beads 0.32% relative intensity	TARA_HCS1_H5_G100010237_G100010241--2013_08_20_15_53_43	9.43775
1738	Well 1 InSpeck-deep-red beads 0.32% relative intensity	TARA_HCS1_H5_G100010237_G100010241--2013_08_20_15_53_43	8.45228
1739	Well 1 InSpeck-deep-red beads 0.32% relative intensity	TARA_HCS1_H5_G100010237_G100010241--2013_08_20_15_53_43	9.95885
1740	Well 1 InSpeck-deep-red beads 0.32% relative intensity	TARA_HCS1_H5_G100010237_G100010241--2013_08_20_15_53_43	5.00301
1741	Well 1 InSpeck-deep-red beads 0.32% relative intensity	TARA_HCS1_H5_G100010237_G100010241--2013_08_20_15_53_43	9.5121
1742	Well 1 InSpeck-deep-red beads 0.32% relative intensity	TARA_HCS1_H5_G100010237_G100010241--2013_08_20_15_53_43	6.72653
1743	Well 1 InSpeck-deep-red beads 0.32% relative intensity	TARA_HCS1_H5_G100010237_G100010241--2013_08_20_15_53_43	6.64639
1744	Well 1 InSpeck-deep-red beads 0.32% relative intensity	TARA_HCS1_H5_G100010237_G100010241--2013_08_20_15_53_43	6.3295
1745	Well 1 InSpeck-deep-red beads 0.32% relative intensity	TARA_HCS1_H5_G100010237_G100010241--2013_08_20_15_53_43	6.72245
1746	Well 1 InSpeck-deep-red beads 0.32% relative intensity	TARA_HCS1_H5_G100010237_G100010241--2013_08_20_15_53_43	7.20082
1747	Well 1 InSpeck-deep-red beads 0.32% relative intensity	TARA_HCS1_H5_G100010237_G100010241--2013_08_20_15_53_43	7.36364
1748	Well 1 InSpeck-deep-red beads 0.32% relative intensity	TARA_HCS1_H5_G100010237_G100010241--2013_08_20_15_53_43	6.98008
1749	Well 1 InSpeck-deep-red beads 0.32% relative intensity	TARA_HCS1_H5_G100010237_G100010241--2013_08_20_15_53_43	6.85259
1750	Well 1 InSpeck-deep-red beads 0.32% relative intensity	TARA_HCS1_H5_G100010237_G100010241--2013_08_20_15_53_43	8.47325
1751	Well 1 InSpeck-deep-red beads 0.32% relative intensity	TARA_HCS1_H5_G100010237_G100010241--2013_08_20_15_53_43	6.91209
1752	Well 1 InSpeck-deep-red beads 0.32% relative intensity	TARA_HCS1_H5_G100010237_G100010241--2013_08_20_15_53_43	6.74308
1753	Well 1 InSpeck-deep-red beads 0.32% relative intensity	TARA_HCS1_H5_G100010237_G100010241--2013_08_20_15_53_43	6.93411
1754	Well 1 InSpeck-deep-red beads 0.32% relative intensity	TARA_HCS1_H5_G100010237_G100010241--2013_08_20_15_53_43	8.5
1755	Well 1 InSpeck-deep-red beads 0.32% relative intensity	TARA_HCS1_H5_G100010237_G100010241--2013_08_20_15_53_43	7.11905
1756	Well 1 InSpeck-deep-red beads 0.32% relative intensity	TARA_HCS1_H5_G100010237_G100010241--2013_08_20_15_53_43	7.07993
1757	Well 1 InSpeck-deep-red beads 0.32% relative intensity	TARA_HCS1_H5_G100010237_G100010241--2013_08_20_15_53_43	6.77953
1758	Well 1 InSpeck-deep-red beads 0.32% relative intensity	TARA_HCS1_H5_G100010237_G100010241--2013_08_20_15_53_43	7.78814
1759	Well 1 InSpeck-deep-red beads 0.32% relative intensity	TARA_HCS1_H5_G100010237_G100010241--2013_08_20_15_53_43	6.57255
1760	Well 1 InSpeck-deep-red beads 0.32% relative intensity	TARA_HCS1_H5_G100010237_G100010241--2013_08_20_15_53_43	7.97992
1761	Well 1 InSpeck-deep-red beads 0.32% relative intensity	TARA_HCS1_H5_G100010237_G100010241--2013_08_20_15_53_43	7.29482
1762	Well 1 InSpeck-deep-red beads 0.32% relative intensity	TARA_HCS1_H5_G100010237_G100010241--2013_08_20_15_53_43	6.78862
1763	Well 1 InSpeck-deep-red beads 0.32% relative intensity	TARA_HCS1_H5_G100010237_G100010241--2013_08_20_15_53_43	7.02041
1764	Well 1 InSpeck-deep-red beads 0.32% relative intensity	TARA_HCS1_H5_G100010237_G100010241--2013_08_20_15_53_43	7.249
1765	Well 1 InSpeck-deep-red beads 0.32% relative intensity	TARA_HCS1_H5_G100010237_G100010241--2013_08_20_15_53_43	8.04065
1766	Well 1 InSpeck-deep-red beads 0.32% relative intensity	TARA_HCS1_H5_G100010237_G100010241--2013_08_20_15_53_43	7.62948
1767	Well 1 InSpeck-deep-red beads 0.32% relative intensity	TARA_HCS1_H5_G100010237_G100010241--2013_08_20_15_53_43	7.64609
1768	Well 1 InSpeck-deep-red beads 0.32% relative intensity	TARA_HCS1_H5_G100010237_G100010241--2013_08_20_15_53_43	8.12288
1769	Well 1 InSpeck-deep-red beads 0.32% relative intensity	TARA_HCS1_H5_G100010237_G100010241--2013_08_20_15_53_43	7.256
1770	Well 1 InSpeck-deep-red beads 0.32% relative intensity	TARA_HCS1_H5_G100010237_G100010241--2013_08_20_15_53_43	6.87984
1771	Well 1 InSpeck-deep-red beads 0.32% relative intensity	TARA_HCS1_H5_G100010237_G100010241--2013_08_20_15_53_43	7.86364
1772	Well 1 InSpeck-deep-red beads 0.32% relative intensity	TARA_HCS1_H5_G100010237_G100010241--2013_08_20_15_53_43	7.95951
1773	Well 1 InSpeck-deep-red beads 0.32% relative intensity	TARA_HCS1_H5_G100010237_G100010241--2013_08_20_15_53_43	7.15625
1774	Well 1 InSpeck-deep-red beads 0.32% relative intensity	TARA_HCS1_H5_G100010237_G100010241--2013_08_20_15_53_43	7.49004
1775	Well 1 InSpeck-deep-red beads 0.32% relative intensity	TARA_HCS1_H5_G100010237_G100010241--2013_08_20_15_53_43	7.29218
1776	Well 1 InSpeck-deep-red beads 0.32% relative intensity	TARA_HCS1_H5_G100010237_G100010241--2013_08_20_15_53_43	8.46383
1777	Well 1 InSpeck-deep-red beads 0.32% relative intensity	TARA_HCS1_H5_G100010237_G100010241--2013_08_20_15_53_43	7.76494
1778	Well 1 InSpeck-deep-red beads 0.32% relative intensity	TARA_HCS1_H5_G100010237_G100010241--2013_08_20_15_53_43	7.2874
1779	Well 1 InSpeck-deep-red beads 0.32% relative intensity	TARA_HCS1_H5_G100010237_G100010241--2013_08_20_15_53_43	7.92188
1780	Well 1 InSpeck-deep-red beads 0.32% relative intensity	TARA_HCS1_H5_G100010237_G100010241--2013_08_20_15_53_43	8.01639
1781	Well 1 InSpeck-deep-red beads 0.32% relative intensity	TARA_HCS1_H5_G100010237_G100010241--2013_08_20_15_53_43	7.41057
1782	Well 1 InSpeck-deep-red beads 0.32% relative intensity	TARA_HCS1_H5_G100010237_G100010241--2013_08_20_15_53_43	8.28862
1783	Well 1 InSpeck-deep-red beads 0.32% relative intensity	TARA_HCS1_H5_G100010237_G100010241--2013_08_20_15_53_43	7.48148
1784	Well 1 InSpeck-deep-red beads 0.32% relative intensity	TARA_HCS1_H5_G100010237_G100010241--2013_08_20_15_53_43	7.66667
1785	Well 1 InSpeck-deep-red beads 0.32% relative intensity	TARA_HCS1_H5_G100010237_G100010241--2013_08_20_15_53_43	7.52521
1786	Well 1 InSpeck-deep-red beads 0.32% relative intensity	TARA_HCS1_H5_G100010237_G100010241--2013_08_20_15_53_43	8.46025
1787	Well 1 InSpeck-deep-red beads 0.32% relative intensity	TARA_HCS1_H5_G100010237_G100010241--2013_08_20_15_53_43	7.84375
1788	Well 1 InSpeck-deep-red beads 0.32% relative intensity	TARA_HCS1_H5_G100010237_G100010241--2013_08_20_15_53_43	7.66532
1789	Well 1 InSpeck-deep-red beads 0.32% relative intensity	TARA_HCS1_H5_G100010237_G100010241--2013_08_20_15_53_43	8.69959
1790	Well 1 InSpeck-deep-red beads 0.32% relative intensity	TARA_HCS1_H5_G100010237_G100010241--2013_08_20_15_53_43	6.04416
1791	Well 1 InSpeck-deep-red beads 0.32% relative intensity	TARA_HCS1_H5_G100010237_G100010241--2013_08_20_15_53_43	8.19583
1792	Well 1 InSpeck-deep-red beads 0.32% relative intensity	TARA_HCS1_H5_G100010237_G100010241--2013_08_20_15_53_43	7.2459
1793	Well 1 InSpeck-deep-red beads 0.32% relative intensity	TARA_HCS1_H5_G100010237_G100010241--2013_08_20_15_53_43	8.54812
1794	Well 1 InSpeck-deep-red beads 0.32% relative intensity	TARA_HCS1_H5_G100010237_G100010241--2013_08_20_15_53_43	7.4918
1795	Well 1 InSpeck-deep-red beads 0.32% relative intensity	TARA_HCS1_H5_G100010237_G100010241--2013_08_20_15_53_43	7.26721
1796	Well 1 InSpeck-deep-red beads 0.32% relative intensity	TARA_HCS1_H5_G100010237_G100010241--2013_08_20_15_53_43	7.69421
1797	Well 1 InSpeck-deep-red beads 0.32% relative intensity	TARA_HCS1_H5_G100010237_G100010241--2013_08_20_15_53_43	7.98367
1798	Well 1 InSpeck-deep-red beads 0.32% relative intensity	TARA_HCS1_H5_G100010237_G100010241--2013_08_20_15_53_43	8.90598
1799	Well 1 InSpeck-deep-red beads 0.32% relative intensity	TARA_HCS1_H5_G100010237_G100010241--2013_08_20_15_53_43	8.29787
1800	Well 1 InSpeck-deep-red beads 0.32% relative intensity	TARA_HCS1_H5_G100010237_G100010241--2013_08_20_15_53_43	7.864
1801	Well 1 InSpeck-deep-red beads 0.32% relative intensity	TARA_HCS1_H5_G100010237_G100010241--2013_08_20_15_53_43	8.1417
1802	Well 1 InSpeck-deep-red beads 0.32% relative intensity	TARA_HCS1_H5_G100010237_G100010241--2013_08_20_15_53_43	8.02745
1803	Well 1 InSpeck-deep-red beads 0.32% relative intensity	TARA_HCS1_H5_G100010237_G100010241--2013_08_20_15_53_43	8.46862
1804	Well 1 InSpeck-deep-red beads 0.32% relative intensity	TARA_HCS1_H5_G100010237_G100010241--2013_08_20_15_53_43	7.76707
1805	Well 1 InSpeck-deep-red beads 0.32% relative intensity	TARA_HCS1_H5_G100010237_G100010241--2013_08_20_15_53_43	7.41129
1806	Well 1 InSpeck-deep-red beads 0.32% relative intensity	TARA_HCS1_H5_G100010237_G100010241--2013_08_20_15_53_43	8.17886
1807	Well 1 InSpeck-deep-red beads 0.32% relative intensity	TARA_HCS1_H5_G100010237_G100010241--2013_08_20_15_53_43	7.76494
1808	Well 1 InSpeck-deep-red beads 0.32% relative intensity	TARA_HCS1_H5_G100010237_G100010241--2013_08_20_15_53_43	7.65854
1809	Well 1 InSpeck-deep-red beads 0.32% relative intensity	TARA_HCS1_H5_G100010237_G100010241--2013_08_20_15_53_43	8.11345
1810	Well 1 InSpeck-deep-red beads 0.32% relative intensity	TARA_HCS1_H5_G100010237_G100010241--2013_08_20_15_53_43	7.82377
1811	Well 1 InSpeck-deep-red beads 0.32% relative intensity	TARA_HCS1_H5_G100010237_G100010241--2013_08_20_15_53_43	7.81275
1812	Well 1 InSpeck-deep-red beads 0.32% relative intensity	TARA_HCS1_H5_G100010237_G100010241--2013_08_20_15_53_43	7.92742
1813	Well 1 InSpeck-deep-red beads 0.32% relative intensity	TARA_HCS1_H5_G100010237_G100010241--2013_08_20_15_53_43	8.12
1814	Well 1 InSpeck-deep-red beads 0.32% relative intensity	TARA_HCS1_H5_G100010237_G100010241--2013_08_20_15_53_43	7.65587
1815	Well 1 InSpeck-deep-red beads 0.32% relative intensity	TARA_HCS1_H5_G100010237_G100010241--2013_08_20_15_53_43	7.79498
1816	Well 1 InSpeck-deep-red beads 0.32% relative intensity	TARA_HCS1_H5_G100010237_G100010241--2013_08_20_15_53_43	8.52101
1817	Well 1 InSpeck-deep-red beads 0.32% relative intensity	TARA_HCS1_H5_G100010237_G100010241--2013_08_20_15_53_43	7.93952
1818	Well 1 InSpeck-deep-red beads 0.32% relative intensity	TARA_HCS1_H5_G100010237_G100010241--2013_08_20_15_53_43	8.48548
1819	Well 1 InSpeck-deep-red beads 0.32% relative intensity	TARA_HCS1_H5_G100010237_G100010241--2013_08_20_15_53_43	8.74786
1820	Well 1 InSpeck-deep-red beads 0.32% relative intensity	TARA_HCS1_H5_G100010237_G100010241--2013_08_20_15_53_43	8.48305
1821	Well 1 InSpeck-deep-red beads 0.32% relative intensity	TARA_HCS1_H5_G100010237_G100010241--2013_08_20_15_53_43	7.9917
1822	Well 1 InSpeck-deep-red beads 0.32% relative intensity	TARA_HCS1_H5_G100010237_G100010241--2013_08_20_15_53_43	8.0239
1823	Well 1 InSpeck-deep-red beads 0.32% relative intensity	TARA_HCS1_H5_G100010237_G100010241--2013_08_20_15_53_43	8.50598
1824	Well 1 InSpeck-deep-red beads 0.32% relative intensity	TARA_HCS1_H5_G100010237_G100010241--2013_08_20_15_53_43	5.73145
1825	Well 1 InSpeck-deep-red beads 0.32% relative intensity	TARA_HCS1_H5_G100010237_G100010241--2013_08_20_15_53_43	8.2126
1826	Well 1 InSpeck-deep-red beads 0.32% relative intensity	TARA_HCS1_H5_G100010237_G100010241--2013_08_20_15_53_43	8.7375
1827	Well 1 InSpeck-deep-red beads 0.32% relative intensity	TARA_HCS1_H5_G100010237_G100010241--2013_08_20_15_53_43	8.28807
1828	Well 1 InSpeck-deep-red beads 0.32% relative intensity	TARA_HCS1_H5_G100010237_G100010241--2013_08_20_15_53_43	8.40486
1829	Well 1 InSpeck-deep-red beads 0.32% relative intensity	TARA_HCS1_H5_G100010237_G100010241--2013_08_20_15_53_43	8.17814
1830	Well 1 InSpeck-deep-red beads 0.32% relative intensity	TARA_HCS1_H5_G100010237_G100010241--2013_08_20_15_53_43	8.27016
1831	Well 1 InSpeck-deep-red beads 0.32% relative intensity	TARA_HCS1_H5_G100010237_G100010241--2013_08_20_15_53_43	8.50622
1832	Well 1 InSpeck-deep-red beads 0.32% relative intensity	TARA_HCS1_H5_G100010237_G100010241--2013_08_20_15_53_43	8.3374
1833	Well 1 InSpeck-deep-red beads 0.32% relative intensity	TARA_HCS1_H5_G100010237_G100010241--2013_08_20_15_53_43	8.54167
1834	Well 1 InSpeck-deep-red beads 0.32% relative intensity	TARA_HCS1_H5_G100010237_G100010241--2013_08_20_15_53_43	8.81048
1835	Well 1 InSpeck-deep-red beads 0.32% relative intensity	TARA_HCS1_H5_G100010237_G100010241--2013_08_20_15_53_43	8.52174
1836	Well 1 InSpeck-deep-red beads 0.32% relative intensity	TARA_HCS1_H5_G100010237_G100010241--2013_08_20_15_53_43	8.29918
1837	Well 1 InSpeck-deep-red beads 0.32% relative intensity	TARA_HCS1_H5_G100010237_G100010241--2013_08_20_15_53_43	8.1451
1838	Well 1 InSpeck-deep-red beads 0.32% relative intensity	TARA_HCS1_H5_G100010237_G100010241--2013_08_20_15_53_43	8.45041
1839	Well 1 InSpeck-deep-red beads 0.32% relative intensity	TARA_HCS1_H5_G100010237_G100010241--2013_08_20_15_53_43	7.97119
1840	Well 1 InSpeck-deep-red beads 0.32% relative intensity	TARA_HCS1_H5_G100010237_G100010241--2013_08_20_15_53_43	8.23554
1841	Well 1 InSpeck-deep-red beads 0.32% relative intensity	TARA_HCS1_H5_G100010237_G100010241--2013_08_20_15_53_43	8.5144
1842	Well 1 InSpeck-deep-red beads 0.32% relative intensity	TARA_HCS1_H5_G100010237_G100010241--2013_08_20_15_53_43	8.43515
1843	Well 1 InSpeck-deep-red beads 0.32% relative intensity	TARA_HCS1_H5_G100010237_G100010241--2013_08_20_15_53_43	8.62869
1844	Well 1 InSpeck-deep-red beads 0.32% relative intensity	TARA_HCS1_H5_G100010237_G100010241--2013_08_20_15_53_43	8.06073
1845	Well 1 InSpeck-deep-red beads 0.32% relative intensity	TARA_HCS1_H5_G100010237_G100010241--2013_08_20_15_53_43	8.31687
1846	Well 1 InSpeck-deep-red beads 0.32% relative intensity	TARA_HCS1_H5_G100010237_G100010241--2013_08_20_15_53_43	2.74254
1847	Well 1 InSpeck-deep-red beads 0.32% relative intensity	TARA_HCS1_H5_G100010237_G100010241--2013_08_20_15_53_43	8.11417
1848	Well 1 InSpeck-deep-red beads 0.32% relative intensity	TARA_HCS1_H5_G100010237_G100010241--2013_08_20_15_53_43	7.95669
1849	Well 1 InSpeck-deep-red beads 0.32% relative intensity	TARA_HCS1_H5_G100010237_G100010241--2013_08_20_15_53_43	7.83333
1850	Well 1 InSpeck-deep-red beads 0.32% relative intensity	TARA_HCS1_H5_G100010237_G100010241--2013_08_20_15_53_43	8.34137
1851	Well 1 InSpeck-deep-red beads 0.32% relative intensity	TARA_HCS1_H5_G100010237_G100010241--2013_08_20_15_53_43	8.128
1852	Well 1 InSpeck-deep-red beads 0.32% relative intensity	TARA_HCS1_H5_G100010237_G100010241--2013_08_20_15_53_43	8.31967
1853	Well 1 InSpeck-deep-red beads 0.32% relative intensity	TARA_HCS1_H5_G100010237_G100010241--2013_08_20_15_53_43	8.236
1854	Well 1 InSpeck-deep-red beads 0.32% relative intensity	TARA_HCS1_H5_G100010237_G100010241--2013_08_20_15_53_43	8.51807
1855	Well 1 InSpeck-deep-red beads 0.32% relative intensity	TARA_HCS1_H5_G100010237_G100010241--2013_08_20_15_53_43	7.70782
1856	Well 1 InSpeck-deep-red beads 0.32% relative intensity	TARA_HCS1_H5_G100010237_G100010241--2013_08_20_15_53_43	8.04314
1857	Well 1 InSpeck-deep-red beads 0.32% relative intensity	TARA_HCS1_H5_G100010237_G100010241--2013_08_20_15_53_43	8.076
1858	Well 1 InSpeck-deep-red beads 0.32% relative intensity	TARA_HCS1_H5_G100010237_G100010241--2013_08_20_15_53_43	8.33061
1859	Well 1 InSpeck-deep-red beads 0.32% relative intensity	TARA_HCS1_H5_G100010237_G100010241--2013_08_20_15_53_43	8.58824
1860	Well 1 InSpeck-deep-red beads 0.32% relative intensity	TARA_HCS1_H5_G100010237_G100010241--2013_08_20_15_53_43	8.24016
1861	Well 1 InSpeck-deep-red beads 0.32% relative intensity	TARA_HCS1_H5_G100010237_G100010241--2013_08_20_15_53_43	8.5123
1862	Well 1 InSpeck-deep-red beads 0.32% relative intensity	TARA_HCS1_H5_G100010237_G100010241--2013_08_20_15_53_43	8.22
1863	Well 1 InSpeck-deep-red beads 0.32% relative intensity	TARA_HCS1_H5_G100010237_G100010241--2013_08_20_15_53_43	8.088
1864	Well 1 InSpeck-deep-red beads 0.32% relative intensity	TARA_HCS1_H5_G100010237_G100010241--2013_08_20_15_53_43	8.57258
1865	Well 1 InSpeck-deep-red beads 0.32% relative intensity	TARA_HCS1_H5_G100010237_G100010241--2013_08_20_15_53_43	8.08815
1866	Well 1 InSpeck-deep-red beads 0.32% relative intensity	TARA_HCS1_H5_G100010237_G100010241--2013_08_20_15_53_43	7.75391
1867	Well 1 InSpeck-deep-red beads 0.32% relative intensity	TARA_HCS1_H5_G100010237_G100010241--2013_08_20_15_53_43	7.92032
1868	Well 1 InSpeck-deep-red beads 0.32% relative intensity	TARA_HCS1_H5_G100010237_G100010241--2013_08_20_15_53_43	8.04819
1869	Well 1 InSpeck-deep-red beads 0.32% relative intensity	TARA_HCS1_H5_G100010237_G100010241--2013_08_20_15_53_43	8.44033
1870	Well 1 InSpeck-deep-red beads 0.32% relative intensity	TARA_HCS1_H5_G100010237_G100010241--2013_08_20_15_53_43	8.01004
1871	Well 1 InSpeck-deep-red beads 0.32% relative intensity	TARA_HCS1_H5_G100010237_G100010241--2013_08_20_15_53_43	8.14286
1872	Well 1 InSpeck-deep-red beads 0.32% relative intensity	TARA_HCS1_H5_G100010237_G100010241--2013_08_20_15_53_43	8.1
1873	Well 1 InSpeck-deep-red beads 0.32% relative intensity	TARA_HCS1_H5_G100010237_G100010241--2013_08_20_15_53_43	7.95785
1874	Well 1 InSpeck-deep-red beads 0.32% relative intensity	TARA_HCS1_H5_G100010237_G100010241--2013_08_20_15_53_43	7.73462
1875	Well 1 InSpeck-deep-red beads 0.32% relative intensity	TARA_HCS1_H5_G100010237_G100010241--2013_08_20_15_53_43	8.38367
1876	Well 1 InSpeck-deep-red beads 0.32% relative intensity	TARA_HCS1_H5_G100010237_G100010241--2013_08_20_15_53_43	8.096
1877	Well 1 InSpeck-deep-red beads 0.32% relative intensity	TARA_HCS1_H5_G100010237_G100010241--2013_08_20_15_53_43	8.03953
1878	Well 1 InSpeck-deep-red beads 0.32% relative intensity	TARA_HCS1_H5_G100010237_G100010241--2013_08_20_15_53_43	7.98795
1879	Well 1 InSpeck-deep-red beads 0.32% relative intensity	TARA_HCS1_H5_G100010237_G100010241--2013_08_20_15_53_43	8.00398
1880	Well 1 InSpeck-deep-red beads 0.32% relative intensity	TARA_HCS1_H5_G100010237_G100010241--2013_08_20_15_53_43	7.91732
1881	Well 1 InSpeck-deep-red beads 0.32% relative intensity	TARA_HCS1_H5_G100010237_G100010241--2013_08_20_15_53_43	7.76305
1882	Well 1 InSpeck-deep-red beads 0.32% relative intensity	TARA_HCS1_H5_G100010237_G100010241--2013_08_20_15_53_43	8.46091
1883	Well 1 InSpeck-deep-red beads 0.32% relative intensity	TARA_HCS1_H5_G100010237_G100010241--2013_08_20_15_53_43	7.36546
1884	Well 1 InSpeck-deep-red beads 0.32% relative intensity	TARA_HCS1_H5_G100010237_G100010241--2013_08_20_15_53_43	8.12195
1885	Well 1 InSpeck-deep-red beads 0.32% relative intensity	TARA_HCS1_H5_G100010237_G100010241--2013_08_20_15_53_43	7.99608
1886	Well 1 InSpeck-deep-red beads 0.32% relative intensity	TARA_HCS1_H5_G100010237_G100010241--2013_08_20_15_53_43	7.316
1887	Well 1 InSpeck-deep-red beads 0.32% relative intensity	TARA_HCS1_H5_G100010237_G100010241--2013_08_20_15_53_43	8.19277
1888	Well 1 InSpeck-deep-red beads 0.32% relative intensity	TARA_HCS1_H5_G100010237_G100010241--2013_08_20_15_53_43	8.05714
1889	Well 1 InSpeck-deep-red beads 0.32% relative intensity	TARA_HCS1_H5_G100010237_G100010241--2013_08_20_15_53_43	7.82677
1890	Well 1 InSpeck-deep-red beads 0.32% relative intensity	TARA_HCS1_H5_G100010237_G100010241--2013_08_20_15_53_43	7.8716
1891	Well 1 InSpeck-deep-red beads 0.32% relative intensity	TARA_HCS1_H5_G100010237_G100010241--2013_08_20_15_53_43	8.29297
1892	Well 1 InSpeck-deep-red beads 0.32% relative intensity	TARA_HCS1_H5_G100010237_G100010241--2013_08_20_15_53_43	7.42248
1893	Well 1 InSpeck-deep-red beads 0.32% relative intensity	TARA_HCS1_H5_G100010237_G100010241--2013_08_20_15_53_43	8.09091
1894	Well 1 InSpeck-deep-red beads 0.32% relative intensity	TARA_HCS1_H5_G100010237_G100010241--2013_08_20_15_53_43	7.83594
1895	Well 1 InSpeck-deep-red beads 0.32% relative intensity	TARA_HCS1_H5_G100010237_G100010241--2013_08_20_15_53_43	7.92941
1896	Well 1 InSpeck-deep-red beads 0.32% relative intensity	TARA_HCS1_H5_G100010237_G100010241--2013_08_20_15_53_43	6.81673
1897	Well 1 InSpeck-deep-red beads 0.32% relative intensity	TARA_HCS1_H5_G100010237_G100010241--2013_08_20_15_53_43	8.12351
1898	Well 1 InSpeck-deep-red beads 0.32% relative intensity	TARA_HCS1_H5_G100010237_G100010241--2013_08_20_15_53_43	8.41152
1899	Well 1 InSpeck-deep-red beads 0.32% relative intensity	TARA_HCS1_H5_G100010237_G100010241--2013_08_20_15_53_43	9.11064
1900	Well 1 InSpeck-deep-red beads 0.32% relative intensity	TARA_HCS1_H5_G100010237_G100010241--2013_08_20_15_53_43	8.58264
1901	Well 1 InSpeck-deep-red beads 0.32% relative intensity	TARA_HCS1_H5_G100010237_G100010241--2013_08_20_15_53_43	7.60581
1902	Well 1 InSpeck-deep-red beads 0.32% relative intensity	TARA_HCS1_H5_G100010237_G100010241--2013_08_20_15_53_43	8.869
1903	Well 1 InSpeck-deep-red beads 0.32% relative intensity	TARA_HCS1_H5_G100010237_G100010241--2013_08_20_15_53_43	8.13944
1904	Well 1 InSpeck-deep-red beads 0.32% relative intensity	TARA_HCS1_H5_G100010237_G100010241--2013_08_20_15_53_43	9.15833
1905	Well 1 InSpeck-deep-red beads 0.32% relative intensity	TARA_HCS1_H5_G100010237_G100010241--2013_08_20_15_53_43	8.42194
1906	Well 1 InSpeck-deep-red beads 0.32% relative intensity	TARA_HCS1_H5_G100010237_G100010241--2013_08_20_15_53_43	8.48387
1907	Well 1 InSpeck-deep-red beads 0.32% relative intensity	TARA_HCS1_H5_G100010237_G100010241--2013_08_20_15_53_43	8.00813
1908	Well 1 InSpeck-deep-red beads 0.32% relative intensity	TARA_HCS1_H5_G100010237_G100010241--2013_08_20_15_53_43	8.90119
1909	Well 1 InSpeck-deep-red beads 0.32% relative intensity	TARA_HCS1_H5_G100010237_G100010241--2013_08_20_15_53_43	7.58167
1910	Well 1 InSpeck-deep-red beads 0.32% relative intensity	TARA_HCS1_H5_G100010237_G100010241--2013_08_20_15_53_43	7.512
1911	Well 1 InSpeck-deep-red beads 0.32% relative intensity	TARA_HCS1_H5_G100010237_G100010241--2013_08_20_15_53_43	8.9876
1912	Well 1 InSpeck-deep-red beads 0.32% relative intensity	TARA_HCS1_H5_G100010237_G100010241--2013_08_20_15_53_43	9.83475
1913	Well 1 InSpeck-deep-red beads 0.32% relative intensity	TARA_HCS1_H5_G100010237_G100010241--2013_08_20_15_53_43	8.98776
1914	Well 1 InSpeck-deep-red beads 0.32% relative intensity	TARA_HCS1_H5_G100010237_G100010241--2013_08_20_15_53_43	7.03347
1915	Well 1 InSpeck-deep-red beads 0.32% relative intensity	TARA_HCS1_H5_G100010237_G100010241--2013_08_20_15_53_43	7.92578
1916	Well 1 InSpeck-deep-red beads 0.32% relative intensity	TARA_HCS1_H5_G100010237_G100010241--2013_08_20_15_53_43	7.90688
1917	Well 1 InSpeck-deep-red beads 0.32% relative intensity	TARA_HCS1_H5_G100010237_G100010241--2013_08_20_15_53_43	8.39286
1918	Well 1 InSpeck-deep-red beads 0.32% relative intensity	TARA_HCS1_H5_G100010237_G100010241--2013_08_20_15_53_43	8.7247
1919	Well 1 InSpeck-deep-red beads 0.32% relative intensity	TARA_HCS1_H5_G100010237_G100010241--2013_08_20_15_53_43	8.91498
1920	Well 1 InSpeck-deep-red beads 0.32% relative intensity	TARA_HCS1_H5_G100010237_G100010241--2013_08_20_15_53_43	8.72428
1921	Well 1 InSpeck-deep-red beads 0.32% relative intensity	TARA_HCS1_H5_G100010237_G100010241--2013_08_20_15_53_43	9.73593
1922	Well 1 InSpeck-deep-red beads 0.32% relative intensity	TARA_HCS1_H5_G100010237_G100010241--2013_08_20_15_53_43	9.23109
1923	Well 1 InSpeck-deep-red beads 0.32% relative intensity	TARA_HCS1_H5_G100010237_G100010241--2013_08_20_15_53_43	8.34553
1924	Well 1 InSpeck-deep-red beads 0.32% relative intensity	TARA_HCS1_H5_G100010237_G100010241--2013_08_20_15_53_43	8.17551
1925	Well 1 InSpeck-deep-red beads 0.32% relative intensity	TARA_HCS1_H5_G100010237_G100010241--2013_08_20_15_53_43	7.64683
1926	Well 1 InSpeck-deep-red beads 0.32% relative intensity	TARA_HCS1_H5_G100010237_G100010241--2013_08_20_15_53_43	8.62128
1927	Well 1 InSpeck-deep-red beads 0.32% relative intensity	TARA_HCS1_H5_G100010237_G100010241--2013_08_20_15_53_43	3.73095
1928	Well 1 InSpeck-deep-red beads 0.32% relative intensity	TARA_HCS1_H5_G100010237_G100010241--2013_08_20_15_53_43	8.8247
1929	Well 1 InSpeck-deep-red beads 0.32% relative intensity	TARA_HCS1_H5_G100010237_G100010241--2013_08_20_15_53_43	9.24686
1930	Well 1 InSpeck-deep-red beads 0.32% relative intensity	TARA_HCS1_H5_G100010237_G100010241--2013_08_20_15_53_43	9.81702
1931	Well 1 InSpeck-deep-red beads 0.32% relative intensity	TARA_HCS1_H5_G100010237_G100010241--2013_08_20_15_53_43	8.27616
1932	Well 1 InSpeck-deep-red beads 0.32% relative intensity	TARA_HCS1_H5_G100010237_G100010241--2013_08_20_15_53_43	8.92063
1933	Well 1 InSpeck-deep-red beads 0.32% relative intensity	TARA_HCS1_H5_G100010237_G100010241--2013_08_20_15_53_43	8.6626
1934	Well 1 InSpeck-deep-red beads 0.32% relative intensity	TARA_HCS1_H5_G100010237_G100010241--2013_08_20_15_53_43	9.21901
1935	Well 1 InSpeck-deep-red beads 0.32% relative intensity	TARA_HCS1_H5_G100010237_G100010241--2013_08_20_15_53_43	8.7551
1936	Well 1 InSpeck-deep-red beads 0.32% relative intensity	TARA_HCS1_H5_G100010237_G100010241--2013_08_20_15_53_43	8.55952
1937	Well 1 InSpeck-deep-red beads 0.32% relative intensity	TARA_HCS1_H5_G100010237_G100010241--2013_08_20_15_53_43	9.83544
1938	Well 1 InSpeck-deep-red beads 0.32% relative intensity	TARA_HCS1_H5_G100010237_G100010241--2013_08_20_15_53_43	9.55417
1939	Well 1 InSpeck-deep-red beads 0.32% relative intensity	TARA_HCS1_H5_G100010237_G100010241--2013_08_20_15_53_43	9.33054
1940	Well 1 InSpeck-deep-red beads 0.32% relative intensity	TARA_HCS1_H5_G100010237_G100010241--2013_08_20_15_53_43	9.7438
1941	Well 1 InSpeck-deep-red beads 0.32% relative intensity	TARA_HCS1_H5_G100010237_G100010241--2013_08_20_15_53_43	10.1454
1942	Well 1 InSpeck-deep-red beads 0.32% relative intensity	TARA_HCS1_H5_G100010237_G100010241--2013_08_20_15_53_43	9.02449
1943	Well 1 InSpeck-deep-red beads 0.32% relative intensity	TARA_HCS1_H5_G100010237_G100010241--2013_08_20_15_53_43	8.32685
1944	Well 1 InSpeck-deep-red beads 0.32% relative intensity	TARA_HCS1_H5_G100010237_G100010241--2013_08_20_15_53_43	8.79012
1945	Well 1 InSpeck-deep-red beads 0.32% relative intensity	TARA_HCS1_H5_G100010237_G100010241--2013_08_20_15_53_43	9.07347
1946	Well 1 InSpeck-deep-red beads 0.32% relative intensity	TARA_HCS1_H5_G100010237_G100010241--2013_08_20_15_53_43	9.20408
1947	Well 1 InSpeck-deep-red beads 0.32% relative intensity	TARA_HCS1_H5_G100010237_G100010241--2013_08_20_15_53_43	9.15702
1948	Well 1 InSpeck-deep-red beads 0.32% relative intensity	TARA_HCS1_H5_G100010237_G100010241--2013_08_20_15_53_43	8.06839
1949	Well 1 InSpeck-deep-red beads 0.32% relative intensity	TARA_HCS1_H5_G100010237_G100010241--2013_08_20_15_53_43	8.42276
1950	Well 1 InSpeck-deep-red beads 0.32% relative intensity	TARA_HCS1_H5_G100010237_G100010241--2013_08_20_15_53_43	8.83401
1951	Well 1 InSpeck-deep-red beads 0.32% relative intensity	TARA_HCS1_H5_G100010237_G100010241--2013_08_20_15_53_43	10.0216
1952	Well 1 InSpeck-deep-red beads 0.32% relative intensity	TARA_HCS1_H5_G100010237_G100010241--2013_08_20_15_53_43	9.31707
1953	Well 1 InSpeck-deep-red beads 0.32% relative intensity	TARA_HCS1_H5_G100010237_G100010241--2013_08_20_15_53_43	8.81557
1954	Well 1 InSpeck-deep-red beads 0.32% relative intensity	TARA_HCS1_H5_G100010237_G100010241--2013_08_20_15_53_43	9.32051
1955	Well 1 InSpeck-deep-red beads 0.32% relative intensity	TARA_HCS1_H5_G100010237_G100010241--2013_08_20_15_53_43	9.0813
1956	Well 1 InSpeck-deep-red beads 0.32% relative intensity	TARA_HCS1_H5_G100010237_G100010241--2013_08_20_15_53_43	9.01235
1957	Well 1 InSpeck-deep-red beads 0.32% relative intensity	TARA_HCS1_H5_G100010237_G100010241--2013_08_20_15_53_43	9.37037
1958	Well 1 InSpeck-deep-red beads 0.32% relative intensity	TARA_HCS1_H5_G100010237_G100010241--2013_08_20_15_53_43	9.34454
1959	Well 1 InSpeck-deep-red beads 0.32% relative intensity	TARA_HCS1_H5_G100010237_G100010241--2013_08_20_15_53_43	9.61317
1960	Well 1 InSpeck-deep-red beads 0.32% relative intensity	TARA_HCS1_H5_G100010237_G100010241--2013_08_20_15_53_43	9.58848
1961	Well 1 InSpeck-deep-red beads 0.32% relative intensity	TARA_HCS1_H5_G100010237_G100010241--2013_08_20_15_53_43	8.87448
1962	Well 1 InSpeck-deep-red beads 0.32% relative intensity	TARA_HCS1_H5_G100010237_G100010241--2013_08_20_15_53_43	9.04023
1963	Well 1 InSpeck-deep-red beads 0.32% relative intensity	TARA_HCS1_H5_G100010237_G100010241--2013_08_20_15_53_43	9.24167
1964	Well 1 InSpeck-deep-red beads 0.32% relative intensity	TARA_HCS1_H5_G100010237_G100010241--2013_08_20_15_53_43	9.45106
1965	Well 1 InSpeck-deep-red beads 0.32% relative intensity	TARA_HCS1_H5_G100010237_G100010241--2013_08_20_15_53_43	8.59064
1966	Well 1 InSpeck-deep-red beads 0.32% relative intensity	TARA_HCS1_H5_G100010237_G100010241--2013_08_20_15_53_43	9.3029
1967	Well 1 InSpeck-deep-red beads 0.32% relative intensity	TARA_HCS1_H5_G100010237_G100010241--2013_08_20_15_53_43	9.13944
1968	Well 1 InSpeck-deep-red beads 0.32% relative intensity	TARA_HCS1_H5_G100010237_G100010241--2013_08_20_15_53_43	9.99576
1969	Well 1 InSpeck-deep-red beads 0.32% relative intensity	TARA_HCS1_H5_G100010237_G100010241--2013_08_20_15_53_43	9.26582
1970	Well 1 InSpeck-deep-red beads 0.32% relative intensity	TARA_HCS1_H5_G100010237_G100010241--2013_08_20_15_53_43	9.63265
1971	Well 1 InSpeck-deep-red beads 0.32% relative intensity	TARA_HCS1_H5_G100010237_G100010241--2013_08_20_15_53_43	10.2318
1972	Well 1 InSpeck-deep-red beads 0.32% relative intensity	TARA_HCS1_H5_G100010237_G100010241--2013_08_20_15_53_43	8.63223
1973	Well 1 InSpeck-deep-red beads 0.32% relative intensity	TARA_HCS1_H5_G100010237_G100010241--2013_08_20_15_53_43	9.13492
1974	Well 1 InSpeck-deep-red beads 0.32% relative intensity	TARA_HCS1_H5_G100010237_G100010241--2013_08_20_15_53_43	9.77593
1975	Well 1 InSpeck-deep-red beads 0.32% relative intensity	TARA_HCS1_H5_G100010237_G100010241--2013_08_20_15_53_43	8.92276
1976	Well 1 InSpeck-deep-red beads 0.32% relative intensity	TARA_HCS1_H5_G100010237_G100010241--2013_08_20_15_53_43	9.39916
1977	Well 1 InSpeck-deep-red beads 0.32% relative intensity	TARA_HCS1_H5_G100010237_G100010241--2013_08_20_15_53_43	8.83877
1978	Well 1 InSpeck-deep-red beads 0.32% relative intensity	TARA_HCS1_H5_G100010237_G100010241--2013_08_20_15_53_43	9.43852
1979	Well 1 InSpeck-deep-red beads 0.32% relative intensity	TARA_HCS1_H5_G100010237_G100010241--2013_08_20_15_53_43	9.02092
1980	Well 1 InSpeck-deep-red beads 0.32% relative intensity	TARA_HCS1_H5_G100010237_G100010241--2013_08_20_15_53_43	9.19106
1981	Well 1 InSpeck-deep-red beads 0.32% relative intensity	TARA_HCS1_H5_G100010237_G100010241--2013_08_20_15_53_43	10.0535
1982	Well 1 InSpeck-deep-red beads 0.32% relative intensity	TARA_HCS1_H5_G100010237_G100010241--2013_08_20_15_53_43	9.77731
1983	Well 1 InSpeck-deep-red beads 0.32% relative intensity	TARA_HCS1_H5_G100010237_G100010241--2013_08_20_15_53_43	9.26667
1984	Well 1 InSpeck-deep-red beads 0.32% relative intensity	TARA_HCS1_H5_G100010237_G100010241--2013_08_20_15_53_43	9.6473
1985	Well 1 InSpeck-deep-red beads 0.32% relative intensity	TARA_HCS1_H5_G100010237_G100010241--2013_08_20_15_53_43	9.33065
1986	Well 1 InSpeck-deep-red beads 0.32% relative intensity	TARA_HCS1_H5_G100010237_G100010241--2013_08_20_15_53_43	9.70833
1987	Well 1 InSpeck-deep-red beads 0.32% relative intensity	TARA_HCS1_H5_G100010237_G100010241--2013_08_20_15_53_43	9.31837
1988	Well 1 InSpeck-deep-red beads 0.32% relative intensity	TARA_HCS1_H5_G100010237_G100010241--2013_08_20_15_53_43	9.74583
1989	Well 1 InSpeck-deep-red beads 0.32% relative intensity	TARA_HCS1_H5_G100010237_G100010241--2013_08_20_15_53_43	10.9409
1990	Well 1 InSpeck-deep-red beads 0.32% relative intensity	TARA_HCS1_H5_G100010237_G100010241--2013_08_20_15_53_43	10.0415
1991	Well 1 InSpeck-deep-red beads 0.32% relative intensity	TARA_HCS1_H5_G100010237_G100010241--2013_08_20_15_53_43	9.55061
1992	Well 1 InSpeck-deep-red beads 0.32% relative intensity	TARA_HCS1_H5_G100010237_G100010241--2013_08_20_15_53_43	9.54772
1993	Well 1 InSpeck-deep-red beads 0.32% relative intensity	TARA_HCS1_H5_G100010237_G100010241--2013_08_20_15_53_43	9.29487
1994	Well 1 InSpeck-deep-red beads 0.32% relative intensity	TARA_HCS1_H5_G100010237_G100010241--2013_08_20_15_53_43	9.8903
1995	Well 1 InSpeck-deep-red beads 0.32% relative intensity	TARA_HCS1_H5_G100010237_G100010241--2013_08_20_15_53_43	9.95528
1996	Well 1 InSpeck-deep-red beads 0.32% relative intensity	TARA_HCS1_H5_G100010237_G100010241--2013_08_20_15_53_43	9.05109
1997	Well 1 InSpeck-deep-red beads 0.32% relative intensity	TARA_HCS1_H5_G100010237_G100010241--2013_08_20_15_53_43	9.50826
1998	Well 1 InSpeck-deep-red beads 0.32% relative intensity	TARA_HCS1_H5_G100010237_G100010241--2013_08_20_15_53_43	9.38298
[truncated: 204,005+ more rows]
