# Supplementary material for: Quantitative 3D-imaging for cell biology and ecology of environmental microbial eukaryotes
Source: eLife. 2017 Oct 31;6:e26066. doi: 10.7554/eLife.26066 (PMC5663481; doi:10.7554/eLife.26066)
Supplement: Figure 3—source data 1. [file elife-26066-fig3-data1.xlsx]

## Sheet: Level_4
Level_1	Level_2	Level_3	Level_4	Count	Recall (%)
Living	Aggregates	Clumps	Clumps	393	88.5496
		Multiple	Multiple	106	16.0377
	Amoebozoa	Amoebozoa	Amoebozoa	97	93.8144
	Bacillariophyta	Bacillariophyceae	Fragillariopsis_1	36	8.33333
			Fragillariopsis_2	119	89.916
			Fragillariopsis_3	50	86
			Navicula	133	90.9774
			Nitzschia_chain	60	75
			Pennate_1	62	56.4516
			Pennate_10	63	34.9206
			Pennate_11	107	74.7664
			Pennate_12	59	77.9661
			Pennate_13	55	56.3636
			Pennate_2	60	38.3333
			Pennate_3	159	94.9686
			Pennate_4	64	59.375
			Pennate_5	55	49.0909
			Pennate_6	67	83.5821
			Pennate_8	52	78.8462
			Pennate_9	338	92.6036
			Pseudo-nitzschia_chain	98	78.5714
			Pseudo-nitzschia_single	209	88.5167
		Coscinodiscophyceae	Asterolamprales	55	83.6364
			Centric_1	53	88.6792
			Centric_10	84	79.7619
			Centric_11	131	95.4198
			Centric_12	159	90.566
			Centric_13	99	84.8485
			Centric_14	165	98.1818
			Centric_2	261	99.2337
			Centric_3	141	72.3404
			Centric_4	307	97.3941
			Centric_5	96	94.7917
			Centric_6	131	91.6031
			Centric_7	69	66.6667
			Centric_8	60	81.6667
			Centric_9	437	99.3135
		Mediophyceae	Cerataulina_1	46	89.1304
			Cerataulina_2	61	91.8033
			Chaetoceros_1	52	88.4615
			Chaetoceros_broken	132	67.4242
			Chaetoceros_chain	44	2.27273
			Chaetoceros_single	228	92.1053
			Hemiaulus	53	75.4717
		Rhizosolenids	Dactyliosolen	66	100
			Guinardia_1	36	52.7778
			Guinardia_2	173	97.6879
			Leptocylindrus	67	85.0746
	Chlorophyta	Pyramimonadales	Pterosperma_1	53	71.6981
			Pterosperma_2	35	22.8571
	Ciliophora	Spirotrichea	Tintinnidiidae	44	50
	Cyanobacteria	Cyanobacteria	Cyano_bound	54	57.4074
			Cyano_clump	48	43.75
			Cyano_single	78	93.5897
	Dictyochophyceae	Dictyochales	Silico_1	40	75
	Haptophyta	Others	Hapto_1	103	94.1748
			Hapto_2	113	97.3451
			Hapto_3	102	72.549
		Prymnesiophyceae	Cocco_1	291	94.5017
			Cocco_10	116	89.6552
			Cocco_11	51	43.1373
			Cocco_12	89	67.4157
			Cocco_13	56	50
			Cocco_14	67	88.0597
			Cocco_15	33	54.5455
			Cocco_16	145	88.9655
			Cocco_17	33	33.3333
			Cocco_18	51	37.2549
			Cocco_2	325	91.3846
			Cocco_3	46	28.2609
			Cocco_4	75	69.3333
			Cocco_5	88	85.2273
			Cocco_6	49	63.2653
			Cocco_7	64	76.5625
			Cocco_8	54	94.4444
			Cocco_9	72	75
	Holodinophyta	Dinophysiales	Dinophysis	35	60
		Gonyaulacales	Gonyau_1	35	28.5714
			Gonyau_10	199	93.9698
			Gonyau_11	227	83.7004
			Gonyau_12	143	88.1119
			Gonyau_13	38	42.1053
			Gonyau_14	55	43.6364
			Gonyau_15	51	50.9804
			Gonyau_16	62	30.6452
			Gonyau_17	69	88.4058
			Gonyau_18	99	89.899
			Gonyau_19	77	59.7403
			Gonyau_2	59	38.9831
			Gonyau_3	105	72.381
			Gonyau_4	67	88.0597
			Gonyau_5	99	16.1616
			Gonyau_6	74	86.4865
			Gonyau_7	92	89.1304
			Gonyau_8	122	97.541
			Gonyau_9	205	56.0976
		Gymnodiniales	Gymno_1	45	68.8889
			Gymno_2	57	22.807
			Gymno_3	127	68.5039
			Gymno_4	62	58.0645
			Other	112	35.7143
		Noctilucales	Pronoctilucales	48	47.9167
		Prorocentrales	Proro_1	55	96.3636
			Proro_2	91	85.7143
			Proro_3	232	87.069
			Proro_4	179	89.3855
			Proro_5	65	56.9231
			Proro_6	59	64.4068
			Proro_7	86	82.5581
			Proro_8	91	79.1209
			Proro_9	44	84.0909
		Protoplastes	Proto_1	71	92.9577
			Proto_2	52	61.5385
			Proto_3	109	62.3853
			Proto_4	85	56.4706
			Proto_5	54	68.5185
			Proto_6	69	86.9565
		Syndiniales	Malv ii	50	28
		Thoracosphaerales	Thoraco_1	379	97.3615
	Other	Autotrophes	Auto_1	86	97.6744
			Auto_2	289	99.654
			Auto_3	112	97.3214
			Auto_4	71	90.1408
			Auto_5	74	86.4865
		Heterotrophes	Hetero_1	129	88.3721
			Hetero_2	195	98.9744
			Hetero_3	97	92.7835
			Hetero_4	57	89.4737
			Hetero_5	79	36.7089
			Hetero_6	104	70.1923
			Hetero_7	66	87.8788
			Hetero_8	55	72.7273
			Hetero_9	132	90.9091
		Resting_stage	Cyst_1	70	94.2857
			Cyst_2	80	65
			Cyst_3	321	92.8349
			Cyst_4	237	89.4515
			Cyst_5	68	95.5882
			Cyst_6	64	79.6875
			Cyst_7	67	94.0299
	Part	Coccolithes	Coccolithes	650	93.3846
		Hooks_corethron	Hooks_corethron	80	98.75
		Lorica	Shells_bacillariophyta	196	75
			Shells_coccolithales	178	71.3483
			Shells_dictyochales	79	81.0127
			Shells_dinophyceae	99	86.8687
			Shells_tintinnids	93	90.3226
		Setae	Setae	102	97.0588
Not_living	Artefact	Htm	Artefact_1	165	99.3939
			Artefact_2	218	99.0826
			Bubble	157	98.7261
	Detritus	Detritus_large	Detritus_large	359	79.1086
		Detritus_small	Detritus_small	748	85.5615
		Fibers	Fibers	118	53.3898
	Feces	Feces	Feces	250	85.2

## Sheet: Level_3
Level_1	Level_2	Level_3	Count	Recall (%)
Living	Aggregates	Clumps	393	88.5496
		Multiple	106	16.0377
	Amoebozoa	Amoebozoa	97	93.8144
	Bacillariophyta	Bacillariophyceae	1846	91.2784
		Coscinodiscophyceae	2248	97.5534
		Mediophyceae	616	87.013
		Rhizosolenids	342	91.5205
	Chlorophyta	Pyramimonadales	88	52.2727
	Ciliophora	Spirotrichea	44	50
	Cyanobacteria	Cyanobacteria	180	69.4444
	Dictyochophyceae	Dictyochales	40	75
	Haptophyta	Others	318	92.4528
		Prymnesiophyceae	1705	94.4282
	Holodinophyta	Dinophysiales	35	60
		Gonyaulacales	1878	93.3972
		Gymnodiniales	403	65.7568
		Noctilucales	48	47.9167
		Prorocentrales	902	92.7938
		Protoplastes	440	73.6364
		Syndiniales	50	28
		Thoracosphaerales	379	97.3615
	Other	Autotrophes	632	97.7848
		Heterotrophes	914	94.5295
		Resting_stage	907	97.3539
	Part	Coccolithes	650	93.3846
		Hooks_corethron	80	98.75
		Lorica	645	82.3256
		Setae	102	97.0588
Not_living	Artefact	Htm	540	99.2593
	Detritus	Detritus_large	359	79.1086
		Detritus_small	748	85.5615
		Fibers	118	53.3898
	Feces	Feces	250	85.2

## Sheet: Level_2
Level_1	Level_2	Count	Recall (%)
Living	Aggregates	499	78.7575
	Amoebozoa	97	93.8144
	Bacillariophyta	5052	95.289
	Chlorophyta	88	52.2727
	Ciliophora	44	50
	Cyanobacteria	180	69.4444
	Dictyochophyceae	40	75
	Haptophyta	2023	95.4523
	Holodinophyta	4135	96.4692
	Other	2453	96.6572
	Part	1477	93.9743
Not_living	Artefact	540	99.2593
	Detritus	1225	84.3265
	Feces	250	85.2

## Sheet: Level_1
Level_1	Count	Recall (%)
Living	16088	98.1726
Not_living	2015	90.8189
