# Supplementary material for: Quantitative 3D-imaging for cell biology and ecology of environmental microbial eukaryotes
Source: eLife. 2017 Oct 31;6:e26066. doi: 10.7554/eLife.26066 (PMC5663481; doi:10.7554/eLife.26066)
Supplement: Figure 3—source data 3. — The relationship between sample label and sampling location is provided in ‘Figure 1—source data 1.’. [file elife-26066-fig3-data3.xlsx]

## Sheet: Sheet1
	Aggregates/Clumps/Clumps	Aggregates/Multiple/Multiple	Amoebozoa/Amoebozoa/Amoebozoa	Bacillariophyta/Bacillariophyceae/Fragillariopsis_1	Bacillariophyta/Bacillariophyceae/Fragillariopsis_2	Bacillariophyta/Bacillariophyceae/Fragillariopsis_3	Bacillariophyta/Bacillariophyceae/Navicula	Bacillariophyta/Bacillariophyceae/Nitzschia_chain	Bacillariophyta/Bacillariophyceae/Pennate_1	Bacillariophyta/Bacillariophyceae/Pennate_10	Bacillariophyta/Bacillariophyceae/Pennate_11	Bacillariophyta/Bacillariophyceae/Pennate_12	Bacillariophyta/Bacillariophyceae/Pennate_13	Bacillariophyta/Bacillariophyceae/Pennate_2	Bacillariophyta/Bacillariophyceae/Pennate_3	Bacillariophyta/Bacillariophyceae/Pennate_4	Bacillariophyta/Bacillariophyceae/Pennate_5	Bacillariophyta/Bacillariophyceae/Pennate_6	Bacillariophyta/Bacillariophyceae/Pennate_8	Bacillariophyta/Bacillariophyceae/Pennate_9	Bacillariophyta/Bacillariophyceae/Pseudo-nitzschia_chain	Bacillariophyta/Bacillariophyceae/Pseudo-nitzschia_single	Bacillariophyta/Coscinodiscophyceae/Asterolamprales	Bacillariophyta/Coscinodiscophyceae/Centric_1	Bacillariophyta/Coscinodiscophyceae/Centric_10	Bacillariophyta/Coscinodiscophyceae/Centric_11	Bacillariophyta/Coscinodiscophyceae/Centric_12	Bacillariophyta/Coscinodiscophyceae/Centric_13	Bacillariophyta/Coscinodiscophyceae/Centric_14	Bacillariophyta/Coscinodiscophyceae/Centric_2	Bacillariophyta/Coscinodiscophyceae/Centric_3	Bacillariophyta/Coscinodiscophyceae/Centric_4	Bacillariophyta/Coscinodiscophyceae/Centric_5	Bacillariophyta/Coscinodiscophyceae/Centric_6	Bacillariophyta/Coscinodiscophyceae/Centric_7	Bacillariophyta/Coscinodiscophyceae/Centric_8	Bacillariophyta/Coscinodiscophyceae/Centric_9	Bacillariophyta/Mediophyceae/Cerataulina_1	Bacillariophyta/Mediophyceae/Cerataulina_2	Bacillariophyta/Mediophyceae/Chaetoceros_1	Bacillariophyta/Mediophyceae/Chaetoceros_broken	Bacillariophyta/Mediophyceae/Chaetoceros_chain	Bacillariophyta/Mediophyceae/Chaetoceros_single	Bacillariophyta/Mediophyceae/Hemiaulus	Bacillariophyta/Rhizosolenids/Dactyliosolen	Bacillariophyta/Rhizosolenids/Guinardia_1	Bacillariophyta/Rhizosolenids/Guinardia_2	Bacillariophyta/Rhizosolenids/Leptocylindrus	Chlorophyta/Pyramimonadales/Pterosperma_1
S052--D0--R27--G100001472--A130928--P70917	0	0	0	0.003003	0.00600601	0	0.00600601	0	0.03003	0	0.003003	0	0	0.012012	0.003003	0	0	0	0.012012	0.00600601	0	0.012012	0.012012	0	0.00600601	0	0	0	0	0.003003	0.003003	0.00600601	0.003003	0	0	0	0	0	0.003003	0	0.003003	0	0	0	0	0	0	0.012012	0.00600601
S052--D1--R27--G100001473--A130928--P70917	0	0	0.00943396	0.00943396	0	0	0.00943396	0	0.0377358	0	0	0	0	0.00943396	0.00943396	0.00943396	0	0	0	0	0	0	0.00943396	0	0	0	0	0	0	0	0	0	0	0	0	0	0	0	0.0188679	0	0	0	0	0	0	0	0	0.113208	0
S064--D1--R27--G100002568--A130925--P70917	0	0	0.0115607	0	0	0	0.0115607	0.00578035	0.0578035	0	0.017341	0	0	0.00578035	0.0115607	0.00578035	0	0	0	0.017341	0.0115607	0.0231214	0.0115607	0	0.00578035	0	0	0	0	0	0	0	0	0	0	0	0	0	0.017341	0	0.0289017	0	0.017341	0	0	0.00578035	0	0.00578035	0
S065--D0--R27--G100002655--A130924--P70917	0	0	0.0126582	0	0	0	0.00632911	0.0126582	0	0	0.0253165	0	0	0.00632911	0.00632911	0	0	0	0	0.0379747	0	0.0253165	0	0	0.0126582	0.00632911	0	0	0.00632911	0	0	0	0	0	0	0	0	0.00632911	0.00632911	0	0.0253165	0	0.00632911	0	0	0	0.00632911	0.00632911	0
S066--D0--R27--G100001988--A130923--P70917	0	0	0.0170524	0.00791717	0.000609013	0	0.000609013	0.00182704	0.00304507	0	0	0	0.00669915	0	0.0121803	0	0	0	0.000609013	0.0109622	0.00243605	0.00730816	0.00487211	0.000609013	0	0.000609013	0	0.00121803	0.0115713	0.389769	0.00487211	0.00121803	0.00426309	0.00609013	0	0.000609013	0	0.00243605	0.000609013	0.000609013	0.00121803	0	0.00304507	0.000609013	0	0	0.00365408	0.00487211	0
S066--D1--R27--G100001989--A130923--P70917	0	0	0	0	0.00917431	0	0	0.00917431	0	0	0	0	0	0	0.0275229	0	0	0	0	0.0183486	0	0	0	0	0	0.00917431	0	0	0.00917431	0.0275229	0.00917431	0	0.00917431	0.00917431	0	0	0	0	0	0	0.0275229	0	0.0642202	0	0	0	0.00917431	0	0
S067--D0--R27--G100002479--A130826--P70917	0	0	0	0	0.00182815	0	0.00182815	0.0420475	0.00274223	0	0.000914077	0	0.00548446	0	0.00274223	0	0.000914077	0	0	0	0.000914077	0.00182815	0	0.00274223	0.000914077	0.128885	0.164534	0.119744	0.00548446	0.0201097	0.00548446	0.00548446	0.000914077	0.00365631	0	0	0.00182815	0.0228519	0	0	0.000914077	0.000914077	0.00274223	0	0	0	0.000914077	0	0.000914077
S068--D0--R27--G100002411--A130828--P70917	0	0	0	0	0	0	0	0	0	0	0	0	0	0	0	0	0	0	0.0052356	0.0209424	0.0052356	0	0	0	0.0052356	0	0.0104712	0	0	0	0.0366492	0.0104712	0	0	0.0209424	0	0	0	0	0	0.0052356	0	0	0	0	0	0.0104712	0.0104712	0
S070--D0--R27--G100002163--A130826--P70917	0	0	0	0	0.0153846	0	0	0.00384615	0.0307692	0	0.00384615	0	0.00384615	0	0.0115385	0	0	0	0	0.0153846	0.00769231	0.00384615	0	0	0.00384615	0.00384615	0	0	0.00384615	0	0.00769231	0.0115385	0	0.0230769	0.00384615	0	0	0	0	0	0	0	0	0	0.00384615	0	0	0	0
S071--D0--R27--G100002201--A130825--P70917	0	0	0.00110619	0	0.00442478	0	0.00221239	0.00331858	0.00553097	0	0	0	0	0.00221239	0.0110619	0.00110619	0	0	0.00221239	0.00553097	0.00110619	0.00553097	0	0	0	0	0	0	0.0110619	0.00553097	0.00110619	0.0121681	0.00442478	0.00221239	0.00110619	0.00110619	0.00110619	0.00110619	0	0.00221239	0.00221239	0	0.00884956	0	0.00110619	0	0.00331858	0.0199115	0.00110619
S072--D0--R27--G100002978--A130829--P70917	0	0	0	0	0	0	0	0	0	0	0	0	0	0	0	0	0	0	0	0	0	0	0	0	0.00704225	0	0	0	0	0	0.0140845	0	0.0140845	0	0	0	0.00704225	0	0	0	0.00704225	0	0	0	0	0	0	0	0.0140845
S072--D1--R27--G100002980--A130829--P70917	0	0	0	0	0.00126582	0	0.00126582	0.00126582	0	0	0	0	0	0	0	0.00126582	0	0	0.00126582	0	0	0.00126582	0.00253165	0	0	0	0.00126582	0	0	0	0.00506329	0.00632911	0.00126582	0.00126582	0	0	0.00126582	0	0	0	0.00126582	0	0.00126582	0	0	0	0	0.00253165	0.00126582
S078--D0--R27--G100003406--A130824--P70917	0	0	0	0	0.00666667	0	0	0	0	0	0	0	0	0	0.01	0	0	0	0.00666667	0	0	0	0	0.00666667	0	0	0.00333333	0.00666667	0	0.0166667	0	0.01	0	0	0	0	0	0	0	0	0	0	0	0	0	0	0.00333333	0.00333333	0
S081--D0--R27--G100003739--A130930--P70917	0	0	0	0	0	0	0	0.12987	0.00649351	0	0	0	0	0	0.012987	0	0	0	0	0	0	0	0.00649351	0	0	0	0	0	0	0	0	0.0194805	0	0	0	0	0.00649351	0	0.00649351	0	0.025974	0.00649351	0.00649351	0	0	0	0	0.00649351	0
S081--D1--R27--G100003741--A130930--P70917	0	0	0.00124922	0	0.00062461	0	0.00124922	0.00437227	0.00124922	0	0.00187383	0	0	0.00062461	0.00936914	0	0	0	0	0.00936914	0.00562149	0.00874453	0.00312305	0	0	0	0.00062461	0	0	0	0.00437227	0.00499688	0.00187383	0.00312305	0	0	0.00124922	0	0.00249844	0	0.00187383	0	0.00374766	0	0	0	0.0062461	0.00249844	0.00437227
S082--D0--R27--G100003584--A130926--P70917	0	0	0.00038373	0.00115119	0.00230238	0.00038373	0.00153492	0.00038373	0.00076746	0.00076746	0.00038373	0.00076746	0	0	0.00306984	0.00038373	0	0.00038373	0.00230238	0.00498849	0.00230238	0.00306984	0.00230238	0	0.00076746	0	0.00076746	0.00038373	0.00038373	0.0172678	0.00230238	0.0122794	0	0.00076746	0.00076746	0.00191865	0.414045	0.00115119	0.00076746	0	0.00230238	0.00038373	0.00498849	0	0	0	0.00460476	0.00345357	0
S082--D0--R27--G100003584--A140626--P70917	0	0	0	0	0	0	0.00122624	0.00122624	0	0.00183936	0	0.000613121	0.000613121	0.000613121	0.00551809	0	0	0	0	0.00797057	0.00122624	0.0030656	0.00797057	0	0.00858369	0.00122624	0	0	0	0.0214592	0.00674433	0.00367872	0	0	0	0	0.409565	0	0.00429185	0	0.00245248	0	0.00490497	0	0.00122624	0	0.000613121	0.000613121	0.00122624
S082--D1--R27--G100003586--A130926--P70917	0	0	0	0	0	0	0	0.00735294	0	0	0	0	0	0	0	0	0	0	0	0	0	0.00735294	0	0	0	0	0	0	0	0	0	0.00735294	0	0	0	0	0.0735294	0	0	0	0.0147059	0	0.0147059	0	0	0	0	0.00735294	0
S084--D0--R27--G100004906--A130824--P70917	0	0	0.00182149	0.00364299	0.140255	0.00182149	0.00182149	0.00182149	0.00182149	0	0	0	0	0	0.00364299	0	0	0	0.100182	0.00728597	0	0	0.00182149	0	0	0	0	0	0.00728597	0.00182149	0	0.00364299	0.00182149	0.00910747	0.00182149	0.0346084	0	0	0	0.00364299	0.0145719	0	0.0127505	0	0	0.00182149	0	0.00728597	0
S084--D0--R27--G100004906--A130825--P70917	0	0	0.000893655	0.00357462	0.0759607	0.00268097	0.00268097	0.00357462	0.00536193	0	0.000893655	0	0.000893655	0	0	0.00268097	0	0	0.0214477	0.0142985	0	0.00714924	0.000893655	0	0	0	0	0.000893655	0.00268097	0.00357462	0.000893655	0.00625559	0	0.00714924	0.00357462	0.0464701	0	0	0.000893655	0.000893655	0.00625559	0	0.00268097	0	0.00446828	0	0.000893655	0.00446828	0.00178731
S085--D0--R27--G100004339--A130927--P70917	0	0	0.0108108	0	0.0216216	0.00540541	0	0.0432432	0.0162162	0	0.00540541	0	0	0	0.00540541	0.0108108	0.00540541	0	0.0108108	0.00540541	0.0108108	0.0486486	0.00540541	0.00540541	0	0	0	0	0.00540541	0	0	0	0	0	0	0	0.027027	0	0	0	0.0108108	0	0.0972973	0.0216216	0.0756757	0	0	0.0216216	0
S085--D1--R27--G100004341--A130927--P70917	0	0	0	0	0.020202	0.026936	0	0	0.003367	0	0.00673401	0	0	0	0.003367	0	0	0	0.00673401	0.003367	0.003367	0.020202	0	0	0	0	0	0	0	0	0	0	0	0	0	0.03367	0.003367	0	0	0	0.003367	0	0.010101	0.003367	0.26936	0	0.00673401	0	0.003367
S091--D0--R27--G100004727--A131208--P70917	0	0	0.0281768	0	0.000552486	0	0.00441989	0.000552486	0.000552486	0.00662983	0	0.00165746	0	0.00110497	0.00276243	0	0	0	0	0.0292818	0.000552486	0.00773481	0.00607735	0	0	0	0	0.00110497	0.00607735	0.00276243	0	0	0.000552486	0.00165746	0	0	0.00165746	0.000552486	0.00165746	0.00276243	0.00497238	0.00110497	0.00497238	0.000552486	0	0.00110497	0.0149171	0.0160221	0.00110497
S092--D0--R27--G100004940--A131208--P70917	0	0	0.0374849	0.00120919	0.00120919	0	0.00483676	0.00120919	0.00846433	0.00725514	0	0	0	0	0.0108827	0.00241838	0.00120919	0	0	0.116082	0.00120919	0.00725514	0	0	0	0	0	0	0	0	0	0.00241838	0	0.00241838	0	0.00120919	0	0.00362757	0.00120919	0	0.00362757	0.0133011	0.0411125	0.00241838	0	0	0.274486	0.0495768	0
S096--D0--R27--G100008990--A131207--P70917	0	0	0.00277008	0	0.00554017	0	0	0.00277008	0.00277008	0	0	0	0	0	0	0	0	0	0	0.00277008	0	0	0	0	0	0	0	0	0	0	0.00277008	0.00277008	0.00554017	0	0	0	0	0	0	0	0.00277008	0	0.00831025	0	0	0	0	0	0.00277008
S100--D0--R27--G100009437--A131207--P70917	0	0	0.000997009	0	0.00299103	0.00299103	0.0149551	0.000997009	0.00299103	0.00398804	0.00897308	0.00199402	0.00199402	0	0.0119641	0	0	0	0	0.0568295	0.00997009	0.0757727	0	0	0.00398804	0	0	0	0	0.00398804	0.00398804	0.260219	0.00997009	0	0.00498504	0.000997009	0.00299103	0	0.000997009	0.00398804	0.0119641	0	0.0299103	0	0.000997009	0	0.00299103	0.0119641	0.00199402
S102--D0--R27--G100009617--A131206--P70917	0	0	0.0152672	0.00848176	0	0.000848176	0.00508906	0.00932994	0.0178117	0	0.00424088	0.000848176	0.00932994	0.00593723	0.0941476	0	0	0	0	0.057676	0.00508906	0.0245971	0.0127226	0	0.0474979	0	0.00169635	0.000848176	0.00254453	0.00254453	0.0585242	0.00424088	0.00593723	0	0.00424088	0	0.00169635	0	0.000848176	0.000848176	0.0135708	0	0.00678541	0	0	0.000848176	0.0110263	0.0101781	0.0186599
S106--D0--R27--G100008907--A131206--P70917	0	0	0.00985222	0	0	0	0.00246305	0.00862069	0.00123153	0.00246305	0.00862069	0	0.00738916	0	0.0492611	0	0	0	0.00123153	0.0394089	0.0135468	0.046798	0.00369458	0	0.0160099	0.00123153	0.00123153	0.00123153	0.00123153	0.00123153	0.0578818	0.00985222	0.00369458	0	0.00369458	0	0.00123153	0	0.00369458	0.00123153	0.0344828	0.00492611	0.044335	0	0	0	0.00492611	0.0110837	0.00246305
S109--D0--R27--G100009725--A131205--P70917	0	0	0.0119332	0	0.000397772	0	0.00238663	0.00159109	0.00835322	0.00318218	0.0123309	0.000397772	0.00477327	0.00119332	0.176213	0	0	0	0.000795545	0.11257	0.00954654	0.0326173	0.00357995	0	0.000795545	0.000397772	0	0.00238663	0.000795545	0.00119332	0.00477327	0.00596659	0.00198886	0.000795545	0	0.000397772	0.000397772	0.000397772	0.00238663	0.00238663	0.00914877	0.00238663	0.0338107	0.000397772	0	0.000795545	0.00636436	0.00914877	0
S113--D0--R27--G100010454--A131205--P70917	0	0	0.00763359	0	0	0	0	0	0.0152672	0	0	0	0	0	0.0152672	0	0	0	0.00763359	0.0229008	0	0	0	0	0	0	0	0	0	0	0	0	0	0	0	0	0	0	0	0	0.167939	0.00763359	0.0305344	0	0	0	0	0.00763359	0
S122--D0--R27--G100010237--A130820--P70917	0	0	0.003	0	0.003	0.004	0.013	0.011	0.003	0	0.008	0.011	0.002	0.001	0.069	0.005	0.011	0.007	0.001	0.022	0.039	0.112	0.004	0	0.022	0.003	0.001	0.001	0.014	0.021	0.003	0.013	0.032	0.002	0.002	0	0	0	0.004	0.007	0.002	0	0.052	0.003	0.003	0	0.003	0.014	0
S122--D0--R27--G100010237--A140625--P70917	0	0	0.00917431	0	0	0	0.0137615	0.00229358	0.00688073	0	0.00688073	0.0114679	0	0	0.0940367	0	0.0114679	0.00688073	0	0.016055	0.0665138	0.190367	0.00229358	0	0.0206422	0	0	0	0	0.0137615	0.00917431	0.00458716	0.0206422	0	0.00688073	0	0	0	0.00688073	0	0	0	0.0183486	0	0	0	0	0.0183486	0
S122--D1--R27--G100010241--A130929--P70917	0	0	0.00366748	0	0	0.00550122	0.0342298	0.0201711	0.0122249	0.00183374	0.0152812	0.00488998	0.000611247	0.00794621	0.0409535	0.00427873	0.00366748	0.00672372	0	0.0415648	0.0238386	0.0806846	0.00366748	0	0.0244499	0	0	0	0.000611247	0.00550122	0.0183374	0.00794621	0.0244499	0.000611247	0.00733496	0	0	0	0.00611247	0.0091687	0.00855746	0.00183374	0.042176	0.000611247	0	0	0.00611247	0.0281174	0.00122249
S122--D1--R27--G100010241--A140625--P70917	0	0	0.00864553	0	0	0	0.0446686	0.00720461	0	0	0.00720461	0.00432277	0.00288184	0	0.148415	0	0.018732	0.00144092	0	0.0461095	0.0403458	0.146974	0	0	0.0172911	0.00144092	0	0	0	0.0389049	0.0100865	0	0.0201729	0	0.0201729	0	0	0	0.00432277	0	0.00432277	0.00144092	0.0662824	0	0	0	0.00288184	0.0115274	0
S123--D0--R27--G100010173--A130822--P70917	0	0	0.00618982	0	0.000687758	0.00137552	0.0123796	0.00275103	0.00618982	0.000687758	0.00343879	0	0	0	0.0495186	0	0.000687758	0	0.00206327	0.062586	0.0474553	0.283356	0	0	0.00206327	0	0	0	0.0357634	0.0220083	0.00206327	0	0.00137552	0.0405777	0.00206327	0.00137552	0.000687758	0	0.000687758	0.000687758	0	0.00137552	0.0192572	0	0.00137552	0	0.00550206	0.0130674	0
S123--D0--R27--G100010173--A140624--P70917	0	0	0.00194679	0	0	0.00129786	0.00519143	0.00129786	0.00324465	0.00194679	0.00259572	0.000648929	0.000648929	0	0.0512654	0	0	0	0	0.0687865	0.0532122	0.284231	0.00129786	0	0.00129786	0	0	0	0.129786	0.0622972	0.000648929	0.000648929	0.00194679	0.00843608	0.00129786	0	0	0.000648929	0.00129786	0.000648929	0.000648929	0.00129786	0.027255	0.000648929	0	0	0.000648929	0.00843608	0
S123--D3--R27--G100010177--A130822--P70917	0	0	0.010327	0	0.00172117	0	0.00172117	0.00344234	0.010327	0	0	0.00172117	0	0	0.0378657	0	0	0	0.00172117	0.0275387	0.0120482	0.0981067	0	0	0	0	0	0.00172117	0.13253	0.0275387	0	0.00688468	0.00172117	0.0688468	0.00516351	0.00172117	0.00172117	0	0	0	0.00172117	0	0.0240964	0	0.00344234	0	0.00172117	0.0240964	0
S123--D3--R27--G100010177--A140624--P70917	0	0	0.00162602	0	0.00162602	0	0.00487805	0.00162602	0.00325203	0	0.00162602	0.00162602	0	0	0.0487805	0	0	0	0	0.0666667	0.0097561	0.139837	0	0	0.00162602	0	0	0	0.20813	0.118699	0.00650407	0.00162602	0.00325203	0.0162602	0.00650407	0	0	0	0	0	0.00162602	0	0.0406504	0.00162602	0.00487805	0	0	0.00650407	0
S124--D0--R27--G100010607--A140623--P70917	0	0	0.00826446	0	0	0	0	0.0165289	0	0	0	0	0	0	0.181818	0	0	0	0	0.0495868	0	0.0495868	0	0	0	0	0	0	0.0661157	0.0165289	0	0.00826446	0	0.0413223	0	0	0	0	0	0	0	0	0.0247934	0	0	0	0	0	0
S125--D0--R27--G100010623--A130823--P70917	0	0	0.00530973	0	0.00176991	0.00353982	0.00176991	0	0.00530973	0	0.00353982	0.00530973	0	0.00176991	0.116814	0	0	0	0.00353982	0.0106195	0	0.0106195	0	0	0.00530973	0	0	0.00353982	0.00530973	0.00884956	0.00176991	0.00353982	0.00884956	0.00530973	0.00353982	0.00176991	0.00176991	0	0	0	0	0	0.0106195	0	0	0	0	0.00707965	0.00176991
S125--D0--R27--G100010623--A140620--P70917	0	0	0.00985222	0	0	0.00492611	0	0.00492611	0	0	0	0.00985222	0	0	0.172414	0	0.00492611	0	0	0.0246305	0	0.0147783	0	0	0.00492611	0	0.00492611	0	0	0.0295567	0.0295567	0	0.00492611	0	0.00492611	0	0	0	0	0	0.00492611	0	0.0197044	0	0	0	0	0	0
S125--D0--R27--G100010623--A140623--P70917	0	0	0.0313901	0	0	0	0	0.0179372	0	0	0	0	0.00896861	0	0.2287	0	0	0	0	0.0403587	0.0134529	0.0134529	0	0	0	0	0	0	0	0.0179372	0.0269058	0.00896861	0.0044843	0	0	0	0	0	0	0	0	0	0.0179372	0	0	0	0	0.0044843	0
S125--D3--R27--G100010731--A130823--P70917	0	0	0	0	0.00809717	0.00809717	0.00607287	0.00404858	0.00202429	0.00202429	0	0.00202429	0	0.00202429	0.0222672	0	0	0	0.00404858	0.00607287	0	0.0121457	0.00404858	0	0	0	0.00202429	0.00404858	0.00202429	0.0101215	0.00607287	0	0.01417	0	0.0121457	0.00404858	0	0	0	0.00202429	0.00202429	0	0.00809717	0	0	0	0	0.00607287	0
S125--D3--R27--G100010731--A130929--P70917	0	0	0.00746269	0	0	0.0223881	0.00746269	0	0.00746269	0.00746269	0.0149254	0	0	0	0.0373134	0	0	0.00746269	0	0.0373134	0.00746269	0	0.00746269	0	0.0149254	0	0	0	0	0	0.00746269	0	0.0149254	0.0149254	0	0	0	0	0	0	0.0223881	0	0.0223881	0	0	0.00746269	0	0	0
S125--D3--R27--G100010731--A140620--P70917	0	0	0.015674	0	0	0	0	0.00626959	0	0	0	0.00940439	0	0	0.0407524	0	0	0	0	0.00940439	0.00940439	0.00940439	0.00940439	0	0.00940439	0.00626959	0.0031348	0	0.00626959	0.0438871	0.00626959	0	0.0125392	0	0.00626959	0	0	0	0	0	0.00940439	0	0.0188088	0	0	0	0	0	0
S127--D0--R27--G100010824--A131203--P70917	0	0	0.000675676	0	0.00405405	0.00202703	0.00743243	0.00472973	0.00135135	0.00202703	0.00878378	0.00472973	0	0.0027027	0.0594595	0.00337838	0.00405405	0.00608108	0.00135135	0.0189189	0.0108108	0.027027	0.00202703	0	0.0114865	0	0	0	0.00135135	0.00675676	0.00540541	0.00743243	0.0027027	0	0.00337838	0.0027027	0	0	0.0027027	0.000675676	0.00405405	0	0.00945946	0.00135135	0	0.00135135	0.00202703	0.00945946	0.000675676
S127--D1--R27--G100010826--A131203--P70917	0	0	0.00565682	0	0.00439975	0.00314268	0.0144563	0.00377121	0.00565682	0.00188561	0.0106851	0.0144563	0.00188561	0	0.0791955	0.00754243	0.00691389	0.00942803	0.00251414	0.0414833	0.0182275	0.0414833	0.00377121	0	0.00817096	0	0	0	0.00125707	0.00817096	0.000628536	0.00565682	0.00691389	0.000628536	0.0087995	0.00439975	0.000628536	0	0.00377121	0.00439975	0.00439975	0	0.0238843	0.00314268	0	0	0.00125707	0.0157134	0
S128--D0--R27--G100010891--A131204--P70917	0	0	0.00544218	0	0.00136054	0	0.0176871	0.00680272	0.047619	0.00408163	0.00272109	0.00136054	0.00272109	0.00544218	0.0571429	0.00136054	0.00136054	0.00136054	0.00136054	0.0136054	0.00408163	0.0353741	0	0	0.00272109	0	0	0	0.00136054	0.00272109	0.00680272	0.0108844	0.00408163	0	0.0122449	0	0.00136054	0	0.00408163	0.00816327	0.0244898	0.00816327	0.0367347	0	0	0.00136054	0	0.014966	0.00272109
S128--D1--R27--G100010893--A131204--P70917	0	0	0.00271003	0	0.00406504	0.00135501	0.00542005	0.00677507	0.0216802	0	0.00542005	0.00135501	0.00271003	0.00135501	0.0542005	0	0.00135501	0.00135501	0.00406504	0.0135501	0.00271003	0.0325203	0.00271003	0	0.0108401	0	0	0	0.00271003	0	0.00542005	0.00677507	0.00271003	0	0.00542005	0	0	0	0.00271003	0.00542005	0.0189702	0.00271003	0.0230352	0	0	0	0	0.00406504	0
S129--D0--R27--G100008302--A131202--P70917	0	0	0.0198556	0	0.011432	0.000601685	0.00180505	0.00481348	0.0108303	0	0.000601685	0	0.000601685	0.000601685	0.0330927	0	0.00120337	0.00120337	0.00661853	0.00481348	0.00481348	0.0222623	0.00481348	0	0.00180505	0	0	0.00180505	0.0078219	0.00541516	0.00180505	0.00240674	0.00300842	0.00180505	0.00120337	0.00661853	0.000601685	0	0	0.00180505	0	0.000601685	0.00601685	0	0	0	0.000601685	0.00421179	0
S129--D1--R27--G100008304--A131202--P70917	0	0	0.00931677	0	0.00745342	0.00186335	0.00496894	0.00124224	0.00496894	0.00124224	0.00434783	0.00124224	0.000621118	0.000621118	0.0242236	0.00124224	0.000621118	0.000621118	0.0068323	0.0186335	0.00372671	0.0124224	0.00310559	0	0.00186335	0.000621118	0	0.00434783	0.00124224	0.00993789	0.00248447	0.00124224	0.00621118	0.00124224	0.00434783	0.0142857	0.000621118	0	0	0.000621118	0.00124224	0	0.00559006	0	0	0	0	0.00124224	0.000621118
S131--D0--R27--G100008236--A131106--P70917	0	0	0.00628931	0	0.00628931	0	0	0	0.00628931	0	0	0	0	0	0	0	0	0	0	0	0	0	0.00628931	0	0	0	0	0	0	0	0	0	0	0.00628931	0	0	0	0	0	0	0	0	0	0	0	0	0.00628931	0.00628931	0
S131--D1--R27--G100008238--A131106--P70917	0	0	0.0255754	0	0.0179028	0	0.0127877	0.00511509	0.00511509	0	0	0	0.00255754	0	0.00511509	0	0	0	0.00511509	0.00511509	0	0	0	0	0	0	0	0	0	0	0.00255754	0.00255754	0	0	0	0.00511509	0	0	0	0.00255754	0.00511509	0	0.0102302	0.00255754	0	0.00255754	0.00767263	0.0204604	0.00511509
S132--D0--R27--G100008608--A131105--P70917	0	0	0.00141243	0	0.0112994	0	0.00282486	0.00282486	0.00423729	0	0	0	0	0.00282486	0.00141243	0	0	0.00141243	0	0	0	0	0	0	0	0	0	0	0	0	0.00564972	0.00564972	0	0	0	0.00282486	0	0	0	0	0.00282486	0	0.00282486	0	0	0	0	0.00423729	0.00282486
S132--D1--R27--G100008610--A131105--P70917	0	0	0.00479616	0	0.00479616	0	0	0	0.0143885	0	0	0	0	0.00479616	0.00959233	0	0	0	0.00479616	0	0.00479616	0.00239808	0.00239808	0	0	0	0.00239808	0	0.00239808	0.00239808	0.00479616	0.00239808	0.00239808	0	0	0.00479616	0.00239808	0	0	0.0263789	0.028777	0	0.028777	0.00239808	0	0	0.00719424	0.0167866	0.00239808
S133--D0--R27--G100008152--A131104--P70917	0	0	0.00289017	0	0.00289017	0	0	0	0	0	0.00867052	0	0	0	0	0	0	0	0	0	0	0.00289017	0.00578035	0	0.00289017	0	0	0	0.00289017	0	0	0	0	0	0	0	0.00289017	0	0	0	0.00289017	0	0	0	0	0	0	0	0.00867052
S133--D1--R27--G100008154--A131104--P70917	0	0	0.00205761	0	0.00617284	0	0.00205761	0.00205761	0	0	0.00205761	0.00411523	0	0.00205761	0.0205761	0	0	0	0.00411523	0.00411523	0	0.00205761	0.00205761	0	0	0	0	0.00205761	0	0.00205761	0.00411523	0.00823045	0.00411523	0	0	0	0.00205761	0	0	0.00205761	0.00411523	0	0.00205761	0	0	0.00205761	0.00205761	0	0.00411523
S135--D0--R27--G100008060--A131103--P70917	0	0	0.0110935	0	0.00396197	0.000792393	0.00713154	0.000792393	0.0103011	0.000792393	0.00554675	0.00158479	0.00158479	0.000792393	0.00950872	0	0	0	0.000792393	0.0388273	0.00792393	0.00633914	0.00316957	0	0.00237718	0.00158479	0	0	0	0.00158479	0.0103011	0.00316957	0.00158479	0.00396197	0.00237718	0.00158479	0.00554675	0	0.00237718	0.00316957	0.00475436	0.00475436	0.0158479	0.00158479	0.00237718	0.00158479	0.00475436	0.018225	0.000792393
S135--D1--R27--G100008062--A131103--P70917	0	0	0.00630252	0	0.00420168	0	0.00315126	0.00105042	0.0147059	0	0.00210084	0.00105042	0.00105042	0	0.0178571	0	0	0	0.00105042	0.0546218	0.00105042	0.00315126	0.00105042	0	0.00105042	0	0	0	0.00315126	0.00210084	0.00315126	0.00210084	0.00105042	0.00105042	0.00420168	0.00315126	0.00105042	0	0.0052521	0.00315126	0.00210084	0.00210084	0.0210084	0.00315126	0.00105042	0	0.00210084	0.00735294	0.00105042
S136--D0--R27--G100007472--A131031--P70917	0	0	0.00895037	0	0.00162734	0.00162734	0.00244101	0.00325468	0.0154597	0	0.00406835	0	0.00325468	0.0081367	0.0170871	0	0	0	0.00244101	0.0113914	0.00488202	0.0105777	0.00488202	0	0.00244101	0.00081367	0.00081367	0	0.00081367	0.00244101	0.00081367	0.00244101	0.00569569	0.00081367	0.00162734	0	0.00162734	0	0.00895037	0.00244101	0.0130187	0.00081367	0.0179007	0	0.00081367	0	0.00406835	0.0081367	0
S137--D0--R27--G100008033--A131102--P70917	0	0	0.0151899	0	0.00253165	0	0.00126582	0.00506329	0.0189873	0	0.00253165	0.00126582	0	0.00379747	0.0189873	0.00379747	0	0	0.00253165	0.0227848	0.00253165	0.0291139	0.00632911	0	0	0.00126582	0	0.00253165	0.00126582	0	0.0113924	0.00379747	0.00253165	0	0.00126582	0.00379747	0.00632911	0	0	0	0.0151899	0	0.0177215	0	0	0	0.00886076	0.0164557	0.00126582
S137--D1--R27--G100007130--A131102--P70917	0	0	0.00907188	0	0.00628053	0	0.00418702	0.0076762	0.0167481	0	0.00279135	0	0.000697837	0.0076762	0.0495464	0.00488486	0	0	0.00279135	0.0125611	0.00837404	0.0195394	0.00558269	0	0.00139567	0	0.00209351	0.00348918	0.000697837	0.00209351	0.00488486	0.0111654	0.0153524	0.00279135	0.0153524	0.00488486	0.00558269	0.000697837	0.00279135	0.00139567	0.00209351	0	0.0153524	0	0	0	0.00697837	0.00628053	0.000697837
S138--D0--R27--G100006175--A131101--P70917	0	0	0.01002	0	0	0	0	0.00400802	0.0320641	0.01002	0.00200401	0	0	0.0140281	0.01002	0	0	0	0.00200401	0.00200401	0.00200401	0.00400802	0.00400802	0	0	0.00200401	0	0	0.00200401	0	0.00400802	0.00400802	0.00400802	0	0	0	0.00601202	0	0	0.00200401	0.00601202	0	0.00601202	0	0	0	0.00400802	0.01002	0.00400802
S138--D1--R27--G100006179--A131101--P70917	0	0	0.0112432	0	0.0019274	0.00128493	0.0028911	0.0057822	0.0102795	0.000321234	0.00256987	0.00128493	0.00160617	0.00417604	0.019274	0.00321234	0.000963701	0.000642467	0.000321234	0.0134918	0.00224863	0.0118856	0.00803084	0	0.000963701	0.000321234	0	0	0.0048185	0.00321234	0.00353357	0.0048185	0.00642467	0.00353357	0.00256987	0.00160617	0.00353357	0.000963701	0.00160617	0.0179891	0.0253774	0.000321234	0.0305172	0	0.000321234	0.000321234	0.00642467	0.0244137	0.000642467
S139--D0--R27--G100006130--A131031--P70917	0	0	0.118674	0.0017452	0	0.0017452	0.0069808	0.0034904	0.0209424	0.0017452	0.008726	0	0	0.0034904	0.0732984	0	0	0	0	0.0296684	0.0052356	0.0453752	0.0104712	0	0	0	0	0	0	0	0.0122164	0.0034904	0.0034904	0.0017452	0	0	0	0	0.0052356	0.0034904	0.008726	0	0.0279232	0.0069808	0	0.0017452	0.0017452	0.0191972	0.0017452
S140--D0--R27--G100006116--A131030--P70917	0	0	0.00877193	0	0	0	0.00175439	0.00350877	0.00701754	0.00175439	0.00350877	0.00175439	0	0.0105263	0.00526316	0	0	0	0	0.0122807	0.00350877	0.0175439	0.0122807	0	0	0	0	0	0	0	0.0175439	0	0	0	0.00877193	0	0	0	0.159649	0.00175439	0.00877193	0	0.0526316	0.0947368	0.00175439	0.054386	0.00350877	0.0526316	0
S143--D0--R27--G100007887--A131029--P70917	0	0	0.00275482	0	0.00275482	0	0.00550964	0.00550964	0.00826446	0	0.00550964	0	0	0	0.00550964	0	0.00275482	0	0	0.0137741	0.00826446	0.00826446	0.00275482	0	0.00275482	0	0.00275482	0	0	0	0.00275482	0	0.00550964	0	0	0	0	0	0.00275482	0	0.00275482	0.00275482	0.0110193	0.00550964	0	0	0.00275482	0.0192837	0
S143--D1--R27--G100007889--A131029--P70917	0	0	0	0	0	0	0	0.00332226	0.00664452	0	0.013289	0.00332226	0.00332226	0.00996678	0	0	0	0	0	0.0199336	0.00332226	0.0199336	0	0	0	0.00332226	0	0	0	0.00332226	0	0	0.00664452	0	0	0.00332226	0	0	0.00332226	0	0.00664452	0	0.0166113	0.00664452	0	0	0.00664452	0.00332226	0
S145--D0--R27--G100007576--A131028--P70917	0	0	0	0	0	0	0	0	0.0042735	0	0	0	0	0	0.0042735	0.0042735	0	0	0	0.0042735	0	0	0.017094	0.235043	0	0.00854701	0.017094	0	0	0	0	0.025641	0	0.00854701	0	0	0	0.0769231	0	0	0.00854701	0	0	0	0	0	0.0128205	0	0.0042735
S146--D0--R27--G100010958--A131004--P70917	0	0	0	0	0	0	0.00675676	0	0.00675676	0	0.00675676	0	0	0	0.00675676	0.00675676	0	0	0	0.00675676	0	0	0	0	0	0.00675676	0.0135135	0.00675676	0	0	0	0	0	0	0	0	0	0.00675676	0	0	0.00675676	0	0.0202703	0	0	0	0	0	0.0202703
S148--D0--R27--G100011162--A131003--P70917	0	0	0.00325733	0	0.00325733	0	0	0.00325733	0.00977199	0.00325733	0	0	0	0	0.00325733	0.00651466	0	0	0	0.029316	0	0.00651466	0	0	0	0	0	0	0	0	0.00651466	0	0	0	0	0	0	0	0	0	0.00651466	0.00325733	0.00977199	0	0	0	0.00325733	0	0.00325733
S149--D0--R27--G100012868--A131003--P70917	0	0	0.00456621	0.00456621	0.00456621	0	0.00456621	0.00456621	0.00456621	0.00913242	0	0	0	0	0	0	0	0	0.00913242	0.0182648	0	0.00456621	0	0	0	0	0	0	0	0	0.00456621	0.00456621	0.00456621	0	0	0	0	0	0	0	0	0	0.0182648	0	0	0	0	0	0.00456621
S150--D0--R27--G100012694--A131002--P70917	0	0	0.00236407	0	0	0	0	0.00236407	0.00472813	0	0.00236407	0	0	0	0.00945626	0	0	0	0	0.00472813	0	0	0.00236407	0	0	0	0	0	0	0.00236407	0.0260047	0	0	0	0	0	0	0	0	0	0	0	0.0118203	0	0	0	0	0	0.00472813
S150--D1--R27--G100012776--A131002--P70917	0	0	0	0	0	0	0	0.00118203	0	0.00118203	0	0	0	0	0.0035461	0	0	0	0	0.00472813	0.00118203	0.0035461	0	0	0.00236407	0	0	0	0	0	0.0130024	0.0035461	0.00118203	0	0	0	0	0	0	0	0.00236407	0	0.00118203	0	0.00236407	0	0.00236407	0.00118203	0
[truncated: 99 more columns]
