# Supplementary material for: Quantitative 3D-imaging for cell biology and ecology of environmental microbial eukaryotes
Source: eLife. 2017 Oct 31;6:e26066. doi: 10.7554/eLife.26066 (PMC5663481; doi:10.7554/eLife.26066)
Supplement: Figure 3—source data 4. [file elife-26066-fig3-data4.xlsx]

## Sheet: Sheet1
	Region
S052	IO
S064	IO
S065	IO
S066	SAO
S067	SAO
S068	SAO
S070	SAO
S071	SAO
S072	SAO
S078	SAO
S081	SAO
S082	SAO
S084	SO
S085	SO
S091	SPO
S092	SPO
S096	SPO
S100	SPO
S102	SPO
S106	SPO
S109	SPO
S113	SPO
S122	SPO
S123	SPO
S124	SPO
S125	SPO
S127	SPO
S128	SPO
S129	NPO
S131	NPO
S132	NPO
S133	NPO
S135	NPO
S136	NPO
S137	NPO
S138	NPO
S139	NPO
S140	NPO
S143	NAO
S145	NAO
S146	NAO
S148	NAO
S149	NAO
S150	NAO
