# Supplementary material for: Quantitative 3D-imaging for cell biology and ecology of environmental microbial eukaryotes
Source: eLife. 2017 Oct 31;6:e26066. doi: 10.7554/eLife.26066 (PMC5663481; doi:10.7554/eLife.26066)
Supplement: Figure 3—source data 5. [file elife-26066-fig3-data5.xlsx]

## Sheet: Sheet1
		normedCounts
Bacillariophyta	100_SUR	186922
	102_SUR	329353
	106_SUR	204628
	109_SUR	468895
	113_SUR	5305.16
	122_DCM	82877
	122_SUR	114086
	123_MIX	38529.4
	123_SUR	714783
	125_MIX	12600.1
	125_SUR	18648.5
	127_DCM	107249
	127_SUR	102314
	128_DCM	34519.1
	128_SUR	67852.7
	129_DCM	19666
	131_DCM	6233.57
	131_SUR	2021.02
	132_DCM	26012.4
	132_SUR	50929.6
	133_DCM	16505
	133_SUR	2223.12
	135_DCM	43217.7
	135_SUR	110167
	136_SUR	71663.2
	137_DCM	188916
	137_SUR	87470.5
	139_SUR	41275.3
	140_SUR	57977.9
	143_DCM	6381.04
	143_SUR	7175.33
	145_SUR	19117.7
	146_SUR	1894.7
	148_SUR	3362.84
	149_SUR	4051.22
	150_DCM	10897.1
	150_SUR	11210.9
	67_SUR	659670
	68_SUR	18285.9
	70_SUR	17400.9
	71_SUR	235549
	72_DCM	20669.5
	72_SUR	5787.45
	78_SUR	8049.22
	81_DCM	26683.4
	82_SUR	1.16529e+06
	84_SUR	215471
	91_SUR	90087.7
	92_SUR	338067
	96_SUR	5205.07
Haptophyta	100_SUR	20317.7
	102_SUR	50669.7
	106_SUR	44823.2
	109_SUR	102839
	113_SUR	2947.31
	122_DCM	10998.5
	122_SUR	15618
	123_MIX	2947.31
	123_SUR	105396
	125_MIX	2297.26
	125_SUR	3601.08
	127_DCM	39607.9
	127_SUR	93219.3
	128_DCM	21782.1
	128_SUR	19233.8
	129_DCM	7617.67
	131_DCM	7957.75
	131_SUR	17178.6
	132_DCM	34569.1
	132_SUR	233427
	133_DCM	25543.4
	133_SUR	4850.44
	135_DCM	68320.2
	135_SUR	128227
	136_SUR	49398.9
	137_DCM	65214.7
	137_SUR	45546.8
	139_SUR	7229.02
	140_SUR	4547.28
	143_DCM	10387.7
	143_SUR	13282
	145_SUR	2485.3
	146_SUR	7705.12
	148_SUR	11016.2
	149_SUR	21027.7
	150_DCM	92912.1
	150_SUR	77675.6
	67_SUR	34026.2
	68_SUR	16254.1
	70_SUR	4244.13
	71_SUR	564470
	72_DCM	133938
	78_SUR	21586.5
	81_DCM	8194.12
	82_SUR	186004
	84_SUR	13058.9
	91_SUR	85283
	92_SUR	152203
	96_SUR	9609.35
Holodinophyta	100_SUR	101927
	102_SUR	88996.8
	106_SUR	143564
	109_SUR	251383
	113_SUR	2357.85
	122_DCM	31895.7
	122_SUR	43581.7
	123_MIX	7984.54
	123_SUR	71796.6
	125_MIX	30699.8
	125_SUR	25271.9
	127_DCM	79939.2
	127_SUR	147218
	128_DCM	14583
	128_SUR	22439.5
	129_DCM	24640.8
	131_DCM	22016.4
	131_SUR	26946.9
	132_DCM	47233.1
	132_SUR	489490
	133_DCM	69163.6
	133_SUR	23848
	135_DCM	45288
	135_SUR	93912.7
	136_SUR	131499
	137_DCM	220488
	137_SUR	123183
	139_SUR	24718.6
	140_SUR	10989.3
	143_DCM	18401.1
	143_SUR	21220.7
	145_SUR	15103
	146_SUR	6315.67
	148_SUR	11016.2
	149_SUR	6366.2
	150_DCM	92051.8
	150_SUR	49648.3
	67_SUR	434658
	68_SUR	73820.8
	70_SUR	60266.7
	71_SUR	768188
	72_DCM	439020
	72_SUR	98386.7
	78_SUR	34026.2
	81_DCM	274398
	82_SUR	697514
	84_SUR	82084.3
	91_SUR	61660
	92_SUR	25611.1
	96_SUR	102900
Other	100_SUR	8465.69
	102_SUR	44173.6
	106_SUR	14291.5
	109_SUR	56316.4
	113_SUR	589.463
	122_DCM	16886
	122_SUR	14428.1
	123_MIX	4822.88
	123_SUR	42795
	125_MIX	5429.89
	125_SUR	5658.84
	127_DCM	33277.9
	127_SUR	44336
	128_DCM	29904.3
	128_SUR	34727.8
	129_DCM	63273.3
	131_DCM	3713.62
	131_SUR	2357.85
	132_DCM	12663.9
	132_SUR	93370.9
	133_DCM	14147.1
	133_SUR	7275.65
	135_DCM	8281.23
	135_SUR	20769.2
	136_SUR	14610.9
	137_DCM	40888.6
	137_SUR	17597.6
	139_SUR	21220.7
	140_SUR	15726
	143_DCM	1929.15
	143_SUR	1221.33
	145_SUR	3058.83
	146_SUR	884.194
	148_SUR	1159.6
	149_SUR	1350.41
	150_DCM	14051.5
	150_SUR	10810.5
	67_SUR	12073.8
	68_SUR	4063.53
	70_SUR	3395.31
	71_SUR	78516.4
	72_DCM	19842.7
	72_SUR	1653.56
	78_SUR	31099.2
	81_DCM	4202.11
	82_SUR	16607.5
	84_SUR	31248
	91_SUR	35634.7
	92_SUR	35123.8
	96_SUR	12412.1
Unidentified Autotrophes	100_SUR	10158.8
	102_SUR	135769
	106_SUR	55217
	109_SUR	68967.1
	113_SUR	7663.02
	122_DCM	3428.95
	122_SUR	16361.7
	123_MIX	8841.94
	123_SUR	101859
	125_MIX	4107.22
	125_SUR	5851.76
	127_DCM	17181.5
	127_SUR	25010.1
	128_DCM	29350.5
	128_SUR	44611.8
	129_DCM	6995.82
	131_DCM	6498.83
	131_SUR	4042.03
	132_DCM	11294.9
	132_SUR	69320.8
	133_DCM	36153.7
	133_SUR	29102.6
	135_DCM	64697.1
	135_SUR	129130
	136_SUR	68880.2
	137_DCM	168213
	137_SUR	69355.3
	139_SUR	26584.1
	140_SUR	13452.4
	143_DCM	4600.28
	143_SUR	7786
	145_SUR	4014.72
	146_SUR	1389.45
	148_SUR	8696.99
	149_SUR	8488.26
	150_DCM	26956
	150_SUR	19218.7
	67_SUR	41709.6
	68_SUR	12190.6
	70_SUR	23342.7
	71_SUR	197352
	72_DCM	18189.1
	72_SUR	5787.45
	78_SUR	12805.6
	81_DCM	16598.3
	82_SUR	261844
	84_SUR	423014
	91_SUR	34833.9
	92_SUR	42441.3
	96_SUR	7207.02
Unidentified Heterotrophes	100_SUR	11852
	102_SUR	116930
	106_SUR	64961.2
	109_SUR	77537
	113_SUR	442.097
	122_DCM	4658.19
	122_SUR	9519.55
	123_MIX	964.575
	123_SUR	22635.4
	125_MIX	10790.2
	125_SUR	4694.27
	127_DCM	10489.8
	127_SUR	8526.16
	128_DCM	6091.61
	128_SUR	7479.82
	129_DCM	2953.79
	131_DCM	5437.79
	131_SUR	1010.51
	132_DCM	10952.6
	132_SUR	65076.7
	133_DCM	29473.1
	133_SUR	2627.32
	135_DCM	16562.5
	135_SUR	87591.7
	136_SUR	91492.3
	137_DCM	57968.6
	137_SUR	65732.3
	139_SUR	12592.5
	140_SUR	5305.16
	143_DCM	2967.92
	143_SUR	4732.66
	145_SUR	955.886
	146_SUR	505.254
	148_SUR	347.88
	149_SUR	964.575
	150_DCM	5735.31
	150_SUR	800.78
	67_SUR	18659.5
	68_SUR	4740.79
	70_SUR	1697.65
	71_SUR	74272.3
	72_DCM	21496.3
	72_SUR	5787.45
	78_SUR	2195.24
	81_DCM	6303.17
	82_SUR	18268.2
	84_SUR	13058.9
	91_SUR	417206
	92_SUR	11707.9
	96_SUR	7207.02
