# Supplementary material for: Quantitative 3D-imaging for cell biology and ecology of environmental microbial eukaryotes
Source: eLife. 2017 Oct 31;6:e26066. doi: 10.7554/eLife.26066 (PMC5663481; doi:10.7554/eLife.26066)
Supplement: Figure 3—source data 6. [file elife-26066-fig3-data6.xlsx]

## Sheet: Sheet1
	PO4
100_SUR	0.68
102_SUR	1
106_SUR	0.55
109_SUR	0.27
113_SUR	0.18
122_SUR	0.57
123_SUR	0.53
125_SUR	0.56
127_SUR	0.57
128_SUR	0.54
131_SUR	0.05
133_SUR	0.29
135_SUR	0.28
136_SUR	0.31
137_SUR	0.46
139_SUR	0.53
140_SUR	0.08
145_SUR	0.35
146_SUR	0.02
149_SUR	0.06
67_SUR	1.016
68_SUR	0.229
70_SUR	0.364
71_SUR	0.139
82_SUR	1.301
84_SUR	1.723
91_SUR	0.724
92_SUR	0.795
96_SUR	0.16
