# Supplementary material for: Quantitative 3D-imaging for cell biology and ecology of environmental microbial eukaryotes
Source: eLife. 2017 Oct 31;6:e26066. doi: 10.7554/eLife.26066 (PMC5663481; doi:10.7554/eLife.26066)
Supplement: Figure 3—source data 7. [file elife-26066-fig3-data7.xlsx]

## Sheet: Sheet1
	N	Correlation	pvalue
All	49	0.532788	0.000280835
Bacillariophyta	35	0.692924	2.196e-05
Holodinophyta	35	0.325323	0.0793917
Haptophyta	34	0.276916	0.145876
Unidentified Heterotrophes	35	0.45356	0.0134675
Unidentified Autotrophes	35	0.467603	0.0105346
