# Supplementary material for: Quantitative 3D-imaging for cell biology and ecology of environmental microbial eukaryotes
Source: eLife. 2017 Oct 31;6:e26066. doi: 10.7554/eLife.26066 (PMC5663481; doi:10.7554/eLife.26066)
Supplement: Figure 3—figure supplement 2—source data 1. [file elife-26066-fig3-figsupp2-data1.xlsx]

## Sheet: Sheet1
	GoldenLabel	Living/Aggregates/Clumps/Clumps	Living/Aggregates/Multiple/Multiple	Living/Amoebozoa/Amoebozoa/Amoebozoa	Living/Bacillariophyta/Bacillariophyceae/Fragillariopsis_1	Living/Bacillariophyta/Bacillariophyceae/Fragillariopsis_2	Living/Bacillariophyta/Bacillariophyceae/Fragillariopsis_3	Living/Bacillariophyta/Bacillariophyceae/Navicula	Living/Bacillariophyta/Bacillariophyceae/Nitzschia_chain	Living/Bacillariophyta/Bacillariophyceae/Pennate_1	Living/Bacillariophyta/Bacillariophyceae/Pennate_10	Living/Bacillariophyta/Bacillariophyceae/Pennate_11	Living/Bacillariophyta/Bacillariophyceae/Pennate_12	Living/Bacillariophyta/Bacillariophyceae/Pennate_13	Living/Bacillariophyta/Bacillariophyceae/Pennate_2	Living/Bacillariophyta/Bacillariophyceae/Pennate_3	Living/Bacillariophyta/Bacillariophyceae/Pennate_4	Living/Bacillariophyta/Bacillariophyceae/Pennate_5	Living/Bacillariophyta/Bacillariophyceae/Pennate_6	Living/Bacillariophyta/Bacillariophyceae/Pennate_8	Living/Bacillariophyta/Bacillariophyceae/Pennate_9	Living/Bacillariophyta/Bacillariophyceae/Pseudo-nitzschia_chain	Living/Bacillariophyta/Bacillariophyceae/Pseudo-nitzschia_single	Living/Bacillariophyta/Coscinodiscophyceae/Asterolamprales	Living/Bacillariophyta/Coscinodiscophyceae/Centric_1	Living/Bacillariophyta/Coscinodiscophyceae/Centric_10	Living/Bacillariophyta/Coscinodiscophyceae/Centric_11	Living/Bacillariophyta/Coscinodiscophyceae/Centric_12	Living/Bacillariophyta/Coscinodiscophyceae/Centric_13	Living/Bacillariophyta/Coscinodiscophyceae/Centric_14	Living/Bacillariophyta/Coscinodiscophyceae/Centric_2	Living/Bacillariophyta/Coscinodiscophyceae/Centric_3	Living/Bacillariophyta/Coscinodiscophyceae/Centric_4	Living/Bacillariophyta/Coscinodiscophyceae/Centric_5	Living/Bacillariophyta/Coscinodiscophyceae/Centric_6	Living/Bacillariophyta/Coscinodiscophyceae/Centric_7	Living/Bacillariophyta/Coscinodiscophyceae/Centric_8	Living/Bacillariophyta/Coscinodiscophyceae/Centric_9	Living/Bacillariophyta/Mediophyceae/Cerataulina_1	Living/Bacillariophyta/Mediophyceae/Cerataulina_2	Living/Bacillariophyta/Mediophyceae/Chaetoceros_1	Living/Bacillariophyta/Mediophyceae/Chaetoceros_broken	Living/Bacillariophyta/Mediophyceae/Chaetoceros_chain	Living/Bacillariophyta/Mediophyceae/Chaetoceros_single	Living/Bacillariophyta/Mediophyceae/Hemiaulus	Living/Bacillariophyta/Rhizosolenids/Dactyliosolen	Living/Bacillariophyta/Rhizosolenids/Guinardia_1	Living/Bacillariophyta/Rhizosolenids/Guinardia_2	Living/Bacillariophyta/Rhizosolenids/Leptocylindrus
0	Living/Aggregates/Clumps/Clumps	0.826	0	0	0.012	0	0	0	0	0	0	0.01	0.004	0.002	0	0	0	0	0	0	0	0	0	0	0	0	0	0	0	0	0	0	0	0	0	0	0	0	0	0.004	0	0	0.022	0	0.012	0	0.026	0.002	0
1	Living/Aggregates/Clumps/Clumps	0.868	0.004	0	0.012	0	0	0	0	0	0	0.004	0.004	0.002	0	0	0	0	0	0	0	0	0	0	0	0	0	0	0	0	0	0	0	0	0.002	0.002	0	0	0	0.002	0	0	0.018	0	0.01	0.002	0.018	0.004	0
2	Living/Aggregates/Clumps/Clumps	0.7	0.01	0	0.046	0.002	0.002	0.004	0	0	0	0	0.036	0.004	0	0	0	0	0	0	0	0	0	0	0	0	0	0	0	0	0	0	0	0	0	0	0.002	0	0	0	0	0	0	0	0.006	0	0	0.002	0
3	Living/Aggregates/Clumps/Clumps	0.242	0.026	0.002	0.008	0.102	0.016	0.02	0	0	0	0.02	0.014	0.052	0	0	0	0	0	0.01	0	0.008	0.004	0.004	0.012	0	0	0	0.002	0.004	0	0.004	0	0.004	0.008	0.002	0.016	0	0.006	0.002	0.004	0	0.012	0.004	0.004	0.002	0.002	0.03	0.012
4	Living/Aggregates/Clumps/Clumps	0.594	0.018	0	0.06	0.03	0.026	0.006	0	0	0	0	0.01	0.008	0	0	0	0	0	0	0	0	0	0	0	0	0	0	0	0	0	0	0.002	0.002	0	0.004	0.006	0	0.002	0	0	0	0.004	0	0	0	0	0.002	0
5	Living/Aggregates/Clumps/Clumps	0.64	0.03	0	0.014	0.034	0.012	0.002	0	0	0	0.004	0.012	0	0	0	0	0	0	0.002	0	0.002	0	0	0	0	0	0	0	0	0	0	0	0.002	0	0.006	0.018	0	0.004	0.002	0	0	0.004	0	0.008	0	0	0.002	0
6	Living/Aggregates/Clumps/Clumps	0.966	0.002	0	0.006	0	0.002	0	0	0	0	0	0.002	0	0	0	0	0	0	0	0	0	0	0	0	0	0	0	0	0	0	0	0.004	0	0	0	0	0	0	0	0	0	0	0	0	0	0	0	0
7	Living/Aggregates/Clumps/Clumps	0.398	0.096	0	0.018	0.018	0.022	0.004	0	0	0	0.008	0.014	0.018	0.002	0	0	0	0	0.004	0.002	0.002	0.004	0	0.008	0	0	0	0	0	0	0.002	0.01	0.004	0.008	0.004	0	0	0.02	0	0.01	0	0.01	0.004	0.004	0.002	0	0.014	0
8	Living/Aggregates/Clumps/Clumps	0.394	0.05	0	0.04	0.02	0.054	0	0	0	0	0.002	0.072	0.024	0	0	0	0	0	0.002	0	0	0	0.008	0.004	0	0	0.002	0	0	0	0.002	0	0.012	0.014	0.02	0.004	0	0.01	0.002	0.006	0	0.012	0.004	0.002	0	0.002	0.008	0.006
9	Living/Aggregates/Clumps/Clumps	0.942	0.006	0	0.004	0.014	0	0	0	0	0	0	0.004	0	0	0	0	0	0	0	0	0	0	0	0	0	0	0	0	0	0	0	0	0	0	0	0	0	0	0	0	0	0	0	0.004	0	0.002	0	0
10	Living/Aggregates/Clumps/Clumps	0.682	0.012	0	0.006	0.002	0.008	0.004	0	0	0	0.006	0.038	0.018	0	0	0	0	0	0	0	0	0	0	0	0	0	0	0	0	0	0	0	0	0	0.002	0.004	0	0.002	0	0	0	0.01	0	0.004	0.002	0.006	0.002	0
11	Living/Aggregates/Clumps/Clumps	0.858	0.014	0	0.004	0	0.004	0	0	0	0	0	0.008	0.004	0	0	0	0	0	0	0	0	0	0	0	0	0	0	0	0	0	0	0	0.002	0	0	0	0	0.012	0	0	0	0.006	0	0	0	0.002	0.008	0
12	Living/Aggregates/Clumps/Clumps	0.214	0.02	0	0	0	0	0	0	0	0	0.008	0.024	0.008	0	0	0	0	0	0	0	0	0	0	0	0	0	0	0	0	0	0	0	0	0	0.002	0	0	0	0.002	0	0	0.002	0	0.006	0.008	0.026	0	0.01
13	Living/Aggregates/Clumps/Clumps	0.058	0.048	0.008	0.002	0.002	0.014	0.014	0	0	0.01	0.016	0.028	0.022	0	0	0	0	0	0.002	0.01	0.008	0.036	0.02	0	0	0	0	0	0.002	0	0.002	0.006	0.036	0.008	0.004	0	0.002	0.012	0.004	0.162	0.032	0.072	0.092	0.008	0.01	0.002	0.03	0.024
14	Living/Aggregates/Clumps/Clumps	0.74	0.004	0	0.006	0	0.004	0	0	0	0	0.016	0.016	0.002	0	0	0	0	0	0	0	0.002	0	0	0	0	0	0	0	0	0	0	0	0	0	0.002	0.004	0	0	0	0	0	0.006	0	0	0	0.004	0	0
15	Living/Aggregates/Clumps/Clumps	0.618	0.024	0	0.026	0.064	0.038	0.002	0	0	0	0.008	0.022	0	0	0	0	0.002	0	0	0	0	0.002	0	0.002	0	0	0	0	0	0	0	0.002	0.002	0.002	0.004	0.008	0	0.004	0	0	0	0.016	0	0.004	0.002	0.002	0.004	0.002
16	Living/Aggregates/Clumps/Clumps	0.528	0.038	0.002	0.014	0.026	0.002	0.002	0	0	0.002	0.002	0.016	0.004	0	0	0	0	0	0	0	0.004	0.004	0	0.002	0	0	0	0	0	0	0	0	0	0.002	0.002	0.014	0	0.004	0.008	0	0	0.006	0	0.01	0.002	0.002	0.012	0.002
17	Living/Aggregates/Clumps/Clumps	0.654	0.022	0	0.014	0.002	0.002	0.004	0	0	0	0.004	0.038	0.004	0	0	0	0	0	0	0	0.002	0	0	0	0	0	0	0	0	0	0.002	0	0	0	0.002	0	0	0.012	0.002	0	0	0.008	0	0.012	0	0.02	0	0
18	Living/Aggregates/Clumps/Clumps	0.71	0.02	0	0.008	0	0.01	0	0	0	0	0.006	0.022	0	0	0	0	0	0	0	0	0	0.002	0	0	0	0	0	0	0	0	0	0	0	0.004	0	0	0	0.018	0.002	0	0	0.006	0	0.008	0	0.004	0.014	0.002
19	Living/Aggregates/Clumps/Clumps	0.646	0.012	0	0.024	0	0.002	0.002	0	0	0	0.002	0.044	0.008	0	0	0	0	0	0	0	0	0.004	0	0	0	0	0	0	0	0	0	0	0	0	0.002	0	0	0.014	0.014	0.002	0	0.012	0	0.022	0.004	0.024	0.008	0.012
20	Living/Aggregates/Clumps/Clumps	0.61	0.042	0	0.01	0.002	0.002	0	0	0	0	0.012	0.026	0.002	0	0	0	0	0	0	0	0.004	0	0	0	0	0	0	0	0	0	0	0	0.002	0	0.002	0	0	0.004	0.002	0	0	0.018	0.002	0.006	0	0.004	0	0.004
21	Living/Aggregates/Clumps/Clumps	0.466	0.112	0	0.028	0.004	0.01	0.002	0	0	0	0.004	0.026	0.006	0	0	0	0	0	0	0	0.002	0	0	0.002	0	0	0	0	0	0	0	0	0.004	0	0	0.002	0	0.002	0.004	0	0	0	0	0.004	0	0.002	0.002	0
22	Living/Aggregates/Clumps/Clumps	0.086	0.038	0	0	0.002	0.006	0.002	0	0	0	0.012	0.012	0.008	0	0	0	0	0	0	0	0.01	0.004	0.006	0	0	0	0	0	0.002	0	0	0	0.004	0.01	0	0	0	0.004	0.026	0.35	0	0.05	0.01	0.03	0.022	0.008	0.012	0.162
23	Living/Aggregates/Clumps/Clumps	0.292	0.146	0	0.016	0.016	0.036	0	0	0	0	0	0.032	0	0	0	0	0	0	0	0	0	0	0	0.002	0	0	0	0	0	0	0.002	0.002	0.008	0	0.004	0.002	0	0.022	0	0.002	0	0.002	0	0.004	0.002	0	0.008	0.002
24	Living/Aggregates/Clumps/Clumps	0.768	0.014	0	0.018	0.008	0.006	0.002	0	0	0	0	0.018	0.002	0	0	0	0	0	0	0	0	0	0	0	0	0	0	0	0	0	0	0	0	0	0	0.002	0	0	0	0	0	0	0	0.006	0	0.002	0.002	0.002
25	Living/Aggregates/Clumps/Clumps	0.766	0.002	0	0.028	0.004	0	0	0	0	0	0	0.014	0.002	0	0	0	0	0	0	0	0.002	0	0	0	0	0	0	0	0	0	0	0	0.002	0	0.002	0	0	0	0.002	0	0	0.01	0	0.014	0	0.024	0.004	0
26	Living/Aggregates/Clumps/Clumps	0.58	0.01	0	0.08	0.006	0.004	0.002	0	0	0.002	0.002	0.004	0.008	0	0	0	0	0.002	0	0	0.004	0	0	0	0	0	0	0	0	0	0	0	0	0	0.004	0.002	0	0	0.002	0	0	0.008	0	0.014	0.002	0.008	0.004	0
27	Living/Aggregates/Clumps/Clumps	0.888	0.006	0	0.006	0.004	0	0.002	0	0	0	0	0.014	0.002	0	0	0	0	0	0	0	0	0	0	0	0	0	0	0	0	0	0	0	0	0	0.004	0	0	0.002	0.002	0	0	0.008	0	0	0	0.01	0.006	0
28	Living/Aggregates/Clumps/Clumps	0.02	0	0.002	0	0	0	0	0	0	0.006	0.004	0	0	0	0	0	0	0	0	0.004	0.008	0	0	0	0	0	0	0	0	0	0	0	0	0.002	0	0	0	0	0.026	0.01	0	0.01	0.004	0.062	0.012	0.004	0.016	0.268
29	Living/Aggregates/Clumps/Clumps	0.128	0.046	0.006	0.006	0.014	0.008	0.002	0	0	0	0.006	0.01	0.01	0	0	0	0	0	0.01	0.004	0.002	0.002	0.008	0.008	0.002	0	0.006	0	0	0	0.022	0.012	0.006	0.012	0.016	0.008	0	0.008	0.002	0.006	0.004	0.01	0.004	0.002	0	0.004	0.012	0.012
30	Living/Aggregates/Clumps/Clumps	0.126	0.066	0.002	0.002	0.004	0.014	0.014	0	0	0.002	0.006	0.002	0.026	0	0	0.002	0.004	0.004	0.008	0.002	0	0.002	0.018	0.006	0	0	0.004	0.002	0.004	0	0.012	0	0.004	0.012	0.004	0	0	0.002	0.002	0.01	0.002	0.018	0.014	0.004	0	0	0.038	0.014
31	Living/Aggregates/Clumps/Clumps	0.524	0.02	0	0.026	0.008	0.014	0.002	0	0	0	0.002	0.01	0.004	0	0	0	0	0	0	0	0	0.002	0.002	0	0	0	0	0	0	0	0	0	0	0.006	0.004	0.004	0	0.03	0.002	0.002	0	0.002	0	0.004	0	0.002	0.122	0
32	Living/Aggregates/Clumps/Clumps	0.236	0.066	0	0.002	0.01	0	0.012	0	0	0.002	0.014	0.012	0.004	0	0	0.002	0.002	0	0.002	0.002	0.008	0.008	0.01	0.006	0	0	0	0	0	0.002	0.004	0	0	0.006	0.002	0	0.002	0	0.018	0.018	0	0.02	0.016	0.056	0.008	0.014	0.054	0.016
33	Living/Aggregates/Clumps/Clumps	0.406	0.018	0	0.012	0.012	0.002	0	0	0	0	0.006	0.008	0.008	0	0	0	0	0	0	0	0.002	0	0.002	0.004	0	0	0	0	0	0	0.002	0	0	0.004	0	0	0	0.01	0.008	0	0	0.01	0	0.01	0	0.01	0.064	0.006
34	Living/Aggregates/Clumps/Clumps	0.198	0.06	0.002	0.006	0.008	0.004	0.006	0	0	0	0.01	0.006	0.032	0	0	0	0.002	0	0	0.004	0.018	0.014	0.008	0.004	0	0	0	0.002	0	0	0.012	0	0.002	0.004	0.002	0	0	0.064	0.006	0.006	0	0.036	0	0.012	0	0.008	0.06	0.006
35	Living/Aggregates/Clumps/Clumps	0.196	0.02	0.002	0.002	0.004	0.002	0	0	0	0.002	0.006	0.004	0.008	0	0	0	0	0	0	0	0.002	0	0	0	0	0	0	0	0.002	0	0.01	0	0	0.002	0.002	0	0	0.034	0.008	0	0	0.008	0	0.012	0.002	0.008	0.048	0.002
36	Living/Aggregates/Clumps/Clumps	0.196	0.008	0.004	0	0.002	0	0.002	0	0	0	0.016	0.002	0.012	0	0.002	0	0	0	0	0	0.002	0.004	0.004	0	0	0	0	0	0	0.002	0.006	0	0.004	0.006	0.002	0	0	0.002	0.018	0.004	0.002	0.002	0	0.006	0	0.012	0.018	0.028
37	Living/Aggregates/Clumps/Clumps	0.052	0.028	0.018	0	0	0	0.012	0	0	0.002	0.004	0	0.012	0.002	0	0	0.002	0.002	0.004	0	0.004	0.006	0.006	0	0	0	0	0	0.002	0.002	0.006	0	0	0.004	0.002	0	0	0.002	0.012	0.026	0.004	0.004	0.008	0.032	0	0.006	0.032	0.052
38	Living/Aggregates/Clumps/Clumps	0.572	0.032	0	0.02	0.046	0.02	0	0	0	0	0.016	0.002	0.002	0	0	0	0	0	0	0	0.008	0.002	0	0.006	0	0	0	0	0	0	0	0	0	0.006	0.002	0.002	0	0.004	0.004	0.008	0	0.054	0	0.012	0	0.004	0.012	0
39	Living/Aggregates/Clumps/Clumps	0.248	0.002	0	0.016	0.002	0.008	0	0	0	0	0.008	0.016	0.004	0	0	0	0	0	0	0	0	0	0	0	0	0	0	0	0	0	0	0	0	0	0.004	0.002	0	0.002	0	0	0	0.002	0	0.004	0.002	0.006	0	0
40	Living/Aggregates/Clumps/Clumps	0.59	0.034	0	0.076	0.014	0.028	0	0	0	0	0	0.008	0	0	0	0	0	0	0	0	0	0	0	0.002	0	0	0	0	0	0	0.002	0	0	0	0.012	0.016	0	0.002	0	0	0	0.002	0	0	0	0.002	0	0.002
41	Living/Aggregates/Clumps/Clumps	0.736	0.004	0	0.024	0.014	0.006	0.002	0	0	0	0	0.004	0	0	0	0	0	0	0	0	0	0	0	0	0	0	0	0	0	0	0	0	0	0	0.006	0	0	0.002	0.002	0	0	0.026	0	0.018	0	0.004	0.01	0.002
42	Living/Aggregates/Clumps/Clumps	0.212	0.044	0	0.004	0.008	0.008	0	0	0	0.014	0.154	0.01	0.014	0	0	0	0	0	0	0.002	0.08	0.022	0.002	0.002	0	0	0.002	0	0	0	0	0.002	0	0.012	0	0	0	0.01	0.03	0.026	0	0.086	0.016	0.026	0.004	0.01	0.05	0.008
43	Living/Aggregates/Clumps/Clumps	0.078	0.184	0	0.004	0.004	0.002	0	0	0	0	0.002	0.008	0	0	0	0	0	0	0	0	0	0.004	0.002	0.002	0	0	0	0	0	0	0	0	0	0	0.002	0	0	0.006	0.002	0.002	0	0.002	0	0	0	0	0	0.002
44	Living/Aggregates/Clumps/Clumps	0.232	0.066	0	0.068	0.044	0.1	0.002	0	0	0	0.002	0.032	0.01	0	0	0	0	0	0.01	0	0	0.002	0.01	0.016	0.002	0	0.002	0	0	0	0.002	0.018	0.02	0.016	0.014	0.006	0	0.008	0.002	0.006	0	0	0	0	0.002	0.002	0.002	0.002
45	Living/Aggregates/Clumps/Clumps	0.476	0.014	0	0.08	0.016	0.046	0.002	0	0	0	0.006	0.02	0.004	0.002	0	0	0	0	0	0	0	0	0	0	0	0	0	0	0.002	0	0	0	0.002	0	0.008	0.002	0	0.014	0.004	0	0	0.006	0	0.004	0	0.002	0.012	0
46	Living/Aggregates/Clumps/Clumps	0.524	0.054	0	0.032	0.018	0.024	0	0	0	0	0.004	0.01	0.002	0	0	0	0	0	0	0	0	0	0	0	0.002	0	0	0	0	0	0.004	0	0.004	0.002	0.004	0.004	0	0.014	0	0	0	0.004	0	0.004	0.002	0	0.002	0
47	Living/Aggregates/Clumps/Clumps	0.644	0.062	0	0.014	0.032	0.02	0	0	0	0	0	0.004	0	0	0	0	0	0	0.002	0	0	0	0	0.004	0	0	0.002	0	0	0	0	0.002	0	0	0.002	0	0	0.016	0	0	0	0.006	0	0.002	0	0	0.016	0
48	Living/Aggregates/Clumps/Clumps	0.95	0.006	0	0.006	0	0.002	0	0	0	0	0	0.004	0	0	0	0	0	0	0	0	0	0	0	0	0	0	0	0	0	0	0	0	0	0	0	0	0	0	0.002	0	0	0	0	0.008	0	0	0	0
49	Living/Aggregates/Clumps/Clumps	0.584	0.02	0	0.018	0.002	0.004	0	0	0	0	0	0.02	0.014	0	0	0	0	0	0	0	0	0	0	0	0	0	0	0	0	0	0.002	0	0.002	0	0.002	0.008	0	0.002	0.002	0	0.002	0.016	0	0.008	0.008	0.014	0.002	0
50	Living/Aggregates/Clumps/Clumps	0.296	0.056	0	0.012	0.012	0	0.002	0	0	0	0.002	0.026	0.002	0.002	0	0	0	0	0.002	0	0.004	0	0.002	0	0	0	0	0	0	0	0.006	0	0	0.002	0	0.004	0	0.038	0.008	0.006	0	0.012	0.002	0.03	0.014	0.01	0.014	0.012
51	Living/Aggregates/Clumps/Clumps	0.314	0.026	0	0.006	0.004	0	0	0	0	0.004	0.008	0.01	0.004	0.002	0	0	0	0.002	0	0.002	0.004	0.006	0	0	0	0	0	0	0	0	0.002	0	0	0.002	0.006	0	0	0.016	0.02	0.01	0	0.054	0.006	0.052	0.064	0.018	0.07	0.05
52	Living/Aggregates/Clumps/Clumps	0.852	0.002	0	0.004	0.002	0.004	0	0	0	0	0.018	0.008	0.004	0	0	0	0	0	0	0	0	0	0	0	0	0	0	0	0	0	0	0	0	0	0	0	0	0	0	0	0	0.042	0	0.002	0	0.008	0.002	0
53	Living/Aggregates/Clumps/Clumps	0.294	0.082	0	0.038	0.028	0.03	0.006	0	0	0	0.002	0.02	0.012	0	0	0	0	0	0.006	0	0	0	0.012	0.004	0.002	0	0	0	0	0	0.008	0.008	0.004	0.008	0.022	0.002	0	0.012	0.002	0.018	0.002	0.022	0.004	0	0.002	0.002	0.012	0.004
54	Living/Aggregates/Clumps/Clumps	0.584	0.024	0	0.064	0.032	0.024	0	0	0	0	0.002	0.008	0.004	0	0	0	0	0	0	0	0.002	0	0	0	0	0	0	0	0	0	0.002	0	0.002	0.002	0.018	0.014	0	0.012	0.004	0	0	0.002	0	0.002	0.002	0	0.006	0
55	Living/Aggregates/Clumps/Clumps	0.902	0.004	0	0	0	0	0	0	0	0	0.002	0.006	0	0	0	0	0	0	0	0	0	0	0	0	0	0	0	0	0	0	0.002	0	0	0	0	0.002	0	0	0	0	0	0.004	0.002	0	0.002	0.002	0	0
56	Living/Aggregates/Clumps/Clumps	0.858	0.008	0	0.004	0	0	0.004	0	0	0	0.012	0.016	0.004	0	0	0	0	0	0	0	0	0	0	0	0	0	0	0	0	0	0	0	0	0	0.002	0.002	0	0	0	0	0	0.01	0	0.012	0	0.014	0	0
57	Living/Aggregates/Clumps/Clumps	0.142	0.132	0	0.014	0.004	0.016	0	0	0	0	0.002	0.016	0.004	0	0	0	0	0	0.004	0	0.002	0.002	0.006	0	0	0	0	0	0	0	0	0.008	0.002	0.006	0.01	0	0	0.006	0.006	0.036	0.002	0.014	0.006	0.014	0.006	0.004	0.012	0.028
58	Living/Aggregates/Clumps/Clumps	0.49	0.088	0	0.046	0.016	0.026	0.002	0	0	0	0	0.01	0.002	0	0	0	0	0	0.002	0	0	0	0	0.002	0	0	0	0	0	0	0	0	0	0	0.004	0.002	0	0.006	0	0	0	0.004	0	0.002	0	0	0	0
59	Living/Aggregates/Clumps/Clumps	0.442	0.072	0	0.028	0.02	0.02	0	0	0	0	0.012	0.02	0.004	0	0	0	0	0	0	0	0.004	0	0	0	0	0	0	0	0	0	0	0	0.006	0	0.006	0.004	0	0.004	0	0.002	0	0.016	0	0.006	0	0.004	0.008	0.004
60	Living/Aggregates/Clumps/Clumps	0.75	0.018	0	0.002	0.004	0.012	0	0	0	0	0.01	0.02	0.01	0	0	0	0	0	0	0	0	0	0	0	0	0	0	0	0	0	0.002	0	0	0	0	0.002	0	0	0.002	0	0	0.034	0	0.002	0.002	0.006	0.002	0
61	Living/Aggregates/Clumps/Clumps	0.92	0.004	0	0	0	0	0	0	0	0	0.008	0.002	0	0	0	0	0	0	0	0	0	0	0	0	0	0	0	0	0	0	0	0	0	0	0	0	0	0	0	0	0	0.016	0	0.006	0	0.002	0	0
62	Living/Aggregates/Clumps/Clumps	0.788	0.01	0	0.04	0.008	0.01	0	0	0	0	0	0.008	0	0	0	0	0	0	0	0	0	0	0	0	0	0	0	0	0	0	0	0	0	0	0.002	0.004	0	0.002	0	0	0	0.006	0	0.004	0	0.002	0.002	0.002
63	Living/Aggregates/Clumps/Clumps	0.78	0.01	0	0.008	0.002	0.004	0.002	0	0	0	0.006	0.004	0	0	0	0	0	0	0	0	0	0	0	0	0	0	0	0	0	0	0	0	0	0	0.002	0.002	0	0	0.002	0	0	0.024	0	0.06	0.002	0.014	0.004	0
64	Living/Aggregates/Clumps/Clumps	0.284	0.014	0.002	0.022	0.004	0.004	0	0	0	0	0.014	0.002	0	0	0	0	0	0	0	0.002	0.002	0	0	0	0	0	0	0	0	0	0	0	0	0.002	0.008	0.004	0	0.006	0.03	0.008	0	0.02	0	0.108	0.002	0.018	0.024	0.044
65	Living/Aggregates/Clumps/Clumps	0.506	0.014	0	0.016	0.002	0.008	0.002	0	0	0	0.002	0.028	0.01	0	0	0	0	0	0	0	0.006	0	0	0	0	0	0	0	0	0	0.002	0	0.004	0	0.006	0	0	0.018	0.004	0	0	0.014	0	0.01	0.004	0.006	0.022	0.002
66	Living/Aggregates/Clumps/Clumps	0.072	0.008	0	0.002	0.004	0	0.002	0	0	0	0.004	0.01	0	0	0	0	0	0	0	0	0.004	0.002	0	0	0	0	0	0	0	0	0	0	0	0.002	0	0	0	0.008	0.02	0.006	0	0.016	0.002	0.288	0.148	0.02	0.004	0.05
67	Living/Aggregates/Clumps/Clumps	0.224	0.004	0.002	0.002	0.002	0.002	0.004	0	0	0.004	0.002	0.002	0.028	0	0	0	0	0	0.002	0.004	0.004	0.006	0.008	0.002	0	0	0	0	0	0	0.008	0	0	0.002	0	0	0	0.002	0.012	0	0	0	0.002	0.006	0.002	0.01	0.054	0.016
68	Living/Aggregates/Clumps/Clumps	0.91	0.002	0	0.012	0.002	0.006	0	0	0	0	0	0.004	0	0	0	0	0	0.002	0	0	0	0	0	0	0	0	0	0	0	0	0	0	0	0	0	0	0	0	0	0.002	0	0	0	0.002	0	0.002	0	0
69	Living/Aggregates/Clumps/Clumps	0.732	0.016	0	0.02	0.014	0.014	0	0	0	0	0	0.01	0.002	0	0	0	0	0	0	0	0	0	0	0	0	0	0	0	0	0	0	0	0.002	0	0.002	0.006	0	0.004	0	0	0	0.008	0	0.002	0	0.004	0.004	0
70	Living/Aggregates/Clumps/Clumps	0.274	0.006	0	0	0	0.002	0	0	0	0	0.014	0.002	0.002	0	0	0	0	0	0	0.002	0.004	0.002	0	0	0	0	0	0	0	0	0	0	0	0	0.002	0.002	0	0.002	0.028	0.006	0	0.088	0	0.2	0.036	0.046	0.02	0.038
71	Living/Aggregates/Clumps/Clumps	0.154	0.008	0	0.002	0	0.002	0	0	0	0	0.002	0.008	0	0	0	0	0	0	0	0	0	0	0	0	0	0	0	0	0	0	0.002	0	0.002	0	0	0	0	0.01	0.004	0	0	0.004	0	0.002	0.002	0.014	0.012	0.004
72	Living/Aggregates/Clumps/Clumps	0.038	0.036	0.01	0.002	0.004	0.014	0.036	0	0	0	0.002	0.01	0.042	0.002	0	0.002	0.01	0.006	0.002	0.004	0.002	0.002	0.036	0.008	0.006	0	0.004	0.002	0.014	0.002	0.044	0	0.006	0.01	0.008	0.002	0.002	0.014	0.004	0.002	0.006	0.004	0.006	0	0	0.002	0.068	0.004
73	Living/Aggregates/Clumps/Clumps	0.956	0.006	0	0.006	0.004	0.006	0	0	0	0	0	0	0.002	0	0	0	0	0	0	0	0	0	0	0	0	0	0	0	0	0	0	0	0	0	0	0	0	0	0	0	0	0	0	0	0	0	0	0
74	Living/Aggregates/Clumps/Clumps	0.888	0.004	0	0.002	0.002	0.002	0	0	0	0	0.002	0	0	0	0	0	0	0	0	0	0	0	0	0	0	0	0	0	0	0	0	0	0	0	0	0.002	0	0	0	0	0	0	0	0.026	0	0.008	0.002	0
75	Living/Aggregates/Clumps/Clumps	0.818	0.004	0	0.004	0.004	0.004	0	0	0	0	0.024	0.022	0.006	0	0	0	0	0	0	0	0	0	0	0	0	0	0	0	0	0	0	0	0	0	0	0	0	0	0	0	0	0.032	0	0	0	0.008	0.004	0
76	Living/Aggregates/Clumps/Clumps	0.142	0.014	0.004	0.036	0.028	0.02	0.012	0	0	0	0.004	0.012	0.04	0	0	0.002	0.004	0	0.006	0	0	0.002	0.004	0	0	0	0	0	0	0	0.006	0	0	0.006	0.012	0.01	0	0.012	0	0	0	0	0.002	0	0	0	0.01	0.006
77	Living/Aggregates/Clumps/Clumps	0.454	0.022	0	0.01	0.002	0.026	0	0	0	0	0	0.024	0	0	0	0	0	0	0	0	0.002	0	0	0	0	0	0	0	0	0	0.002	0	0	0	0	0	0	0	0	0	0	0.004	0	0	0	0	0	0
78	Living/Aggregates/Clumps/Clumps	0.614	0.014	0	0.008	0.004	0.008	0	0	0	0	0.002	0.016	0.028	0	0	0	0	0	0	0	0.002	0.004	0.002	0.002	0	0	0	0	0	0	0	0	0.002	0.006	0.006	0	0	0.008	0.01	0.004	0	0.01	0.004	0.008	0	0.004	0.036	0.002
79	Living/Aggregates/Clumps/Clumps	0.508	0.006	0	0.004	0	0	0.002	0	0	0	0.046	0.006	0.002	0	0	0	0	0	0	0	0.006	0	0	0	0	0	0	0	0	0	0	0	0	0	0	0	0	0.002	0	0	0	0.046	0	0.024	0	0.036	0	0
80	Living/Aggregates/Clumps/Clumps	0.906	0.002	0	0.004	0	0	0	0	0	0	0.004	0.004	0	0	0	0	0	0	0	0	0.002	0	0	0	0	0	0	0	0	0	0	0	0	0	0	0	0	0	0	0.002	0	0.008	0	0.004	0	0.006	0.002	0
81	Living/Aggregates/Clumps/Clumps	0.656	0.022	0	0.008	0.006	0.016	0	0	0	0	0.002	0.018	0.008	0	0	0	0	0	0	0.004	0.004	0	0.004	0.008	0	0	0	0	0	0	0.002	0	0.01	0.004	0	0	0	0.056	0	0.006	0	0.016	0	0.008	0	0.004	0.028	0.002
82	Living/Aggregates/Clumps/Clumps	0.432	0.024	0	0.038	0.002	0.008	0.002	0	0	0	0	0.006	0.002	0	0	0	0	0	0	0	0.002	0	0	0	0	0	0	0	0	0	0.004	0	0	0	0	0	0	0.004	0.012	0	0	0.02	0	0.018	0	0.012	0.01	0.004
83	Living/Aggregates/Clumps/Clumps	0.782	0.006	0	0.002	0.002	0.002	0	0	0	0	0.028	0.01	0	0	0	0	0	0	0	0	0.002	0	0	0	0	0	0	0	0	0	0	0	0	0	0	0	0	0	0	0	0	0.05	0	0.016	0	0.03	0.006	0
84	Living/Aggregates/Clumps/Clumps	0.814	0.006	0	0.002	0	0	0	0	0	0	0.008	0.004	0.002	0	0	0	0	0	0	0	0	0	0	0	0	0	0	0	0	0	0.002	0	0	0	0	0	0	0.002	0.002	0	0	0.016	0	0.002	0	0.002	0	0
85	Living/Aggregates/Clumps/Clumps	0.562	0.004	0	0.008	0	0.012	0.002	0	0	0	0.028	0.036	0.02	0	0	0	0	0	0	0	0.002	0	0	0	0	0	0	0	0	0	0.006	0	0	0	0	0	0	0	0	0	0	0.036	0	0.008	0	0.02	0.002	0.002
86	Living/Aggregates/Clumps/Clumps	0.422	0.04	0	0.028	0.014	0.014	0.004	0	0	0	0	0.03	0.002	0	0	0	0	0	0	0	0	0	0	0.004	0	0	0.002	0	0	0	0.008	0	0.006	0.006	0.008	0.004	0	0.066	0.004	0	0	0.006	0	0.004	0	0.004	0.046	0.002
87	Living/Aggregates/Clumps/Clumps	0.798	0.026	0	0.006	0	0	0.004	0	0	0	0.004	0.014	0.002	0	0	0	0	0	0	0	0.004	0	0	0	0	0	0	0	0	0	0.002	0	0.002	0	0.004	0	0	0.01	0.002	0	0	0.014	0	0.004	0	0.002	0.012	0.002
88	Living/Aggregates/Clumps/Clumps	0.142	0.032	0.002	0.004	0	0.006	0.012	0	0	0.002	0.004	0.024	0.08	0	0	0	0	0	0	0	0.004	0.006	0.016	0.006	0	0	0	0	0.002	0	0.02	0.002	0.006	0.034	0.006	0	0	0.068	0.008	0.002	0.002	0.016	0	0.006	0.004	0.006	0.02	0.004
89	Living/Aggregates/Clumps/Clumps	0.46	0.128	0	0.008	0.012	0.008	0	0	0	0	0	0.01	0	0	0	0	0	0	0	0	0.002	0	0	0.002	0	0	0	0	0	0	0	0	0.004	0	0	0	0	0.022	0.004	0	0	0.006	0	0.004	0	0	0.002	0
90	Living/Aggregates/Clumps/Clumps	0.204	0.072	0	0.026	0.01	0.016	0	0	0	0	0	0.018	0.008	0	0	0	0	0	0.004	0	0	0	0.002	0.01	0	0	0.006	0.006	0	0	0.004	0.006	0.006	0.008	0.012	0.002	0	0.048	0	0	0	0.004	0	0.002	0	0.002	0.004	0
91	Living/Aggregates/Clumps/Clumps	0.644	0.006	0	0.004	0	0	0.002	0	0	0	0.02	0.064	0.012	0	0	0	0	0	0	0	0.006	0.002	0	0	0	0	0	0	0	0	0	0	0	0	0	0	0	0.002	0	0	0	0.07	0	0.006	0.002	0.034	0	0.002
92	Living/Aggregates/Clumps/Clumps	0.546	0.008	0	0.002	0.002	0.002	0.002	0	0	0	0.002	0.022	0.006	0	0	0	0	0	0	0	0.002	0.002	0	0	0	0	0	0	0	0	0.002	0	0	0	0.002	0.002	0	0.014	0.014	0	0	0.054	0	0.07	0.006	0.088	0.034	0.012
93	Living/Aggregates/Clumps/Clumps	0.698	0.022	0	0.014	0.002	0.01	0	0	0	0	0	0.016	0.006	0	0	0	0	0	0	0	0	0	0	0	0	0	0	0	0	0	0.002	0	0.004	0	0.002	0.002	0	0.012	0.002	0	0	0.004	0	0.002	0.004	0.004	0.006	0.002
94	Living/Aggregates/Clumps/Clumps	0.044	0.018	0.008	0.002	0	0.002	0.002	0	0	0.016	0.018	0.004	0.012	0.002	0	0	0.002	0.004	0.002	0.008	0.034	0.036	0.004	0.004	0.002	0	0	0	0	0	0	0	0.002	0.01	0	0	0	0.002	0.188	0.02	0.004	0.034	0.082	0.122	0.014	0.024	0.006	0.1
95	Living/Aggregates/Clumps/Clumps	0.152	0.054	0.008	0.004	0.008	0.014	0.01	0	0	0.002	0.012	0.006	0.046	0.002	0	0	0	0	0.004	0	0.006	0.006	0.01	0.006	0	0	0	0	0.004	0	0.008	0	0.006	0.008	0.004	0.004	0	0.006	0	0.008	0	0.014	0.006	0.004	0	0.002	0.024	0.018
96	Living/Aggregates/Clumps/Clumps	0.476	0.032	0	0.018	0.002	0.002	0.012	0	0	0	0.006	0.058	0	0	0	0	0	0	0	0	0.004	0	0	0.002	0	0	0	0	0	0	0	0	0.006	0	0.006	0.004	0	0.03	0.016	0.002	0	0.028	0.002	0.02	0.012	0.024	0.014	0.012
97	Living/Aggregates/Clumps/Clumps	0.012	0.02	0.006	0.004	0.002	0	0.026	0	0	0.008	0.014	0.01	0.012	0.006	0	0	0	0.006	0.002	0.014	0.008	0.026	0.004	0	0	0	0	0.002	0	0	0.002	0	0	0.006	0	0	0	0.002	0.01	0.112	0.01	0.04	0.1	0.006	0.002	0.03	0.066	0.03
98	Living/Aggregates/Clumps/Clumps	0.224	0.008	0	0.012	0.014	0	0.006	0	0	0.002	0.01	0.004	0.006	0	0	0	0.002	0.002	0	0	0.004	0.002	0	0.002	0	0	0	0	0.002	0	0.012	0.004	0.002	0.016	0.002	0.01	0	0.002	0.002	0.004	0	0.006	0	0	0.002	0	0.026	0.002
99	Living/Aggregates/Clumps/Clumps	0.226	0.012	0.002	0.008	0.002	0.006	0.002	0	0	0.002	0.016	0.004	0.006	0.002	0	0	0	0.002	0	0	0.008	0.002	0.004	0	0	0	0	0	0	0	0.004	0	0	0.004	0	0.002	0	0.002	0.036	0.018	0	0.032	0.004	0.036	0.014	0.014	0.052	0.082
100	Living/Aggregates/Clumps/Clumps	0.758	0.012	0	0.006	0.002	0	0	0	0	0	0.002	0.006	0.002	0	0	0	0	0	0	0	0	0	0	0	0	0	0	0	0	0	0	0	0.002	0	0.002	0	0	0.002	0.006	0.002	0	0.032	0	0.05	0.008	0.01	0.006	0
101	Living/Aggregates/Clumps/Clumps	0.068	0.066	0.002	0.006	0.008	0.02	0	0	0	0.004	0.002	0.034	0.032	0.002	0	0	0	0	0.002	0	0	0.004	0.024	0.014	0.004	0	0.006	0.006	0.002	0	0.014	0.004	0.01	0.008	0.012	0.002	0.002	0.022	0.002	0.002	0.002	0.014	0.01	0	0.004	0	0.012	0.01
102	Living/Aggregates/Clumps/Clumps	0	0.01	0.028	0	0.002	0	0.012	0	0	0	0	0	0.002	0.01	0.002	0	0	0.004	0.002	0.004	0.002	0.004	0.002	0.004	0	0	0.002	0.01	0.002	0.018	0.004	0	0	0.002	0	0.006	0.002	0	0.002	0	0.006	0	0.002	0	0	0	0.014	0.006
103	Living/Aggregates/Clumps/Clumps	0.17	0.04	0	0.008	0.02	0.022	0.006	0	0	0	0.002	0	0.004	0	0	0.002	0	0	0	0	0.006	0	0.002	0.016	0	0	0.002	0	0.006	0	0	0	0.006	0.008	0.004	0.002	0	0.008	0	0	0	0	0	0.012	0.006	0.002	0.02	0.002
104	Living/Aggregates/Clumps/Clumps	0.816	0.006	0	0.02	0	0.004	0	0	0	0	0.006	0.02	0.006	0	0	0	0	0	0	0	0	0	0	0	0	0	0	0	0	0	0	0	0	0	0.002	0.004	0	0	0.002	0	0	0.006	0	0	0	0.004	0	0.004
105	Living/Aggregates/Clumps/Clumps	0.858	0.024	0	0.006	0.004	0.008	0	0	0	0	0.006	0.004	0.002	0	0	0	0	0	0	0	0	0	0	0	0	0	0	0	0	0	0	0	0	0	0	0	0	0	0	0	0	0.016	0	0.004	0	0.006	0.004	0
106	Living/Aggregates/Clumps/Clumps	0.434	0.048	0	0.036	0.094	0.06	0.002	0	0	0	0	0.012	0.002	0	0	0	0	0	0.006	0	0	0	0	0.01	0	0	0	0	0.002	0	0.004	0.002	0	0.006	0.01	0.012	0	0.006	0.002	0	0	0.004	0	0	0	0.002	0.01	0
107	Living/Aggregates/Clumps/Clumps	0.36	0.062	0.002	0.06	0.102	0.038	0.006	0	0	0	0.004	0.008	0.002	0	0	0	0	0	0.016	0	0	0	0	0.006	0	0	0	0.002	0	0	0.008	0	0.004	0.004	0.01	0.022	0	0.01	0.002	0.004	0	0.008	0	0.002	0	0.002	0.002	0.002
108	Living/Aggregates/Clumps/Clumps	0.906	0.002	0	0.002	0.004	0	0	0	0	0	0.008	0.006	0.002	0	0	0	0	0	0	0.002	0	0	0	0	0	0	0	0	0	0	0	0	0	0	0	0	0	0	0	0	0	0.012	0	0.002	0	0.008	0.002	0
109	Living/Aggregates/Clumps/Clumps	0.944	0	0	0.008	0	0	0.002	0	0	0	0.004	0	0	0	0	0	0	0	0	0	0	0	0	0	0	0	0	0	0	0	0	0	0	0	0	0	0	0	0	0	0	0	0	0	0	0.002	0	0
110	Living/Aggregates/Clumps/Clumps	0.758	0.018	0	0.06	0.008	0.006	0	0	0	0	0.008	0.022	0.004	0	0	0	0	0	0	0	0	0	0	0	0	0	0	0	0	0	0.002	0	0	0	0	0.006	0	0.008	0.004	0	0	0.016	0	0.008	0	0.004	0.006	0.002
111	Living/Aggregates/Clumps/Clumps	0.82	0.012	0	0.02	0.008	0.012	0	0	0	0	0	0.008	0	0	0	0	0	0	0	0	0	0	0	0.002	0	0	0	0	0	0	0	0	0	0	0.002	0.002	0	0	0	0	0	0.002	0	0.006	0	0.004	0	0.002
112	Living/Aggregates/Clumps/Clumps	0.096	0.146	0	0.008	0.026	0.016	0.006	0	0	0.002	0.002	0.01	0.016	0	0	0	0	0	0.008	0	0	0.004	0.006	0.016	0.014	0	0.002	0	0	0	0.012	0.046	0.014	0.008	0.006	0.002	0.008	0.002	0.002	0.01	0.002	0.008	0.008	0	0	0	0.006	0.006
113	Living/Aggregates/Clumps/Clumps	0.186	0.036	0	0.016	0.096	0.012	0.002	0	0	0	0.002	0.004	0.008	0	0	0	0	0	0.004	0	0.004	0	0	0.008	0	0	0	0.002	0.002	0	0.004	0	0.006	0.008	0.002	0.008	0	0.006	0.004	0.002	0	0	0	0	0	0	0.022	0.004
114	Living/Aggregates/Clumps/Clumps	0.022	0.066	0	0.004	0.002	0.024	0	0	0	0	0	0.006	0.002	0	0	0	0	0	0	0	0	0	0	0.002	0.002	0	0.004	0	0	0	0	0.08	0.006	0.002	0.012	0.002	0.006	0.002	0	0.002	0.002	0.002	0	0	0	0	0	0.004
115	Living/Aggregates/Clumps/Clumps	0.716	0.036	0	0.008	0.006	0.004	0	0	0	0	0.004	0.038	0.002	0	0	0	0	0	0	0	0	0	0	0	0	0	0	0	0	0	0	0	0	0	0.002	0.008	0	0	0.002	0	0	0.012	0	0.02	0.002	0.006	0.004	0.002
116	Living/Aggregates/Clumps/Clumps	0.464	0.028	0	0.004	0.002	0	0.002	0	0	0.002	0.012	0.004	0	0	0	0	0	0	0	0	0.006	0	0	0	0	0	0	0	0	0	0	0	0	0.002	0	0.002	0	0	0.02	0.002	0	0.124	0	0.076	0.006	0.024	0.046	0.006
117	Living/Aggregates/Clumps/Clumps	0.312	0.04	0	0.032	0.036	0.046	0.01	0	0	0	0	0.016	0.012	0	0	0	0.002	0	0.002	0	0	0	0.006	0.012	0	0	0.004	0.004	0	0	0.01	0.006	0.006	0.012	0.012	0.002	0	0.024	0	0.004	0	0.002	0	0.002	0	0.004	0.02	0
118	Living/Aggregates/Clumps/Clumps	0.798	0.01	0	0.012	0.006	0.002	0	0	0	0	0.002	0.02	0.002	0	0	0	0	0	0	0	0	0.002	0	0	0	0	0	0	0	0	0	0	0	0	0	0.002	0	0.002	0	0	0	0.002	0	0.002	0	0.006	0.004	0
119	Living/Aggregates/Clumps/Clumps	0.736	0.024	0	0.002	0	0	0	0	0	0	0.046	0.012	0.002	0	0	0	0	0	0	0	0.01	0.002	0	0	0	0	0	0	0	0	0	0	0	0	0	0	0	0	0.002	0	0	0.054	0	0.016	0	0.022	0.004	0
120	Living/Aggregates/Clumps/Clumps	0.53	0.058	0	0.022	0.012	0.022	0.002	0	0	0	0.004	0.032	0	0	0	0	0	0	0	0	0	0	0.002	0.006	0	0	0	0	0	0	0	0.002	0.002	0.008	0.006	0.004	0	0.018	0.002	0.002	0	0.02	0	0.008	0.002	0	0.006	0.004
121	Living/Aggregates/Clumps/Clumps	0.562	0.014	0	0.064	0.026	0.004	0.004	0	0	0	0	0.008	0.002	0	0	0	0	0	0	0	0	0	0	0	0	0	0	0	0	0	0	0	0.004	0	0.012	0.004	0	0.002	0.006	0	0	0	0	0.018	0	0.004	0	0
122	Living/Aggregates/Clumps/Clumps	0.806	0.004	0	0.02	0.004	0.012	0.002	0	0	0	0.002	0.024	0.002	0	0	0	0	0	0	0	0.002	0	0.002	0	0	0	0	0	0	0	0	0	0	0	0.004	0.002	0	0.004	0	0	0	0	0	0	0	0.002	0.004	0
123	Living/Aggregates/Clumps/Clumps	0.678	0.062	0	0.024	0.006	0.004	0.006	0	0	0	0	0.008	0.002	0	0	0	0	0	0	0	0	0	0	0.002	0	0	0	0	0	0	0	0	0	0.002	0.002	0.002	0	0.012	0	0	0	0.008	0	0.008	0	0	0.024	0
124	Living/Aggregates/Clumps/Clumps	0.798	0.03	0	0.008	0.002	0.006	0	0	0	0	0.032	0.006	0.004	0	0	0	0	0	0	0	0	0	0	0	0	0	0	0	0	0	0	0	0.002	0	0	0.002	0	0	0.002	0	0	0.034	0	0.012	0	0.016	0.01	0
125	Living/Aggregates/Clumps/Clumps	0.718	0.006	0	0.038	0.002	0.006	0.002	0	0	0	0.006	0.018	0.014	0	0	0	0	0	0	0	0.002	0	0	0	0	0	0	0	0	0	0	0	0	0	0.002	0.006	0	0	0.004	0	0	0.012	0	0.016	0	0.022	0.002	0
126	Living/Aggregates/Clumps/Clumps	0.72	0.022	0	0.008	0.002	0	0	0	0	0	0.002	0.02	0	0	0	0	0	0	0	0	0	0	0	0	0	0	0	0	0	0	0	0	0	0.002	0.004	0	0	0.002	0.006	0	0	0.016	0	0.034	0.002	0.008	0	0.006
127	Living/Aggregates/Clumps/Clumps	0.948	0.002	0	0	0.004	0	0	0	0	0	0	0.002	0	0	0	0	0	0	0	0	0	0	0	0	0	0	0	0	0	0	0	0	0	0	0	0.002	0	0	0	0	0	0.002	0	0.004	0	0.002	0	0
128	Living/Aggregates/Clumps/Clumps	0.892	0.006	0	0.008	0	0.002	0.002	0	0	0	0	0.004	0.002	0	0	0	0	0	0	0	0.002	0	0	0	0	0	0	0	0	0	0	0	0.004	0	0	0	0	0	0	0	0	0.006	0	0.002	0	0.004	0.004	0
129	Living/Aggregates/Clumps/Clumps	0.934	0.004	0	0.004	0	0.002	0.002	0	0	0	0.002	0.004	0.002	0	0	0	0	0	0	0	0	0	0	0	0	0	0	0	0	0	0	0	0	0	0	0	0	0	0	0	0	0.002	0	0.004	0	0.006	0	0
130	Living/Aggregates/Clumps/Clumps	0.37	0.064	0	0.014	0.02	0.01	0	0	0	0	0.002	0.014	0	0	0	0	0	0	0	0	0	0	0	0	0	0	0	0	0	0	0.002	0	0.002	0	0.004	0	0	0	0.002	0	0	0.002	0	0.002	0	0.008	0	0
131	Living/Aggregates/Clumps/Clumps	0.572	0.024	0	0.008	0.004	0.02	0.004	0	0	0	0.006	0.074	0.006	0	0	0	0	0	0	0	0	0.002	0.004	0	0	0	0	0	0	0	0.002	0	0	0.008	0.01	0	0	0.022	0.01	0.002	0	0.024	0	0.014	0	0.01	0.018	0.004
132	Living/Aggregates/Clumps/Clumps	0.086	0.126	0	0.028	0.016	0.01	0	0	0	0	0	0.014	0.002	0	0	0	0	0	0	0	0	0	0	0.002	0	0	0	0	0	0	0.002	0.008	0	0	0.004	0	0	0.01	0.002	0	0	0	0	0	0	0	0	0
133	Living/Aggregates/Clumps/Clumps	0.936	0.006	0	0	0	0	0	0	0	0	0	0	0	0	0	0	0	0	0	0	0.002	0	0	0	0	0	0	0	0	0	0	0	0	0	0	0	0	0.002	0	0	0	0.008	0	0.004	0	0.012	0.002	0.002
134	Living/Aggregates/Clumps/Clumps	0.72	0.006	0	0.02	0.016	0.012	0.002	0	0	0	0	0.006	0.004	0	0	0	0	0	0	0	0	0	0	0	0	0	0	0	0	0	0	0.002	0.002	0	0.004	0.004	0	0.002	0.006	0	0	0.004	0	0.022	0.002	0.004	0	0.004
135	Living/Aggregates/Clumps/Clumps	0.214	0.022	0	0.006	0	0.002	0	0	0	0.002	0.018	0.018	0.016	0	0	0	0	0	0	0	0.022	0.004	0	0	0	0	0	0	0	0	0	0	0	0	0.004	0	0	0.014	0.044	0.012	0	0.044	0.002	0.124	0.01	0.05	0.06	0.034
136	Living/Aggregates/Clumps/Clumps	0.31	0.05	0.002	0.008	0.006	0.018	0.002	0	0	0	0.02	0.024	0.028	0	0	0	0	0	0.002	0.002	0.008	0.008	0.018	0.008	0	0	0.002	0	0.002	0	0.016	0	0.006	0.036	0.008	0	0	0.012	0.008	0.026	0.004	0.012	0.006	0.026	0.002	0.02	0.038	0.014
137	Living/Aggregates/Clumps/Clumps	0.186	0.104	0.002	0.008	0.01	0.01	0.01	0	0	0.002	0.004	0.008	0.028	0.002	0	0	0	0	0.002	0.002	0	0.002	0.006	0.012	0.002	0	0.02	0.002	0.004	0.002	0.014	0.006	0.006	0.016	0	0.002	0.002	0.016	0.002	0.02	0.008	0.01	0.008	0.008	0	0.002	0.018	0.016
138	Living/Aggregates/Clumps/Clumps	0.62	0.008	0	0.01	0.01	0	0	0	0	0	0.002	0.012	0.002	0	0	0	0	0	0	0	0	0	0	0	0	0	0	0	0	0	0.002	0	0	0.002	0	0	0	0.008	0.002	0	0	0.012	0	0.002	0	0.012	0.018	0.004
139	Living/Aggregates/Clumps/Clumps	0.14	0.008	0	0	0	0.002	0.002	0	0	0	0.008	0.008	0.004	0	0	0	0	0	0	0	0	0	0	0	0	0	0	0	0	0	0	0	0	0	0	0	0	0.002	0.026	0.002	0	0.048	0.002	0.034	0.024	0.068	0	0.01
140	Living/Aggregates/Clumps/Clumps	0.29	0.03	0	0.01	0.004	0.012	0.002	0	0	0	0	0.018	0.022	0	0	0	0	0	0	0	0	0	0.006	0.004	0	0	0	0	0	0	0	0	0.002	0.006	0.01	0.002	0	0.03	0.004	0.002	0	0.01	0	0.002	0.002	0.006	0.012	0.002
141	Living/Aggregates/Clumps/Clumps	0.942	0.004	0	0.002	0	0	0.002	0	0	0	0	0.002	0	0	0	0	0	0	0	0	0	0	0	0	0	0	0	0	0	0	0.002	0	0	0	0	0	0	0.002	0	0	0	0	0	0.002	0	0	0	0
142	Living/Aggregates/Clumps/Clumps	0.898	0.002	0	0.002	0.002	0	0	0	0	0	0	0.004	0.002	0	0	0	0	0	0	0	0	0	0	0	0	0	0	0	0	0	0	0	0	0	0	0	0	0	0	0	0	0.012	0	0.014	0	0.01	0.002	0
143	Living/Aggregates/Clumps/Clumps	0.604	0.022	0	0.078	0.044	0.036	0.002	0	0	0	0	0.022	0	0	0	0	0	0	0.002	0	0	0	0	0	0	0	0.002	0	0	0	0.002	0	0	0	0.012	0.006	0	0.006	0.002	0.002	0	0.006	0	0.002	0	0.002	0.008	0
144	Living/Aggregates/Clumps/Clumps	0.598	0.054	0	0.03	0.016	0.02	0	0	0	0	0	0.008	0.004	0	0	0	0	0	0	0	0	0.002	0	0.008	0	0	0	0	0	0	0	0.004	0.002	0.006	0.006	0	0	0.004	0.002	0	0	0.002	0	0	0	0.004	0	0.004
145	Living/Aggregates/Clumps/Clumps	0.49	0.048	0	0.024	0.016	0.004	0.006	0	0	0	0.002	0.01	0	0	0	0	0	0	0	0	0	0	0	0.002	0	0	0	0	0	0	0.004	0.004	0.006	0.002	0.002	0.01	0	0	0	0.002	0	0	0	0.002	0.002	0	0.004	0.002
146	Living/Aggregates/Clumps/Clumps	0.618	0.01	0	0.01	0	0.002	0.004	0	0	0	0	0.022	0.016	0	0	0	0	0	0	0	0	0	0	0	0	0	0	0	0	0	0	0	0	0	0.004	0	0	0	0	0	0	0.022	0	0	0.002	0.006	0	0
147	Living/Aggregates/Clumps/Clumps	0.28	0.124	0	0.026	0.03	0.03	0.002	0	0	0	0.002	0.008	0.006	0	0	0	0	0	0.002	0	0	0	0	0.008	0	0	0	0	0	0	0.002	0.004	0.012	0.002	0.008	0.018	0	0.006	0	0	0	0	0	0	0	0.002	0	0
148	Living/Aggregates/Clumps/Clumps	0.93	0.01	0	0.01	0.004	0.002	0	0	0	0	0.004	0.006	0.002	0	0	0	0	0	0	0	0	0	0	0	0	0	0	0	0	0	0	0	0	0	0	0.002	0	0	0	0	0	0	0	0	0	0	0	0
149	Living/Aggregates/Clumps/Clumps	0.16	0.1	0	0.018	0.012	0.014	0.002	0	0	0	0	0.018	0.004	0	0	0	0	0	0	0	0.006	0	0	0.004	0	0	0	0	0	0	0.01	0.004	0.004	0	0.004	0.002	0	0.038	0	0	0	0.006	0	0.002	0	0.006	0.018	0.002
150	Living/Aggregates/Clumps/Clumps	0.27	0.084	0	0.02	0.032	0.016	0	0	0	0	0	0.014	0.002	0	0	0	0	0	0	0	0	0	0	0	0	0	0	0	0	0	0	0.004	0	0.002	0.002	0.004	0	0.008	0.002	0.002	0	0.004	0	0.002	0.002	0.002	0	0
151	Living/Aggregates/Clumps/Clumps	0.64	0.014	0	0.016	0.016	0.008	0	0	0	0	0	0.012	0.006	0	0	0	0	0	0	0	0.002	0	0.002	0	0	0	0	0	0	0	0.002	0	0.002	0.002	0.006	0	0	0.014	0.004	0	0	0.008	0	0.004	0	0.004	0.016	0.004
152	Living/Aggregates/Clumps/Clumps	0.774	0.012	0	0.032	0.006	0	0.002	0	0	0	0	0.004	0.006	0	0	0	0	0	0	0	0	0	0	0.002	0	0	0	0	0	0	0	0	0	0	0.002	0.008	0	0.002	0	0	0	0.006	0	0.002	0	0.002	0	0
153	Living/Aggregates/Clumps/Clumps	0.578	0.028	0	0.074	0.028	0.036	0	0	0	0	0.004	0.032	0.004	0	0	0	0	0	0.002	0.002	0.002	0	0	0	0	0	0	0	0	0	0	0	0.002	0.002	0.004	0.006	0	0.01	0	0	0	0.01	0	0.004	0	0	0.008	0
154	Living/Aggregates/Clumps/Clumps	0.664	0.01	0	0.026	0.002	0.014	0	0	0	0	0.014	0.04	0.018	0	0	0	0	0	0	0	0.002	0.002	0	0	0	0	0	0	0	0	0	0	0	0	0	0	0	0.008	0.006	0	0	0.016	0	0.036	0	0.026	0.006	0.002
155	Living/Aggregates/Clumps/Clumps	0.918	0.004	0	0.004	0	0	0.004	0	0	0	0	0.002	0	0	0	0	0	0	0	0	0.002	0	0	0	0	0	0	0	0	0	0	0	0	0	0	0	0	0.004	0.002	0	0	0.008	0	0	0.002	0	0.002	0
156	Living/Aggregates/Clumps/Clumps	0.808	0.024	0	0.01	0.002	0	0.002	0	0	0	0.004	0.01	0.002	0	0	0	0	0	0	0	0	0	0.002	0	0	0	0	0	0	0	0	0	0.006	0.01	0.002	0	0	0.004	0	0.006	0	0.01	0	0.008	0	0.008	0.008	0.01
157	Living/Aggregates/Clumps/Clumps	0.142	0.026	0	0.006	0.002	0.008	0	0	0	0.01	0.102	0.036	0.008	0	0	0	0	0	0	0.004	0.056	0.018	0.002	0.002	0	0	0	0	0	0	0.002	0	0.006	0.024	0.002	0	0	0.006	0.022	0.06	0	0.086	0.07	0.028	0.01	0.048	0.012	0.034
158	Living/Aggregates/Clumps/Clumps	0.596	0.038	0	0.014	0.024	0.018	0	0	0	0	0	0.012	0	0	0	0	0	0	0	0	0.002	0	0	0	0	0	0	0	0	0	0	0	0.004	0.006	0.002	0	0	0.004	0	0.002	0	0.016	0	0.006	0.002	0.008	0	0.008
159	Living/Aggregates/Clumps/Clumps	0.86	0.008	0	0.018	0.008	0.002	0	0	0	0	0	0.006	0	0	0	0	0	0	0	0	0	0	0	0	0	0	0	0	0	0	0	0	0	0	0.004	0	0	0.002	0	0	0	0.008	0	0.002	0	0.002	0	0
160	Living/Aggregates/Clumps/Clumps	0.332	0.064	0	0.012	0.014	0.022	0.004	0	0	0.002	0.004	0.048	0.004	0	0	0	0	0	0	0	0	0	0.006	0.004	0.002	0	0.002	0	0	0	0.002	0.002	0.012	0.008	0.006	0.004	0	0.038	0.006	0.004	0	0.006	0.002	0.004	0.004	0.014	0.026	0.004
161	Living/Aggregates/Clumps/Clumps	0.826	0.002	0	0.01	0.004	0	0	0	0	0	0.002	0.004	0	0	0	0	0	0	0	0	0	0	0	0	0	0	0	0	0	0	0.002	0	0	0	0.002	0	0	0.002	0	0	0	0.03	0	0.006	0	0.002	0.012	0.004
162	Living/Aggregates/Clumps/Clumps	0.512	0.002	0	0.058	0.002	0.002	0	0	0	0	0	0.01	0	0	0	0	0	0	0	0.002	0	0	0	0	0	0	0	0	0	0	0	0	0	0	0	0	0	0	0.002	0	0	0.014	0	0.064	0.004	0.054	0.008	0.01
163	Living/Aggregates/Clumps/Clumps	0.548	0.008	0	0.018	0.006	0.002	0.002	0	0	0	0.006	0.006	0.002	0	0	0	0	0	0	0	0	0	0	0	0	0	0	0	0	0	0.002	0	0	0	0	0.004	0	0.002	0.012	0	0	0.014	0	0.064	0	0.004	0.008	0.016
164	Living/Aggregates/Clumps/Clumps	0.874	0.016	0	0.006	0.01	0.006	0.002	0	0	0	0.002	0.006	0.002	0	0	0	0	0	0	0	0.002	0	0	0.002	0	0	0	0	0	0	0	0	0	0	0.002	0	0	0	0.002	0	0	0.004	0	0.002	0.002	0	0.004	0
165	Living/Aggregates/Clumps/Clumps	0.716	0.012	0	0.004	0.004	0.006	0.002	0	0	0	0.004	0.006	0	0	0	0	0	0	0	0	0	0	0	0	0	0	0	0	0	0	0	0	0	0	0.004	0	0	0	0.006	0	0	0.006	0	0.034	0.002	0.01	0.012	0.008
166	Living/Aggregates/Clumps/Clumps	0.466	0.004	0	0.012	0.002	0	0.002	0	0	0	0.014	0.026	0	0	0	0	0	0	0	0	0.01	0.002	0	0	0	0	0	0	0	0	0	0	0.002	0	0	0	0	0.002	0.042	0	0	0.058	0	0.046	0.006	0.082	0.036	0.01
167	Living/Aggregates/Clumps/Clumps	0.772	0	0	0.038	0.012	0.002	0	0	0	0	0	0.002	0.002	0	0	0	0	0	0	0	0	0	0	0	0	0	0	0	0	0	0	0	0.002	0	0	0	0	0	0	0	0	0.006	0	0.006	0	0.006	0.008	0
168	Living/Aggregates/Clumps/Clumps	0.776	0.014	0	0.01	0.004	0.002	0.002	0	0	0	0.002	0.004	0.002	0	0	0	0	0	0	0	0	0	0	0	0	0	0	0	0	0	0	0	0	0	0.002	0	0	0	0.006	0.004	0	0.012	0	0.014	0	0.01	0.006	0.006
169	Living/Aggregates/Clumps/Clumps	0.298	0.026	0	0.006	0.03	0.004	0.008	0	0	0.004	0.002	0.012	0.022	0	0	0	0	0	0.008	0.002	0	0.002	0.002	0.002	0	0	0.002	0.002	0.002	0.002	0.006	0	0	0.022	0.002	0	0	0.008	0.008	0.006	0	0.008	0	0.004	0.004	0.004	0.034	0
170	Living/Aggregates/Clumps/Clumps	0.728	0.008	0	0.008	0.016	0.002	0.002	0	0	0	0.002	0.004	0.006	0	0	0	0	0	0	0	0	0	0	0	0	0	0	0	0	0	0	0	0	0	0.002	0	0	0.004	0.006	0	0	0.014	0	0.004	0.002	0.006	0.022	0
171	Living/Aggregates/Clumps/Clumps	0.204	0.022	0.01	0	0.004	0.004	0.008	0	0	0.014	0.012	0.006	0.03	0	0	0	0	0.002	0	0.006	0.022	0.046	0.01	0	0	0	0	0	0.002	0	0.004	0	0.002	0.006	0	0	0	0.01	0.014	0.062	0.002	0.074	0.012	0.038	0.002	0.012	0.092	0.03
172	Living/Aggregates/Clumps/Clumps	0.302	0.02	0	0.014	0.002	0.004	0.002	0	0	0	0.006	0.016	0.01	0	0	0	0	0	0	0	0	0	0.006	0.002	0	0	0	0	0.002	0	0.004	0	0.004	0.032	0.006	0.002	0	0.014	0.01	0.014	0	0.028	0.002	0.068	0.03	0.01	0.026	0.032
173	Living/Aggregates/Clumps/Clumps	0.64	0.058	0	0.018	0.01	0.006	0.004	0	0	0	0	0.016	0.002	0	0	0	0	0	0	0	0	0	0	0	0	0	0	0	0	0	0	0	0.004	0	0.002	0.002	0	0.01	0.006	0	0	0.012	0	0.024	0	0.002	0.008	0.002
174	Living/Aggregates/Clumps/Clumps	0.294	0.01	0	0.01	0.006	0.008	0	0	0	0	0.002	0.008	0.008	0	0	0	0	0	0	0.002	0	0	0.002	0	0	0	0	0	0	0	0.004	0	0	0.004	0	0	0	0.014	0.02	0.008	0	0.022	0	0.028	0.01	0.024	0.026	0.034
175	Living/Aggregates/Clumps/Clumps	0.37	0.012	0	0.004	0.004	0.016	0.002	0	0	0	0.002	0.002	0.006	0	0	0.002	0	0	0	0.002	0	0	0.004	0.002	0	0	0	0	0	0	0	0	0	0.008	0.004	0.002	0	0.002	0.034	0	0	0.016	0	0.016	0.01	0.016	0.012	0.036
176	Living/Aggregates/Clumps/Clumps	0.932	0.004	0	0.004	0	0.002	0.002	0	0	0	0.002	0.004	0	0	0	0	0	0	0	0	0	0	0	0	0	0	0	0	0	0	0	0	0	0	0	0	0	0	0	0	0	0.002	0	0.002	0	0.002	0	0
177	Living/Aggregates/Clumps/Clumps	0.86	0.004	0	0.004	0	0.002	0	0	0	0	0.004	0	0.002	0	0	0	0	0	0	0	0	0	0	0	0	0	0	0	0	0	0	0	0	0	0	0	0	0	0	0	0	0.006	0	0	0	0.004	0	0
178	Living/Aggregates/Clumps/Clumps	0.596	0.046	0	0.012	0.016	0.01	0	0	0	0.002	0.008	0.078	0.004	0	0	0	0	0	0	0	0.002	0.002	0	0.006	0	0	0	0	0	0	0	0	0.002	0.002	0.002	0.004	0	0.016	0	0.002	0	0.024	0	0.006	0.002	0.01	0.008	0
179	Living/Aggregates/Clumps/Clumps	0.598	0.012	0	0.02	0.002	0.05	0	0	0	0	0.004	0.044	0	0	0	0	0	0	0	0	0	0	0	0	0	0	0	0	0	0	0	0	0	0	0.004	0	0	0	0	0	0	0	0	0	0	0.002	0	0
180	Living/Aggregates/Clumps/Clumps	0.55	0.058	0	0.018	0.02	0.04	0	0	0	0	0.006	0.024	0.004	0	0	0	0	0	0	0	0	0.002	0.004	0.002	0.002	0	0	0	0	0	0.006	0.004	0.01	0.022	0.006	0	0	0.014	0.008	0.002	0	0.016	0	0.012	0.004	0.002	0.008	0.002
181	Living/Aggregates/Clumps/Clumps	0.694	0.022	0	0	0	0.002	0	0	0	0	0.004	0.008	0.002	0	0	0	0	0	0	0	0	0	0	0	0	0	0	0	0	0	0.002	0	0	0	0.002	0	0	0	0	0	0	0.002	0	0.008	0	0.002	0.002	0.002
182	Living/Aggregates/Clumps/Clumps	0.596	0.02	0	0.024	0.012	0.006	0	0	0	0	0	0.004	0.002	0	0	0	0	0	0	0	0	0	0	0	0	0	0	0	0	0	0.002	0	0	0.002	0.006	0.004	0	0.002	0	0	0	0.002	0	0.002	0	0	0	0.008
183	Living/Aggregates/Clumps/Clumps	0.318	0.014	0	0.002	0	0	0	0	0	0	0.02	0.022	0.006	0	0	0	0	0	0	0	0.01	0	0.002	0	0	0	0	0	0	0	0.002	0	0	0	0	0.002	0	0.002	0.002	0.004	0	0.046	0.002	0.056	0.07	0.036	0	0.02
184	Living/Aggregates/Clumps/Clumps	0.094	0.038	0	0.024	0.01	0.006	0	0	0	0	0.004	0.01	0.004	0	0	0	0	0	0.014	0	0.002	0	0.002	0.01	0	0	0	0	0	0	0.004	0.006	0.002	0.006	0.002	0.006	0	0.004	0	0.002	0.002	0.002	0.004	0.008	0.002	0	0.002	0.004
185	Living/Aggregates/Clumps/Clumps	0.136	0.118	0	0.006	0.01	0.016	0	0	0	0	0.002	0.002	0.008	0	0	0	0	0	0.006	0	0.002	0.002	0.006	0	0	0	0	0	0	0	0.004	0.006	0.01	0.008	0.004	0	0	0.008	0	0.008	0.002	0.006	0.004	0.004	0.002	0.002	0.01	0.004
186	Living/Aggregates/Clumps/Clumps	0.438	0.062	0	0.008	0.004	0.002	0	0	0	0	0.004	0.018	0.004	0	0	0	0.002	0	0	0	0	0.004	0.006	0	0	0	0.002	0	0	0	0	0	0	0.012	0.004	0.002	0	0.04	0.004	0.01	0	0.048	0.002	0.038	0.002	0.012	0.036	0.016
187	Living/Aggregates/Clumps/Clumps	0.516	0.028	0	0.012	0.008	0.008	0.004	0	0	0	0	0.02	0.004	0	0	0	0	0	0	0	0	0.002	0	0	0	0	0	0	0	0	0.004	0	0	0	0.004	0.004	0	0.002	0.004	0	0	0.024	0	0.012	0.01	0.014	0.006	0.006
188	Living/Aggregates/Clumps/Clumps	0.86	0.016	0	0	0	0.002	0	0	0	0	0.004	0.008	0	0	0	0	0	0	0	0	0.002	0	0	0	0	0	0	0	0	0	0.002	0	0	0	0	0	0	0	0	0	0	0.008	0	0.008	0	0.012	0.006	0
189	Living/Aggregates/Clumps/Clumps	0.41	0.004	0	0.026	0.006	0.008	0	0	0	0	0.006	0.006	0	0	0	0	0	0.002	0	0	0.004	0	0	0	0	0	0	0	0	0	0	0	0	0	0.004	0.004	0	0.002	0.008	0.002	0.002	0.03	0	0.136	0.06	0.028	0.004	0.028
190	Living/Aggregates/Clumps/Clumps	0.776	0	0	0.038	0.004	0.002	0.004	0	0	0	0	0.006	0	0	0	0	0	0	0	0	0	0	0	0	0	0	0	0	0	0	0	0	0	0	0.002	0	0	0	0	0	0	0.004	0	0.008	0	0.002	0.002	0.002
191	Living/Aggregates/Clumps/Clumps	0.808	0.014	0	0.018	0.012	0.008	0	0	0	0	0	0.016	0	0	0	0	0	0	0	0	0	0	0	0	0	0	0	0	0	0	0	0	0	0	0.002	0.002	0	0	0	0	0	0.014	0	0.008	0	0.002	0	0
192	Living/Aggregates/Clumps/Clumps	0.226	0.028	0	0.06	0.028	0.038	0.004	0	0	0	0.002	0.044	0.006	0	0	0	0	0	0	0	0	0	0	0	0	0	0	0	0	0	0	0	0	0.002	0.028	0.002	0	0.014	0	0	0	0.002	0	0.002	0	0.004	0	0
193	Living/Aggregates/Clumps/Clumps	0.938	0.004	0	0.01	0	0	0	0	0	0	0	0.002	0	0	0	0	0	0	0	0	0	0	0	0	0	0	0	0	0	0	0	0	0	0	0	0.002	0	0.002	0	0	0	0.006	0	0.004	0	0	0.002	0
194	Living/Aggregates/Clumps/Clumps	0.952	0.006	0	0	0.002	0.004	0	0	0	0	0.002	0.002	0	0	0	0	0	0	0	0	0	0	0	0	0	0	0	0	0	0	0	0	0	0	0	0	0	0	0	0	0	0.012	0	0	0	0	0.002	0
195	Living/Aggregates/Clumps/Clumps	0.774	0.028	0	0.004	0	0.002	0.002	0	0	0	0	0.012	0	0	0	0	0	0	0	0	0	0	0	0	0	0	0	0	0	0	0	0	0	0	0	0	0	0.002	0	0	0	0.002	0	0	0.002	0.004	0	0
196	Living/Aggregates/Clumps/Clumps	0.014	0.138	0	0.002	0.006	0.008	0.004	0	0	0	0.002	0.01	0.006	0	0	0	0	0	0.012	0	0	0	0.008	0.008	0.064	0	0.014	0.004	0	0	0.028	0.132	0.052	0.008	0.016	0	0.002	0.006	0	0.002	0.008	0.01	0.014	0	0	0.002	0.006	0
197	Living/Aggregates/Clumps/Clumps	0.862	0.024	0	0.006	0	0.002	0	0	0	0	0	0.01	0.002	0	0	0	0	0	0	0	0	0	0	0	0	0	0	0	0	0	0	0	0	0	0.002	0.002	0	0	0	0	0	0.01	0	0	0.002	0	0.002	0
198	Living/Aggregates/Clumps/Clumps	0.726	0.038	0	0.002	0.002	0.006	0	0	0	0	0.01	0.022	0.002	0	0	0	0	0	0	0.002	0	0	0	0.002	0	0	0	0	0	0	0	0	0.002	0	0	0	0	0.002	0.002	0.002	0	0.038	0	0.026	0.002	0.016	0.006	0.004
199	Living/Aggregates/Clumps/Clumps	0.466	0.012	0	0.036	0.002	0.006	0.006	0	0	0	0	0.02	0.006	0	0	0	0	0	0	0	0.002	0	0	0	0	0	0	0	0	0	0	0	0	0	0.004	0	0	0.002	0	0	0	0.006	0	0.002	0	0.012	0.002	0
200	Living/Aggregates/Clumps/Clumps	0.884	0.004	0	0	0.004	0	0	0	0	0	0.002	0.006	0.004	0	0	0	0	0	0	0	0	0	0	0	0	0	0	0	0	0	0.002	0	0	0	0.002	0	0	0	0	0	0	0	0	0.002	0.002	0.002	0.002	0
201	Living/Aggregates/Clumps/Clumps	0.89	0.012	0	0	0	0.008	0	0	0	0	0.002	0.016	0	0	0	0	0	0	0	0	0	0	0	0	0	0	0	0	0	0	0	0	0	0	0.008	0	0	0	0	0	0	0.002	0	0.002	0.004	0.004	0.002	0
202	Living/Aggregates/Clumps/Clumps	0.704	0.022	0	0	0	0	0.002	0	0	0	0.022	0.006	0	0	0	0	0	0	0	0	0.004	0	0	0	0	0	0	0	0	0	0	0	0	0	0	0	0	0	0	0	0	0.094	0.002	0.032	0.002	0.034	0.02	0.002
203	Living/Aggregates/Clumps/Clumps	0.704	0.012	0	0.06	0.004	0.002	0.002	0	0	0.002	0	0.002	0	0	0	0	0	0	0	0	0	0	0	0	0	0	0	0	0	0	0	0	0	0	0.006	0	0	0	0.002	0.002	0	0	0	0.016	0	0.004	0	0.008
204	Living/Aggregates/Clumps/Clumps	0.36	0.11	0	0.026	0.008	0.034	0.002	0	0	0	0.002	0.022	0	0	0	0	0	0	0	0	0	0	0.008	0.006	0.004	0	0	0	0.002	0	0	0.008	0.006	0.016	0.01	0.002	0	0.014	0.002	0.004	0	0.006	0	0.004	0	0.002	0.002	0.008
205	Living/Aggregates/Clumps/Clumps	0.298	0.016	0	0.008	0.004	0	0	0	0	0	0.004	0.004	0.012	0.002	0	0	0	0	0	0	0.008	0.002	0	0	0	0	0	0.004	0	0	0.006	0	0.002	0	0.002	0	0	0.01	0.008	0.006	0	0.038	0	0.016	0.008	0.008	0.196	0.008
206	Living/Aggregates/Clumps/Clumps	0.128	0.036	0	0.002	0.008	0.008	0.012	0	0	0.002	0.014	0.014	0.018	0.002	0	0.002	0.002	0	0.002	0.002	0.006	0.016	0.03	0.002	0	0	0.004	0.002	0.006	0	0	0	0.002	0.018	0.006	0.002	0	0.006	0.022	0.026	0.004	0.022	0.016	0.024	0	0.03	0.084	0.014
207	Living/Aggregates/Clumps/Clumps	0.264	0.032	0	0.006	0.004	0.006	0.002	0	0	0	0.004	0.026	0.018	0	0	0	0	0	0	0.004	0.002	0.004	0	0.004	0	0	0	0	0	0	0.004	0	0.002	0	0.002	0	0	0.038	0.004	0.002	0	0.038	0.006	0.006	0.004	0.012	0.018	0.004
208	Living/Aggregates/Clumps/Clumps	0.486	0.072	0	0.02	0.044	0.008	0	0	0	0	0.002	0.014	0.006	0	0	0	0.002	0	0	0	0	0	0.002	0.014	0	0	0.002	0	0	0	0.002	0	0	0.014	0.002	0	0	0.046	0	0	0	0.032	0	0.012	0.004	0	0.022	0.004
209	Living/Aggregates/Clumps/Clumps	0.324	0.044	0.002	0.002	0	0.002	0.004	0	0	0	0.004	0.008	0.01	0	0	0	0	0	0	0.002	0.012	0.006	0	0	0	0	0	0	0	0	0	0	0	0	0	0	0	0.042	0.026	0.002	0	0.074	0.008	0.042	0	0.028	0.092	0.002
210	Living/Aggregates/Clumps/Clumps	0.324	0.036	0	0.002	0.004	0.006	0.004	0	0	0.002	0.002	0.01	0.03	0	0	0	0.002	0	0	0.002	0.006	0.01	0.004	0.004	0	0	0.002	0	0.002	0.002	0	0	0.002	0.006	0.002	0	0	0.02	0.03	0.006	0	0.018	0.002	0.014	0.006	0.032	0.118	0.018
211	Living/Aggregates/Clumps/Clumps	0.894	0.008	0	0.008	0.006	0.002	0	0	0	0	0	0.006	0	0	0	0	0	0	0	0	0	0	0	0	0	0	0	0	0	0	0	0	0	0	0.002	0	0	0	0	0	0	0.012	0	0.002	0	0.002	0	0
212	Living/Aggregates/Clumps/Clumps	0.284	0.006	0	0.008	0.006	0.008	0.002	0	0	0.002	0.004	0	0.018	0.002	0	0	0.002	0	0	0.002	0	0	0.002	0	0	0	0	0	0	0.002	0.004	0	0	0.002	0.002	0	0	0.012	0.022	0.002	0	0.008	0	0.004	0.002	0.034	0.032	0.012
213	Living/Aggregates/Clumps/Clumps	0.256	0.008	0	0.002	0	0.004	0	0	0	0	0.004	0.004	0.014	0	0.002	0	0	0	0	0.004	0.008	0	0.004	0.004	0	0	0	0	0.002	0.002	0.002	0	0	0.004	0.002	0	0	0.01	0.044	0	0	0.01	0.002	0.012	0.008	0.066	0.042	0.032
214	Living/Aggregates/Clumps/Clumps	0.938	0.002	0	0.004	0.002	0	0	0	0	0	0.002	0	0	0	0	0	0	0	0	0	0	0	0	0	0	0	0	0	0	0	0	0	0	0	0	0	0	0	0	0	0	0.018	0	0.004	0	0.002	0.002	0.002
215	Living/Aggregates/Clumps/Clumps	0.312	0.054	0.002	0.028	0.032	0.03	0.002	0	0	0.002	0	0.008	0.008	0	0	0	0	0	0	0	0	0	0	0	0	0	0	0	0	0	0.002	0	0	0.008	0.004	0	0	0.006	0	0.004	0	0.012	0	0.002	0	0.006	0.018	0
216	Living/Aggregates/Clumps/Clumps	0.722	0.024	0	0.05	0.002	0.004	0	0	0	0	0.004	0.01	0	0	0	0	0	0	0	0	0	0	0	0	0	0	0	0	0	0	0	0	0	0.002	0.006	0.002	0	0	0	0	0	0.002	0	0.016	0	0.002	0.002	0
217	Living/Aggregates/Clumps/Clumps	0.534	0.01	0	0.016	0.006	0.026	0	0	0	0	0.004	0.014	0.004	0	0	0	0	0	0	0	0	0	0	0	0	0	0	0	0	0	0	0	0	0	0.006	0.002	0	0	0	0	0	0.002	0	0.002	0	0.002	0	0
218	Living/Aggregates/Clumps/Clumps	0.312	0.082	0	0.01	0.018	0.028	0	0	0	0	0.004	0.016	0.01	0	0	0	0	0	0	0	0.006	0.002	0.006	0	0	0	0.002	0	0.002	0	0.01	0.004	0.004	0.014	0.01	0	0	0	0.006	0.044	0	0.014	0.002	0.022	0.01	0.004	0.004	0.01
219	Living/Aggregates/Clumps/Clumps	0.158	0.09	0	0.036	0.332	0.054	0	0	0	0	0.002	0.02	0.01	0	0	0	0	0	0.008	0	0	0	0	0.016	0	0	0	0	0	0	0	0.002	0.012	0.008	0.008	0.006	0	0.01	0	0	0	0.004	0.002	0.002	0.002	0.002	0.002	0
220	Living/Aggregates/Clumps/Clumps	0.026	0.088	0	0.052	0.016	0.06	0.002	0	0	0	0.002	0.026	0.01	0	0	0	0	0	0.002	0	0	0	0.006	0	0.002	0	0	0	0	0	0.028	0.01	0.024	0.01	0.038	0.004	0	0	0	0.004	0.004	0.002	0	0.002	0	0	0	0.002
221	Living/Aggregates/Clumps/Clumps	0.164	0.128	0	0.038	0.126	0.02	0	0	0	0	0	0.006	0.002	0	0	0	0	0	0.008	0	0.002	0	0	0.002	0	0	0	0	0	0	0	0.014	0.012	0	0	0.006	0	0.004	0.002	0.002	0	0.002	0	0	0	0	0.002	0
222	Living/Aggregates/Clumps/Clumps	0.928	0.004	0	0.01	0	0.002	0	0	0	0	0	0.008	0.002	0	0	0	0	0	0	0	0	0	0	0	0	0	0	0	0	0	0	0	0	0	0	0	0	0.002	0	0	0	0.004	0	0.002	0	0	0	0
223	Living/Aggregates/Clumps/Clumps	0.344	0.072	0	0.008	0.002	0.002	0	0	0	0	0.002	0.006	0.004	0	0	0	0	0	0	0	0	0	0	0	0	0	0	0	0	0	0	0	0	0	0.002	0	0	0	0.002	0	0	0.012	0	0.002	0	0.004	0.004	0
224	Living/Aggregates/Clumps/Clumps	0.668	0.026	0	0.008	0.004	0.014	0	0	0	0	0.002	0.01	0.004	0	0	0	0.002	0	0	0	0	0.002	0.006	0.004	0	0	0.002	0	0	0	0	0	0.004	0.006	0.006	0	0	0.012	0.002	0.002	0	0.02	0	0.004	0	0.004	0.008	0.004
225	Living/Aggregates/Clumps/Clumps	0.938	0.004	0	0.012	0	0	0	0	0	0	0	0	0	0	0	0	0	0	0	0	0	0	0	0	0	0	0	0	0	0	0	0	0	0	0.002	0	0	0	0	0	0	0	0	0	0	0	0	0
226	Living/Aggregates/Clumps/Clumps	0.306	0.054	0	0.016	0.128	0.024	0.002	0	0	0	0.002	0.014	0	0	0	0	0	0	0.006	0	0	0	0.002	0.016	0.002	0	0	0	0	0	0.002	0	0.006	0.006	0.004	0.02	0	0.012	0	0	0	0.006	0.002	0	0	0.004	0.002	0.002
227	Living/Aggregates/Clumps/Clumps	0.826	0.004	0	0.004	0	0	0	0	0	0	0	0.01	0.002	0	0	0	0	0	0	0	0	0	0	0	0	0	0	0	0	0	0	0	0	0	0	0.002	0	0	0.002	0.002	0	0.028	0	0.002	0.008	0.02	0	0.002
228	Living/Aggregates/Clumps/Clumps	0.276	0.036	0	0.01	0.074	0.028	0	0	0	0	0	0.006	0	0	0	0	0	0	0	0	0.002	0	0.002	0	0	0	0	0	0	0	0	0.002	0.002	0	0	0.004	0.002	0.002	0.002	0	0	0.008	0	0.006	0	0	0.002	0.002
229	Living/Aggregates/Clumps/Clumps	0.73	0.002	0	0.002	0	0	0	0	0	0	0.008	0.018	0	0	0	0	0	0	0	0	0.002	0	0	0	0	0	0	0	0	0	0	0	0	0	0	0.002	0	0	0.004	0	0	0.096	0	0.036	0	0.046	0	0.002
230	Living/Aggregates/Clumps/Clumps	0.584	0.046	0	0.028	0.014	0.008	0.002	0	0	0	0	0.018	0.002	0	0	0	0	0	0	0	0.004	0.002	0	0.002	0	0	0.002	0	0	0	0	0	0.004	0.002	0.002	0	0	0.014	0.004	0.002	0	0.02	0.002	0.008	0.002	0.004	0.058	0
231	Living/Aggregates/Clumps/Clumps	0.854	0.006	0	0.002	0	0	0	0	0	0	0.002	0	0	0	0	0	0	0	0	0	0	0.002	0	0	0.002	0	0	0	0	0	0	0	0	0	0	0	0	0.002	0	0.002	0	0.006	0	0.006	0	0	0.004	0
232	Living/Aggregates/Clumps/Clumps	0.974	0	0	0.006	0	0	0	0	0	0	0	0.004	0	0	0	0	0	0	0	0	0	0	0	0	0	0	0	0	0	0	0	0	0	0	0	0	0	0	0	0	0	0.002	0	0.002	0	0	0	0
233	Living/Aggregates/Clumps/Clumps	0.518	0.006	0	0.066	0.002	0.004	0	0	0	0	0.002	0.016	0.002	0	0	0	0	0	0	0	0	0	0	0	0	0	0	0	0	0	0	0	0	0	0	0.006	0	0	0.014	0	0	0.014	0	0.05	0.008	0.038	0.014	0
234	Living/Aggregates/Clumps/Clumps	0.35	0.014	0	0.1	0.014	0.052	0	0	0	0	0.002	0.024	0.01	0	0	0	0	0	0	0	0.002	0	0	0	0	0	0	0	0	0	0	0.002	0	0	0.008	0.014	0	0.006	0	0	0	0	0	0.01	0	0.004	0.008	0
235	Living/Aggregates/Clumps/Clumps	0.416	0.02	0.002	0.076	0.026	0.026	0	0	0	0	0.006	0.024	0.014	0	0	0	0	0	0	0	0	0	0	0	0	0	0	0	0	0	0	0	0.002	0.004	0.004	0.008	0	0.006	0.002	0	0	0.012	0	0.006	0	0	0.026	0.002
236	Living/Aggregates/Clumps/Clumps	0.724	0.012	0	0	0	0.002	0	0	0	0	0.03	0.01	0	0	0	0	0	0	0	0	0.002	0	0	0	0	0	0	0	0	0	0	0	0	0	0	0	0	0	0	0	0	0.134	0.002	0.014	0	0.02	0.002	0
237	Living/Aggregates/Clumps/Clumps	0.386	0.06	0	0.01	0.026	0.002	0	0	0	0	0.022	0.012	0.012	0.002	0	0	0	0	0	0	0.014	0.006	0.004	0	0	0	0	0	0	0	0.002	0	0.006	0.006	0	0.002	0	0.024	0.008	0.008	0.002	0.03	0.004	0.034	0.004	0.006	0.052	0.006
238	Living/Aggregates/Clumps/Clumps	0.558	0.028	0	0.056	0.024	0.02	0	0	0	0	0.002	0.018	0.006	0	0	0	0	0	0	0	0	0	0.002	0	0	0	0	0	0	0	0	0	0.004	0	0.012	0.014	0	0.004	0	0	0	0.004	0	0.008	0	0	0.01	0.002
239	Living/Aggregates/Clumps/Clumps	0.596	0.084	0	0.04	0.004	0.008	0	0	0	0	0.004	0.016	0	0	0	0	0	0	0	0	0	0	0	0	0	0	0	0	0	0	0	0.002	0	0	0.006	0.006	0	0.008	0	0.002	0	0.004	0	0.012	0	0.002	0.01	0
240	Living/Aggregates/Clumps/Clumps	0.136	0.272	0	0.01	0.006	0.016	0.006	0	0	0	0.01	0.008	0.002	0	0	0	0	0	0	0	0	0.004	0.002	0.004	0	0	0	0	0	0	0	0.01	0.004	0.002	0	0	0.002	0.01	0	0	0	0.002	0	0	0	0	0.002	0.002
241	Living/Aggregates/Clumps/Clumps	0.802	0.01	0	0.01	0	0	0	0	0	0	0.008	0.014	0	0	0	0	0	0	0	0	0.002	0	0	0	0	0	0	0	0	0	0	0	0	0	0	0	0	0	0.004	0	0	0.014	0	0.004	0.002	0.012	0.002	0.002
242	Living/Aggregates/Clumps/Clumps	0.848	0.024	0	0.01	0.004	0.002	0	0	0	0	0.002	0.006	0.002	0	0	0	0	0	0	0	0	0	0	0	0	0	0	0	0	0	0	0	0.002	0	0	0	0	0.002	0.002	0.006	0	0.018	0	0.004	0.002	0.002	0.002	0
243	Living/Aggregates/Clumps/Clumps	0.772	0.01	0	0.01	0.008	0.002	0	0	0	0	0.014	0.022	0	0	0	0	0	0	0	0	0.002	0	0	0	0	0	0	0	0	0	0	0	0	0	0	0	0	0	0.004	0	0	0.056	0.002	0.012	0.006	0.018	0.008	0
244	Living/Aggregates/Clumps/Clumps	0.916	0.004	0	0.002	0	0	0	0	0	0	0.002	0.004	0	0	0	0	0	0	0	0	0	0	0	0	0	0	0	0	0	0	0	0	0	0	0	0	0	0	0.002	0	0	0.012	0	0.02	0	0.01	0.002	0
245	Living/Aggregates/Clumps/Clumps	0.914	0.004	0	0.002	0.004	0.002	0	0	0	0	0	0.004	0.002	0	0	0	0	0	0	0	0	0	0	0	0	0	0	0	0	0	0	0	0	0	0	0.002	0	0	0	0	0	0.018	0	0.01	0	0.004	0	0
246	Living/Aggregates/Clumps/Clumps	0.97	0.002	0	0	0	0	0	0	0	0	0	0.002	0	0	0	0	0	0	0	0	0	0	0	0	0	0	0	0	0	0	0	0	0	0	0	0	0	0	0.002	0	0	0.002	0	0	0	0	0	0
247	Living/Aggregates/Clumps/Clumps	0.794	0.006	0	0.016	0.006	0	0	0	0	0	0.002	0.002	0	0	0	0	0	0	0	0	0	0	0	0	0	0	0	0	0	0	0	0	0	0	0	0	0	0.002	0.006	0	0	0.018	0	0.024	0	0.006	0.006	0.004
248	Living/Aggregates/Clumps/Clumps	0.158	0.006	0	0.016	0	0	0	0	0	0	0.004	0.006	0	0	0	0	0	0	0	0	0	0	0	0	0	0	0	0	0	0	0.002	0	0	0	0.004	0	0	0.002	0.024	0	0	0.028	0	0.072	0.02	0.03	0.004	0.026
249	Living/Aggregates/Clumps/Clumps	0.358	0.078	0	0.03	0.012	0.03	0	0	0	0	0	0.006	0.01	0	0	0	0	0	0.002	0	0	0	0	0.002	0	0	0.002	0	0	0	0	0.002	0.002	0	0.004	0.006	0	0.006	0	0.002	0	0.01	0	0	0	0.002	0.002	0.002
250	Living/Aggregates/Clumps/Clumps	0.578	0.044	0	0.034	0.008	0.002	0	0	0	0	0	0.012	0.004	0	0	0	0	0	0	0	0	0	0	0	0	0	0	0.002	0	0	0	0.002	0	0	0.002	0.004	0	0.006	0.002	0	0	0.008	0	0.008	0	0.002	0.004	0.002
251	Living/Aggregates/Clumps/Clumps	0.62	0.072	0	0.01	0.008	0	0.002	0	0	0	0.004	0.022	0.002	0	0	0	0	0	0	0	0	0	0	0.002	0	0	0	0	0	0	0	0	0.002	0	0	0.002	0	0.004	0.004	0	0	0.014	0	0.014	0	0.01	0.01	0
252	Living/Aggregates/Clumps/Clumps	0.012	0.028	0.062	0.002	0.002	0.006	0.002	0	0	0	0	0.016	0.022	0.006	0	0	0.004	0	0.006	0.002	0.002	0.008	0.092	0.02	0.004	0	0.002	0.002	0.014	0.002	0.008	0	0.01	0.016	0.008	0	0.002	0.018	0	0.014	0.028	0.016	0.022	0.004	0.002	0.004	0.006	0.004
253	Living/Aggregates/Clumps/Clumps	0.076	0.04	0.008	0.01	0.006	0.016	0.016	0	0	0	0.004	0.028	0.02	0.002	0	0	0	0.004	0	0.002	0.004	0.016	0.012	0.008	0.002	0	0.002	0.004	0.002	0.004	0.008	0	0.002	0	0.004	0	0	0.012	0.004	0.002	0	0.008	0.006	0.002	0	0.02	0.05	0.008
254	Living/Aggregates/Clumps/Clumps	0.852	0.008	0	0.018	0.014	0.002	0	0	0	0	0.002	0.01	0.002	0	0	0	0	0	0	0	0.002	0	0	0	0	0	0	0	0	0	0	0	0	0	0.002	0.004	0	0	0	0	0	0.008	0	0.004	0	0	0.002	0
255	Living/Aggregates/Clumps/Clumps	0.854	0.008	0	0.006	0	0.002	0	0	0	0	0.002	0.004	0.002	0	0	0	0	0	0	0	0	0	0	0	0	0	0	0	0	0	0	0	0	0	0	0	0	0	0	0.002	0	0.002	0	0.002	0	0.002	0.002	0
256	Living/Aggregates/Clumps/Clumps	0.258	0.106	0	0.034	0.034	0.132	0.004	0	0	0	0.006	0.02	0.006	0	0	0	0	0	0.006	0	0.002	0	0.004	0.008	0	0	0.002	0	0	0	0	0.002	0.012	0.012	0.006	0	0	0.002	0.002	0.004	0	0.012	0	0.006	0	0	0.004	0.002
257	Living/Aggregates/Clumps/Clumps	0.446	0.092	0	0.048	0.058	0.026	0	0	0	0	0.004	0.014	0.002	0	0	0	0	0	0.014	0	0.002	0	0	0.004	0	0	0	0	0	0	0.002	0	0.004	0	0.002	0.01	0	0.004	0	0.002	0.002	0.004	0	0.002	0	0.002	0.004	0
258	Living/Aggregates/Clumps/Clumps	0.422	0.05	0	0.054	0.074	0.044	0.002	0	0	0	0.006	0.006	0.002	0	0	0	0	0	0.002	0	0	0	0	0	0	0	0	0	0	0	0	0	0.006	0	0.006	0.036	0	0.004	0	0	0	0.004	0	0.004	0.002	0.006	0.002	0
259	Living/Aggregates/Clumps/Clumps	0.952	0.004	0	0.002	0	0.006	0.002	0	0	0	0.002	0	0.002	0	0	0	0	0	0	0	0	0	0	0	0	0	0.002	0	0	0	0	0	0	0	0	0	0	0	0	0	0	0.002	0	0.004	0	0	0	0
260	Living/Aggregates/Clumps/Clumps	0.472	0.044	0	0.028	0.04	0.028	0.006	0	0	0	0.004	0.03	0	0	0	0	0	0	0	0	0	0	0	0	0	0	0	0	0	0	0.002	0	0	0	0.006	0.006	0	0	0	0	0	0.008	0	0.004	0	0.002	0	0
261	Living/Aggregates/Clumps/Clumps	0.188	0.024	0.002	0.034	0.156	0.034	0.004	0	0	0	0	0.002	0.004	0	0	0	0	0	0.002	0	0	0	0	0.002	0	0	0	0	0	0.002	0	0	0.004	0.002	0.004	0.018	0	0.004	0.002	0	0	0.006	0	0	0	0.002	0.004	0
262	Living/Aggregates/Clumps/Clumps	0.284	0.04	0	0.012	0.008	0.002	0.006	0	0	0.012	0.048	0.014	0.016	0	0	0	0	0	0	0	0.058	0.008	0	0.002	0	0	0	0	0	0	0	0	0.002	0.004	0.002	0	0	0.022	0.012	0.026	0	0.066	0.008	0.044	0	0.01	0.058	0.01
263	Living/Aggregates/Clumps/Clumps	0.012	0.038	0	0.02	0.2	0.006	0	0	0	0	0.002	0	0	0	0	0	0	0	0.106	0	0	0	0	0.008	0.004	0	0.004	0	0	0	0.002	0.012	0.004	0.002	0	0.02	0.004	0	0	0.002	0.006	0	0	0	0	0	0	0
264	Living/Aggregates/Clumps/Clumps	0.774	0.008	0	0.014	0.02	0	0	0	0	0	0.002	0.002	0.002	0	0	0	0	0	0	0	0	0	0	0	0	0	0	0	0	0	0	0	0	0	0	0	0	0.004	0	0	0	0.004	0	0.014	0	0	0.012	0.002
265	Living/Aggregates/Clumps/Clumps	0.636	0.03	0	0.012	0.006	0	0.002	0	0	0	0	0.034	0	0	0	0	0	0	0	0	0	0	0	0.004	0	0	0	0	0	0	0.006	0	0.002	0	0.004	0.006	0	0.006	0	0	0	0.002	0	0.002	0	0.002	0.006	0
266	Living/Aggregates/Clumps/Clumps	0.756	0.008	0	0.012	0.002	0.004	0.002	0	0	0.002	0.012	0.036	0	0	0	0	0	0	0	0	0.002	0	0	0.002	0	0	0	0	0	0	0	0	0	0	0	0.004	0	0	0	0	0	0.034	0	0.014	0	0.01	0.006	0.002
267	Living/Aggregates/Clumps/Clumps	0.384	0.04	0.002	0.046	0.046	0.046	0	0	0	0	0.004	0.038	0.004	0	0	0	0	0	0.002	0	0.004	0	0.002	0.008	0.002	0	0.004	0.002	0	0	0.002	0.002	0	0.022	0.004	0.002	0	0.014	0.002	0.004	0.002	0.008	0	0.006	0	0.006	0.006	0.002
268	Living/Aggregates/Clumps/Clumps	0.862	0.016	0	0.004	0.002	0	0.002	0	0	0	0.004	0.006	0	0	0	0	0	0	0	0	0	0	0	0	0	0	0	0	0	0	0.002	0	0	0	0	0	0	0	0	0	0	0.002	0	0.002	0	0.002	0.002	0
269	Living/Aggregates/Clumps/Clumps	0.434	0.006	0.002	0.002	0	0	0	0	0	0	0.016	0.008	0.004	0	0	0	0	0	0	0	0.002	0	0	0	0	0	0	0	0	0	0	0	0	0	0	0	0	0	0.002	0	0	0.018	0	0.026	0.002	0.028	0	0.002
270	Living/Aggregates/Clumps/Clumps	0.296	0.004	0	0.1	0.002	0.004	0	0	0	0	0.002	0.01	0.002	0	0	0	0	0	0	0	0	0	0	0	0	0	0	0	0	0	0	0	0	0	0.004	0.002	0	0.002	0.006	0	0	0.01	0	0.058	0.008	0.044	0	0.024
271	Living/Aggregates/Clumps/Clumps	0.446	0.03	0	0.032	0.006	0.036	0.002	0	0	0	0	0.042	0	0	0	0	0	0	0	0	0	0	0	0	0	0	0	0	0	0	0	0.002	0	0	0.006	0.006	0	0.002	0.002	0	0	0	0	0.002	0	0	0	0
272	Living/Aggregates/Clumps/Clumps	0.66	0.006	0	0.014	0.016	0.006	0.002	0	0	0	0.006	0.026	0	0	0	0	0	0	0	0	0	0	0	0.002	0	0	0	0	0	0	0	0	0	0	0	0.008	0	0.002	0	0	0	0.03	0	0.014	0	0.02	0.018	0
273	Living/Aggregates/Clumps/Clumps	0.794	0.02	0	0.018	0.004	0.006	0	0	0	0	0	0.002	0	0	0	0	0	0	0	0	0	0	0	0	0	0	0	0	0	0	0	0	0.002	0	0	0.002	0	0.002	0	0	0	0.004	0	0.006	0	0	0	0
274	Living/Aggregates/Clumps/Clumps	0.768	0.016	0	0.004	0.004	0	0	0	0	0	0.006	0.01	0	0	0	0	0	0	0	0	0	0	0	0	0	0	0	0	0	0	0	0	0	0	0	0	0	0.002	0.002	0.002	0	0.084	0	0.02	0.002	0.012	0.01	0.002
275	Living/Aggregates/Clumps/Clumps	0.766	0.02	0	0.024	0.004	0.006	0.006	0	0	0	0.002	0.01	0.002	0	0	0	0	0	0	0	0	0	0	0	0	0	0	0	0	0	0.004	0	0	0.002	0.004	0.01	0	0.004	0.002	0.002	0	0.004	0	0.01	0	0.004	0.004	0.002
276	Living/Aggregates/Clumps/Clumps	0.886	0	0	0.01	0.002	0	0	0	0	0	0.002	0.008	0	0	0	0	0	0	0	0	0	0	0	0	0	0	0	0	0	0	0	0	0	0	0	0	0	0	0	0	0	0.004	0	0.004	0	0.008	0.006	0
277	Living/Aggregates/Clumps/Clumps	0.272	0.126	0	0.026	0	0.014	0.004	0	0	0	0.014	0.03	0	0	0	0	0	0	0	0	0	0	0	0.002	0	0	0	0	0	0	0	0	0	0	0.008	0.004	0	0.006	0.002	0.002	0	0.012	0	0.006	0	0.006	0.008	0.002
278	Living/Aggregates/Clumps/Clumps	0.588	0.054	0	0.016	0.01	0.018	0	0	0	0	0.014	0.048	0.008	0	0	0	0	0.002	0	0	0.002	0.008	0.002	0	0	0	0	0	0	0	0.002	0	0	0	0.002	0	0	0.012	0.002	0.004	0	0.036	0	0.006	0	0.008	0.006	0.004
279	Living/Aggregates/Clumps/Clumps	0.262	0.036	0	0.006	0.004	0.008	0.002	0	0	0.002	0.094	0.024	0.006	0	0	0	0	0	0	0.002	0.04	0	0	0	0	0	0	0	0	0	0.002	0	0	0.01	0.002	0	0	0.008	0.028	0.028	0	0.136	0.014	0.09	0.012	0.032	0.038	0.018
280	Living/Aggregates/Clumps/Clumps	0.644	0.008	0	0.006	0	0.002	0	0	0	0	0.01	0.022	0	0	0	0	0	0	0	0	0.002	0	0	0	0	0	0	0	0	0	0	0	0	0	0.002	0	0	0.002	0.008	0	0.002	0.064	0	0.054	0.014	0.068	0.01	0.002
281	Living/Aggregates/Clumps/Clumps	0.708	0.03	0	0.016	0	0.006	0	0	0	0	0	0.014	0	0	0	0	0	0	0	0	0	0	0	0	0	0	0	0	0	0	0	0	0	0	0	0.002	0	0	0	0	0	0.004	0	0.012	0	0.006	0.004	0
282	Living/Aggregates/Clumps/Clumps	0.656	0.018	0	0.008	0.002	0	0.004	0	0	0	0.004	0.012	0	0	0	0	0	0	0	0	0	0	0	0	0	0	0	0	0	0	0	0	0	0	0	0.002	0	0.004	0	0	0	0.002	0	0.002	0	0.002	0	0
283	Living/Aggregates/Clumps/Clumps	0.596	0.076	0	0.018	0.006	0.008	0.002	0	0	0	0.004	0.014	0.002	0	0	0	0	0	0	0	0.002	0	0	0	0	0	0	0	0	0	0	0	0	0	0.008	0.004	0	0.004	0	0	0	0	0	0	0.002	0.006	0.002	0
284	Living/Aggregates/Clumps/Clumps	0.372	0.146	0	0.014	0.018	0.02	0	0	0	0	0.004	0.01	0.002	0	0	0	0	0	0	0	0	0	0	0.006	0	0	0	0	0	0	0	0.004	0.004	0.002	0	0	0	0.008	0	0	0	0.002	0	0	0	0	0.002	0.002
285	Living/Aggregates/Clumps/Clumps	0.68	0.02	0	0.004	0.004	0.002	0.002	0	0	0	0.008	0.008	0	0	0	0	0	0	0.002	0	0.004	0	0	0	0	0	0	0	0	0	0	0	0	0	0	0	0	0	0.01	0.004	0	0.064	0	0.058	0	0.024	0.02	0.002
286	Living/Aggregates/Clumps/Clumps	0.342	0	0	0.096	0.008	0	0	0	0	0	0.004	0.002	0.002	0	0	0	0	0	0	0	0	0	0	0	0	0	0	0	0	0	0	0	0	0	0	0	0	0	0.016	0	0	0.016	0	0.05	0.006	0.102	0.008	0.012
287	Living/Aggregates/Clumps/Clumps	0.834	0.004	0	0.028	0.002	0.002	0	0	0	0	0	0.004	0	0	0	0	0	0	0	0	0	0	0	0	0	0	0	0	0	0	0.002	0	0	0	0.002	0	0	0.002	0	0	0	0.002	0	0.012	0	0.004	0	0.002
288	Living/Aggregates/Clumps/Clumps	0.326	0.038	0	0.022	0.006	0.02	0.004	0	0	0	0.004	0.016	0.012	0	0	0	0	0.002	0.002	0	0.002	0.002	0.004	0	0	0	0	0	0	0	0	0	0	0.014	0.002	0	0	0.022	0.012	0.004	0.002	0.012	0	0.052	0.002	0.012	0.022	0.01
289	Living/Aggregates/Clumps/Clumps	0.44	0.01	0	0.066	0.026	0.024	0	0	0	0	0.006	0.012	0.002	0	0	0	0	0	0	0	0	0	0	0	0	0	0.002	0	0	0	0.002	0	0.004	0.002	0.004	0.002	0	0.008	0.004	0	0	0.004	0	0.004	0	0.012	0	0.002
290	Living/Aggregates/Clumps/Clumps	0.36	0.034	0	0.018	0.012	0.022	0.002	0	0	0	0.006	0.01	0.008	0	0	0	0	0	0.002	0	0.004	0	0	0.002	0.002	0	0	0	0	0	0.008	0.002	0	0.004	0.008	0	0	0.018	0.008	0.01	0	0.012	0.002	0.008	0.006	0	0.024	0.004
291	Living/Aggregates/Clumps/Clumps	0.246	0.006	0	0.004	0.002	0.006	0	0	0	0	0.01	0.01	0.02	0	0	0	0	0	0	0.002	0.006	0.004	0.002	0.002	0	0	0	0	0	0	0.002	0	0.002	0.002	0.008	0	0	0.004	0.044	0	0	0.01	0	0.04	0.014	0.05	0.052	0.036
292	Living/Aggregates/Clumps/Clumps	0.312	0.01	0	0.006	0.012	0.004	0.002	0	0	0	0.004	0.006	0.01	0	0	0	0	0	0	0	0	0	0	0.008	0	0	0.002	0	0	0	0.014	0	0.004	0.008	0.002	0	0	0.014	0	0	0	0.006	0	0.004	0	0	0.056	0.004
293	Living/Aggregates/Clumps/Clumps	0.68	0.008	0	0.02	0.01	0.008	0.002	0	0	0	0	0.014	0.002	0	0	0	0	0	0	0	0	0	0	0	0	0	0	0	0	0	0	0	0	0	0.002	0.004	0	0.002	0.002	0.002	0	0.008	0.002	0.01	0.006	0.006	0.012	0.002
294	Living/Aggregates/Clumps/Clumps	0.322	0.052	0	0	0.004	0	0.002	0	0	0.002	0.01	0.016	0.012	0	0	0	0	0	0	0	0	0	0	0	0	0	0	0	0	0	0.002	0	0	0.002	0	0	0	0.036	0.036	0.004	0.002	0.02	0.006	0.024	0.01	0.06	0.036	0.006
295	Living/Aggregates/Clumps/Clumps	0.54	0.04	0	0.01	0	0	0.002	0	0	0	0	0.026	0	0	0	0	0	0	0	0	0	0	0	0	0	0	0	0	0	0	0	0	0.002	0	0	0	0	0	0	0.002	0	0.008	0	0	0.002	0.002	0	0.002
296	Living/Aggregates/Clumps/Clumps	0.568	0.066	0	0.01	0.018	0.006	0.002	0	0	0	0.002	0.022	0.012	0	0	0	0	0	0	0	0.012	0	0.002	0.002	0	0	0.004	0	0	0	0.004	0	0.002	0.002	0.002	0.002	0	0.028	0	0.002	0	0.022	0.002	0.01	0	0.002	0.022	0.002
297	Living/Aggregates/Clumps/Clumps	0.378	0.004	0.002	0.006	0	0.002	0	0	0	0	0.006	0	0.026	0	0	0	0	0	0.002	0	0.002	0.002	0.002	0	0	0	0	0	0	0	0	0	0	0.004	0.002	0	0	0.002	0.018	0.01	0	0.008	0.002	0.002	0.002	0.012	0.046	0.022
298	Living/Aggregates/Clumps/Clumps	0.138	0.004	0.002	0	0	0	0.002	0	0	0	0.006	0	0.018	0.002	0	0	0	0	0	0.01	0.002	0.006	0.002	0	0	0	0	0	0.002	0.008	0	0	0	0	0	0	0	0	0.02	0.002	0.002	0.004	0.002	0	0	0.01	0.014	0.06
299	Living/Aggregates/Clumps/Clumps	0.562	0.014	0	0.01	0.006	0.008	0	0	0	0	0.014	0.018	0.004	0	0	0	0	0	0	0	0	0	0	0	0	0	0	0	0	0	0.002	0	0	0	0	0.002	0	0.008	0.008	0.002	0	0.042	0.002	0.042	0.004	0.048	0.026	0.004
300	Living/Aggregates/Clumps/Clumps	0.916	0.002	0	0.004	0	0	0.002	0	0	0	0.002	0.002	0.002	0	0	0	0	0	0	0	0	0	0	0	0	0	0	0	0	0	0	0	0	0	0	0	0	0	0	0	0	0.008	0	0.004	0	0.004	0	0
301	Living/Aggregates/Clumps/Clumps	0.572	0.02	0	0.014	0.006	0.006	0	0	0	0.002	0.028	0.02	0	0	0	0	0	0	0	0	0.002	0.002	0	0	0	0	0	0	0	0	0	0	0.006	0	0.002	0.004	0	0.01	0.002	0	0	0.066	0	0.028	0.002	0.016	0.014	0.004
302	Living/Aggregates/Clumps/Clumps	0.884	0.004	0	0.006	0	0.01	0.002	0	0	0	0.002	0.002	0.002	0	0	0	0	0	0	0	0	0	0	0	0	0	0	0	0	0	0	0	0.002	0	0	0.002	0	0	0	0	0	0.008	0	0.002	0	0.002	0	0
303	Living/Aggregates/Clumps/Clumps	0.752	0.01	0	0.006	0.002	0	0	0	0	0	0.002	0	0	0	0	0	0	0	0	0	0	0	0	0	0	0	0	0	0	0	0	0	0	0	0	0	0	0	0	0	0	0.008	0	0.002	0	0.002	0	0
304	Living/Aggregates/Clumps/Clumps	0.51	0.028	0	0.006	0.006	0.016	0	0	0	0	0.002	0.024	0.01	0	0	0	0	0	0	0	0	0	0	0	0	0	0	0	0	0	0	0	0	0	0.002	0.002	0	0.002	0	0	0	0.022	0	0.006	0.002	0	0.018	0
305	Living/Aggregates/Clumps/Clumps	0.324	0.07	0	0.048	0.14	0.02	0.002	0	0	0	0.012	0.02	0.006	0	0	0	0	0	0.01	0	0.016	0.01	0.004	0.026	0	0	0	0	0	0	0.002	0	0.004	0.008	0	0	0	0.016	0	0.002	0	0.014	0.002	0.008	0.002	0.002	0.052	0.002
306	Living/Aggregates/Clumps/Clumps	0.582	0.032	0	0.012	0.006	0.004	0.004	0	0	0	0.012	0.082	0.004	0	0	0	0	0	0	0	0	0	0	0.002	0	0	0	0	0	0	0	0	0	0	0	0.01	0	0.022	0.006	0.006	0	0.028	0	0.018	0.004	0.012	0.008	0.006
307	Living/Aggregates/Clumps/Clumps	0.726	0.004	0	0.018	0.01	0.008	0	0	0	0	0	0.014	0	0	0	0	0	0	0	0	0	0	0	0	0	0	0	0	0	0	0	0	0.004	0	0.002	0.002	0	0.002	0	0	0	0.008	0	0.018	0.002	0.004	0.002	0
308	Living/Aggregates/Clumps/Clumps	0.668	0.028	0	0.006	0	0.002	0	0	0	0	0	0.008	0	0	0	0	0	0	0	0	0	0	0	0	0	0.002	0	0	0	0	0	0	0	0	0.002	0	0	0.002	0	0	0	0.004	0	0.002	0.002	0	0.002	0
309	Living/Aggregates/Clumps/Clumps	0.79	0.002	0	0.026	0.008	0.016	0.002	0	0	0	0.002	0.004	0	0	0	0	0	0	0	0	0	0	0	0	0	0	0	0	0	0	0	0	0.002	0	0.002	0.002	0	0.002	0	0	0	0.006	0.002	0.01	0	0.004	0.004	0
310	Living/Aggregates/Clumps/Clumps	0.83	0.016	0	0.024	0.006	0	0	0	0	0	0	0.006	0	0	0	0	0	0	0	0	0	0	0	0	0	0	0	0	0	0	0	0	0.002	0	0.002	0.002	0	0.002	0.002	0	0	0	0.002	0	0.002	0.004	0.008	0
311	Living/Aggregates/Clumps/Clumps	0.06	0.088	0	0.004	0.024	0.006	0	0	0	0	0	0.004	0.008	0	0	0	0	0	0.008	0	0	0	0	0.006	0.002	0.002	0	0	0	0	0.012	0.022	0.002	0.004	0.002	0.004	0	0.006	0	0.002	0	0.004	0	0	0	0	0	0.004
312	Living/Aggregates/Clumps/Clumps	0.676	0.02	0	0.078	0.012	0.028	0.002	0	0	0	0.004	0.01	0	0	0	0	0	0	0	0	0	0	0	0.002	0	0	0	0	0	0	0	0	0.006	0.002	0.008	0.008	0	0	0	0	0	0.008	0	0.006	0	0	0.002	0.004
313	Living/Aggregates/Clumps/Clumps	0.33	0.028	0	0.054	0.042	0.08	0	0	0	0	0	0.032	0	0	0	0	0	0	0.004	0	0	0	0.006	0.002	0	0	0	0	0.002	0	0	0.002	0.002	0.008	0.006	0.002	0	0.01	0.008	0	0	0.004	0	0.004	0	0.008	0.002	0.01
314	Living/Aggregates/Clumps/Clumps	0.786	0.038	0	0.01	0	0.002	0	0	0	0	0.016	0.014	0.002	0	0	0	0	0	0	0	0	0	0	0	0	0	0	0	0	0	0	0	0	0	0	0.002	0	0.006	0	0	0	0.014	0	0.008	0	0	0.008	0
315	Living/Aggregates/Clumps/Clumps	0.804	0.01	0	0.006	0	0	0.002	0	0	0	0.004	0.042	0.01	0	0	0	0	0	0	0	0	0.002	0	0	0	0	0	0	0	0	0.004	0	0	0	0.002	0	0	0.01	0	0	0	0.012	0.002	0.014	0	0.002	0.016	0
316	Living/Aggregates/Clumps/Clumps	0.568	0.032	0	0.038	0.05	0.022	0	0	0	0	0.004	0.022	0	0	0	0	0	0	0.002	0	0	0	0	0.004	0	0	0	0	0	0	0	0	0	0.004	0.004	0	0	0.002	0.006	0.004	0	0.014	0	0	0	0.002	0.004	0.002
317	Living/Aggregates/Clumps/Clumps	0.42	0.04	0	0.038	0.03	0.02	0	0	0	0	0	0.02	0.002	0	0	0	0	0	0	0	0.002	0	0.004	0.002	0	0	0	0	0	0	0.002	0.002	0.002	0.008	0.01	0.008	0	0.008	0	0.002	0	0.004	0	0.002	0	0	0.006	0
318	Living/Aggregates/Clumps/Clumps	0.686	0.012	0	0.004	0	0.002	0.002	0	0	0	0	0.032	0.006	0	0	0	0	0	0	0	0	0	0	0	0	0	0	0	0	0	0.002	0	0	0	0	0	0	0	0	0	0	0.02	0	0	0	0.002	0	0
319	Living/Aggregates/Clumps/Clumps	0.932	0.004	0	0.006	0	0	0	0	0	0	0	0.004	0	0	0	0	0	0	0	0	0	0	0	0	0	0	0	0	0	0	0	0	0	0	0.002	0	0	0.002	0.002	0	0	0.026	0	0.004	0	0.002	0	0
320	Living/Aggregates/Clumps/Clumps	0.69	0.016	0	0.042	0.006	0.024	0	0	0	0	0.006	0.06	0.012	0	0	0	0	0	0	0	0	0	0.002	0	0	0	0	0	0	0	0	0.002	0	0	0.002	0.004	0	0.002	0	0.002	0	0.016	0	0.004	0	0.002	0	0.002
321	Living/Aggregates/Clumps/Clumps	0.408	0.01	0	0.034	0.01	0.018	0	0	0	0	0	0.024	0.006	0	0	0	0	0	0	0	0	0	0	0	0	0	0	0	0	0	0	0	0	0	0.008	0.002	0	0	0	0	0	0	0	0.002	0	0	0.006	0
322	Living/Aggregates/Clumps/Clumps	0.946	0.006	0	0.002	0	0	0	0	0	0	0	0.006	0	0	0	0	0	0	0	0	0	0	0	0	0	0	0	0	0	0	0	0	0	0	0	0	0	0	0	0	0	0.01	0	0.002	0	0.004	0.002	0
323	Living/Aggregates/Clumps/Clumps	0.928	0.002	0	0.002	0	0.002	0	0	0	0	0	0.006	0.006	0	0	0	0	0	0	0	0.002	0	0	0	0	0	0	0	0	0	0	0	0	0	0	0	0	0	0	0	0	0.004	0	0.004	0	0.004	0.004	0
324	Living/Aggregates/Clumps/Clumps	0.11	0.094	0.006	0.012	0.038	0.006	0.004	0	0	0.004	0.014	0.004	0.008	0	0	0	0	0	0.018	0.004	0.006	0.01	0.002	0.008	0	0	0.002	0	0	0	0.002	0.012	0.018	0.004	0	0.002	0	0	0.004	0.044	0.004	0.014	0.014	0.002	0	0.002	0.004	0.004
325	Living/Aggregates/Clumps/Clumps	0.698	0.016	0	0.002	0.002	0	0.002	0	0	0	0.01	0.006	0.004	0	0	0	0	0	0	0	0	0	0	0	0	0	0	0	0	0	0	0	0.002	0	0	0	0	0.002	0	0	0	0.014	0	0.008	0	0.008	0	0
326	Living/Aggregates/Clumps/Clumps	0.916	0	0	0.002	0.004	0	0	0	0	0	0.002	0.004	0.004	0	0	0	0	0	0	0	0	0	0	0	0	0	0	0	0	0	0	0	0	0	0	0	0	0	0	0	0	0.01	0	0.008	0	0	0	0.002
327	Living/Aggregates/Clumps/Clumps	0.76	0.014	0	0.034	0.016	0.024	0.002	0	0	0	0.002	0.016	0.002	0	0	0	0	0	0	0	0	0	0	0	0	0	0.002	0	0	0	0	0	0.002	0.002	0.002	0	0	0.014	0	0	0	0.002	0	0.002	0	0.002	0.002	0
328	Living/Aggregates/Clumps/Clumps	0.562	0.05	0	0	0	0	0	0	0	0	0.008	0.024	0.004	0	0	0	0	0	0	0	0	0	0	0	0	0	0	0	0	0	0	0	0.002	0	0	0	0	0.006	0	0	0	0.036	0	0.004	0	0.01	0.002	0.002
329	Living/Aggregates/Clumps/Clumps	0.822	0.006	0	0.004	0	0.004	0.004	0	0	0	0.004	0.026	0.012	0	0	0	0	0	0	0	0	0	0	0	0	0	0	0	0	0	0	0	0.002	0	0	0	0	0.006	0	0.002	0	0.01	0	0.016	0.002	0.012	0.006	0.006
330	Living/Aggregates/Clumps/Clumps	0.746	0.016	0	0.008	0.006	0.012	0	0	0	0	0.004	0.022	0.002	0	0	0	0	0	0	0	0.004	0	0	0	0	0	0	0	0	0	0	0	0	0	0	0.002	0	0.014	0.002	0	0	0.018	0	0.006	0	0.002	0.01	0.002
331	Living/Aggregates/Clumps/Clumps	0.728	0	0	0.002	0	0.002	0.002	0	0	0	0.026	0.026	0.006	0	0	0	0	0	0	0	0.006	0	0	0	0	0	0	0	0	0	0	0	0	0	0	0	0	0	0.006	0	0	0.084	0	0.024	0	0.024	0.006	0.002
332	Living/Aggregates/Clumps/Clumps	0.834	0.006	0	0.006	0	0.002	0	0	0	0	0	0.006	0.002	0	0	0	0	0	0	0	0	0	0	0	0	0	0	0	0	0	0	0	0	0	0	0	0	0.004	0	0	0	0.008	0	0.002	0	0.006	0	0
333	Living/Aggregates/Clumps/Clumps	0.258	0.002	0	0.024	0	0.002	0.002	0	0	0	0.018	0.004	0	0	0	0	0	0	0	0	0.002	0	0	0	0	0	0	0	0	0	0	0	0.002	0	0	0	0	0.002	0.044	0.002	0	0.072	0.002	0.188	0.002	0.098	0.014	0.018
334	Living/Aggregates/Clumps/Clumps	0.722	0	0	0.024	0.002	0.004	0	0	0	0	0	0.012	0.002	0	0	0	0	0	0	0	0	0	0	0	0	0	0	0	0	0	0	0	0.004	0	0	0	0	0.002	0.002	0	0	0.008	0	0	0	0.002	0	0
335	Living/Aggregates/Clumps/Clumps	0.23	0.056	0	0.024	0.042	0.004	0.034	0	0	0	0.004	0.008	0.044	0	0	0	0	0	0.01	0	0	0.008	0.008	0	0.002	0	0.002	0	0	0	0.01	0.002	0.006	0.006	0	0.012	0	0.008	0	0.006	0	0.004	0.002	0.002	0.002	0.002	0.012	0
336	Living/Aggregates/Clumps/Clumps	0.734	0.008	0	0.004	0	0	0	0	0	0	0.008	0.032	0.002	0	0	0	0	0	0	0	0	0	0	0	0	0	0	0	0	0	0	0	0	0	0	0	0	0.004	0	0	0	0.044	0.002	0.056	0	0.03	0.012	0.004
337	Living/Aggregates/Clumps/Clumps	0.282	0.038	0	0.022	0.066	0.008	0.012	0	0	0	0.002	0.02	0.012	0	0	0.002	0	0	0.01	0.004	0.002	0.004	0.014	0.01	0	0	0	0	0	0	0.002	0	0.006	0.006	0	0.014	0	0.022	0.002	0.004	0	0.018	0.006	0.012	0	0.006	0.022	0.002
338	Living/Aggregates/Clumps/Clumps	0.172	0.028	0	0.002	0	0	0.002	0	0	0.002	0.002	0	0.022	0.002	0	0	0	0	0	0.006	0.004	0.006	0.006	0	0	0	0	0	0	0	0.006	0	0.002	0.002	0	0	0	0	0.012	0.01	0	0.024	0.008	0.014	0.008	0.008	0.178	0.024
339	Living/Aggregates/Clumps/Clumps	0.832	0.006	0	0.01	0	0	0	0	0	0	0	0.002	0.004	0	0	0	0	0	0	0	0	0	0	0	0	0	0	0	0	0	0	0	0	0	0	0	0	0	0	0	0	0.002	0	0.004	0	0.002	0.002	0
340	Living/Aggregates/Clumps/Clumps	0.442	0.004	0	0.014	0.004	0.014	0	0	0	0	0.002	0.006	0.006	0	0	0	0	0	0	0	0.002	0	0	0	0	0	0	0	0	0	0.002	0	0.002	0	0	0.002	0	0.008	0.01	0	0	0.006	0	0.002	0	0.002	0.024	0.004
341	Living/Aggregates/Clumps/Clumps	0.656	0.004	0	0.02	0.008	0.006	0.002	0	0	0	0.006	0.002	0.002	0	0	0	0	0	0	0	0.002	0	0	0	0	0	0	0	0	0	0	0	0	0.002	0	0	0	0.004	0.018	0.002	0	0.014	0	0.016	0	0.01	0.022	0.008
342	Living/Aggregates/Clumps/Clumps	0.114	0.02	0.01	0.002	0	0	0.006	0	0	0	0.002	0	0.022	0.002	0	0	0.002	0	0	0.002	0.004	0.004	0.006	0	0	0	0	0	0.004	0.002	0.014	0.002	0.002	0.002	0.002	0.002	0	0	0.01	0.002	0	0.006	0.002	0.002	0.002	0.004	0.042	0.02
343	Living/Aggregates/Clumps/Clumps	0.87	0.018	0	0.01	0.002	0.004	0	0	0	0	0	0.01	0	0	0	0	0	0	0	0	0	0	0	0	0	0	0	0	0	0	0.002	0	0	0	0.002	0.004	0	0.002	0	0	0	0.006	0	0.002	0	0	0	0
344	Living/Aggregates/Clumps/Clumps	0.928	0.002	0	0.004	0.002	0.002	0.002	0	0	0	0.002	0.014	0.004	0	0	0	0	0	0	0	0	0	0	0	0	0	0	0	0	0	0	0	0	0	0	0	0	0	0	0	0	0.006	0	0.006	0	0.004	0	0
345	Living/Aggregates/Clumps/Clumps	0.658	0.022	0	0.002	0	0.002	0.004	0	0	0	0.038	0.004	0.002	0	0	0	0	0	0	0	0.004	0	0	0	0	0	0	0	0	0	0.002	0	0	0	0	0.002	0	0.002	0.014	0.006	0	0.052	0	0.04	0	0.014	0.03	0.002
346	Living/Aggregates/Clumps/Clumps	0.91	0.006	0	0.006	0	0	0	0	0	0	0.004	0.004	0.004	0	0	0	0	0	0	0	0	0	0	0	0	0	0	0	0	0	0	0	0	0	0	0	0	0	0	0	0	0.022	0	0.004	0	0.008	0.002	0
347	Living/Aggregates/Clumps/Clumps	0.734	0.002	0	0	0	0	0	0	0	0	0.046	0.002	0	0	0	0	0	0	0	0	0.004	0	0	0	0	0	0	0	0	0	0	0	0	0	0	0.002	0	0	0.002	0.002	0	0.092	0.002	0.024	0	0.038	0.008	0
348	Living/Aggregates/Clumps/Clumps	0.684	0	0	0	0.002	0	0.002	0	0	0	0.034	0.008	0.004	0	0	0	0	0	0	0	0.002	0.002	0	0	0	0	0	0	0	0	0	0	0	0	0	0	0	0	0.002	0	0	0.102	0	0.038	0.006	0.044	0.002	0.002
349	Living/Aggregates/Clumps/Clumps	0.288	0.06	0	0.052	0.164	0.06	0	0	0	0	0.002	0.016	0	0	0	0	0	0	0.008	0	0	0	0	0.006	0	0	0	0	0	0	0.002	0	0.006	0.002	0.008	0.016	0	0.016	0.004	0.002	0	0.002	0	0	0	0	0.002	0.002
350	Living/Aggregates/Clumps/Clumps	0.444	0.042	0	0.062	0.12	0.026	0.004	0	0	0	0.002	0.018	0.012	0	0	0	0	0	0	0	0.002	0.002	0.002	0.008	0	0	0	0	0	0	0.002	0.002	0.002	0.002	0.012	0.002	0	0.022	0	0.004	0	0.004	0	0.002	0	0.002	0.014	0.002
351	Living/Aggregates/Clumps/Clumps	0.832	0.006	0	0.004	0.004	0.004	0	0	0	0	0.002	0.008	0.01	0	0	0	0	0	0	0	0	0	0	0	0	0	0	0	0	0	0	0	0.004	0	0	0	0	0	0	0	0	0.002	0	0	0	0	0	0
352	Living/Aggregates/Clumps/Clumps	0.734	0.008	0	0.006	0	0	0.002	0	0	0	0.042	0.014	0.004	0	0	0	0	0	0	0	0.002	0	0	0.002	0	0	0	0	0	0	0	0	0.002	0.002	0	0	0	0	0	0	0	0.042	0	0.038	0	0.034	0.004	0
353	Living/Aggregates/Clumps/Clumps	0.34	0.05	0.002	0.006	0.022	0.01	0	0	0	0.004	0.114	0.014	0.002	0	0	0	0	0	0.004	0	0.012	0	0	0.006	0	0	0	0	0	0	0	0	0	0.002	0	0.002	0	0.008	0.01	0.028	0	0.086	0.022	0.036	0.002	0.04	0.014	0.014
354	Living/Aggregates/Clumps/Clumps	0.192	0.022	0	0.032	0.094	0.016	0.006	0	0	0.002	0.006	0.002	0.014	0	0	0.004	0	0	0.01	0	0	0.004	0.002	0.008	0	0	0	0.002	0	0	0.004	0	0	0.014	0.006	0.02	0	0.004	0.002	0.002	0	0.006	0	0.006	0	0.004	0.002	0
355	Living/Aggregates/Clumps/Clumps	0.128	0.07	0	0.056	0.164	0.008	0.016	0	0	0	0	0.01	0.038	0	0	0.002	0	0	0.018	0.002	0.002	0.004	0.008	0.004	0.002	0	0.006	0.004	0	0	0.014	0.008	0.01	0.024	0.008	0.04	0	0.014	0	0.002	0	0.002	0.002	0	0	0.002	0.004	0.002
356	Living/Aggregates/Clumps/Clumps	0.834	0.002	0	0.014	0.002	0.002	0	0	0	0	0.006	0.014	0.002	0	0	0	0	0	0	0	0	0	0	0	0	0	0	0	0	0	0	0	0	0	0	0.002	0	0	0	0	0	0.002	0	0.002	0.002	0.002	0	0
357	Living/Aggregates/Clumps/Clumps	0.448	0.104	0	0.026	0.022	0.012	0	0	0	0	0.01	0.026	0	0	0	0	0	0	0.002	0	0.002	0.002	0	0.004	0.002	0	0.004	0	0	0	0.004	0.014	0.018	0.004	0.002	0	0	0.014	0	0.002	0	0.004	0	0.002	0	0	0.004	0.002
358	Living/Aggregates/Clumps/Clumps	0.638	0.048	0	0.034	0.018	0.002	0	0	0	0	0	0.006	0.004	0	0	0	0	0	0	0	0	0	0	0	0	0	0	0	0	0	0	0.004	0.002	0	0.004	0.004	0	0.012	0	0	0	0.002	0	0	0	0	0.002	0
359	Living/Aggregates/Clumps/Clumps	0.782	0.01	0	0.004	0	0	0.002	0	0	0	0.022	0.014	0.002	0	0	0	0	0	0	0	0	0	0	0	0	0	0	0	0	0	0	0	0	0	0	0	0	0	0	0	0	0.01	0	0.002	0	0.002	0.002	0
360	Living/Aggregates/Clumps/Clumps	0.076	0.056	0	0.03	0.05	0.022	0.002	0	0	0.002	0.008	0.01	0.002	0	0	0.004	0	0	0.068	0	0.004	0.006	0.008	0.004	0.002	0	0	0	0.002	0	0	0.008	0.032	0.04	0.006	0.01	0	0.002	0.012	0.11	0.006	0.006	0.026	0.006	0.004	0.006	0.006	0.028
361	Living/Aggregates/Clumps/Clumps	0.912	0.004	0	0.01	0.006	0.002	0	0	0	0	0	0.002	0	0	0	0	0	0	0	0	0	0	0	0	0	0	0	0	0	0	0	0	0	0	0	0	0.002	0	0	0	0	0	0	0.002	0	0	0.002	0.004
362	Living/Aggregates/Clumps/Clumps	0.484	0.036	0	0.018	0.014	0.008	0	0	0	0	0	0.012	0.002	0	0	0	0	0	0	0	0	0	0	0.002	0.002	0	0	0	0	0	0	0.002	0.002	0	0	0	0	0	0	0	0	0.002	0	0.004	0.004	0	0.002	0
363	Living/Aggregates/Clumps/Clumps	0.766	0	0	0.01	0	0	0	0	0	0	0.012	0.004	0.002	0	0	0	0	0	0	0	0	0	0	0	0	0	0	0	0	0	0	0	0	0	0	0	0	0	0.008	0	0	0.056	0	0.046	0.004	0.052	0.002	0
364	Living/Aggregates/Clumps/Clumps	0.192	0.08	0	0.004	0.004	0.002	0.002	0	0	0	0	0.048	0.008	0	0	0	0	0	0	0.002	0.004	0	0.002	0.002	0	0	0	0	0	0	0.006	0.002	0.006	0.004	0.01	0.004	0	0.008	0.004	0.002	0	0.006	0	0.002	0.004	0.014	0	0.004
365	Living/Aggregates/Clumps/Clumps	0.284	0.04	0	0.056	0.018	0.038	0.002	0	0	0	0.006	0.02	0.01	0	0	0	0	0	0	0.002	0	0	0	0.006	0	0	0	0.002	0	0	0.01	0.002	0.004	0	0.026	0.026	0	0.028	0	0	0	0.012	0	0.006	0	0.004	0.02	0
366	Living/Aggregates/Clumps/Clumps	0.726	0	0	0.04	0.002	0.002	0.002	0	0	0	0	0.034	0	0	0	0	0	0	0	0	0.002	0	0	0	0	0	0	0	0	0	0	0	0	0.002	0	0.006	0	0	0.002	0	0	0.008	0	0.008	0	0.018	0.004	0.002
367	Living/Aggregates/Clumps/Clumps	0.73	0	0	0.022	0.01	0.002	0	0	0	0	0	0.002	0.002	0	0	0	0	0	0	0	0	0	0	0	0	0	0	0	0	0	0.002	0	0	0	0.002	0.002	0	0	0.006	0	0	0.012	0	0.006	0	0.006	0.01	0.004
368	Living/Aggregates/Clumps/Clumps	0.516	0.002	0	0.022	0.008	0.01	0.004	0	0	0	0.006	0.01	0	0	0	0	0	0	0	0	0	0	0.002	0	0	0	0	0	0	0	0	0	0	0.006	0	0.006	0	0.004	0.014	0.002	0	0.014	0	0.018	0.002	0.004	0.036	0.03
369	Living/Aggregates/Clumps/Clumps	0.87	0	0	0.014	0	0	0.002	0	0	0	0.008	0.008	0.002	0	0	0	0	0	0	0	0	0	0	0	0	0	0	0	0	0	0	0	0	0	0.004	0.002	0	0.002	0.004	0	0	0.004	0	0.006	0	0.006	0.006	0.002
370	Living/Aggregates/Clumps/Clumps	0.612	0.024	0	0.062	0.016	0.026	0.002	0	0	0	0.002	0.046	0.002	0	0	0	0	0	0	0	0	0	0	0	0	0	0	0	0	0	0.002	0	0	0	0.004	0	0	0.006	0	0.002	0	0.004	0	0	0	0.002	0.004	0
371	Living/Aggregates/Clumps/Clumps	0.69	0.01	0	0.012	0.01	0.002	0.002	0	0	0	0	0.006	0.012	0	0	0	0	0	0	0	0	0	0	0	0	0	0	0	0	0	0.004	0	0	0	0	0.004	0	0.006	0.002	0	0	0.024	0	0.012	0.002	0.01	0.07	0.004
372	Living/Aggregates/Clumps/Clumps	0.788	0.01	0	0.02	0.01	0.012	0.004	0	0	0	0.002	0.016	0.002	0	0	0	0	0	0	0	0	0	0	0	0	0	0	0	0	0	0	0	0	0.002	0	0	0	0.016	0.002	0	0	0	0	0.002	0	0	0	0
373	Living/Aggregates/Clumps/Clumps	0.272	0.026	0	0.046	0.016	0.036	0	0	0	0	0	0.022	0.002	0	0	0	0	0	0	0	0	0.002	0	0.004	0	0	0.002	0	0	0	0.014	0	0.004	0	0.006	0.014	0	0.02	0	0	0	0.002	0	0.002	0.002	0.002	0.006	0
374	Living/Aggregates/Clumps/Clumps	0.284	0.044	0	0.008	0.004	0.058	0.006	0	0	0.002	0.028	0.046	0.01	0	0	0	0	0.002	0.002	0.004	0.012	0.01	0.014	0.002	0.002	0	0	0	0.004	0	0.002	0.002	0.004	0.016	0.008	0	0	0.02	0.004	0.024	0.002	0.024	0.004	0.028	0.004	0.008	0.014	0.03
375	Living/Aggregates/Clumps/Clumps	0.92	0.012	0	0.006	0	0.002	0.002	0	0	0	0.002	0.002	0.002	0	0	0	0	0	0	0	0	0	0	0	0	0	0	0	0	0	0	0	0	0	0	0	0	0	0	0	0	0.002	0	0.002	0.002	0	0.002	0
376	Living/Aggregates/Clumps/Clumps	0.23	0.054	0	0.024	0.006	0.002	0.008	0	0	0	0.004	0.03	0.002	0	0	0	0	0	0	0	0.002	0	0	0	0	0	0	0	0	0	0.006	0	0.002	0	0.002	0	0	0.006	0.002	0	0	0.012	0	0.004	0	0.02	0.004	0
377	Living/Aggregates/Clumps/Clumps	0.508	0.05	0	0.008	0	0.006	0.006	0	0	0	0.004	0.06	0.016	0	0	0	0	0	0	0	0.004	0	0	0	0	0	0	0	0	0	0.006	0	0	0	0	0	0	0.008	0	0	0	0.014	0	0.004	0.006	0.006	0.006	0.002
378	Living/Aggregates/Clumps/Clumps	0.008	0.002	0.014	0.002	0	0	0.002	0	0	0.028	0.006	0	0	0.006	0	0	0	0.006	0	0.02	0.004	0.026	0.002	0	0	0	0	0	0.004	0	0	0	0.002	0.004	0	0	0	0	0.016	0.224	0.05	0.008	0.284	0.004	0.004	0.002	0	0.052
379	Living/Aggregates/Clumps/Clumps	0.11	0.058	0.012	0.016	0.054	0.06	0.006	0	0	0	0.022	0.022	0.012	0	0	0.002	0.002	0	0.01	0	0.004	0.01	0.014	0	0	0	0.002	0	0	0	0.006	0.008	0.026	0.008	0.004	0.002	0	0.006	0.002	0.074	0	0.018	0.016	0.006	0	0.002	0.004	0.008
380	Living/Aggregates/Clumps/Clumps	0.854	0.008	0	0	0	0	0	0	0	0	0.018	0.012	0	0	0	0	0	0	0	0	0.002	0	0	0	0	0	0	0	0	0	0	0	0.002	0	0	0	0	0	0.002	0	0	0.056	0	0.012	0	0.006	0.006	0
381	Living/Aggregates/Clumps/Clumps	0.846	0.012	0	0.014	0.004	0	0.002	0	0	0	0.002	0.014	0	0	0	0	0	0	0	0	0	0	0	0	0	0	0	0	0	0	0	0	0.002	0	0	0	0	0.006	0	0	0	0.014	0	0.008	0	0.01	0.006	0
382	Living/Aggregates/Clumps/Clumps	0.45	0.02	0	0.01	0.004	0.006	0.002	0	0	0	0	0.006	0.008	0	0	0	0	0	0.002	0	0.002	0.002	0	0	0	0	0.002	0	0	0	0.002	0	0	0.002	0	0	0	0.006	0.024	0.002	0	0.022	0	0.032	0.002	0.008	0.038	0.01
383	Living/Aggregates/Clumps/Clumps	0.696	0.002	0	0.076	0.006	0.006	0	0	0	0	0.002	0.002	0.004	0	0	0	0	0	0	0	0	0	0	0	0	0	0	0	0	0	0	0	0	0	0.004	0	0	0	0.006	0	0	0.004	0	0.018	0	0.004	0.004	0.004
384	Living/Aggregates/Clumps/Clumps	0.662	0.024	0	0.008	0.006	0.016	0	0	0	0	0.004	0.014	0	0	0	0	0	0	0	0	0	0	0	0.002	0	0	0	0	0	0	0	0	0.006	0	0.004	0.004	0	0.012	0.006	0.002	0	0.024	0	0.016	0.004	0.016	0.022	0.002
385	Living/Aggregates/Clumps/Clumps	0.032	0.03	0.004	0.002	0.004	0.018	0.002	0	0	0	0.002	0	0.008	0	0	0	0.002	0	0.004	0	0	0.006	0.032	0	0	0	0.004	0	0	0	0.02	0.01	0.01	0.008	0.022	0.002	0	0	0.002	0.006	0	0.002	0.006	0.006	0	0.002	0.006	0.02
386	Living/Aggregates/Clumps/Clumps	0.754	0.006	0	0.01	0.006	0	0	0	0	0	0.002	0.004	0.004	0	0	0	0	0	0	0	0	0	0	0	0	0	0	0	0	0	0	0	0	0	0.004	0	0	0	0.002	0	0	0.02	0	0.04	0.004	0.006	0.024	0.002
387	Living/Aggregates/Clumps/Clumps	0.554	0.008	0	0.022	0.014	0.008	0	0	0	0	0.006	0.01	0.004	0	0	0	0	0	0	0	0.002	0.002	0	0	0	0	0	0	0	0	0	0	0	0	0	0.002	0	0.004	0.01	0.002	0	0.004	0	0.012	0	0.01	0.042	0.004
388	Living/Aggregates/Clumps/Clumps	0.36	0.014	0	0.008	0.018	0.01	0.002	0	0	0	0.014	0.002	0.008	0	0	0	0	0	0	0	0.002	0.002	0	0.002	0	0	0	0	0	0	0.004	0	0.002	0.006	0.006	0	0	0.006	0.01	0	0	0.008	0.002	0.006	0.018	0.004	0.016	0.002
389	Living/Aggregates/Clumps/Clumps	0.26	0.04	0	0.004	0.002	0	0.008	0	0	0	0.01	0.008	0.03	0	0	0	0	0.002	0	0.002	0.004	0.006	0.006	0.004	0	0.002	0	0	0.004	0.002	0.002	0	0.004	0.026	0	0	0	0.004	0.018	0.006	0.004	0.01	0.008	0.036	0.004	0.014	0.054	0.02
390	Living/Aggregates/Clumps/Clumps	0.186	0	0.002	0	0	0.002	0.002	0	0	0	0.004	0.004	0.014	0.004	0	0	0	0	0	0.002	0.002	0.002	0.006	0	0	0	0	0	0	0.002	0	0	0	0.002	0	0	0	0.002	0.02	0	0	0.022	0.002	0.008	0.004	0.024	0.01	0.04
391	Living/Aggregates/Clumps/Clumps	0.324	0.01	0	0.006	0.002	0.002	0	0	0	0.006	0.016	0.006	0.008	0	0	0	0	0	0	0.002	0.012	0.006	0	0	0	0	0	0	0	0	0	0	0.002	0	0	0	0	0.004	0.052	0.002	0	0.04	0	0.05	0	0.042	0.092	0.018
392	Living/Aggregates/Clumps/Clumps	0.486	0.014	0	0.004	0.006	0.008	0.002	0	0	0	0.004	0.004	0	0	0	0	0	0	0	0.002	0	0	0	0	0	0	0.002	0	0	0	0	0	0	0.004	0.002	0.004	0	0.004	0.028	0.002	0	0.004	0	0.026	0.004	0.02	0.034	0.03
393	Living/Aggregates/Multiple/Multiple	0.054	0.026	0.016	0	0.014	0	0.026	0	0	0.002	0.004	0.006	0.004	0.002	0	0	0.002	0	0.044	0.004	0	0.004	0.01	0.004	0.002	0	0.004	0	0.002	0	0.006	0	0.004	0.012	0.002	0.012	0	0	0	0.024	0.012	0.008	0.018	0	0	0	0.006	0.004
394	Living/Aggregates/Multiple/Multiple	0.028	0.102	0	0.002	0	0	0	0	0	0	0	0.004	0	0	0	0	0	0	0	0	0	0	0	0	0	0	0	0	0	0	0	0.004	0.006	0	0	0.004	0	0	0	0	0	0	0	0	0	0	0	0
395	Living/Aggregates/Multiple/Multiple	0.266	0.13	0	0.016	0.012	0.012	0.002	0	0	0	0.002	0.024	0	0	0	0	0	0	0	0	0	0	0	0.002	0	0	0	0	0	0	0	0	0.002	0	0.004	0	0	0	0	0.002	0	0	0	0	0	0.002	0.004	0.004
396	Living/Aggregates/Multiple/Multiple	0.028	0.132	0	0.012	0.008	0.01	0	0	0	0	0	0.016	0.008	0	0	0	0	0	0.016	0	0	0	0.01	0.002	0.01	0	0.008	0	0	0	0.014	0.036	0.062	0.008	0.02	0.006	0.002	0.012	0	0	0.002	0	0.002	0	0.002	0.002	0	0.004
397	Living/Aggregates/Multiple/Multiple	0.058	0.03	0.016	0.004	0.034	0.002	0.02	0	0	0	0.006	0.008	0.016	0	0	0	0.002	0	0.022	0.008	0	0.004	0.008	0.026	0.004	0	0.004	0	0.008	0	0.024	0.006	0.01	0.012	0.004	0.024	0	0.012	0	0.004	0.004	0.006	0.014	0.006	0.002	0	0.024	0.004
398	Living/Aggregates/Multiple/Multiple	0.006	0.002	0.008	0.002	0	0.002	0.018	0.002	0	0	0	0	0.004	0.014	0.002	0.004	0.01	0.016	0	0.002	0	0.002	0.006	0.002	0	0.004	0	0.002	0.01	0.008	0	0	0	0	0	0	0.002	0	0	0.006	0.052	0.004	0.012	0	0	0	0.008	0
399	Living/Aggregates/Multiple/Multiple	0.004	0.114	0.002	0	0.008	0	0.004	0	0	0	0	0.004	0.002	0.004	0	0	0	0	0.018	0	0	0	0.014	0.014	0.032	0	0.018	0.016	0	0	0.078	0.014	0.01	0.002	0.006	0.006	0	0.006	0	0.002	0	0.002	0.002	0	0	0	0.006	0
400	Living/Aggregates/Multiple/Multiple	0.008	0.088	0.002	0.004	0.008	0.01	0.004	0	0	0	0	0.01	0.01	0	0	0	0	0	0.012	0	0	0	0.034	0.018	0.02	0	0.004	0	0.006	0	0.238	0.03	0.022	0.02	0.03	0.006	0.002	0.012	0	0.004	0.002	0.004	0.006	0	0	0	0	0.002
401	Living/Aggregates/Multiple/Multiple	0	0	0	0	0.002	0	0	0	0	0	0.002	0	0	0	0	0	0	0	0.002	0.002	0	0	0	0	0.012	0	0	0	0.002	0	0.006	0.002	0.004	0	0	0.004	0.002	0	0	0.002	0.004	0	0.002	0	0	0	0	0
402	Living/Aggregates/Multiple/Multiple	0.004	0.052	0	0	0	0	0	0	0	0	0	0.002	0	0	0	0	0	0	0	0	0	0.002	0	0	0	0	0	0	0	0	0	0	0.002	0	0	0	0	0.002	0	0	0	0	0	0	0	0	0	0
403	Living/Aggregates/Multiple/Multiple	0.084	0.134	0	0.008	0.012	0.01	0.002	0	0	0	0	0	0.004	0	0	0	0	0	0	0	0	0	0.002	0.002	0	0	0	0	0	0	0.002	0.01	0.002	0.004	0.006	0	0	0.004	0	0.008	0.004	0	0	0	0	0	0	0
404	Living/Aggregates/Multiple/Multiple	0.102	0.082	0	0.012	0.03	0.018	0	0	0	0	0	0.002	0.002	0	0	0	0	0	0.004	0	0	0.002	0	0.004	0.002	0	0	0	0	0	0.004	0.018	0	0.002	0.002	0.002	0	0.002	0	0.002	0.002	0.002	0	0	0	0	0.002	0
405	Living/Aggregates/Multiple/Multiple	0.018	0.252	0	0.004	0.01	0	0	0	0	0	0	0.002	0	0	0	0	0	0	0.002	0	0	0	0	0	0	0	0	0	0	0	0	0.006	0.01	0	0	0	0	0.002	0	0	0	0	0	0	0	0	0	0
406	Living/Aggregates/Multiple/Multiple	0	0	0.002	0	0	0	0	0.004	0.006	0	0	0	0	0.004	0.016	0.006	0.004	0.002	0	0.008	0	0	0	0	0	0	0	0	0	0.004	0	0	0	0	0	0	0	0	0	0	0.026	0.002	0.008	0	0	0	0	0
407	Living/Aggregates/Multiple/Multiple	0.052	0.05	0.006	0.002	0.006	0.01	0.01	0	0	0	0	0.02	0.022	0.002	0	0.002	0.004	0	0	0.004	0.004	0.004	0.018	0.04	0	0.002	0.012	0.006	0.01	0.002	0.04	0.002	0.01	0.042	0.004	0	0	0.022	0.002	0.004	0.002	0.026	0.006	0.002	0	0.002	0.078	0.004
408	Living/Aggregates/Multiple/Multiple	0.012	0.104	0.002	0	0.006	0.008	0.01	0	0	0	0	0.004	0.002	0	0	0.002	0.004	0	0.008	0	0	0.002	0.032	0.006	0.006	0	0.006	0.004	0.016	0	0.056	0.012	0.008	0.02	0.016	0.006	0.012	0.004	0	0.006	0.01	0.002	0.004	0	0	0.002	0.004	0.006
409	Living/Aggregates/Multiple/Multiple	0.136	0.042	0	0	0.004	0.006	0.024	0	0	0	0.022	0.012	0.02	0	0	0.002	0	0	0.002	0.004	0.006	0.012	0.008	0.002	0	0	0	0	0.004	0	0.002	0	0.002	0.016	0.002	0	0	0.014	0.006	0.028	0.002	0.03	0.014	0.016	0.006	0.008	0.188	0.016
410	Living/Aggregates/Multiple/Multiple	0.022	0.116	0	0.002	0.006	0.004	0	0	0	0	0.002	0	0.006	0	0	0	0	0	0.004	0	0.002	0	0.002	0	0	0	0	0	0	0	0.002	0.022	0.016	0.004	0	0.002	0	0	0.002	0	0	0	0.002	0	0	0	0	0
411	Living/Aggregates/Multiple/Multiple	0.102	0.128	0	0.01	0.008	0.006	0	0	0	0	0	0.01	0.004	0	0	0	0	0	0.004	0	0.002	0.002	0.008	0	0	0	0	0	0	0	0.008	0.006	0.02	0.002	0	0	0	0.01	0.002	0.004	0	0.004	0.004	0.002	0	0	0.002	0.006
412	Living/Aggregates/Multiple/Multiple	0.372	0.074	0	0.052	0.044	0.05	0.004	0	0	0	0.002	0.016	0.008	0	0	0	0	0	0	0	0	0	0	0.01	0	0	0.002	0	0	0	0.006	0.006	0.002	0.002	0.012	0.002	0	0.026	0	0	0	0.002	0	0.002	0	0	0.014	0
413	Living/Aggregates/Multiple/Multiple	0.074	0.11	0	0.006	0.004	0.002	0	0	0	0	0	0.004	0.002	0	0	0	0	0	0	0	0	0	0	0	0	0	0	0	0	0	0	0	0.002	0	0.002	0.002	0	0.006	0	0	0	0	0	0	0.002	0	0	0
414	Living/Aggregates/Multiple/Multiple	0.556	0.036	0	0.014	0.012	0.006	0	0	0	0	0.022	0.01	0.006	0	0	0	0	0	0	0	0.002	0	0	0.002	0	0	0	0	0	0	0	0	0.006	0	0.002	0.002	0	0.018	0.016	0.01	0	0.044	0.002	0.034	0	0.008	0.052	0.004
415	Living/Aggregates/Multiple/Multiple	0.224	0.064	0	0.018	0.028	0.012	0.014	0	0	0	0.004	0.004	0.016	0	0	0	0	0	0	0	0.006	0	0.002	0.06	0	0	0.034	0.01	0	0	0.008	0.01	0.006	0.004	0	0.002	0	0.112	0	0	0	0.014	0	0.004	0	0	0.056	0
416	Living/Aggregates/Multiple/Multiple	0.066	0.096	0	0.024	0.082	0.034	0	0	0	0	0.002	0.008	0.004	0	0	0	0	0	0.042	0	0	0	0.016	0	0.008	0	0	0	0	0	0.02	0.024	0.046	0.01	0.018	0.008	0	0	0	0.006	0.004	0	0.008	0	0	0	0	0.002
417	Living/Aggregates/Multiple/Multiple	0.024	0.184	0.004	0.002	0.004	0.012	0	0	0	0	0.002	0.006	0	0.002	0	0	0	0	0.024	0	0	0	0.016	0.008	0.006	0	0.01	0	0.002	0	0.01	0.032	0.064	0.002	0.006	0	0	0	0	0.008	0.008	0	0.008	0	0	0	0	0
418	Living/Aggregates/Multiple/Multiple	0.178	0.142	0.002	0.008	0.012	0.018	0.002	0	0	0	0.002	0.006	0.006	0	0	0	0.002	0.002	0.008	0	0.002	0	0.002	0.028	0.004	0	0	0	0	0	0.01	0.03	0.03	0.012	0.006	0	0	0.006	0	0.01	0.004	0.008	0.008	0.006	0	0.006	0.006	0.006
419	Living/Aggregates/Multiple/Multiple	0.02	0.024	0.056	0	0	0	0.014	0	0	0.028	0.002	0.002	0.014	0.006	0.002	0	0	0	0	0.056	0.002	0.014	0.004	0.004	0	0.004	0	0	0.006	0.008	0.004	0	0	0	0	0	0	0.016	0.006	0.02	0.008	0.034	0.042	0.004	0	0.002	0.13	0.02
420	Living/Aggregates/Multiple/Multiple	0.006	0.048	0	0.002	0.004	0.002	0	0	0	0	0	0.008	0.002	0	0	0	0	0	0	0	0	0.002	0.002	0.002	0.002	0	0	0	0	0	0.008	0	0.028	0	0.006	0	0	0	0	0	0	0	0	0	0	0	0	0
421	Living/Aggregates/Multiple/Multiple	0.02	0.16	0.016	0.002	0.032	0.014	0.01	0	0	0	0.004	0.02	0.006	0	0	0.004	0.008	0.002	0.014	0	0	0	0.044	0.008	0.012	0	0.012	0	0.01	0.002	0.036	0.004	0.064	0.026	0.008	0.002	0.002	0	0	0.014	0.006	0.014	0.01	0	0	0	0.008	0.002
422	Living/Aggregates/Multiple/Multiple	0.018	0.024	0.002	0.004	0.054	0.012	0.014	0	0	0	0.004	0.018	0.008	0.004	0	0.006	0.006	0.002	0.08	0	0	0.006	0.13	0.008	0.01	0	0.022	0.006	0.034	0	0.038	0.008	0.072	0.092	0.014	0.002	0	0	0.002	0.002	0.006	0.002	0.006	0	0	0	0	0.004
423	Living/Aggregates/Multiple/Multiple	0	0.048	0	0	0	0.004	0	0	0	0	0	0	0.002	0	0	0	0	0	0	0	0	0	0	0	0	0	0	0	0	0	0	0	0.004	0	0	0	0	0	0	0	0	0	0	0	0	0	0	0
424	Living/Aggregates/Multiple/Multiple	0.066	0.134	0	0.002	0.006	0.006	0.006	0	0	0	0	0.01	0.004	0	0	0	0	0	0	0	0.002	0	0	0	0	0	0	0	0	0	0.002	0	0.004	0	0.004	0	0	0.002	0	0	0	0	0	0.002	0	0.008	0.004	0
425	Living/Aggregates/Multiple/Multiple	0.2	0.136	0	0.016	0.018	0.032	0	0	0	0	0.048	0.024	0.012	0	0	0	0	0.002	0	0	0.012	0.008	0	0.006	0.002	0	0.002	0	0	0	0.002	0.01	0.008	0	0	0.002	0	0.006	0.01	0.03	0	0.024	0.008	0.006	0.002	0.002	0.008	0.012
426	Living/Aggregates/Multiple/Multiple	0.274	0.136	0	0.006	0.002	0.002	0.002	0	0	0	0.002	0.014	0	0	0	0	0	0	0	0	0.002	0	0	0	0	0	0	0	0	0	0	0	0.002	0	0	0.002	0	0	0	0	0	0.002	0	0.008	0	0.01	0.002	0
427	Living/Aggregates/Multiple/Multiple	0.006	0.018	0.008	0	0	0.002	0.038	0	0	0	0	0.002	0.004	0.002	0	0.002	0.002	0.002	0.004	0.008	0.004	0.002	0.002	0.012	0.002	0	0.002	0.008	0.012	0	0.006	0	0.006	0.002	0	0	0.002	0.002	0	0.002	0.012	0	0.006	0.002	0	0	0.028	0.004
428	Living/Aggregates/Multiple/Multiple	0.018	0.026	0	0	0.002	0	0.008	0	0	0	0	0	0.01	0	0	0	0	0	0	0.006	0	0.002	0.002	0.036	0.004	0	0.01	0.024	0	0	0.018	0.002	0.004	0.002	0	0.002	0.002	0.058	0	0	0.002	0.012	0.002	0	0	0	0.128	0.002
429	Living/Aggregates/Multiple/Multiple	0.002	0.106	0.004	0.002	0.004	0	0	0	0	0	0	0	0.002	0.002	0	0	0.004	0	0.002	0	0.004	0.002	0.004	0.004	0.006	0	0.004	0.008	0	0.002	0.012	0.002	0.006	0.002	0	0	0	0.004	0	0.002	0	0	0.002	0	0	0	0.002	0
430	Living/Aggregates/Multiple/Multiple	0.002	0.056	0	0	0.004	0.002	0	0	0	0	0	0.002	0.002	0	0	0	0	0	0.008	0	0	0	0.002	0.004	0.022	0	0.014	0	0	0	0.008	0.134	0.032	0.002	0	0.01	0.004	0	0	0.006	0.008	0	0.004	0	0	0	0	0
431	Living/Aggregates/Multiple/Multiple	0.002	0.076	0.004	0	0.004	0.002	0.002	0	0	0	0	0.002	0	0.002	0	0.002	0	0	0.008	0	0	0	0.022	0	0.018	0.002	0.004	0	0.002	0	0.05	0.02	0.054	0.004	0.006	0.004	0.006	0.002	0.002	0.002	0.018	0.002	0	0	0	0	0	0
432	Living/Aggregates/Multiple/Multiple	0.018	0.054	0.002	0.004	0.058	0.004	0.014	0	0	0	0	0.002	0.006	0.002	0	0	0.002	0	0.03	0.002	0	0	0.006	0.02	0.014	0	0.01	0.012	0.002	0	0.036	0.008	0.014	0.018	0.006	0.018	0.002	0.006	0	0	0.002	0.002	0	0	0	0	0.004	0
433	Living/Aggregates/Multiple/Multiple	0.32	0.03	0	0.038	0.224	0.02	0	0	0	0	0	0.038	0.006	0	0	0	0	0	0.02	0	0	0	0.002	0.01	0	0	0	0	0	0	0.002	0.002	0.004	0.032	0.01	0.022	0	0.006	0	0.002	0	0.006	0	0	0	0.004	0	0.004
434	Living/Aggregates/Multiple/Multiple	0.098	0.06	0	0.004	0.058	0.006	0.008	0	0	0	0.004	0.004	0.018	0	0	0.002	0.002	0	0.006	0	0.002	0.002	0.02	0.016	0.002	0	0.016	0.014	0.002	0.002	0.03	0.002	0.014	0.026	0.008	0.004	0.002	0.008	0.002	0	0.002	0	0	0	0	0	0.014	0
435	Living/Aggregates/Multiple/Multiple	0.082	0.154	0	0.006	0.002	0	0	0	0	0	0	0.01	0	0	0	0	0	0	0	0	0	0	0	0	0	0	0	0	0	0	0.002	0	0.004	0	0	0	0	0.006	0	0	0	0	0	0	0	0.004	0.002	0.002
436	Living/Aggregates/Multiple/Multiple	0.012	0.006	0.068	0	0.004	0.002	0.038	0	0	0.004	0.004	0.002	0.014	0.014	0	0.01	0.004	0.002	0.006	0.006	0.004	0.014	0.028	0	0	0	0.002	0	0.018	0.002	0.002	0	0.002	0.004	0.002	0	0	0	0.002	0.02	0.024	0.014	0.024	0.002	0	0.004	0.016	0.022
437	Living/Aggregates/Multiple/Multiple	0.042	0.036	0.004	0.008	0.022	0.028	0.028	0	0	0.004	0.008	0.034	0.032	0.002	0	0.014	0.01	0.004	0.006	0.002	0.002	0.03	0.084	0.016	0	0	0.006	0	0.016	0	0.042	0.002	0.03	0.078	0.04	0.002	0.002	0.014	0.004	0.026	0.008	0.018	0.002	0.006	0	0.002	0.024	0.002
438	Living/Aggregates/Multiple/Multiple	0.084	0.042	0	0.002	0.004	0.004	0.002	0	0	0	0	0.008	0.004	0	0	0	0	0	0.002	0	0	0	0	0	0	0	0	0	0	0	0	0	0.002	0	0.002	0.002	0	0.002	0	0	0	0	0	0.002	0	0.002	0.002	0
439	Living/Aggregates/Multiple/Multiple	0.01	0.288	0.004	0.006	0.008	0.002	0.002	0	0	0	0	0.01	0.008	0	0	0	0	0	0.012	0	0	0	0.008	0.004	0.004	0	0.002	0	0	0	0.02	0.022	0.08	0.002	0.002	0.004	0	0.002	0	0	0	0.004	0.008	0	0	0	0	0.002
440	Living/Aggregates/Multiple/Multiple	0.456	0.048	0	0.016	0	0.008	0.01	0	0	0	0.004	0.056	0.016	0	0	0	0	0	0	0	0.006	0	0	0.002	0	0	0	0	0	0	0.01	0	0	0	0.008	0	0	0.046	0	0.002	0	0.01	0	0.028	0.002	0.02	0.03	0
441	Living/Aggregates/Multiple/Multiple	0.07	0.058	0	0.008	0.038	0.006	0.03	0	0	0	0	0.004	0.02	0	0	0	0.002	0	0.006	0	0	0	0.004	0.036	0.008	0.002	0.022	0.03	0	0	0.02	0.004	0.008	0.006	0.014	0.02	0.002	0.026	0	0	0	0.014	0.002	0.002	0	0	0.046	0.002
442	Living/Aggregates/Multiple/Multiple	0.034	0.058	0.018	0	0.002	0.004	0.012	0	0	0	0	0.006	0.022	0.014	0.004	0	0.002	0.004	0.002	0.006	0	0.006	0.002	0.004	0	0.004	0.002	0.006	0.012	0.002	0.006	0	0.01	0.01	0	0	0.004	0.004	0	0.012	0.008	0.004	0.014	0.004	0.002	0	0.024	0.024
443	Living/Aggregates/Multiple/Multiple	0.002	0.086	0.014	0	0.002	0	0.014	0	0	0	0	0	0.01	0.004	0	0	0	0.002	0.004	0.008	0	0.006	0.002	0.006	0.002	0	0.006	0.002	0	0	0.016	0	0	0	0	0.004	0	0.004	0	0	0	0.002	0.002	0	0	0	0	0
444	Living/Aggregates/Multiple/Multiple	0.078	0.11	0	0.014	0.014	0.016	0	0	0	0	0	0.01	0	0	0	0	0	0	0	0	0.002	0	0	0.006	0	0	0.002	0	0	0	0	0.02	0.002	0	0.006	0	0	0.012	0	0	0	0.002	0	0	0	0	0	0.006
445	Living/Aggregates/Multiple/Multiple	0.116	0.096	0	0.024	0.216	0.012	0	0	0	0	0	0	0.002	0	0	0	0.002	0	0.036	0	0.002	0	0	0.022	0	0	0.004	0	0	0	0	0.022	0.006	0.004	0.008	0.01	0	0.006	0	0	0	0	0	0	0	0	0.004	0
446	Living/Aggregates/Multiple/Multiple	0.428	0.072	0	0.03	0.024	0.028	0	0	0	0	0	0.01	0.002	0	0	0	0	0	0.002	0	0.002	0.002	0	0.008	0	0	0	0	0	0	0	0	0.002	0	0.002	0.006	0	0.01	0	0	0	0.006	0	0.002	0	0.006	0.01	0.002
447	Living/Aggregates/Multiple/Multiple	0.068	0.13	0	0	0.01	0.01	0	0	0	0	0	0.002	0.004	0	0	0	0	0	0	0	0	0	0	0.002	0	0	0	0	0	0	0	0.002	0.006	0	0.004	0	0	0.008	0	0	0	0.002	0	0	0	0	0.002	0
448	Living/Aggregates/Multiple/Multiple	0	0.012	0.004	0.002	0	0	0.024	0	0.002	0	0	0	0.006	0.006	0.004	0.008	0.006	0.002	0.004	0	0	0.002	0.002	0.044	0.002	0.1	0.028	0.032	0.056	0.004	0.008	0	0.002	0.002	0	0	0.012	0	0	0	0.024	0.008	0	0	0	0	0.002	0
449	Living/Aggregates/Multiple/Multiple	0.01	0.13	0	0	0.006	0	0	0	0	0	0	0.002	0	0	0	0	0	0	0.01	0	0	0.002	0.012	0.002	0.022	0.002	0.006	0.002	0	0	0.014	0.05	0.016	0.002	0.002	0.002	0.004	0	0	0	0.004	0	0.002	0	0	0	0	0
450	Living/Aggregates/Multiple/Multiple	0.468	0.076	0	0.022	0.026	0.014	0.004	0	0	0	0.002	0.014	0.01	0	0	0	0	0	0.002	0	0.002	0	0	0.008	0.002	0	0	0	0	0	0.002	0	0.002	0.006	0.002	0	0	0.026	0.002	0	0	0.018	0.002	0.01	0.004	0.002	0.012	0.002
451	Living/Aggregates/Multiple/Multiple	0.014	0.036	0.008	0.002	0	0.002	0	0	0	0.006	0	0	0	0	0	0.002	0.004	0.002	0	0.008	0.004	0.002	0	0.002	0	0	0	0	0.004	0.002	0.002	0	0	0	0.002	0	0	0	0.028	0	0.028	0.014	0.024	0.01	0	0.002	0.012	0.07
452	Living/Aggregates/Multiple/Multiple	0.008	0.078	0	0	0.004	0.002	0	0	0	0	0	0	0	0	0	0	0	0	0.008	0	0	0	0.002	0.002	0.006	0	0.004	0	0	0	0.01	0.062	0.038	0	0.006	0	0.002	0	0	0	0.004	0	0.002	0	0	0	0	0
453	Living/Aggregates/Multiple/Multiple	0	0.008	0.002	0	0	0.002	0.05	0	0	0	0	0	0.006	0.004	0.004	0.02	0.018	0.01	0.006	0.004	0	0.004	0.002	0.024	0.002	0.004	0.02	0.036	0.068	0.002	0.006	0	0	0.008	0	0.004	0.022	0.002	0	0	0.018	0.018	0.004	0	0	0	0.006	0
454	Living/Aggregates/Multiple/Multiple	0.004	0.042	0	0	0	0.008	0.006	0	0	0.002	0	0.012	0.008	0.002	0	0	0	0.002	0.008	0.006	0.002	0.012	0.014	0	0.014	0	0.002	0	0	0	0.02	0.012	0.014	0.006	0.006	0	0.002	0	0.004	0.008	0.026	0.012	0.028	0	0	0.006	0	0.004
455	Living/Aggregates/Multiple/Multiple	0.002	0.08	0.04	0	0	0	0.006	0	0	0	0	0	0.006	0	0	0	0.002	0	0.004	0	0	0.002	0.018	0.008	0.016	0.004	0.006	0.008	0.01	0.002	0.03	0.002	0.024	0.002	0.002	0.002	0.002	0.004	0	0.004	0.006	0.004	0.012	0	0	0	0.004	0.004
456	Living/Aggregates/Multiple/Multiple	0.04	0.034	0.01	0	0	0	0.012	0	0	0.002	0.004	0	0	0.01	0	0	0.01	0.006	0.002	0.004	0.008	0.018	0.002	0.002	0	0	0	0	0.002	0.002	0	0	0.002	0	0	0	0	0	0.048	0.022	0.012	0.002	0.024	0.046	0.008	0.006	0.016	0.078
457	Living/Aggregates/Multiple/Multiple	0.002	0.086	0	0	0.004	0	0	0	0	0	0	0.002	0.004	0.004	0	0.004	0.002	0	0.008	0	0.002	0	0.016	0.002	0.018	0	0.01	0.002	0.006	0.002	0.026	0.008	0.05	0.002	0.006	0.002	0.004	0.002	0	0.002	0.01	0	0.006	0	0	0	0	0
458	Living/Aggregates/Multiple/Multiple	0.042	0.128	0.002	0.004	0.008	0.022	0.004	0	0	0.002	0	0.036	0.01	0.002	0	0	0	0	0.016	0	0.002	0.01	0.016	0.004	0.008	0	0	0.002	0	0	0.038	0.01	0.028	0.018	0.008	0	0	0.002	0	0.006	0.004	0.004	0.014	0	0	0.002	0.002	0.008
459	Living/Aggregates/Multiple/Multiple	0.002	0.03	0	0	0.006	0.002	0	0	0	0	0	0	0	0	0	0	0	0	0.002	0	0	0	0	0.002	0	0	0	0	0	0	0.002	0.036	0.012	0	0.002	0.002	0	0	0	0	0	0	0	0	0	0	0	0
460	Living/Aggregates/Multiple/Multiple	0.126	0.022	0	0.004	0	0.002	0	0	0	0	0	0.064	0.006	0	0	0	0	0	0	0	0.002	0	0	0	0	0	0	0	0	0	0.006	0	0.008	0	0.012	0	0	0.028	0	0	0	0.004	0	0.004	0.006	0.018	0.006	0.002
461	Living/Aggregates/Multiple/Multiple	0.204	0.056	0.006	0.01	0.01	0.01	0.004	0	0	0.008	0.016	0.026	0.014	0	0	0	0.002	0	0	0.012	0.016	0.01	0.016	0.004	0.002	0	0	0.002	0	0	0.006	0	0.004	0.01	0.002	0.002	0	0.006	0.014	0.072	0.004	0.056	0.018	0	0.008	0.03	0.054	0.032
462	Living/Aggregates/Multiple/Multiple	0.05	0.116	0	0.004	0.004	0.004	0	0	0	0	0	0.01	0	0	0	0	0	0	0	0	0	0.002	0	0	0	0	0	0	0	0	0.002	0	0.008	0.002	0.002	0	0	0.004	0	0	0	0	0	0	0	0.002	0	0
463	Living/Aggregates/Multiple/Multiple	0.164	0.13	0	0.024	0.076	0.02	0.004	0	0	0	0.004	0.008	0.004	0	0	0	0	0	0.016	0	0	0.002	0	0.006	0.006	0	0	0	0	0	0.004	0.018	0.014	0.004	0.014	0.01	0	0.002	0.002	0	0	0.002	0	0	0	0	0	0.002
464	Living/Aggregates/Multiple/Multiple	0.128	0.13	0	0.008	0.006	0.012	0	0	0	0	0.002	0.012	0	0	0	0	0	0	0	0	0.002	0.004	0	0.002	0	0	0	0	0	0	0	0	0.004	0.002	0.002	0	0.002	0.002	0	0.002	0	0.01	0.004	0.002	0	0	0	0.002
465	Living/Aggregates/Multiple/Multiple	0.002	0.058	0	0	0	0	0	0	0	0	0	0.006	0	0	0	0	0	0	0.004	0	0	0	0	0.002	0	0	0	0	0	0	0.002	0.004	0.008	0	0.002	0	0	0	0	0	0	0	0.002	0	0	0	0	0
466	Living/Aggregates/Multiple/Multiple	0.06	0.09	0	0.006	0.004	0.002	0	0	0	0	0	0.004	0.002	0	0	0	0	0	0	0.002	0	0	0	0.002	0	0	0	0	0	0	0.006	0.002	0.002	0	0.01	0	0	0.01	0	0	0	0	0	0	0	0	0.004	0
467	Living/Aggregates/Multiple/Multiple	0.018	0.252	0	0	0.01	0	0	0	0	0	0	0.002	0	0	0	0	0	0	0	0	0	0	0	0	0	0	0.002	0.002	0	0	0	0	0.008	0	0.002	0.004	0	0	0	0	0	0	0	0.002	0	0	0	0
468	Living/Aggregates/Multiple/Multiple	0.008	0.052	0	0	0	0	0	0	0	0	0	0	0.002	0	0	0	0	0	0	0	0.002	0.002	0	0	0	0	0	0	0	0	0.002	0.002	0	0	0	0	0	0	0	0	0	0.002	0	0	0	0	0	0
469	Living/Aggregates/Multiple/Multiple	0.184	0.058	0	0.036	0.026	0.028	0.002	0	0	0	0.002	0.02	0.012	0	0	0	0	0	0.008	0	0.006	0.004	0.004	0.012	0.008	0	0.002	0	0.002	0	0.016	0.022	0	0.018	0.024	0.006	0	0.01	0.002	0.004	0	0.008	0.004	0.002	0.002	0.002	0.006	0.008
470	Living/Aggregates/Multiple/Multiple	0.004	0.05	0	0	0.002	0	0	0	0	0	0	0	0	0	0	0.002	0	0	0.002	0.002	0	0	0.024	0.012	0.002	0	0.01	0.006	0.004	0	0.016	0.002	0.014	0.004	0.002	0.002	0.002	0.004	0.002	0.004	0.002	0.008	0	0	0	0.002	0.034	0.002
471	Living/Aggregates/Multiple/Multiple	0.092	0.048	0.002	0.032	0.042	0.046	0.012	0	0	0	0.008	0.04	0.028	0.002	0	0.002	0	0	0.008	0	0	0.004	0.05	0.028	0.002	0	0.004	0.002	0.012	0	0.018	0.01	0.016	0.076	0.032	0.002	0	0.012	0.002	0.01	0	0.004	0.004	0	0.004	0.002	0.008	0
472	Living/Aggregates/Multiple/Multiple	0.43	0.044	0	0.052	0.102	0.05	0.002	0	0	0	0	0.016	0	0	0	0	0	0	0	0	0	0	0	0.008	0	0	0	0	0	0	0	0.004	0	0.002	0.01	0.01	0	0.004	0	0	0	0.002	0	0	0	0.002	0.006	0
473	Living/Aggregates/Multiple/Multiple	0.132	0.128	0.002	0.01	0.012	0.01	0.002	0	0	0	0	0.034	0.002	0	0	0	0	0	0.002	0	0	0.002	0.004	0.008	0	0	0	0	0	0	0.006	0.004	0.02	0.002	0.008	0	0	0.006	0	0.002	0	0.004	0	0.002	0	0	0.006	0.002
474	Living/Aggregates/Multiple/Multiple	0.008	0.064	0	0	0	0	0	0	0	0.002	0	0	0	0	0	0	0	0	0	0	0	0	0	0	0	0	0	0	0	0	0	0.006	0.006	0	0	0	0	0	0	0.002	0	0	0	0	0	0	0	0
475	Living/Aggregates/Multiple/Multiple	0.352	0.148	0	0.006	0.006	0.008	0	0	0	0	0	0.006	0	0	0	0	0	0	0	0	0	0.002	0	0	0	0	0	0	0	0	0	0	0	0	0.002	0.002	0	0	0	0	0	0.006	0	0	0	0.002	0	0.002
476	Living/Aggregates/Multiple/Multiple	0.22	0.118	0	0.014	0.026	0.022	0	0	0	0.004	0.014	0.014	0.008	0	0	0	0	0	0.006	0.002	0.006	0	0	0.002	0	0	0	0	0	0	0	0.01	0.006	0.002	0.002	0	0	0.006	0.004	0.112	0	0.016	0.012	0.004	0.002	0.004	0.004	0.014
477	Living/Aggregates/Multiple/Multiple	0.05	0.07	0	0.008	0.006	0.006	0	0	0	0	0	0.014	0.004	0	0	0	0	0	0	0	0.006	0	0	0.004	0	0	0	0	0	0	0.002	0.006	0	0	0.01	0	0	0.006	0	0	0	0	0.002	0	0.002	0.006	0.002	0.004
478	Living/Aggregates/Multiple/Multiple	0.43	0.028	0.002	0.022	0.008	0.012	0	0	0	0	0.018	0.044	0.02	0	0	0	0	0	0.004	0	0.006	0.004	0.004	0.004	0.002	0	0.002	0	0	0	0.004	0	0	0.01	0	0	0	0.026	0.004	0.04	0.002	0.046	0.008	0.036	0	0.02	0.032	0.014
479	Living/Aggregates/Multiple/Multiple	0.036	0.07	0.002	0	0.002	0	0.028	0	0	0	0.002	0.004	0.006	0	0	0	0.008	0.004	0.002	0.006	0.002	0.002	0.008	0.004	0	0	0.008	0.008	0.016	0	0.01	0	0.002	0.036	0	0	0.002	0.018	0	0.008	0.006	0.012	0.006	0.004	0	0.002	0.068	0.008
480	Living/Aggregates/Multiple/Multiple	0.018	0.066	0	0	0.008	0	0	0	0	0	0	0	0	0	0	0	0	0	0.004	0	0	0	0	0.002	0	0	0	0	0.002	0	0.006	0.022	0.022	0	0	0	0	0.002	0	0	0.002	0	0.002	0	0	0	0	0.004
481	Living/Aggregates/Multiple/Multiple	0.02	0.114	0	0	0.002	0.01	0	0	0	0	0	0	0	0	0	0	0	0	0.01	0	0	0	0	0	0.002	0	0	0	0	0	0.006	0.028	0.018	0	0.002	0	0	0	0	0	0	0	0	0	0	0	0	0
482	Living/Aggregates/Multiple/Multiple	0.038	0.024	0	0.002	0.002	0.014	0	0	0	0	0	0.018	0	0	0	0	0	0	0	0	0	0	0.004	0	0	0	0	0	0	0	0	0	0	0.002	0.018	0	0	0	0	0.002	0	0	0	0.006	0	0.008	0	0
483	Living/Aggregates/Multiple/Multiple	0.498	0.028	0	0.032	0.028	0.02	0.004	0	0	0	0.008	0.104	0.01	0	0	0	0	0	0.002	0	0.002	0	0.002	0.008	0	0	0	0	0	0	0	0	0.004	0	0.008	0.014	0	0.01	0.004	0	0	0.016	0	0.01	0.002	0.01	0.012	0
484	Living/Aggregates/Multiple/Multiple	0.036	0.092	0	0.006	0.032	0.002	0.002	0	0	0	0	0.002	0.002	0	0	0	0	0	0.014	0	0	0	0	0.014	0.008	0	0.012	0.002	0	0	0.018	0.078	0.018	0.002	0.016	0.008	0.002	0.002	0	0	0	0	0.002	0	0	0	0	0
485	Living/Aggregates/Multiple/Multiple	0.016	0.042	0	0.008	0.022	0.01	0.002	0	0	0	0.002	0.008	0.008	0	0	0	0	0	0.026	0	0	0.002	0.01	0.004	0.01	0	0.002	0.002	0	0	0.052	0.06	0.028	0.002	0.018	0	0.004	0.008	0	0.002	0	0	0.002	0	0.002	0	0	0
486	Living/Aggregates/Multiple/Multiple	0.022	0.088	0	0.004	0.008	0.01	0	0	0	0	0	0.002	0.002	0	0	0	0	0	0.004	0	0	0	0.012	0.004	0.016	0	0.004	0	0	0	0.048	0.088	0.074	0	0.008	0	0	0	0	0.002	0.004	0	0.004	0	0	0	0	0
487	Living/Aggregates/Multiple/Multiple	0.032	0.064	0	0.004	0.008	0.014	0.002	0	0	0	0	0.004	0.012	0	0	0	0	0	0.008	0	0	0.004	0.018	0.002	0.002	0	0.004	0.002	0.002	0	0.012	0.014	0.016	0	0.006	0	0	0.004	0.002	0.002	0	0.004	0.006	0.002	0	0.002	0.008	0
488	Living/Aggregates/Multiple/Multiple	0.636	0.062	0	0.054	0.01	0.03	0	0	0	0	0.002	0.004	0.002	0	0	0	0	0	0	0	0	0	0	0	0	0	0	0	0	0	0	0	0	0	0	0.002	0	0.002	0	0.002	0	0.004	0	0.008	0	0.004	0.002	0
489	Living/Aggregates/Multiple/Multiple	0.018	0.078	0.002	0.002	0.002	0.006	0	0	0	0.002	0.01	0.006	0.002	0	0	0	0	0	0.002	0.002	0.006	0.012	0.006	0	0	0	0	0	0	0	0	0.002	0.01	0	0.004	0	0	0	0.006	0.008	0.006	0.016	0.004	0	0	0.004	0.004	0.006
490	Living/Aggregates/Multiple/Multiple	0.182	0.038	0	0.02	0.002	0.02	0.006	0	0	0.004	0.008	0.106	0.014	0	0	0.002	0	0	0	0	0.006	0.01	0.018	0	0.002	0	0	0	0	0	0.004	0	0.006	0.006	0.024	0.002	0	0.008	0.058	0.014	0	0.02	0.008	0.034	0.006	0.094	0.014	0.022
491	Living/Aggregates/Multiple/Multiple	0.008	0.29	0	0	0.002	0.004	0	0	0	0	0	0	0.004	0	0	0	0	0	0.002	0	0	0	0.004	0.002	0	0	0.002	0	0	0	0.006	0.012	0.044	0.002	0.004	0	0	0.01	0	0.004	0	0	0.002	0	0	0	0	0
492	Living/Aggregates/Multiple/Multiple	0.142	0.056	0.002	0.022	0.018	0.01	0.006	0	0	0	0.002	0.024	0.024	0	0	0	0	0	0.012	0	0.004	0	0.006	0.05	0	0	0.008	0.002	0	0	0.022	0.01	0.006	0.014	0.014	0.008	0	0.152	0.002	0.004	0	0.01	0	0.002	0	0.002	0.026	0.004
493	Living/Aggregates/Multiple/Multiple	0.55	0.036	0	0.002	0.002	0.002	0	0	0	0	0.002	0.016	0.006	0	0	0	0	0	0	0	0	0	0	0	0	0	0	0	0	0	0.004	0	0	0	0.002	0.002	0	0.004	0	0	0	0.006	0	0.01	0	0.002	0.004	0
494	Living/Aggregates/Multiple/Multiple	0.09	0.054	0.006	0.006	0.01	0.01	0.032	0	0	0	0.004	0.002	0.044	0	0	0.002	0.002	0	0.006	0.012	0.002	0.008	0.012	0.022	0.014	0	0.012	0.012	0.002	0	0.014	0	0.008	0.016	0.004	0	0.002	0.032	0.002	0.004	0.006	0.01	0.012	0.002	0	0	0.01	0.004
495	Living/Aggregates/Multiple/Multiple	0.018	0.088	0	0	0.002	0.002	0.002	0	0	0	0	0.004	0.008	0	0	0	0	0	0.002	0	0	0	0.006	0.004	0	0	0	0	0	0	0.018	0	0.012	0	0	0	0	0.002	0	0	0	0.008	0.004	0	0	0	0	0.002
496	Living/Aggregates/Multiple/Multiple	0.016	0.05	0	0	0.002	0.002	0.004	0	0	0	0	0	0.004	0	0	0.002	0.002	0	0.002	0	0.002	0	0	0.014	0.004	0	0.014	0.01	0.002	0	0.004	0	0.006	0.012	0	0	0	0.01	0.002	0	0	0.004	0.004	0	0	0.002	0.036	0
497	Living/Aggregates/Multiple/Multiple	0.004	0.012	0.034	0	0	0	0.02	0.002	0	0.002	0.002	0.002	0.004	0.034	0	0.002	0.012	0.008	0	0.006	0.002	0.006	0.006	0.014	0.002	0.004	0.008	0.008	0.03	0.012	0.006	0.002	0	0	0	0	0	0	0	0.004	0.042	0.006	0.012	0	0	0	0	0.002
498	Living/Aggregates/Multiple/Multiple	0.004	0.082	0.008	0	0.002	0.002	0.002	0	0	0	0	0.002	0.002	0	0	0.004	0	0.002	0.008	0	0.002	0	0.016	0.024	0.026	0.006	0.014	0.01	0.006	0	0.066	0.022	0.014	0.012	0.008	0.004	0.008	0.004	0	0.008	0.016	0.002	0.008	0	0	0	0.006	0
499	Living/Amoebozoa/Amoebozoa/Amoebozoa	0.002	0.002	0.322	0	0	0	0.008	0	0.004	0	0	0	0	0.022	0.006	0.002	0	0.004	0	0	0	0.002	0	0	0	0.002	0	0.002	0.002	0.072	0	0.002	0	0	0	0	0	0	0	0	0.006	0	0.002	0	0	0	0	0.002
500	Living/Amoebozoa/Amoebozoa/Amoebozoa	0.002	0.002	0.154	0	0	0	0.042	0	0	0	0	0	0.02	0.01	0.012	0.002	0.008	0	0	0.004	0	0.004	0.006	0.014	0.008	0.008	0.004	0.01	0.032	0.032	0.004	0	0	0	0	0	0.002	0.01	0	0	0.012	0.002	0.008	0	0	0	0	0
501	Living/Amoebozoa/Amoebozoa/Amoebozoa	0	0.01	0.336	0	0	0	0.054	0	0	0.006	0.006	0	0	0.016	0	0.004	0.016	0.01	0	0.054	0.008	0.014	0.008	0.002	0.004	0	0	0	0.004	0	0	0	0	0	0	0	0	0	0.002	0	0.02	0.008	0.036	0	0	0.002	0.002	0.002
502	Living/Amoebozoa/Amoebozoa/Amoebozoa	0.004	0.004	0.664	0	0	0	0	0	0	0.014	0.008	0.004	0.002	0.004	0	0	0.002	0.002	0	0.018	0.004	0.02	0.01	0.002	0.002	0	0	0	0	0	0.006	0	0	0	0	0	0	0.002	0.002	0.002	0.004	0.002	0.026	0	0	0	0	0.004
503	Living/Amoebozoa/Amoebozoa/Amoebozoa	0.006	0.006	0.682	0	0	0	0.004	0	0	0.008	0	0	0	0.004	0.004	0	0	0	0	0.004	0.002	0.014	0.006	0.002	0.002	0	0.002	0.004	0.008	0.004	0	0	0	0	0.002	0	0	0	0	0	0.012	0.006	0.01	0	0	0	0	0.002
504	Living/Amoebozoa/Amoebozoa/Amoebozoa	0.006	0	0.54	0	0	0	0.02	0	0	0.002	0.002	0	0.004	0.008	0.002	0	0.004	0	0	0.012	0.002	0.014	0.004	0	0	0	0	0.004	0	0.014	0.004	0	0.002	0	0	0	0	0	0	0.004	0.01	0	0.006	0	0	0	0.004	0.008
505	Living/Amoebozoa/Amoebozoa/Amoebozoa	0.002	0.002	0.356	0	0	0	0.016	0	0	0	0	0	0.01	0	0	0.002	0.004	0	0.004	0.002	0	0.004	0.014	0.002	0	0	0.002	0.002	0.008	0.054	0.012	0	0	0	0	0	0.004	0	0.002	0	0.002	0	0	0.002	0	0	0.002	0.01
506	Living/Amoebozoa/Amoebozoa/Amoebozoa	0.008	0.004	0.418	0	0	0	0.004	0	0	0.004	0	0.002	0.01	0.006	0.002	0.002	0.002	0.002	0	0.002	0	0.002	0.016	0	0	0	0.002	0.006	0.002	0.05	0.018	0	0.002	0	0.002	0	0.002	0.002	0	0	0.006	0	0	0	0	0	0.01	0.008
507	Living/Amoebozoa/Amoebozoa/Amoebozoa	0.006	0.002	0.414	0	0	0	0.01	0	0	0.002	0	0	0.012	0.002	0	0	0	0.002	0.002	0	0.002	0	0.01	0.006	0	0.002	0	0.006	0.012	0.052	0.006	0	0	0	0	0	0.002	0.002	0.004	0	0	0	0	0	0	0	0.006	0.006
508	Living/Amoebozoa/Amoebozoa/Amoebozoa	0.002	0.004	0.32	0	0.004	0	0.018	0	0	0	0	0	0.008	0.004	0.002	0	0.006	0.004	0	0.002	0	0.004	0.008	0.002	0.002	0.004	0.002	0.006	0.018	0.012	0.006	0	0	0	0.004	0	0.012	0	0	0	0.004	0	0	0	0	0	0.004	0
509	Living/Amoebozoa/Amoebozoa/Amoebozoa	0	0.002	0.356	0	0	0	0.004	0	0	0	0	0	0.006	0.01	0	0	0	0	0	0	0	0.002	0.008	0.002	0.004	0	0	0	0.016	0.026	0	0.002	0	0	0	0	0.012	0	0	0.002	0.01	0	0.006	0	0	0	0	0
510	Living/Amoebozoa/Amoebozoa/Amoebozoa	0.002	0.002	0.28	0	0	0	0.006	0.008	0.008	0	0	0	0	0.146	0.024	0.014	0.014	0.002	0	0.004	0	0.002	0.004	0	0	0.004	0	0	0.01	0.01	0	0	0	0	0	0	0.004	0	0	0	0.054	0.004	0.008	0.002	0	0	0	0.004
511	Living/Amoebozoa/Amoebozoa/Amoebozoa	0	0.002	0.276	0	0	0	0.012	0	0.004	0	0	0	0	0.036	0.016	0.002	0.002	0.008	0	0.006	0	0.004	0	0.004	0	0.014	0	0	0.044	0.018	0	0	0	0	0	0	0.004	0	0	0	0.02	0.002	0.02	0	0	0	0	0.002
512	Living/Amoebozoa/Amoebozoa/Amoebozoa	0	0.002	0.126	0	0	0	0.004	0.028	0.072	0	0	0	0	0.072	0.09	0.012	0.002	0.006	0.002	0.002	0	0.002	0	0	0	0.002	0	0	0.002	0.002	0	0	0	0	0	0	0	0	0	0	0.028	0.002	0.01	0	0	0	0	0
513	Living/Amoebozoa/Amoebozoa/Amoebozoa	0	0	0.216	0	0	0	0.004	0.006	0.006	0	0	0	0.006	0.074	0.008	0.006	0.006	0	0.002	0	0	0.002	0.006	0.002	0.002	0.008	0	0.004	0.074	0.034	0.002	0	0	0	0	0	0.008	0	0	0	0.02	0.002	0.004	0	0	0	0	0
514	Living/Amoebozoa/Amoebozoa/Amoebozoa	0	0.004	0.582	0	0	0	0.002	0	0.002	0	0	0	0	0.006	0	0	0	0	0	0.002	0	0	0	0.002	0.002	0	0	0	0.002	0.008	0	0	0.002	0	0	0	0.006	0	0	0.002	0.016	0	0.004	0	0	0	0	0
515	Living/Amoebozoa/Amoebozoa/Amoebozoa	0	0.002	0.52	0	0	0	0.026	0	0	0.014	0.002	0	0	0.014	0.002	0	0.012	0.016	0	0.082	0.01	0.022	0.002	0	0	0.002	0	0.002	0	0.002	0	0	0	0	0	0	0	0	0.002	0.006	0.006	0.004	0.044	0	0	0.002	0	0.002
516	Living/Amoebozoa/Amoebozoa/Amoebozoa	0.002	0	0.284	0	0	0	0.004	0.002	0	0.024	0.004	0.004	0.022	0.016	0	0.002	0.02	0.028	0	0.09	0.014	0.036	0.008	0	0.002	0	0	0	0.004	0.002	0	0	0.006	0.002	0	0	0.002	0	0.002	0.012	0.056	0.024	0.152	0	0	0.008	0	0.002
517	Living/Amoebozoa/Amoebozoa/Amoebozoa	0	0.006	0.606	0	0	0	0.008	0	0	0.026	0.004	0	0.01	0.006	0	0	0	0.004	0	0.048	0.014	0.03	0.004	0	0	0	0	0	0.002	0	0	0	0.002	0	0	0	0	0	0	0	0.012	0.012	0.044	0	0	0	0	0.006
518	Living/Amoebozoa/Amoebozoa/Amoebozoa	0	0	0.572	0	0	0	0.002	0	0.002	0	0	0	0.002	0.024	0	0.008	0.004	0.002	0	0	0	0	0	0	0	0.006	0	0	0.004	0.006	0.002	0	0	0	0	0	0.002	0	0	0	0.02	0.002	0.002	0	0	0	0	0
519	Living/Amoebozoa/Amoebozoa/Amoebozoa	0	0	0.638	0	0	0	0.006	0	0	0	0	0	0.004	0.01	0	0	0.004	0.004	0	0.002	0.002	0	0.004	0	0.002	0	0	0	0.002	0.004	0	0	0	0	0	0	0.006	0	0	0	0.014	0	0.002	0	0	0	0	0.002
520	Living/Amoebozoa/Amoebozoa/Amoebozoa	0.004	0.006	0.718	0	0	0	0.006	0	0	0.018	0	0	0.004	0.006	0	0	0.002	0.002	0	0.03	0.004	0.004	0.006	0	0	0	0	0	0	0	0	0	0.002	0	0	0	0.002	0.002	0	0.002	0.01	0.004	0.018	0	0.002	0.002	0.002	0.002
521	Living/Amoebozoa/Amoebozoa/Amoebozoa	0.012	0.014	0.37	0	0	0.002	0.008	0	0	0.008	0.006	0.012	0.022	0	0	0	0	0	0.002	0.004	0.01	0.032	0.038	0	0.002	0	0	0.002	0	0	0	0	0.002	0	0.006	0	0	0.004	0.004	0.006	0.002	0.01	0.012	0.008	0	0.004	0.006	0.014
522	Living/Amoebozoa/Amoebozoa/Amoebozoa	0	0	0.096	0	0	0	0	0.082	0.174	0	0	0	0	0.092	0.024	0.008	0	0	0	0.002	0	0	0	0	0	0	0	0	0	0	0	0	0	0	0	0	0	0	0	0.002	0.004	0	0.002	0	0	0	0	0
523	Living/Amoebozoa/Amoebozoa/Amoebozoa	0.002	0.008	0.514	0	0	0	0.006	0	0	0.012	0	0	0.002	0.008	0	0	0.006	0.006	0	0.052	0.002	0.004	0	0	0	0	0	0	0.002	0	0.002	0	0.002	0	0	0	0	0	0	0.012	0.024	0.022	0.094	0	0	0	0.002	0.016
524	Living/Amoebozoa/Amoebozoa/Amoebozoa	0.012	0.022	0.192	0.002	0	0.002	0.048	0	0	0.02	0.004	0.006	0.01	0.014	0	0	0.004	0.006	0	0.042	0.008	0.03	0.004	0.002	0.002	0	0	0	0.008	0.004	0.004	0	0.002	0	0.002	0	0	0.002	0.006	0.028	0.03	0.032	0.108	0.008	0	0.002	0.016	0.02
525	Living/Amoebozoa/Amoebozoa/Amoebozoa	0.004	0.022	0.26	0.01	0.002	0.002	0.048	0	0	0.004	0	0.004	0.014	0.034	0	0.002	0.004	0.002	0	0.026	0	0.012	0.01	0.004	0.004	0.004	0	0.002	0.002	0.006	0.004	0	0	0	0.002	0.002	0.004	0	0.008	0.01	0.042	0.01	0.032	0.002	0	0.002	0.014	0.032
526	Living/Amoebozoa/Amoebozoa/Amoebozoa	0.002	0.006	0.586	0.002	0	0	0.014	0	0	0.002	0	0	0.002	0.008	0	0	0.002	0	0.002	0.002	0.004	0	0.01	0.002	0	0	0	0	0.01	0.02	0.004	0	0	0	0	0	0	0	0.002	0	0	0	0	0	0	0	0.01	0.004
527	Living/Amoebozoa/Amoebozoa/Amoebozoa	0	0.008	0.482	0	0	0	0.016	0	0	0.002	0	0.002	0	0.006	0	0	0	0.002	0	0.01	0.004	0.004	0.004	0.004	0	0	0	0.004	0.01	0.014	0.002	0	0	0	0	0	0	0.004	0.002	0	0.01	0.004	0.014	0	0.002	0	0	0.008
528	Living/Amoebozoa/Amoebozoa/Amoebozoa	0	0.002	0.356	0	0	0	0	0.002	0	0	0	0	0.004	0.052	0.006	0.012	0.004	0.004	0	0.002	0	0.002	0.004	0	0.002	0.01	0	0.004	0.024	0.024	0.002	0	0	0	0	0	0.006	0	0	0	0.032	0.004	0.012	0	0	0	0	0.002
529	Living/Amoebozoa/Amoebozoa/Amoebozoa	0.004	0.008	0.542	0	0	0.002	0.016	0	0	0.008	0	0.002	0.024	0.008	0	0.002	0.002	0.002	0	0.022	0.008	0.018	0.01	0	0	0.002	0.002	0	0	0	0.006	0	0	0	0	0	0	0.002	0.004	0.014	0.01	0.014	0.014	0	0	0.004	0.008	0.008
530	Living/Amoebozoa/Amoebozoa/Amoebozoa	0.002	0.016	0.342	0.002	0	0	0.016	0	0	0.01	0	0.008	0.026	0.016	0.002	0	0.006	0	0.002	0.026	0.006	0.018	0.022	0.004	0.004	0	0.002	0	0	0	0.01	0.002	0.002	0.002	0.002	0	0	0.006	0.002	0.016	0.022	0.008	0.036	0	0	0.002	0.006	0.01
531	Living/Amoebozoa/Amoebozoa/Amoebozoa	0	0	0.33	0	0	0	0.004	0.004	0.01	0	0	0	0	0.034	0.006	0.004	0.002	0	0	0	0	0	0	0	0	0.002	0	0	0.002	0.012	0	0	0	0	0	0	0.002	0	0	0	0.002	0	0.002	0	0	0	0	0.002
532	Living/Amoebozoa/Amoebozoa/Amoebozoa	0.006	0.014	0.334	0	0	0.002	0.01	0	0	0.006	0.014	0.004	0.014	0.002	0	0.002	0	0	0.002	0.016	0.012	0.026	0.016	0.006	0	0.002	0	0.002	0	0	0.008	0.002	0.002	0	0.002	0	0	0.004	0.002	0.012	0.006	0.012	0.012	0.002	0	0.002	0.002	0.012
533	Living/Amoebozoa/Amoebozoa/Amoebozoa	0.004	0.018	0.284	0	0.002	0	0.006	0	0	0	0.004	0	0.006	0.014	0.002	0.008	0.002	0.006	0.004	0	0.004	0.004	0.01	0	0	0	0.004	0	0.01	0.012	0.002	0.004	0.002	0	0	0.002	0	0	0	0.004	0.028	0.006	0.026	0.002	0	0.002	0.002	0.008
534	Living/Amoebozoa/Amoebozoa/Amoebozoa	0	0.002	0.338	0	0	0	0.002	0.006	0.012	0	0	0	0	0.052	0.024	0.006	0.006	0.004	0	0.004	0	0	0	0	0	0.002	0	0	0.004	0.006	0	0	0	0	0	0	0	0	0	0	0.028	0.002	0.006	0	0	0	0	0
535	Living/Amoebozoa/Amoebozoa/Amoebozoa	0.004	0.002	0.39	0	0	0	0.002	0	0	0.002	0	0.002	0.002	0.006	0	0	0.004	0	0	0.002	0	0.002	0.018	0.002	0	0	0	0.002	0.002	0.02	0.006	0	0.004	0	0	0.004	0.002	0.002	0	0	0.008	0	0	0	0	0	0.004	0.006
536	Living/Amoebozoa/Amoebozoa/Amoebozoa	0	0	0.402	0	0	0	0.002	0	0	0	0.002	0	0	0.02	0	0	0.002	0.002	0	0	0.002	0.004	0	0.002	0	0.002	0	0	0.002	0.094	0.002	0	0	0	0	0	0.002	0	0	0	0.006	0	0	0	0	0	0	0
537	Living/Amoebozoa/Amoebozoa/Amoebozoa	0	0	0.28	0	0	0	0.01	0.004	0.006	0.002	0	0	0	0.092	0.028	0.008	0.01	0.004	0	0	0.004	0.004	0.002	0	0.002	0.01	0	0	0.01	0.006	0	0	0	0	0	0	0.006	0	0.002	0	0.044	0	0.002	0	0	0	0	0.002
538	Living/Amoebozoa/Amoebozoa/Amoebozoa	0.002	0	0.192	0	0	0	0.006	0.024	0.044	0	0	0	0	0.048	0.05	0.006	0.018	0.004	0	0.004	0.002	0.004	0	0	0	0	0	0	0.008	0.008	0	0	0	0	0	0	0.002	0	0	0	0.028	0	0.022	0.002	0	0	0	0.002
539	Living/Amoebozoa/Amoebozoa/Amoebozoa	0.002	0.002	0.368	0	0	0.002	0.004	0	0	0.006	0.004	0	0.002	0	0	0	0	0.004	0.002	0.01	0	0.008	0.006	0	0	0	0	0	0.006	0.012	0	0	0.002	0	0	0	0	0	0.008	0.006	0.01	0.004	0.03	0	0	0.002	0	0.008
540	Living/Amoebozoa/Amoebozoa/Amoebozoa	0	0.006	0.344	0	0	0	0.002	0	0.002	0	0	0	0.006	0.012	0.006	0.002	0.002	0.004	0	0	0	0	0.002	0.004	0.002	0.004	0	0	0.008	0.016	0.002	0.002	0	0	0	0	0.008	0	0	0	0.004	0.002	0	0	0	0	0	0
541	Living/Amoebozoa/Amoebozoa/Amoebozoa	0.002	0.002	0.272	0	0	0	0.004	0	0.004	0.016	0	0	0.002	0.01	0.018	0.002	0.008	0.036	0	0.16	0.004	0.024	0.002	0	0	0	0	0	0.004	0.006	0	0	0	0	0	0	0.002	0	0	0.002	0.024	0.006	0.058	0	0.002	0	0	0.008
542	Living/Amoebozoa/Amoebozoa/Amoebozoa	0	0	0.492	0	0	0	0	0	0.002	0	0	0	0	0.008	0	0.002	0.002	0.002	0	0.002	0	0	0	0	0.002	0.002	0	0	0.006	0.004	0.002	0.002	0.002	0	0	0	0.002	0	0	0	0.004	0	0	0	0	0	0	0
543	Living/Amoebozoa/Amoebozoa/Amoebozoa	0	0.006	0.484	0	0	0	0.002	0	0	0	0	0.004	0	0.012	0	0.002	0.006	0.004	0	0.002	0	0	0.002	0.004	0.006	0	0	0.006	0.004	0.008	0.01	0	0.004	0	0	0	0.006	0	0	0	0.004	0.002	0.002	0	0	0	0	0
544	Living/Amoebozoa/Amoebozoa/Amoebozoa	0	0.002	0.244	0	0	0	0	0	0.002	0	0	0	0	0.014	0	0	0.002	0.002	0	0	0	0.002	0	0.004	0.002	0	0	0.002	0.006	0.002	0.002	0	0	0	0	0	0.006	0	0	0.002	0.026	0.002	0.006	0	0	0	0	0
545	Living/Amoebozoa/Amoebozoa/Amoebozoa	0.008	0.004	0.134	0	0	0	0.016	0	0	0.006	0	0	0.008	0.008	0.002	0	0.006	0	0	0.006	0	0	0.008	0.002	0.002	0	0	0.004	0.004	0.074	0.02	0	0	0	0	0.002	0.004	0	0.002	0.006	0.004	0	0.006	0	0.002	0	0.01	0.002
546	Living/Amoebozoa/Amoebozoa/Amoebozoa	0	0	0.182	0	0	0	0.012	0.002	0.006	0	0	0	0.002	0.02	0.01	0.002	0.002	0.006	0	0.002	0	0.004	0.004	0.012	0	0.014	0	0.002	0.076	0.024	0	0.002	0	0	0	0.002	0.01	0	0	0	0.002	0	0.002	0	0	0	0	0
547	Living/Amoebozoa/Amoebozoa/Amoebozoa	0.006	0.018	0.098	0	0.004	0	0.028	0	0	0	0	0.002	0.012	0.01	0.004	0.02	0.006	0.002	0.004	0.002	0.002	0.008	0.038	0.022	0.028	0	0.004	0.014	0.036	0.002	0.032	0.006	0	0.01	0.006	0.002	0.03	0.004	0	0	0.014	0.002	0.004	0	0	0	0	0.004
548	Living/Amoebozoa/Amoebozoa/Amoebozoa	0	0.002	0.372	0	0	0	0.002	0.002	0	0	0	0	0.006	0.01	0.002	0.004	0.004	0.004	0.004	0	0	0	0.016	0	0.004	0.002	0.002	0.006	0.008	0.024	0.004	0.006	0.006	0	0.002	0	0.008	0	0.002	0	0.02	0.006	0.01	0	0	0	0	0.004
549	Living/Amoebozoa/Amoebozoa/Amoebozoa	0	0	0.45	0	0	0	0.002	0	0.004	0	0	0	0	0.04	0.006	0.004	0.002	0.002	0	0	0	0	0.002	0	0	0.002	0	0	0.004	0.01	0	0	0	0	0	0	0.004	0	0	0	0.008	0.002	0	0	0	0	0	0
550	Living/Amoebozoa/Amoebozoa/Amoebozoa	0	0	0.028	0	0	0	0	0	0.012	0	0	0	0	0.012	0.006	0	0	0	0	0	0	0.002	0	0	0	0	0	0	0	0.028	0	0	0	0	0	0	0	0	0	0	0	0	0.002	0	0	0	0	0.002
551	Living/Amoebozoa/Amoebozoa/Amoebozoa	0.002	0	0.508	0	0	0	0	0.002	0.008	0	0	0	0	0.048	0.004	0	0	0	0	0	0	0	0	0	0	0	0	0	0.002	0.004	0	0	0	0	0	0	0.004	0	0	0	0.008	0	0	0	0	0	0	0
552	Living/Amoebozoa/Amoebozoa/Amoebozoa	0.006	0.002	0.338	0	0	0	0.008	0	0	0	0	0	0.002	0.004	0.004	0	0.002	0	0	0.008	0.002	0	0.012	0.004	0.006	0	0	0	0.01	0.014	0.004	0	0	0.002	0	0.002	0.002	0	0.006	0	0.012	0	0.006	0	0	0	0.004	0.014
553	Living/Amoebozoa/Amoebozoa/Amoebozoa	0.006	0.008	0.216	0.002	0.002	0.002	0.02	0	0	0.004	0	0	0.008	0.01	0	0	0.002	0	0	0.008	0.002	0.006	0.016	0.012	0.006	0	0	0	0.004	0.012	0.02	0	0	0.008	0.002	0	0.002	0.004	0.004	0.002	0.014	0.008	0.008	0	0	0.004	0.01	0.022
554	Living/Amoebozoa/Amoebozoa/Amoebozoa	0	0.002	0.416	0	0.002	0	0.024	0	0	0	0	0	0.004	0.006	0.002	0.004	0	0.002	0.002	0.002	0	0	0.004	0.008	0	0.002	0	0.002	0.028	0.042	0	0	0	0	0	0.002	0.002	0	0	0	0.004	0.002	0	0	0	0	0.008	0
555	Living/Amoebozoa/Amoebozoa/Amoebozoa	0.002	0	0.53	0.002	0	0	0.014	0	0	0.014	0	0	0.004	0.01	0	0.004	0.002	0.014	0	0.078	0.002	0.014	0	0	0	0	0	0	0.002	0.004	0	0	0	0	0	0	0	0	0	0.002	0.016	0.004	0.076	0	0	0	0	0
556	Living/Amoebozoa/Amoebozoa/Amoebozoa	0	0.004	0.718	0	0	0	0.01	0	0	0.002	0	0	0	0.012	0	0	0	0.006	0	0.014	0.002	0.006	0.002	0	0.002	0	0	0	0	0.004	0.002	0	0	0	0	0	0.002	0	0	0	0.008	0	0.008	0	0	0.002	0	0.002
557	Living/Amoebozoa/Amoebozoa/Amoebozoa	0.002	0.002	0.41	0	0	0	0.022	0	0	0.01	0.002	0	0.006	0.042	0.012	0.004	0.018	0.026	0	0.108	0.006	0.022	0.006	0	0	0	0	0.002	0.004	0.002	0.002	0	0	0	0	0	0.002	0	0	0	0.03	0.002	0.094	0	0	0	0	0.002
558	Living/Amoebozoa/Amoebozoa/Amoebozoa	0	0	0.166	0	0	0	0.002	0.004	0.014	0	0	0	0	0.024	0.004	0.004	0.004	0.004	0	0	0	0	0.002	0.002	0.004	0.014	0	0	0.004	0	0	0	0	0	0	0	0.002	0	0	0	0.026	0	0.002	0	0	0	0	0.002
559	Living/Amoebozoa/Amoebozoa/Amoebozoa	0.002	0.004	0.776	0	0	0	0.012	0	0	0.004	0.002	0	0.002	0.006	0	0	0	0.004	0	0.01	0.002	0.006	0.004	0	0	0.002	0	0	0.002	0.008	0.002	0	0	0.002	0	0	0.002	0	0	0	0.01	0.002	0.002	0	0	0	0.006	0
560	Living/Amoebozoa/Amoebozoa/Amoebozoa	0	0	0.322	0	0	0	0	0.016	0.04	0.002	0	0	0	0.07	0.014	0.006	0.002	0	0	0.002	0	0	0	0	0	0	0	0	0.002	0.002	0	0	0	0	0	0	0	0	0	0	0	0	0	0	0	0	0	0
561	Living/Amoebozoa/Amoebozoa/Amoebozoa	0.002	0.004	0.474	0	0	0	0.008	0.002	0	0	0	0	0	0.008	0.002	0	0.004	0.008	0	0.004	0	0	0.008	0.002	0	0.002	0.002	0	0.012	0.022	0.004	0	0	0.004	0	0	0.002	0	0.002	0	0.008	0.002	0.01	0	0.002	0.002	0	0.004
562	Living/Amoebozoa/Amoebozoa/Amoebozoa	0.004	0	0.296	0	0	0	0.006	0.002	0.002	0	0	0	0	0.012	0.002	0	0	0.004	0	0.002	0.002	0	0.01	0	0	0.002	0	0	0.002	0.06	0.004	0	0	0.002	0	0	0.002	0	0	0	0.006	0	0	0	0	0	0.002	0.012
563	Living/Amoebozoa/Amoebozoa/Amoebozoa	0	0.002	0.44	0.006	0	0	0.014	0	0	0	0	0.006	0.012	0.012	0.002	0.002	0.006	0	0.004	0.002	0	0.008	0.018	0.012	0.004	0	0	0.004	0.012	0.008	0.016	0	0.002	0	0.002	0	0.002	0.004	0.002	0	0.016	0	0.006	0.002	0	0	0	0.008
564	Living/Amoebozoa/Amoebozoa/Amoebozoa	0	0.002	0.154	0	0	0	0.012	0.022	0.032	0	0.002	0	0	0.052	0.158	0.008	0.008	0.012	0	0.026	0	0.012	0	0	0	0.002	0	0	0.022	0.008	0	0	0	0	0	0	0	0	0.004	0	0.02	0	0.036	0	0	0	0	0.004
565	Living/Amoebozoa/Amoebozoa/Amoebozoa	0.008	0.002	0.602	0	0	0	0.012	0	0	0.022	0.002	0	0.004	0.004	0.002	0.002	0.006	0.008	0	0.054	0.006	0.02	0.004	0	0	0.004	0	0	0	0	0	0	0	0	0	0	0	0	0.002	0.004	0.004	0.002	0.01	0	0	0	0.006	0
566	Living/Amoebozoa/Amoebozoa/Amoebozoa	0	0	0.508	0	0	0	0.002	0.006	0.012	0	0	0	0	0.014	0.01	0.004	0	0.002	0	0	0	0.004	0	0	0	0.004	0	0	0.008	0.006	0	0	0	0	0	0	0.004	0	0	0	0.004	0	0	0	0	0	0	0
567	Living/Amoebozoa/Amoebozoa/Amoebozoa	0	0	0.284	0	0	0	0	0.016	0.058	0	0	0	0	0.044	0.012	0.012	0.002	0	0	0	0	0	0	0	0	0	0	0	0.006	0.004	0	0	0	0	0	0	0.002	0	0	0	0.01	0.002	0	0	0	0	0	0
568	Living/Amoebozoa/Amoebozoa/Amoebozoa	0	0	0.44	0	0	0	0.006	0	0	0	0	0	0.004	0.016	0	0.002	0.002	0.006	0.004	0	0.004	0.002	0	0.002	0	0.004	0	0	0.004	0.066	0.004	0	0	0	0	0	0.004	0	0	0	0.002	0.002	0.002	0	0	0	0.004	0
569	Living/Amoebozoa/Amoebozoa/Amoebozoa	0	0	0.352	0	0	0	0.012	0.008	0.01	0	0.002	0	0.002	0.106	0.028	0.01	0.006	0.004	0	0.006	0.002	0.004	0	0	0	0.002	0	0	0.002	0.012	0	0	0	0	0	0	0.002	0	0	0	0.02	0	0	0	0	0	0	0
570	Living/Amoebozoa/Amoebozoa/Amoebozoa	0	0.004	0.218	0	0	0	0	0	0.002	0.002	0	0	0	0.01	0.006	0.002	0	0.002	0	0.002	0	0.002	0	0.002	0.002	0.004	0	0	0.008	0.028	0	0	0.002	0	0	0	0	0.002	0.002	0	0.004	0	0.008	0	0	0	0	0
571	Living/Amoebozoa/Amoebozoa/Amoebozoa	0.004	0.006	0.358	0	0	0	0.02	0	0	0	0.002	0	0	0.036	0.008	0	0.01	0.006	0.002	0.02	0.004	0.006	0.002	0.01	0	0.004	0	0.002	0.018	0.006	0.002	0	0.002	0	0	0	0	0.002	0	0.004	0.008	0.008	0.042	0.002	0	0	0.004	0.01
572	Living/Amoebozoa/Amoebozoa/Amoebozoa	0	0.002	0.518	0	0	0	0.004	0	0	0.026	0.008	0	0.002	0.01	0	0	0.004	0.004	0	0.032	0.006	0.018	0.006	0.002	0	0	0	0	0	0.012	0	0.002	0.002	0	0	0	0	0.002	0.006	0.004	0.018	0.008	0.018	0	0	0	0.002	0.008
573	Living/Amoebozoa/Amoebozoa/Amoebozoa	0.002	0	0.608	0	0	0	0.008	0	0.002	0	0	0.002	0.002	0.014	0	0.002	0.002	0.004	0	0.018	0	0.002	0.006	0.002	0.002	0	0	0	0.006	0.016	0.006	0	0	0	0	0	0	0	0	0	0.02	0.002	0.018	0	0	0	0	0.002
574	Living/Amoebozoa/Amoebozoa/Amoebozoa	0	0.002	0.452	0	0	0	0	0	0	0.002	0	0	0	0.018	0.002	0	0.004	0	0	0.002	0	0.004	0	0	0.002	0.006	0	0	0.002	0.012	0.002	0	0	0	0	0	0.002	0	0	0	0.002	0.002	0	0	0	0	0	0
575	Living/Amoebozoa/Amoebozoa/Amoebozoa	0.012	0.03	0.386	0	0	0	0	0	0	0.014	0	0	0.006	0.004	0	0	0.002	0	0.002	0.018	0	0.002	0.008	0	0	0.002	0	0	0	0.002	0.004	0	0.002	0	0	0	0.002	0.002	0.004	0.022	0.026	0.006	0.098	0.006	0	0.004	0.01	0.042
576	Living/Amoebozoa/Amoebozoa/Amoebozoa	0	0.004	0.384	0	0	0	0	0	0	0	0	0	0	0.002	0.002	0	0	0	0	0	0	0	0.01	0	0.006	0	0	0	0.012	0.01	0.008	0	0.006	0	0	0	0.004	0	0	0	0.006	0.002	0	0	0	0	0	0
577	Living/Amoebozoa/Amoebozoa/Amoebozoa	0	0.002	0.242	0	0	0	0.006	0	0	0	0	0	0.008	0.01	0.002	0.002	0.002	0	0	0.002	0.002	0.004	0.006	0.002	0.008	0.008	0	0	0.018	0.026	0.006	0.002	0.002	0	0	0.002	0.012	0	0	0	0.01	0.002	0.002	0	0	0	0	0.006
578	Living/Amoebozoa/Amoebozoa/Amoebozoa	0.034	0.02	0.128	0.002	0	0	0.02	0	0	0.028	0.008	0.014	0.062	0.006	0	0.006	0	0.004	0.002	0.032	0.01	0.028	0.004	0	0	0	0.002	0.002	0	0.004	0.008	0	0.002	0.002	0.002	0.002	0	0	0.004	0.028	0.004	0.022	0.044	0.01	0	0.004	0.038	0.038
579	Living/Amoebozoa/Amoebozoa/Amoebozoa	0	0	0.238	0	0	0	0.002	0.028	0.056	0	0	0	0	0.09	0.028	0.01	0	0	0	0	0	0	0	0	0	0.002	0	0	0.012	0.008	0	0	0	0	0	0	0	0	0	0	0.012	0	0.008	0	0	0	0	0
580	Living/Amoebozoa/Amoebozoa/Amoebozoa	0	0.002	0.09	0	0	0	0.004	0.02	0.018	0	0	0	0	0.044	0.02	0.026	0.014	0.006	0.002	0	0	0.002	0.002	0.002	0.002	0.018	0	0.002	0.056	0.018	0	0	0	0	0	0	0.012	0	0	0	0.024	0	0.002	0	0	0	0	0
581	Living/Amoebozoa/Amoebozoa/Amoebozoa	0	0	0.266	0	0	0	0	0.002	0	0	0.004	0	0.002	0.008	0	0	0	0	0	0	0	0	0.002	0	0.012	0.004	0	0	0.006	0.004	0.002	0.006	0.002	0	0	0	0.002	0	0	0	0	0	0	0	0	0	0	0
582	Living/Amoebozoa/Amoebozoa/Amoebozoa	0.006	0.008	0.59	0.002	0	0	0.01	0	0.002	0.002	0	0.004	0	0.01	0	0	0.004	0.004	0	0.022	0.004	0.012	0.008	0	0.002	0	0	0	0	0.006	0.004	0	0.002	0.004	0.002	0	0	0	0.008	0.004	0.028	0.006	0.042	0.002	0	0.002	0.002	0.004
583	Living/Amoebozoa/Amoebozoa/Amoebozoa	0	0.004	0.606	0.002	0	0	0.008	0	0.002	0.002	0	0	0	0.024	0.002	0	0.004	0.004	0	0.004	0	0.002	0.004	0	0	0.008	0	0.004	0.01	0.008	0.002	0.002	0	0	0	0	0.004	0	0	0	0.002	0	0.004	0	0	0	0	0
584	Living/Amoebozoa/Amoebozoa/Amoebozoa	0.004	0.008	0.322	0	0	0	0.008	0	0	0	0	0.002	0	0.004	0	0	0.004	0	0	0.008	0.002	0.008	0.004	0	0.002	0	0	0.002	0.006	0.028	0.01	0	0	0.002	0	0	0	0	0.004	0	0.022	0.004	0.012	0	0	0.002	0	0.004
585	Living/Amoebozoa/Amoebozoa/Amoebozoa	0	0.002	0.024	0	0	0	0	0.012	0.084	0	0	0	0	0.064	0.044	0.016	0	0	0	0.002	0	0	0	0	0	0	0	0	0.002	0	0	0	0	0	0	0	0	0	0	0	0.122	0	0.004	0	0	0	0	0
586	Living/Amoebozoa/Amoebozoa/Amoebozoa	0.002	0.006	0.172	0.002	0	0.004	0.054	0	0	0	0	0.002	0.018	0.018	0	0.002	0.012	0.002	0	0.004	0.002	0.002	0.036	0.014	0.002	0	0.006	0.008	0.048	0.028	0.008	0.002	0.002	0.004	0.004	0	0.004	0	0.002	0	0.014	0	0.004	0.004	0	0	0.022	0
587	Living/Amoebozoa/Amoebozoa/Amoebozoa	0	0	0.334	0	0	0	0.008	0	0.006	0	0	0	0	0.042	0.008	0.002	0	0.002	0	0.002	0	0	0	0	0	0.002	0	0.002	0.004	0.068	0	0	0	0	0	0	0.002	0	0	0	0.014	0	0	0	0	0	0	0.002
588	Living/Amoebozoa/Amoebozoa/Amoebozoa	0.01	0.016	0.084	0.002	0.004	0.006	0.032	0.002	0	0	0	0.006	0.024	0.014	0	0	0.016	0.006	0.004	0.002	0.006	0.016	0.044	0.006	0.014	0.008	0.002	0.006	0.024	0.008	0.032	0.002	0.002	0.006	0.002	0.002	0.034	0	0.006	0.004	0.012	0.002	0.012	0	0	0	0.012	0.002
589	Living/Amoebozoa/Amoebozoa/Amoebozoa	0.004	0.014	0.446	0.002	0	0	0.014	0	0	0	0	0	0.004	0.004	0	0.002	0	0	0	0	0	0.002	0.008	0.01	0.004	0	0.002	0.004	0.016	0.006	0.022	0	0	0.002	0	0.006	0.002	0.004	0	0.002	0.002	0	0	0	0	0	0.008	0.01
590	Living/Amoebozoa/Amoebozoa/Amoebozoa	0.002	0.002	0.112	0	0	0	0.006	0	0	0.002	0	0.006	0	0.008	0.002	0	0.002	0	0	0.002	0	0.008	0.016	0.002	0	0	0	0.006	0.006	0.018	0.008	0	0.006	0	0.002	0.002	0	0.002	0	0	0.004	0	0	0	0	0	0.002	0.002
591	Living/Amoebozoa/Amoebozoa/Amoebozoa	0	0.008	0.668	0.002	0	0.002	0.006	0	0	0	0	0	0.004	0.008	0	0	0.002	0.002	0	0.006	0	0.004	0.016	0	0.006	0	0	0	0.008	0.008	0.002	0	0	0	0	0.002	0	0	0.002	0	0.024	0	0.004	0	0	0.002	0	0.01
592	Living/Amoebozoa/Amoebozoa/Amoebozoa	0	0	0.304	0	0	0	0	0.004	0.016	0.002	0	0	0	0.034	0.008	0	0.002	0	0	0	0	0	0	0	0	0	0	0	0.002	0.006	0.002	0	0	0	0	0	0	0	0	0	0	0	0	0	0	0	0	0.002
593	Living/Amoebozoa/Amoebozoa/Amoebozoa	0	0	0.5	0	0	0	0	0	0.004	0	0	0	0	0.016	0	0	0	0	0	0	0	0	0	0.002	0.002	0.004	0	0	0.006	0.004	0.004	0	0	0	0	0	0.006	0	0	0	0.004	0	0.002	0	0	0	0	0
594	Living/Amoebozoa/Amoebozoa/Amoebozoa	0.004	0.004	0.63	0	0	0.002	0.006	0	0	0.006	0	0.004	0.01	0.006	0	0	0.002	0.002	0	0.02	0.004	0.014	0.008	0.002	0.002	0	0	0	0	0.004	0.004	0	0	0.004	0.002	0.002	0	0	0.004	0.012	0.01	0.004	0.016	0.002	0	0.002	0	0.01
595	Living/Amoebozoa/Amoebozoa/Amoebozoa	0.016	0.022	0.226	0.004	0	0	0.008	0	0	0.004	0.004	0.002	0.012	0.008	0	0	0	0	0	0.008	0.002	0.002	0.008	0.004	0	0	0	0.002	0.002	0.002	0.006	0	0.002	0	0	0	0	0.006	0.004	0.004	0.014	0.012	0.01	0.006	0	0.002	0.014	0.014
596	Living/Bacillariophyta/Bacillariophyceae/Fragillariopsis_1	0.098	0.01	0.006	0.018	0.08	0.02	0.022	0	0	0	0.002	0.014	0.076	0	0	0	0.006	0	0.016	0	0.002	0.002	0.002	0.006	0.002	0	0.008	0.004	0.002	0	0.006	0.002	0.006	0.002	0.008	0.028	0.002	0.006	0	0	0	0.004	0.002	0.002	0	0	0.018	0.004
597	Living/Bacillariophyta/Bacillariophyceae/Fragillariopsis_1	0.218	0.022	0	0.176	0.128	0.144	0.004	0	0	0	0.006	0.038	0.002	0	0	0	0	0	0	0	0	0	0	0.004	0	0	0	0	0	0	0	0.002	0.002	0	0.014	0.01	0	0.008	0	0.002	0	0.002	0	0	0	0	0	0
598	Living/Bacillariophyta/Bacillariophyceae/Fragillariopsis_1	0.106	0.004	0	0.164	0.016	0.046	0	0	0	0	0.008	0.042	0.024	0	0	0	0	0	0	0	0.002	0	0	0	0	0	0	0	0	0	0.004	0.002	0	0	0.034	0.006	0	0.014	0.004	0	0	0	0	0.002	0	0.01	0.008	0.002
599	Living/Bacillariophyta/Bacillariophyceae/Fragillariopsis_1	0.082	0.05	0	0.144	0.016	0.08	0.004	0	0	0	0.004	0.056	0.008	0	0	0	0	0	0	0	0	0	0.002	0.002	0	0	0.002	0.002	0	0	0.012	0.006	0.004	0	0.046	0.016	0	0.022	0	0	0	0	0	0.002	0.004	0.004	0.002	0.004
600	Living/Bacillariophyta/Bacillariophyceae/Fragillariopsis_1	0.258	0.016	0	0.106	0.026	0.134	0.01	0	0	0	0.036	0.09	0.018	0	0	0	0	0	0	0	0.006	0	0	0.002	0	0	0	0	0	0	0	0	0.01	0.002	0.034	0.014	0	0.008	0.002	0	0	0.008	0	0.004	0	0.014	0.012	0
601	Living/Bacillariophyta/Bacillariophyceae/Fragillariopsis_1	0.39	0.004	0	0.202	0	0.002	0	0	0	0	0	0.012	0	0	0	0	0	0	0	0	0	0	0	0	0	0	0	0	0	0	0	0	0	0	0.014	0.004	0	0.004	0.002	0	0	0.008	0	0.012	0.004	0.006	0	0.008
602	Living/Bacillariophyta/Bacillariophyceae/Fragillariopsis_1	0.002	0.012	0.04	0	0	0.008	0.142	0	0	0	0.002	0.012	0.088	0.042	0.008	0.004	0.026	0	0	0.016	0.004	0.022	0.028	0.01	0.002	0.002	0	0.004	0.028	0.012	0.002	0.002	0	0.008	0.006	0	0.002	0.006	0	0.002	0.022	0.006	0.006	0	0	0.004	0.096	0.002
603	Living/Bacillariophyta/Bacillariophyceae/Fragillariopsis_1	0.06	0.02	0	0.158	0.024	0.098	0.002	0	0	0	0.002	0.04	0.018	0	0	0.002	0	0.002	0.01	0	0	0	0.012	0.008	0	0	0.004	0	0.004	0	0.062	0.012	0.022	0.008	0.152	0.004	0	0.02	0	0	0	0.002	0	0	0	0	0.002	0
604	Living/Bacillariophyta/Bacillariophyceae/Fragillariopsis_1	0.372	0.008	0	0.23	0.048	0.04	0.006	0	0	0	0	0.03	0.004	0	0	0	0	0	0.002	0	0.002	0.002	0	0	0	0	0	0	0	0	0	0	0.006	0	0.024	0.032	0	0.004	0	0	0	0.01	0	0	0	0.004	0.002	0
605	Living/Bacillariophyta/Bacillariophyceae/Fragillariopsis_1	0.268	0.012	0	0.258	0.036	0.09	0.002	0	0	0	0	0.032	0.006	0	0	0	0	0	0.002	0	0	0	0	0	0	0	0.002	0	0	0	0	0	0.002	0.002	0.008	0.016	0	0.014	0	0.002	0	0.004	0	0.006	0.002	0.002	0.002	0
606	Living/Bacillariophyta/Bacillariophyceae/Fragillariopsis_1	0.49	0.004	0	0.14	0.002	0.006	0	0	0	0	0	0.006	0.002	0	0	0	0	0	0	0	0	0	0	0	0	0	0	0	0	0	0	0	0	0	0.01	0.004	0	0	0	0	0	0.004	0	0.004	0.002	0.006	0.002	0
607	Living/Bacillariophyta/Bacillariophyceae/Fragillariopsis_1	0	0.002	0	0.006	0.71	0.004	0	0	0	0	0	0.002	0	0	0	0	0	0	0.074	0	0	0	0	0.004	0.008	0	0	0	0	0	0.002	0.008	0.006	0	0	0.052	0.002	0	0	0	0.002	0	0	0	0	0	0	0
608	Living/Bacillariophyta/Bacillariophyceae/Fragillariopsis_1	0.234	0.048	0	0.078	0.028	0.062	0.004	0	0	0	0.012	0.132	0.02	0	0	0	0	0	0.006	0	0.002	0	0	0.014	0	0	0	0	0	0	0.008	0.006	0.012	0.004	0.034	0.002	0	0.032	0	0	0	0.01	0.002	0.008	0.008	0	0.014	0.004
609	Living/Bacillariophyta/Bacillariophyceae/Fragillariopsis_1	0.07	0.034	0	0.172	0.036	0.092	0	0	0	0	0.006	0.02	0.008	0	0	0	0	0	0.002	0	0	0.002	0.004	0.004	0	0	0	0	0	0	0.02	0.022	0.006	0.002	0.054	0.004	0	0.022	0	0.002	0	0.002	0	0.002	0	0	0.006	0
610	Living/Bacillariophyta/Bacillariophyceae/Fragillariopsis_1	0.29	0.038	0	0.13	0.078	0.118	0	0	0	0	0	0.014	0.006	0	0	0	0	0	0	0	0	0	0.002	0	0	0	0	0	0	0	0	0.002	0.004	0.002	0.036	0.04	0	0.004	0.002	0.002	0	0.004	0	0.004	0	0	0.002	0.002
611	Living/Bacillariophyta/Bacillariophyceae/Fragillariopsis_1	0.024	0.024	0	0.082	0.424	0.036	0.016	0	0	0	0.002	0.004	0.008	0	0	0	0.002	0	0.03	0	0	0.002	0.012	0.02	0.008	0	0.02	0.008	0	0	0.014	0.022	0.006	0.004	0.01	0.008	0	0	0	0	0.004	0	0.008	0	0	0	0.002	0
612	Living/Bacillariophyta/Bacillariophyceae/Fragillariopsis_1	0.038	0.004	0	0.18	0.528	0.014	0	0	0	0	0	0	0.002	0.002	0	0	0	0	0.032	0	0	0	0.002	0.014	0.002	0	0.004	0	0.002	0	0.008	0	0.004	0.02	0.022	0.016	0	0	0	0	0	0	0.004	0	0	0	0.002	0
613	Living/Bacillariophyta/Bacillariophyceae/Fragillariopsis_1	0.13	0.038	0	0.1	0.148	0.088	0.002	0	0	0	0.002	0.024	0.002	0	0	0	0	0	0	0	0	0	0	0.006	0	0	0	0	0	0	0.006	0.004	0.004	0.002	0.02	0.026	0	0.008	0.002	0	0	0.002	0	0	0	0	0	0.002
614	Living/Bacillariophyta/Bacillariophyceae/Fragillariopsis_1	0.212	0.014	0	0.086	0.01	0.05	0.008	0	0	0	0.004	0.034	0.002	0	0	0	0	0	0	0	0.004	0	0	0	0	0	0	0	0	0	0.002	0	0.004	0.002	0.018	0.016	0	0.006	0.006	0	0	0.018	0	0.032	0.002	0.044	0.004	0.004
615	Living/Bacillariophyta/Bacillariophyceae/Fragillariopsis_1	0.22	0.014	0	0.112	0.016	0.048	0.004	0	0	0	0.004	0.036	0.01	0	0	0	0	0	0	0	0.004	0	0	0	0	0	0	0	0	0	0.002	0	0	0	0.042	0.008	0	0.004	0	0	0	0.008	0	0.014	0	0.01	0.012	0.002
616	Living/Bacillariophyta/Bacillariophyceae/Fragillariopsis_1	0.442	0.018	0	0.082	0.016	0.008	0.002	0	0	0	0	0.046	0.012	0	0	0	0	0	0	0	0	0	0	0	0	0	0.002	0	0	0	0.002	0	0	0	0.024	0.004	0	0.004	0	0	0	0.01	0	0.006	0	0.008	0.006	0
617	Living/Bacillariophyta/Bacillariophyceae/Fragillariopsis_1	0.048	0.022	0	0.106	0.328	0.08	0.002	0	0	0	0.006	0.022	0.024	0	0	0	0	0	0.008	0.002	0.004	0	0.004	0.018	0.002	0	0.002	0	0	0	0.008	0.026	0.024	0.006	0.016	0.026	0	0.004	0	0	0.002	0.002	0.004	0	0	0	0.002	0
618	Living/Bacillariophyta/Bacillariophyceae/Fragillariopsis_1	0.026	0.012	0	0.172	0.568	0.014	0	0	0	0	0	0.004	0	0	0	0	0	0	0.03	0	0	0.002	0	0.012	0	0	0	0.002	0	0	0.004	0.004	0.01	0.006	0.01	0.014	0	0	0	0	0.002	0	0.004	0	0	0	0.004	0
619	Living/Bacillariophyta/Bacillariophyceae/Fragillariopsis_1	0.136	0.044	0	0.1	0.04	0.128	0	0	0	0	0	0.048	0.01	0	0	0	0	0	0	0	0.004	0	0	0.012	0	0	0	0	0	0	0.002	0.004	0.006	0	0.02	0.014	0	0.018	0	0.002	0	0	0	0	0	0	0	0
620	Living/Bacillariophyta/Bacillariophyceae/Fragillariopsis_1	0.182	0.032	0	0.068	0.002	0.032	0.01	0	0	0	0.01	0.134	0.014	0	0	0	0	0	0	0	0	0	0	0	0	0	0	0	0	0	0.006	0	0	0	0.014	0.004	0	0.008	0	0	0	0.01	0	0.006	0.002	0.014	0	0
621	Living/Bacillariophyta/Bacillariophyceae/Fragillariopsis_1	0.27	0.016	0	0.242	0.002	0.012	0.004	0	0	0	0.002	0.03	0.002	0	0	0	0	0	0	0	0	0	0	0	0	0	0	0	0	0	0.002	0	0	0	0.028	0	0	0	0.006	0	0	0.004	0	0.012	0	0.012	0	0.008
622	Living/Bacillariophyta/Bacillariophyceae/Fragillariopsis_1	0.04	0.038	0	0.03	0.01	0.096	0.006	0	0	0.002	0.01	0.09	0.036	0	0	0	0	0	0.012	0	0.002	0.016	0.054	0.004	0.008	0	0	0	0.002	0	0.012	0.012	0.048	0.004	0.018	0	0	0.008	0	0.01	0.002	0.004	0.01	0.004	0	0.002	0.004	0.004
623	Living/Bacillariophyta/Bacillariophyceae/Fragillariopsis_1	0.104	0.038	0	0.076	0.272	0.06	0.002	0	0.002	0	0.002	0.014	0.004	0	0	0	0	0	0.032	0	0	0	0	0.01	0	0	0.002	0	0	0	0.008	0.004	0.002	0.008	0.016	0.03	0	0.002	0	0	0	0	0.004	0.002	0	0	0	0.002
624	Living/Bacillariophyta/Bacillariophyceae/Fragillariopsis_1	0.226	0.022	0	0.294	0.026	0.04	0.002	0	0	0	0	0.038	0.004	0	0	0	0	0	0	0	0	0	0	0	0	0	0.002	0	0	0	0.002	0	0.002	0.002	0.034	0.026	0	0.004	0.002	0	0	0.008	0	0.01	0	0.004	0.018	0.004
625	Living/Bacillariophyta/Bacillariophyceae/Fragillariopsis_1	0.078	0.026	0	0.092	0.056	0.124	0	0	0	0	0	0.014	0.008	0	0	0	0	0	0	0	0.002	0.002	0.002	0.026	0	0	0.002	0.002	0.002	0	0.012	0.002	0.016	0.022	0.08	0.028	0	0.002	0	0.002	0	0	0.002	0.002	0.002	0.002	0.01	0.002
626	Living/Bacillariophyta/Bacillariophyceae/Fragillariopsis_1	0.008	0.012	0	0.068	0.602	0.022	0.002	0	0	0	0.002	0.002	0	0	0	0	0	0	0.02	0	0	0.002	0.002	0.016	0.002	0	0.008	0	0	0	0.008	0.018	0.012	0.006	0.01	0.02	0	0	0	0	0	0	0.002	0	0	0	0.002	0.002
627	Living/Bacillariophyta/Bacillariophyceae/Fragillariopsis_1	0.07	0.052	0	0.094	0.02	0.048	0.002	0	0	0	0	0.022	0.006	0	0	0	0	0	0.006	0	0	0.002	0.002	0.012	0.006	0	0	0.002	0	0	0.028	0.108	0.012	0.008	0.058	0.006	0	0.004	0.002	0	0	0	0.002	0	0	0	0.002	0
628	Living/Bacillariophyta/Bacillariophyceae/Fragillariopsis_1	0.342	0.022	0.002	0.14	0.006	0.036	0	0	0	0	0.01	0.014	0.004	0	0	0	0	0	0.002	0	0	0	0	0	0	0	0	0	0	0	0.006	0	0.002	0.002	0.018	0.008	0	0.006	0.01	0	0	0.004	0	0.028	0.002	0.016	0.016	0.006
629	Living/Bacillariophyta/Bacillariophyceae/Fragillariopsis_1	0.254	0.04	0	0.07	0.058	0.092	0.004	0	0	0	0.006	0.016	0.006	0	0	0	0	0	0.006	0	0.002	0.006	0.006	0.006	0	0	0.002	0.004	0.002	0	0.01	0.002	0.012	0.032	0.042	0.012	0	0.018	0.002	0.006	0.002	0.012	0	0.004	0	0.006	0.008	0.002
630	Living/Bacillariophyta/Bacillariophyceae/Fragillariopsis_1	0.252	0.05	0	0.066	0.16	0.092	0	0	0	0	0.008	0.062	0.006	0	0	0	0	0	0.004	0	0.002	0.002	0.002	0.008	0	0	0.004	0	0	0	0	0	0.004	0.004	0.01	0.022	0	0.026	0	0	0	0.01	0.004	0.004	0	0.004	0.01	0
631	Living/Bacillariophyta/Bacillariophyceae/Fragillariopsis_1	0.038	0.032	0	0.118	0.034	0.156	0.002	0	0	0	0.002	0.024	0.008	0	0	0	0	0	0.006	0	0	0.004	0.004	0.002	0	0	0.002	0.002	0	0	0.036	0.04	0.028	0.008	0.044	0	0	0.002	0	0.004	0.002	0	0	0	0.002	0	0	0
632	Living/Bacillariophyta/Bacillariophyceae/Fragillariopsis_2	0.006	0.008	0	0.014	0.896	0.012	0.002	0	0	0	0	0	0	0	0	0	0	0	0.012	0	0	0	0	0.002	0	0	0	0	0	0	0.002	0	0.004	0.002	0	0.002	0	0	0	0	0	0	0	0	0	0	0	0
633	Living/Bacillariophyta/Bacillariophyceae/Fragillariopsis_2	0.014	0.02	0	0.048	0.76	0.012	0.002	0	0	0	0	0.006	0	0	0	0	0	0	0.018	0	0	0.002	0	0.01	0	0	0	0	0	0	0.002	0.002	0.006	0.002	0.004	0.006	0	0	0	0	0	0	0	0.002	0	0	0.002	0
634	Living/Bacillariophyta/Bacillariophyceae/Fragillariopsis_2	0.012	0.008	0	0.058	0.734	0.006	0.006	0	0	0	0	0	0	0	0	0	0	0	0.046	0	0	0	0.01	0.008	0	0	0.002	0	0	0	0.008	0.002	0.02	0.008	0.002	0.014	0	0	0	0	0	0	0.002	0	0	0	0.002	0.002
635	Living/Bacillariophyta/Bacillariophyceae/Fragillariopsis_2	0.1	0.034	0	0.076	0.518	0.038	0.002	0	0	0	0	0	0	0	0	0	0	0	0.004	0	0	0	0	0.02	0	0	0.004	0	0	0	0.002	0	0.006	0.018	0.004	0.006	0	0.008	0	0.002	0	0	0	0.004	0	0	0.008	0
636	Living/Bacillariophyta/Bacillariophyceae/Fragillariopsis_2	0.16	0.03	0	0.046	0.514	0.09	0	0	0	0	0.004	0.012	0	0	0	0	0	0	0	0	0.002	0	0	0.002	0	0	0.002	0	0	0	0	0	0	0.002	0	0.014	0	0.004	0	0	0	0.002	0	0	0	0.004	0	0
637	Living/Bacillariophyta/Bacillariophyceae/Fragillariopsis_2	0.084	0.016	0	0.066	0.528	0.106	0.002	0	0	0	0.004	0.036	0.002	0	0	0	0	0	0	0	0	0.002	0	0.006	0	0	0.004	0	0	0	0	0.002	0.004	0.006	0.004	0.006	0	0.002	0	0	0	0.01	0	0	0	0	0.002	0.002
638	Living/Bacillariophyta/Bacillariophyceae/Fragillariopsis_2	0.01	0.026	0	0.024	0.384	0.002	0.008	0	0	0	0.002	0.008	0.004	0	0	0.002	0.002	0	0.074	0	0	0	0.008	0.03	0.004	0	0.016	0.004	0.006	0	0.024	0.006	0.006	0.008	0.012	0.092	0	0	0	0.002	0	0	0	0	0	0	0.004	0
639	Living/Bacillariophyta/Bacillariophyceae/Fragillariopsis_2	0.062	0.032	0	0.02	0.636	0.036	0.004	0	0	0	0	0.012	0	0	0	0	0	0	0.006	0	0	0.002	0	0.018	0	0	0.004	0.002	0	0	0.004	0.004	0	0.002	0.004	0.006	0	0.008	0	0	0	0.002	0	0	0	0	0.008	0
640	Living/Bacillariophyta/Bacillariophyceae/Fragillariopsis_2	0.026	0.026	0	0.034	0.444	0.006	0.002	0	0	0	0	0.004	0.002	0	0	0	0	0	0.03	0	0.002	0	0.006	0.016	0.006	0	0.01	0.008	0.006	0	0.008	0.002	0	0.018	0.004	0.074	0	0.006	0	0	0	0	0.004	0	0	0	0	0.002
641	Living/Bacillariophyta/Bacillariophyceae/Fragillariopsis_2	0.014	0.018	0.002	0.04	0.734	0.01	0	0	0	0	0	0.004	0.004	0	0	0.002	0	0	0.028	0	0	0	0	0.008	0.004	0	0	0.002	0	0	0.004	0.006	0.002	0.006	0.01	0.014	0.002	0	0	0	0	0.004	0.004	0.002	0	0	0	0
642	Living/Bacillariophyta/Bacillariophyceae/Fragillariopsis_2	0.008	0.032	0	0.062	0.302	0.02	0.006	0	0	0	0.002	0.012	0.012	0.002	0	0.002	0.002	0	0.07	0	0	0.004	0.024	0.016	0.012	0	0.01	0.002	0.008	0	0.022	0.038	0.018	0.02	0.018	0.018	0	0.006	0	0	0	0	0.002	0	0	0	0	0
643	Living/Bacillariophyta/Bacillariophyceae/Fragillariopsis_2	0.006	0.014	0	0.016	0.778	0	0	0	0	0	0	0.002	0	0	0	0	0	0	0.044	0	0	0	0	0.004	0	0	0	0	0	0	0	0.006	0	0	0.002	0.016	0	0	0	0	0	0	0	0	0	0	0	0
644	Living/Bacillariophyta/Bacillariophyceae/Fragillariopsis_2	0.014	0.008	0	0.02	0.804	0.004	0	0	0	0	0	0	0	0	0	0	0	0	0.016	0	0	0	0	0	0	0	0.002	0.002	0	0	0	0.006	0.004	0.002	0.002	0.016	0.002	0	0	0	0	0	0	0	0	0	0	0
645	Living/Bacillariophyta/Bacillariophyceae/Fragillariopsis_2	0.016	0.012	0	0.042	0.626	0.008	0.002	0	0	0	0.006	0.008	0.002	0	0	0	0	0	0.076	0	0	0.004	0.01	0.01	0.008	0	0.01	0	0	0	0.006	0.014	0.008	0.014	0.008	0.008	0	0.002	0	0	0.002	0	0.006	0	0	0	0	0.002
646	Living/Bacillariophyta/Bacillariophyceae/Fragillariopsis_2	0.012	0.014	0.002	0.01	0.414	0.006	0.002	0	0	0	0.002	0.008	0	0	0	0	0.002	0	0.174	0	0	0.002	0.012	0.012	0.028	0	0.02	0.004	0.004	0	0.026	0.014	0.012	0.012	0.006	0.032	0.002	0	0	0	0	0.004	0.008	0	0	0	0	0
647	Living/Bacillariophyta/Bacillariophyceae/Fragillariopsis_2	0.018	0.034	0.002	0.014	0.208	0.006	0.006	0	0	0	0.002	0.002	0.002	0	0	0.002	0	0	0.05	0	0.002	0	0.018	0.026	0.03	0.002	0.016	0.03	0.006	0	0.034	0.006	0.01	0.018	0.008	0.06	0	0.002	0	0	0.002	0.004	0.008	0	0	0	0.002	0
648	Living/Bacillariophyta/Bacillariophyceae/Fragillariopsis_2	0.174	0.028	0	0.036	0.442	0.068	0	0	0	0	0.006	0.01	0.002	0	0	0	0	0	0.006	0	0	0.002	0	0	0	0	0	0	0	0	0	0	0.002	0	0.01	0.024	0	0.002	0.002	0.002	0	0.004	0	0	0	0.002	0.004	0.002
649	Living/Bacillariophyta/Bacillariophyceae/Fragillariopsis_2	0.012	0.006	0	0.028	0.862	0.012	0	0	0	0	0.002	0.002	0	0	0	0	0	0	0.012	0	0	0	0	0	0	0	0	0	0	0	0	0.002	0.004	0	0.002	0	0	0	0	0.004	0	0	0	0	0	0	0	0.002
650	Living/Bacillariophyta/Bacillariophyceae/Fragillariopsis_2	0.034	0.022	0	0.05	0.754	0.026	0	0	0	0	0.002	0.006	0.008	0	0	0	0	0	0.002	0	0	0	0	0.004	0	0	0	0	0	0	0	0.002	0.002	0.002	0.004	0.004	0	0.002	0	0.002	0	0	0	0	0	0	0	0
651	Living/Bacillariophyta/Bacillariophyceae/Fragillariopsis_2	0.004	0.004	0	0.026	0.354	0.002	0.008	0	0	0	0	0	0.002	0	0	0	0	0	0.228	0	0	0	0.004	0.002	0.002	0	0.006	0	0.002	0	0.004	0	0.008	0.012	0.002	0.152	0	0	0	0	0.004	0.002	0.004	0	0	0	0	0
652	Living/Bacillariophyta/Bacillariophyceae/Fragillariopsis_2	0.014	0.008	0	0.034	0.814	0.022	0	0	0	0	0	0.006	0.002	0	0	0	0	0	0.008	0	0	0	0	0.008	0.002	0	0	0	0	0	0	0.006	0.004	0	0	0.008	0	0	0	0.002	0	0	0.002	0	0	0	0	0
653	Living/Bacillariophyta/Bacillariophyceae/Fragillariopsis_2	0.004	0.002	0	0.034	0.794	0.006	0	0	0	0	0	0	0.002	0	0	0	0	0	0.03	0	0	0	0	0	0	0	0.004	0.002	0	0	0	0.002	0.012	0.002	0	0.048	0	0	0	0	0.002	0	0	0	0	0	0	0
654	Living/Bacillariophyta/Bacillariophyceae/Fragillariopsis_2	0.004	0.03	0.01	0.002	0.104	0.01	0.012	0	0	0	0	0.002	0.008	0.006	0	0	0.004	0	0.036	0	0	0.006	0.034	0.012	0.024	0	0.026	0.014	0.016	0	0.06	0.002	0.012	0.022	0.02	0.032	0.008	0.004	0.002	0.004	0	0.006	0.004	0	0	0	0.008	0.004
655	Living/Bacillariophyta/Bacillariophyceae/Fragillariopsis_2	0.012	0.014	0	0.02	0.762	0.006	0	0	0	0	0	0.002	0	0	0	0	0	0	0.044	0	0	0.004	0	0.004	0	0	0.002	0.002	0	0	0	0	0.002	0.002	0.006	0.008	0	0	0	0	0	0	0	0	0	0	0	0
656	Living/Bacillariophyta/Bacillariophyceae/Fragillariopsis_2	0.046	0.022	0	0.06	0.52	0.036	0	0	0	0	0.004	0.008	0	0	0	0.002	0	0	0.042	0	0	0	0.004	0.012	0	0	0	0	0	0	0.004	0.002	0.01	0.012	0.01	0.012	0	0.002	0.002	0.006	0	0	0	0.002	0.004	0.004	0.004	0
657	Living/Bacillariophyta/Bacillariophyceae/Fragillariopsis_2	0.066	0.006	0	0.01	0.766	0.032	0.002	0	0	0	0.004	0	0	0	0	0	0	0	0.006	0	0	0	0	0.006	0	0	0	0	0	0	0	0	0.002	0	0.006	0	0	0	0	0	0	0.004	0	0	0	0	0.002	0
658	Living/Bacillariophyta/Bacillariophyceae/Fragillariopsis_2	0.032	0.026	0	0.016	0.774	0.022	0	0	0	0	0.002	0.002	0	0	0	0	0	0	0.016	0	0	0	0	0	0	0	0	0	0	0	0	0.002	0.002	0	0.004	0.004	0	0	0	0.002	0	0	0	0	0	0	0	0.002
659	Living/Bacillariophyta/Bacillariophyceae/Fragillariopsis_2	0.066	0.016	0	0.032	0.454	0.008	0.006	0	0	0	0	0.004	0.006	0	0	0	0.002	0	0.042	0	0	0.008	0.006	0.018	0	0	0.01	0	0.004	0	0.006	0	0.006	0.01	0.012	0.074	0	0.002	0.002	0	0	0.002	0	0.002	0	0	0	0.002
660	Living/Bacillariophyta/Bacillariophyceae/Fragillariopsis_2	0.012	0.008	0	0.026	0.776	0.01	0	0	0	0	0	0.004	0	0	0	0	0	0	0.01	0	0	0.002	0	0.01	0.002	0	0	0	0	0	0.004	0.018	0.006	0.01	0.004	0.01	0	0	0	0.002	0	0.002	0	0	0	0	0	0
661	Living/Bacillariophyta/Bacillariophyceae/Fragillariopsis_2	0.008	0.012	0.002	0.012	0.37	0.004	0.012	0	0	0	0	0.002	0	0	0	0	0	0.002	0.088	0	0	0	0.004	0.014	0.006	0	0.01	0.014	0.002	0	0.004	0.006	0.004	0.008	0.004	0.144	0	0	0	0.002	0.006	0	0	0	0	0	0.002	0
662	Living/Bacillariophyta/Bacillariophyceae/Fragillariopsis_2	0.012	0.02	0	0.064	0.754	0.006	0.002	0	0	0	0	0.002	0	0	0	0	0	0	0.022	0	0	0	0.002	0.008	0	0	0.002	0	0	0	0.006	0.014	0.002	0	0	0.01	0	0	0	0	0.002	0	0	0	0	0	0.002	0
663	Living/Bacillariophyta/Bacillariophyceae/Fragillariopsis_2	0.046	0.02	0	0.016	0.762	0.024	0.004	0	0	0	0.006	0.006	0.004	0	0	0	0	0.002	0.018	0	0.002	0	0	0	0	0	0	0	0	0	0	0.002	0.002	0.002	0	0	0	0	0	0.008	0.002	0	0	0	0	0	0.002	0
664	Living/Bacillariophyta/Bacillariophyceae/Fragillariopsis_2	0.064	0.01	0	0.028	0.7	0.038	0	0	0	0	0	0	0	0	0	0	0	0	0.002	0	0	0	0	0.008	0	0	0	0	0	0	0	0	0.004	0	0.014	0.018	0	0.004	0.002	0.002	0	0.002	0	0.002	0	0.002	0	0
665	Living/Bacillariophyta/Bacillariophyceae/Fragillariopsis_2	0.016	0.016	0	0.088	0.552	0.018	0.002	0	0	0	0.002	0	0.002	0	0	0	0	0	0.062	0	0	0.002	0.002	0.018	0.002	0	0.006	0.002	0	0	0	0.018	0.008	0.006	0	0.054	0	0	0	0.002	0.008	0	0	0	0	0	0	0
666	Living/Bacillariophyta/Bacillariophyceae/Fragillariopsis_2	0.012	0.004	0	0.064	0.764	0.004	0.002	0	0	0	0	0.004	0	0	0	0	0	0	0.022	0	0.002	0	0	0.01	0.002	0	0.002	0	0	0	0	0.008	0.002	0	0.002	0.01	0	0	0	0.002	0.002	0.002	0.002	0	0	0	0	0
667	Living/Bacillariophyta/Bacillariophyceae/Fragillariopsis_2	0.008	0.004	0	0.008	0.134	0	0.006	0	0	0	0	0	0	0	0	0.004	0	0	0.25	0.002	0	0.004	0.01	0.006	0.022	0.002	0.006	0	0.004	0	0.02	0.024	0.042	0.004	0.002	0.07	0.022	0	0	0.002	0.016	0.002	0.006	0	0	0	0	0.002
668	Living/Bacillariophyta/Bacillariophyceae/Fragillariopsis_2	0.022	0.002	0	0.042	0.406	0.002	0.002	0	0	0	0	0	0	0	0	0	0	0	0.132	0	0	0.002	0.002	0.008	0	0	0.002	0	0	0	0.004	0.016	0.01	0.008	0.01	0.108	0.002	0	0	0	0.008	0	0.002	0	0	0	0	0
669	Living/Bacillariophyta/Bacillariophyceae/Fragillariopsis_2	0.028	0.022	0	0.058	0.534	0.036	0.002	0	0	0.002	0.002	0.01	0.004	0	0	0.002	0	0	0.024	0	0	0	0	0.002	0	0	0.002	0	0	0	0	0.01	0.006	0	0.004	0.012	0	0	0	0	0	0	0	0	0	0	0	0
670	Living/Bacillariophyta/Bacillariophyceae/Fragillariopsis_2	0.036	0.022	0	0.036	0.702	0.012	0.002	0	0	0	0	0.002	0.002	0	0	0	0	0	0.008	0	0	0.002	0	0.012	0	0	0.004	0	0	0	0.006	0.002	0.002	0.01	0.012	0.028	0	0.002	0	0	0	0.006	0	0	0	0	0	0
671	Living/Bacillariophyta/Bacillariophyceae/Fragillariopsis_2	0.006	0.008	0	0.036	0.63	0	0.002	0	0	0	0	0	0	0	0	0	0	0	0.088	0	0	0	0	0.002	0	0	0	0	0	0	0.004	0.006	0.002	0.004	0.002	0.08	0	0	0	0	0	0	0	0	0	0	0	0
672	Living/Bacillariophyta/Bacillariophyceae/Fragillariopsis_2	0.008	0.006	0	0.028	0.884	0.004	0	0	0	0	0	0.008	0	0	0	0	0	0	0.012	0	0	0.002	0	0.008	0.002	0	0.002	0	0	0	0	0	0.002	0.002	0	0.004	0	0	0.002	0	0.002	0	0	0	0	0	0	0
673	Living/Bacillariophyta/Bacillariophyceae/Fragillariopsis_2	0.038	0.02	0	0.042	0.666	0.036	0.008	0.002	0	0	0.002	0	0	0	0	0	0	0	0.016	0	0	0	0.002	0.012	0	0	0.002	0	0	0	0.01	0.008	0.006	0.002	0.002	0.006	0	0.002	0	0.002	0	0.002	0	0	0	0.002	0	0
674	Living/Bacillariophyta/Bacillariophyceae/Fragillariopsis_2	0.138	0.038	0	0.058	0.438	0.054	0	0	0	0	0.002	0.008	0.004	0	0	0	0	0	0.016	0	0	0.002	0.002	0.03	0	0	0.004	0	0	0	0.004	0	0.006	0.012	0.006	0.034	0	0.002	0	0	0.002	0	0	0	0	0.002	0.002	0.002
675	Living/Bacillariophyta/Bacillariophyceae/Fragillariopsis_2	0.014	0.002	0	0.062	0.692	0.01	0	0	0	0	0	0	0	0	0	0	0	0	0.022	0	0	0	0	0.002	0	0	0	0	0	0	0.002	0.01	0.008	0	0	0.024	0.004	0	0	0	0.004	0	0	0	0	0	0	0
676	Living/Bacillariophyta/Bacillariophyceae/Fragillariopsis_2	0.004	0.014	0	0.064	0.748	0.006	0	0	0	0	0	0	0	0	0	0.002	0	0	0.026	0	0	0	0	0	0.002	0	0	0	0	0	0.004	0.008	0.002	0	0.002	0.018	0	0	0	0	0.002	0	0	0	0	0	0	0
677	Living/Bacillariophyta/Bacillariophyceae/Fragillariopsis_2	0.006	0.006	0	0.088	0.488	0	0.002	0	0	0	0	0	0	0	0	0	0	0	0.13	0	0	0	0	0.008	0.004	0	0.004	0	0	0	0.004	0.014	0.008	0	0.006	0.082	0	0	0	0	0.002	0	0	0	0	0	0	0
678	Living/Bacillariophyta/Bacillariophyceae/Fragillariopsis_2	0.01	0.006	0	0.034	0.404	0.002	0.006	0	0	0	0	0	0	0	0	0.004	0	0	0.164	0	0.002	0	0	0.002	0.012	0	0.008	0.002	0.002	0	0.018	0.022	0.016	0.004	0	0.074	0.002	0	0	0.002	0.002	0	0.002	0	0	0	0	0
679	Living/Bacillariophyta/Bacillariophyceae/Fragillariopsis_2	0.026	0.036	0	0.048	0.122	0.044	0.008	0	0	0	0.002	0.014	0.018	0	0	0	0	0	0.022	0	0	0	0.022	0.028	0.012	0	0.006	0.004	0.008	0	0.048	0.038	0.036	0.042	0.112	0.042	0	0	0	0	0	0	0	0	0	0	0.004	0
680	Living/Bacillariophyta/Bacillariophyceae/Fragillariopsis_2	0.004	0.016	0	0.028	0.686	0.01	0.002	0	0	0	0.002	0.002	0.002	0	0	0	0.002	0	0.032	0	0	0.002	0.004	0.01	0.004	0	0.004	0	0	0	0.004	0.016	0.014	0.002	0.002	0.008	0	0	0	0	0.002	0	0.01	0	0	0	0	0
681	Living/Bacillariophyta/Bacillariophyceae/Fragillariopsis_2	0.048	0.018	0	0.01	0.654	0.028	0.002	0	0	0	0.008	0.012	0.002	0	0	0	0	0	0.002	0	0	0	0	0.006	0	0	0	0	0	0	0	0.004	0	0.002	0	0.004	0	0.008	0	0.002	0	0.004	0	0.002	0	0	0.002	0.002
682	Living/Bacillariophyta/Bacillariophyceae/Fragillariopsis_2	0.004	0.008	0	0.012	0.834	0.004	0	0	0	0	0	0.002	0	0	0	0	0	0	0.044	0	0	0	0.002	0.004	0	0	0	0	0	0	0.004	0.004	0.002	0.004	0	0	0	0	0	0	0.002	0	0	0	0	0	0	0
683	Living/Bacillariophyta/Bacillariophyceae/Fragillariopsis_2	0.114	0.034	0	0.058	0.47	0.042	0	0	0	0	0.002	0.016	0.004	0	0	0	0	0	0.004	0	0	0.002	0	0.01	0	0	0	0	0	0	0.004	0	0.004	0.01	0.006	0.04	0	0.01	0.006	0	0	0.006	0	0.002	0	0.002	0.004	0.002
684	Living/Bacillariophyta/Bacillariophyceae/Fragillariopsis_2	0.006	0.002	0	0.016	0.236	0	0.004	0	0	0	0.002	0.002	0	0	0	0.006	0.002	0.002	0.338	0	0	0	0.004	0	0.008	0	0.014	0.006	0	0	0.014	0.008	0.012	0.006	0	0.162	0	0	0	0	0.01	0	0.004	0	0	0	0	0
685	Living/Bacillariophyta/Bacillariophyceae/Fragillariopsis_2	0.01	0.016	0	0.034	0.798	0.004	0	0	0	0	0	0	0	0	0	0	0	0	0.02	0	0	0	0	0	0	0	0	0	0	0	0	0.01	0.008	0	0	0.01	0	0	0	0	0	0	0.002	0	0	0	0	0
686	Living/Bacillariophyta/Bacillariophyceae/Fragillariopsis_2	0.008	0.008	0	0.018	0.548	0.004	0	0	0	0	0	0.008	0	0	0	0.002	0.002	0	0.144	0.002	0	0.002	0	0.004	0	0	0	0	0	0	0	0.002	0.014	0.004	0.006	0.03	0	0	0	0	0.012	0.002	0.002	0	0	0	0	0
687	Living/Bacillariophyta/Bacillariophyceae/Fragillariopsis_2	0.01	0.01	0	0.034	0.718	0.012	0	0	0	0	0.002	0	0	0	0	0	0	0	0.052	0	0	0	0.002	0.01	0	0	0	0	0	0	0.002	0.014	0.016	0.002	0.002	0.018	0	0	0	0	0	0	0	0	0	0	0	0
688	Living/Bacillariophyta/Bacillariophyceae/Fragillariopsis_2	0.014	0.008	0	0.06	0.652	0.01	0	0	0	0	0	0	0	0	0	0	0	0	0.024	0	0	0	0	0	0.004	0	0	0	0	0	0	0.016	0.002	0	0.006	0.022	0	0	0	0	0	0	0	0	0	0	0	0
689	Living/Bacillariophyta/Bacillariophyceae/Fragillariopsis_2	0.02	0.01	0	0.042	0.714	0.006	0	0	0	0	0	0	0	0	0	0	0	0	0.014	0	0	0	0	0.024	0.002	0	0.006	0.002	0	0	0.002	0.014	0.004	0	0.006	0.018	0	0.006	0	0	0	0	0	0	0	0	0	0
690	Living/Bacillariophyta/Bacillariophyceae/Fragillariopsis_2	0.084	0.032	0	0.034	0.384	0.038	0.002	0	0	0	0	0.012	0.004	0	0	0	0	0	0.012	0	0.002	0.002	0.012	0.02	0.01	0	0.008	0.01	0.002	0	0.012	0.006	0.002	0.03	0.03	0.01	0	0.006	0	0	0	0.002	0.002	0.004	0	0.002	0.004	0
691	Living/Bacillariophyta/Bacillariophyceae/Fragillariopsis_2	0.046	0.032	0	0.022	0.376	0.07	0	0	0	0	0	0.012	0.002	0	0	0.002	0	0	0.022	0	0	0.004	0.006	0.016	0.004	0	0.006	0.004	0	0	0.018	0.008	0.016	0.016	0.022	0.022	0	0	0	0.002	0	0	0.006	0.004	0	0	0.002	0.004
692	Living/Bacillariophyta/Bacillariophyceae/Fragillariopsis_2	0.01	0.01	0	0.036	0.728	0.004	0.002	0	0	0	0	0.002	0	0	0	0	0	0	0.06	0	0	0	0	0.004	0.004	0	0.004	0.002	0.002	0	0	0.004	0.004	0.004	0.002	0.046	0	0	0	0	0	0	0	0	0	0	0	0
693	Living/Bacillariophyta/Bacillariophyceae/Fragillariopsis_2	0.006	0.01	0	0.054	0.74	0.008	0	0	0	0	0	0	0	0	0	0	0	0	0.02	0	0	0	0.004	0	0.004	0	0.002	0	0	0	0.006	0.004	0.006	0.002	0	0.02	0	0	0	0	0	0	0	0	0	0	0	0.002
694	Living/Bacillariophyta/Bacillariophyceae/Fragillariopsis_2	0.016	0.018	0	0.016	0.594	0.002	0.002	0	0	0	0.002	0	0	0	0	0.002	0.002	0.002	0.126	0	0	0	0.006	0.01	0	0	0.004	0	0.002	0	0.004	0.002	0.006	0.012	0.004	0.032	0	0	0	0.002	0.006	0	0.002	0	0	0	0	0
695	Living/Bacillariophyta/Bacillariophyceae/Fragillariopsis_2	0.176	0.042	0	0.074	0.272	0.062	0.002	0	0	0.002	0.002	0.018	0.006	0	0	0	0	0	0.004	0	0.002	0	0.004	0.016	0	0	0.002	0	0	0	0.004	0	0	0	0.03	0.05	0	0.016	0	0	0	0.002	0.002	0	0	0	0.004	0
696	Living/Bacillariophyta/Bacillariophyceae/Fragillariopsis_2	0.056	0.006	0	0.058	0.732	0.048	0	0	0	0	0.002	0.008	0.002	0	0	0	0	0	0	0	0	0.002	0.002	0.006	0	0	0	0	0	0	0	0.002	0.002	0.002	0.004	0.002	0	0.002	0	0	0	0	0	0	0	0	0.002	0
697	Living/Bacillariophyta/Bacillariophyceae/Fragillariopsis_2	0.04	0.008	0	0.052	0.682	0.024	0	0	0	0	0	0.004	0.002	0	0	0	0	0	0.02	0	0.002	0	0.002	0.01	0.002	0	0.002	0.002	0	0	0.01	0.01	0.006	0.004	0.004	0.012	0	0	0	0	0	0	0	0	0	0	0	0
698	Living/Bacillariophyta/Bacillariophyceae/Fragillariopsis_2	0.31	0.004	0	0.058	0.132	0.044	0	0	0	0	0.002	0.008	0.004	0	0	0	0	0	0	0	0	0	0	0.004	0	0	0	0	0	0	0	0	0	0	0.002	0.008	0	0.004	0	0	0	0	0	0.004	0	0.008	0	0.002
699	Living/Bacillariophyta/Bacillariophyceae/Fragillariopsis_2	0.042	0.03	0	0.016	0.702	0.026	0.002	0	0	0	0	0.006	0	0	0	0	0	0	0.004	0	0	0.002	0	0	0	0	0	0	0	0	0	0.002	0.006	0	0.004	0.002	0	0.002	0	0	0	0	0	0	0.002	0.002	0	0
700	Living/Bacillariophyta/Bacillariophyceae/Fragillariopsis_2	0.008	0.022	0	0.016	0.71	0	0.002	0	0	0	0.002	0	0.002	0	0	0	0	0	0.062	0	0	0.002	0.002	0.002	0.004	0	0	0	0	0	0.006	0.01	0.012	0.004	0.004	0.012	0	0	0	0	0	0.002	0.006	0	0	0	0	0
701	Living/Bacillariophyta/Bacillariophyceae/Fragillariopsis_2	0.122	0.026	0	0.086	0.45	0.096	0	0	0	0	0.006	0.014	0.008	0	0	0	0	0	0	0	0.002	0	0.002	0.004	0	0	0	0	0	0	0	0.002	0.008	0.002	0.004	0.016	0	0.008	0	0.002	0	0.006	0	0.002	0	0.004	0.004	0
702	Living/Bacillariophyta/Bacillariophyceae/Fragillariopsis_2	0.034	0.024	0	0.034	0.718	0.022	0	0	0	0	0	0	0	0	0	0	0	0	0.006	0	0	0.002	0	0.006	0.002	0	0	0	0	0	0	0.016	0.006	0.002	0.004	0.016	0	0	0	0.002	0	0	0	0	0.002	0	0	0
703	Living/Bacillariophyta/Bacillariophyceae/Fragillariopsis_2	0.008	0	0	0.018	0.874	0.006	0	0	0	0	0	0.002	0	0	0	0.002	0	0	0.01	0	0	0	0.004	0	0.002	0	0.002	0	0	0	0	0.002	0.004	0.006	0.002	0.016	0	0	0	0	0	0	0	0	0	0	0	0
704	Living/Bacillariophyta/Bacillariophyceae/Fragillariopsis_2	0.01	0.018	0	0.04	0.622	0.004	0.004	0	0	0	0	0	0	0	0	0	0	0	0.062	0	0	0	0.002	0.002	0.006	0	0.002	0.002	0	0	0.006	0.028	0.008	0.002	0	0.026	0.004	0	0	0.002	0.004	0	0	0	0	0	0	0
705	Living/Bacillariophyta/Bacillariophyceae/Fragillariopsis_2	0.002	0.012	0	0.032	0.614	0.002	0.002	0	0	0	0.002	0	0.002	0	0	0	0	0	0.05	0	0	0	0	0.002	0.004	0	0.004	0	0	0	0.008	0.004	0	0.004	0.004	0.106	0	0	0	0	0	0	0.004	0	0	0	0	0
706	Living/Bacillariophyta/Bacillariophyceae/Fragillariopsis_2	0.006	0.002	0	0.022	0.812	0.004	0	0	0	0	0	0	0	0	0	0	0	0	0.014	0	0	0.002	0.002	0	0.002	0	0.002	0	0	0	0.002	0.006	0.004	0.002	0.002	0.024	0	0	0	0	0.002	0	0	0.002	0	0	0	0.002
707	Living/Bacillariophyta/Bacillariophyceae/Fragillariopsis_2	0.288	0.042	0	0.074	0.166	0.052	0.002	0	0	0	0.012	0.038	0.004	0	0	0	0	0	0	0	0.002	0.002	0	0	0	0	0	0	0	0	0	0	0.002	0.004	0.008	0.006	0	0.004	0.016	0	0.004	0.014	0	0.008	0	0.008	0.008	0.008
708	Living/Bacillariophyta/Bacillariophyceae/Fragillariopsis_2	0.026	0.018	0	0.038	0.778	0.026	0	0	0	0	0.004	0.006	0.004	0	0	0	0	0	0.006	0	0	0	0	0.004	0	0	0	0	0	0	0.004	0.004	0	0	0.006	0.002	0	0.002	0	0.004	0	0	0	0	0	0	0	0
709	Living/Bacillariophyta/Bacillariophyceae/Fragillariopsis_2	0.028	0.018	0	0.04	0.65	0.042	0.004	0	0	0	0.002	0.016	0.004	0	0	0	0	0	0.002	0	0.002	0	0	0.006	0	0	0.002	0.004	0	0	0	0.01	0.004	0.004	0.002	0	0	0.002	0	0.002	0	0.006	0	0	0	0	0.004	0.002
710	Living/Bacillariophyta/Bacillariophyceae/Fragillariopsis_2	0.028	0.012	0	0.04	0.76	0.018	0	0	0	0	0.004	0.004	0	0	0	0	0	0	0.01	0	0	0	0	0.008	0	0	0.004	0	0	0	0.006	0.004	0.004	0	0.004	0.008	0	0.004	0	0	0	0	0	0	0	0	0	0
711	Living/Bacillariophyta/Bacillariophyceae/Fragillariopsis_2	0.08	0.036	0	0.03	0.528	0.036	0	0	0	0	0	0.006	0.002	0	0	0	0	0	0.03	0	0	0.002	0.004	0.012	0	0	0	0	0	0	0.008	0.002	0.018	0.006	0.002	0.022	0	0.002	0	0.002	0	0.002	0.002	0	0	0	0.002	0
712	Living/Bacillariophyta/Bacillariophyceae/Fragillariopsis_2	0.132	0.04	0	0.052	0.426	0.04	0	0	0	0	0.004	0.04	0	0	0	0	0	0	0	0	0.002	0	0.006	0.016	0	0	0	0	0	0	0.004	0	0.004	0.018	0.006	0.004	0	0.004	0	0.002	0	0.01	0.006	0.006	0	0.002	0.01	0.004
713	Living/Bacillariophyta/Bacillariophyceae/Fragillariopsis_2	0.134	0.036	0	0.096	0.428	0.052	0	0	0	0	0.006	0.018	0.006	0	0	0	0	0	0.002	0	0	0.002	0	0.008	0	0	0	0	0	0	0.002	0.004	0	0.002	0.006	0.006	0	0.01	0.002	0	0	0.008	0	0	0	0.002	0	0
714	Living/Bacillariophyta/Bacillariophyceae/Fragillariopsis_2	0.318	0.006	0	0.14	0.132	0.048	0	0	0	0	0	0.028	0.006	0	0	0	0	0	0.002	0	0	0.002	0	0	0	0	0	0	0	0	0	0	0.01	0	0.016	0.018	0	0.01	0.004	0.002	0	0.016	0	0.004	0	0	0.002	0
715	Living/Bacillariophyta/Bacillariophyceae/Fragillariopsis_2	0.016	0.024	0	0.026	0.126	0.036	0.018	0	0	0	0.002	0.004	0.008	0	0	0.002	0.008	0.002	0.088	0	0	0.006	0.048	0.016	0.014	0	0.03	0.01	0.002	0	0.056	0.022	0.034	0.034	0.056	0.018	0	0.002	0	0	0.002	0.002	0	0	0	0	0.004	0.002
716	Living/Bacillariophyta/Bacillariophyceae/Fragillariopsis_2	0.068	0.03	0	0.022	0.664	0.048	0	0	0	0	0.004	0.006	0.002	0	0	0	0	0	0.004	0	0	0	0	0.002	0	0	0	0	0	0	0	0	0.002	0.002	0.002	0.006	0	0.002	0.002	0	0	0.002	0.002	0	0	0.002	0	0
717	Living/Bacillariophyta/Bacillariophyceae/Fragillariopsis_2	0.016	0.024	0	0.01	0.706	0.014	0.002	0	0	0	0.006	0	0	0	0	0	0	0	0.024	0	0	0	0	0	0	0	0	0	0	0	0.002	0.02	0.002	0	0	0	0	0	0	0	0.002	0.004	0.004	0	0	0	0	0.002
718	Living/Bacillariophyta/Bacillariophyceae/Fragillariopsis_2	0.002	0.004	0	0.002	0.028	0	0	0	0	0	0	0	0	0	0	0.002	0	0	0.568	0.002	0	0	0	0.002	0.01	0	0.01	0.002	0	0.002	0.016	0.004	0.016	0	0.002	0.078	0.004	0	0	0.002	0.01	0	0.004	0	0	0	0	0
719	Living/Bacillariophyta/Bacillariophyceae/Fragillariopsis_2	0.044	0.034	0	0.058	0.578	0.034	0	0	0	0	0	0.018	0.002	0	0	0	0	0	0.03	0	0	0	0.004	0.02	0	0	0.002	0.002	0	0	0.004	0.002	0.004	0.01	0.004	0.014	0	0.004	0	0	0	0.002	0.002	0.002	0.002	0.002	0	0
720	Living/Bacillariophyta/Bacillariophyceae/Fragillariopsis_2	0.008	0.008	0	0.026	0.714	0.012	0	0	0	0	0.002	0.002	0.002	0	0	0	0	0	0.058	0	0	0.002	0	0.006	0.006	0	0.004	0	0	0	0.006	0.008	0.006	0	0.004	0.028	0	0	0	0.002	0	0	0.004	0	0	0	0	0
721	Living/Bacillariophyta/Bacillariophyceae/Fragillariopsis_2	0.02	0.014	0	0.042	0.632	0.01	0.002	0	0	0	0.006	0.014	0	0	0	0.002	0.002	0	0.058	0	0	0	0.004	0.002	0.002	0	0.006	0	0	0	0.002	0.01	0.008	0.006	0	0.01	0	0	0	0.004	0.006	0.002	0.006	0	0	0	0	0.002
722	Living/Bacillariophyta/Bacillariophyceae/Fragillariopsis_2	0.07	0.02	0	0.048	0.688	0.03	0.002	0	0	0	0	0.008	0	0	0	0	0	0	0.012	0	0	0	0	0.008	0	0	0	0	0	0	0	0.002	0.002	0	0	0.008	0	0	0.002	0	0	0	0	0	0.002	0	0.002	0
723	Living/Bacillariophyta/Bacillariophyceae/Fragillariopsis_2	0.008	0.016	0	0.006	0.208	0.01	0.002	0	0	0	0	0.004	0.006	0.002	0	0.004	0	0.002	0.124	0	0	0.002	0.01	0.012	0.002	0.004	0.016	0.012	0.012	0	0.002	0	0.02	0.036	0.002	0.066	0.004	0.006	0	0	0.006	0.004	0.004	0	0	0.002	0	0.002
724	Living/Bacillariophyta/Bacillariophyceae/Fragillariopsis_2	0.002	0.048	0.002	0	0.026	0.008	0.016	0	0	0	0	0.004	0.004	0	0	0.004	0.01	0.002	0.04	0.002	0	0.002	0.066	0.02	0.032	0	0.02	0.018	0.028	0	0.108	0.01	0.014	0.024	0.008	0.012	0.002	0.002	0	0.002	0	0.002	0.002	0	0	0	0	0
725	Living/Bacillariophyta/Bacillariophyceae/Fragillariopsis_2	0.008	0.01	0	0.04	0.75	0.006	0	0	0	0	0	0.004	0	0	0	0	0	0	0.048	0	0	0	0	0.01	0	0	0.002	0.002	0	0	0.004	0.016	0.002	0.004	0.004	0.008	0	0	0	0	0.002	0	0.002	0	0	0	0	0
726	Living/Bacillariophyta/Bacillariophyceae/Fragillariopsis_2	0.034	0.034	0	0.074	0.716	0.014	0.004	0	0	0	0.002	0.002	0.004	0	0	0	0	0	0.018	0	0	0.002	0.004	0.006	0.002	0	0	0	0	0	0.004	0.002	0.01	0.008	0.002	0.004	0	0	0	0	0.002	0.002	0.004	0	0	0	0	0
727	Living/Bacillariophyta/Bacillariophyceae/Fragillariopsis_2	0.032	0.004	0	0.024	0.804	0.008	0	0	0	0.002	0	0.004	0	0	0	0	0.002	0	0.008	0	0	0.002	0	0.002	0	0	0.002	0	0	0	0	0.002	0.002	0.004	0.002	0	0	0.002	0.002	0.01	0.002	0	0.006	0	0	0	0	0
728	Living/Bacillariophyta/Bacillariophyceae/Fragillariopsis_2	0.012	0.016	0	0.064	0.748	0.002	0.002	0	0	0	0.002	0	0.002	0	0	0	0	0	0.03	0	0	0	0	0.006	0.002	0	0	0	0	0	0.006	0.004	0.004	0.01	0.004	0.01	0	0	0	0.002	0.002	0	0.002	0	0	0	0.002	0
729	Living/Bacillariophyta/Bacillariophyceae/Fragillariopsis_2	0.024	0.012	0	0.036	0.75	0.038	0	0	0	0	0	0.002	0.002	0	0	0	0	0	0.004	0	0.002	0	0	0.004	0	0	0.002	0.002	0.002	0	0	0.006	0.004	0.004	0.006	0.006	0	0.002	0	0	0	0	0	0	0	0	0	0
730	Living/Bacillariophyta/Bacillariophyceae/Fragillariopsis_2	0.026	0.016	0	0.018	0.768	0.01	0.006	0	0	0	0	0.002	0	0	0	0	0	0	0.016	0	0.002	0	0	0.006	0.002	0	0	0	0	0	0	0.008	0.002	0.01	0.002	0.022	0	0.002	0	0	0	0	0	0	0	0	0	0
731	Living/Bacillariophyta/Bacillariophyceae/Fragillariopsis_2	0.45	0.024	0	0.084	0.118	0.052	0	0	0	0	0.004	0.018	0.004	0	0	0	0	0	0	0	0.002	0	0	0.002	0	0	0	0	0	0	0	0	0.006	0	0.01	0.006	0	0.016	0	0	0	0	0	0.002	0	0	0.004	0
732	Living/Bacillariophyta/Bacillariophyceae/Fragillariopsis_2	0.062	0.028	0.002	0.042	0.202	0.022	0.014	0	0	0	0.006	0.016	0.008	0	0	0	0	0	0.032	0	0.002	0	0.002	0.014	0	0	0	0.002	0.002	0	0.008	0.002	0.01	0.006	0.014	0.066	0	0.002	0.002	0	0.002	0.002	0	0	0	0.002	0.004	0
733	Living/Bacillariophyta/Bacillariophyceae/Fragillariopsis_2	0.024	0.018	0	0.142	0.33	0.03	0	0	0	0	0	0	0	0	0	0	0	0	0.044	0	0	0.002	0.006	0.012	0.01	0	0.002	0	0	0	0.016	0.02	0.016	0.006	0.004	0.056	0.002	0	0	0	0	0	0.002	0.002	0	0	0	0
734	Living/Bacillariophyta/Bacillariophyceae/Fragillariopsis_2	0.03	0.018	0	0.134	0.364	0.026	0.002	0	0	0	0	0	0.002	0	0	0	0	0	0.048	0	0	0.002	0.004	0.008	0	0	0.004	0	0	0	0.012	0.03	0.018	0.002	0.008	0.06	0.004	0	0	0.002	0	0	0.002	0.002	0	0	0	0
735	Living/Bacillariophyta/Bacillariophyceae/Fragillariopsis_2	0.152	0.022	0	0.058	0.344	0.052	0	0	0	0	0.012	0.012	0.002	0	0	0	0	0	0.01	0	0.002	0.002	0.002	0.008	0	0	0.002	0.002	0	0	0	0	0.008	0.012	0.006	0.012	0	0.006	0.006	0.01	0	0.002	0	0	0	0.004	0.008	0.008
736	Living/Bacillariophyta/Bacillariophyceae/Fragillariopsis_2	0.034	0.022	0	0.014	0.732	0.024	0	0	0	0	0.002	0.002	0.002	0	0	0	0	0	0.014	0	0	0	0	0.006	0	0	0	0	0	0	0.002	0.002	0	0	0.004	0.008	0	0.002	0	0	0.002	0.004	0	0	0	0	0	0
737	Living/Bacillariophyta/Bacillariophyceae/Fragillariopsis_2	0.006	0.008	0	0.012	0.762	0.022	0.004	0	0	0	0.002	0.004	0.002	0	0	0	0	0	0.034	0	0	0	0	0	0	0	0	0	0.002	0	0	0.01	0.01	0	0.006	0.01	0	0	0	0.002	0	0	0	0	0	0	0	0
738	Living/Bacillariophyta/Bacillariophyceae/Fragillariopsis_2	0.036	0.048	0	0.058	0.526	0.014	0.002	0	0	0.002	0.004	0.01	0.002	0	0	0	0.002	0	0.052	0	0.002	0.002	0.004	0.008	0	0	0	0	0.002	0	0.004	0.006	0.014	0.012	0.004	0.004	0	0.006	0	0.008	0	0.002	0	0.002	0	0	0.01	0
739	Living/Bacillariophyta/Bacillariophyceae/Fragillariopsis_2	0.028	0.008	0	0.016	0.848	0.008	0	0	0	0	0	0	0	0	0	0	0	0	0.008	0	0	0	0	0.006	0	0	0	0	0	0	0	0.002	0	0	0.004	0.004	0	0	0	0	0	0	0	0.002	0	0	0	0
740	Living/Bacillariophyta/Bacillariophyceae/Fragillariopsis_2	0.012	0.01	0	0.032	0.764	0.006	0	0	0	0	0.002	0.006	0	0	0	0	0	0	0.03	0	0	0.002	0	0.01	0	0	0.006	0	0.002	0	0	0.004	0.016	0.012	0.002	0.02	0	0	0	0	0	0.002	0	0	0	0	0.002	0.002
741	Living/Bacillariophyta/Bacillariophyceae/Fragillariopsis_2	0.106	0.028	0	0.074	0.502	0.058	0.004	0	0	0	0	0.016	0	0	0	0	0	0	0.004	0	0.002	0	0	0.01	0	0	0.002	0.002	0	0	0	0	0	0.002	0.006	0.02	0	0.012	0	0	0	0.004	0	0	0	0	0.002	0
742	Living/Bacillariophyta/Bacillariophyceae/Fragillariopsis_2	0	0.01	0	0.054	0.54	0.006	0.002	0	0	0	0.004	0	0.002	0	0	0	0	0	0.082	0.002	0.002	0.002	0.01	0.016	0.004	0	0.01	0.014	0	0	0.004	0.02	0.002	0.002	0	0.096	0	0	0	0	0	0.002	0.002	0	0	0	0	0
743	Living/Bacillariophyta/Bacillariophyceae/Fragillariopsis_2	0.032	0.018	0	0.038	0.65	0.014	0.008	0	0	0	0	0.002	0.002	0	0	0	0	0.002	0.014	0	0.002	0	0.002	0.016	0.004	0	0.008	0	0	0	0.008	0.002	0	0.008	0.004	0.042	0	0.002	0	0.004	0	0	0.002	0.002	0	0	0.002	0
744	Living/Bacillariophyta/Bacillariophyceae/Fragillariopsis_2	0.038	0.014	0	0.032	0.118	0.004	0.004	0	0	0	0.002	0.016	0.008	0	0	0.002	0	0	0.036	0	0.002	0.002	0.018	0.02	0.004	0	0.024	0.008	0.008	0	0.008	0.002	0.012	0.164	0.02	0.032	0	0.006	0	0.004	0.006	0.002	0.012	0.006	0	0	0.002	0
745	Living/Bacillariophyta/Bacillariophyceae/Fragillariopsis_2	0.002	0.006	0	0.016	0.81	0.006	0	0	0	0	0.002	0	0.002	0	0	0	0	0	0.028	0	0	0	0.002	0	0	0	0.008	0	0	0	0.006	0.004	0.002	0.006	0.006	0.042	0	0	0	0	0	0	0.002	0	0	0	0	0
746	Living/Bacillariophyta/Bacillariophyceae/Fragillariopsis_2	0.002	0	0.004	0	0.006	0	0.006	0	0	0	0.004	0	0	0	0.002	0.024	0.004	0.002	0.084	0	0	0	0.002	0.004	0.012	0.002	0.004	0.002	0.012	0.004	0.01	0	0.01	0.002	0	0.058	0.04	0	0	0.002	0.02	0	0.004	0	0	0	0	0
747	Living/Bacillariophyta/Bacillariophyceae/Fragillariopsis_2	0.044	0.032	0	0.04	0.624	0.022	0.002	0	0	0	0	0.012	0.006	0	0	0.002	0	0	0.016	0	0	0.002	0.004	0.014	0	0	0	0	0	0	0.004	0.006	0.008	0.002	0.016	0.022	0	0	0	0.004	0	0	0.004	0	0	0	0	0
748	Living/Bacillariophyta/Bacillariophyceae/Fragillariopsis_2	0.004	0.002	0	0.018	0.708	0.004	0.004	0	0	0	0.002	0	0	0	0	0	0	0.002	0.088	0	0	0	0	0.004	0	0	0.008	0	0	0	0.002	0	0.008	0	0	0.062	0.002	0.002	0	0	0	0	0	0	0	0	0	0
749	Living/Bacillariophyta/Bacillariophyceae/Fragillariopsis_2	0.012	0.014	0	0.012	0.096	0.002	0	0	0	0	0	0.02	0.008	0.002	0	0	0.002	0	0.042	0.004	0	0.004	0.02	0.016	0.006	0	0.008	0.002	0.052	0.002	0.008	0.004	0.008	0.212	0.022	0.024	0.006	0.004	0.002	0.008	0.006	0	0.01	0.006	0.002	0	0.01	0.008
750	Living/Bacillariophyta/Bacillariophyceae/Fragillariopsis_2	0.018	0.008	0	0.05	0.552	0	0.002	0	0	0	0	0.002	0.002	0.002	0	0	0	0	0.034	0	0	0	0	0.026	0.004	0	0.01	0.004	0.002	0	0.008	0.002	0.002	0.01	0.006	0.124	0	0.006	0	0	0	0	0.004	0	0	0	0.002	0
751	Living/Bacillariophyta/Bacillariophyceae/Fragillariopsis_3	0.032	0.026	0	0.038	0.02	0.538	0	0	0	0	0.012	0.028	0.008	0	0	0	0	0	0	0	0	0	0.002	0	0	0	0	0	0	0	0.008	0.008	0.004	0.002	0.058	0	0	0.01	0.008	0.002	0	0.004	0	0	0	0	0	0
752	Living/Bacillariophyta/Bacillariophyceae/Fragillariopsis_3	0.028	0.048	0	0.02	0.046	0.156	0.002	0	0	0	0	0.028	0.014	0	0	0	0.002	0	0.004	0	0	0.004	0.01	0.006	0.004	0	0	0	0	0	0.012	0.042	0.04	0.022	0.008	0.002	0	0	0	0.006	0	0.002	0.002	0.002	0.002	0	0.004	0.004
753	Living/Bacillariophyta/Bacillariophyceae/Fragillariopsis_3	0.008	0.028	0	0.012	0.016	0.196	0.004	0	0	0	0.002	0.008	0.004	0	0	0	0	0	0.016	0	0	0	0.034	0	0.014	0	0	0	0	0	0.032	0.052	0.07	0.006	0.044	0	0.004	0	0	0.004	0.002	0	0.008	0	0	0	0.002	0.002
754	Living/Bacillariophyta/Bacillariophyceae/Fragillariopsis_3	0.042	0.03	0	0.038	0.018	0.268	0	0	0	0	0.002	0.042	0.014	0	0	0	0.004	0	0.01	0	0	0.006	0.02	0.004	0.002	0	0	0	0	0	0.026	0.01	0.06	0.008	0.036	0.002	0	0	0	0.004	0	0.004	0	0.002	0	0.004	0.002	0.004
755	Living/Bacillariophyta/Bacillariophyceae/Fragillariopsis_3	0.04	0.034	0	0.07	0.048	0.256	0.002	0	0	0	0.002	0.032	0.026	0	0	0.004	0.002	0	0.02	0	0	0.006	0.02	0.004	0.01	0	0	0	0	0	0.028	0.026	0.04	0.006	0.038	0.006	0	0.006	0	0.002	0.002	0.002	0.006	0.004	0	0	0.002	0
756	Living/Bacillariophyta/Bacillariophyceae/Fragillariopsis_3	0.022	0.01	0	0.024	0.02	0.674	0	0	0	0	0.008	0.01	0	0	0	0	0	0	0.004	0	0.002	0	0.002	0.002	0	0	0	0	0	0	0.004	0	0.006	0.002	0.016	0	0	0	0	0	0	0	0	0	0	0.002	0	0.006
757	Living/Bacillariophyta/Bacillariophyceae/Fragillariopsis_3	0.06	0.03	0	0.09	0.068	0.396	0	0	0	0	0.01	0.034	0.006	0	0	0	0	0	0.004	0	0.002	0.002	0.004	0.004	0	0	0.002	0	0	0	0.008	0.01	0.008	0	0.012	0.004	0	0.008	0	0	0	0.002	0.002	0.002	0	0	0.004	0
758	Living/Bacillariophyta/Bacillariophyceae/Fragillariopsis_3	0.044	0.008	0	0.048	0.044	0.446	0.002	0	0	0	0.002	0.034	0.008	0	0	0.002	0	0	0.014	0	0	0	0.004	0	0	0	0	0	0	0	0.012	0.008	0.01	0.008	0.05	0.002	0	0.004	0.002	0.004	0.002	0	0	0	0.002	0.002	0	0.002
759	Living/Bacillariophyta/Bacillariophyceae/Fragillariopsis_3	0.022	0.016	0	0.026	0.02	0.494	0	0	0	0	0	0.008	0.002	0	0	0	0	0	0.004	0	0	0	0	0	0	0	0.002	0	0.002	0	0.002	0.02	0.02	0.004	0.014	0.002	0	0	0	0.004	0	0.002	0	0	0	0	0	0
760	Living/Bacillariophyta/Bacillariophyceae/Fragillariopsis_3	0.144	0.026	0	0.076	0.06	0.308	0.014	0	0	0	0.024	0.046	0.026	0.002	0	0	0	0.002	0.004	0	0.004	0	0.004	0.006	0	0	0.002	0	0	0	0.006	0.002	0.008	0.006	0.032	0.002	0.002	0.01	0	0.006	0.002	0.01	0.002	0.006	0	0.004	0.01	0.004
761	Living/Bacillariophyta/Bacillariophyceae/Fragillariopsis_3	0.04	0.022	0	0.062	0.052	0.512	0.002	0	0	0	0.002	0.008	0	0	0	0	0	0	0.004	0	0	0.002	0	0.008	0	0	0	0	0	0	0.006	0.014	0.012	0.004	0.022	0.006	0.004	0	0	0	0	0	0	0	0	0	0.002	0.006
762	Living/Bacillariophyta/Bacillariophyceae/Fragillariopsis_3	0.048	0.01	0	0.032	0.084	0.634	0.004	0	0	0	0.004	0.012	0	0	0	0	0	0	0.004	0	0	0.002	0	0	0.002	0	0	0	0	0	0.004	0	0.004	0.006	0.018	0.004	0	0	0.004	0.004	0	0.004	0	0	0	0.004	0.002	0.002
763	Living/Bacillariophyta/Bacillariophyceae/Fragillariopsis_3	0.102	0.026	0	0.14	0.03	0.232	0	0	0	0	0.026	0.146	0.026	0	0	0	0	0	0.004	0	0.002	0	0.004	0	0	0	0.002	0	0	0	0.002	0	0.004	0.004	0.022	0.008	0	0.026	0.002	0.002	0	0.004	0	0.01	0.002	0.004	0.014	0.002
764	Living/Bacillariophyta/Bacillariophyceae/Fragillariopsis_3	0.078	0.034	0	0.03	0.082	0.282	0	0	0	0	0.004	0.018	0.004	0	0	0	0	0.002	0.008	0	0.002	0.002	0.01	0.008	0	0	0.002	0	0	0	0.002	0.006	0.02	0.044	0.032	0.008	0	0.002	0.002	0.008	0.002	0.012	0	0.002	0	0.002	0.006	0.01
765	Living/Bacillariophyta/Bacillariophyceae/Fragillariopsis_3	0.012	0.014	0	0.016	0.032	0.178	0.004	0	0	0	0.002	0.006	0.006	0	0	0	0	0	0.028	0	0.002	0.002	0.018	0	0.014	0	0.002	0.002	0.002	0	0.038	0.056	0.062	0.014	0.04	0.002	0.004	0	0.002	0.004	0.006	0	0	0	0	0	0	0.004
766	Living/Bacillariophyta/Bacillariophyceae/Fragillariopsis_3	0.054	0.016	0	0.024	0.044	0.412	0	0	0	0	0.004	0.006	0.002	0	0	0	0	0	0.006	0	0	0.004	0.006	0.002	0.006	0	0	0	0	0	0.012	0.01	0.028	0	0.054	0.008	0	0.004	0.004	0.006	0.002	0.002	0	0	0	0	0.002	0.01
767	Living/Bacillariophyta/Bacillariophyceae/Fragillariopsis_3	0.074	0.026	0	0.114	0.034	0.378	0	0	0	0	0.004	0.042	0.01	0	0	0	0	0	0	0	0	0	0	0.008	0	0	0	0	0	0	0.002	0.006	0.01	0.004	0.024	0	0	0.002	0.004	0	0	0.002	0	0	0.002	0	0.004	0.002
768	Living/Bacillariophyta/Bacillariophyceae/Fragillariopsis_3	0.08	0.02	0	0.104	0.084	0.404	0.002	0	0	0	0.004	0.016	0.006	0	0	0	0	0	0	0	0	0	0	0.002	0	0	0	0	0	0	0.006	0.008	0	0	0.014	0.006	0	0.006	0	0.002	0	0.006	0.004	0.002	0	0	0.004	0
769	Living/Bacillariophyta/Bacillariophyceae/Fragillariopsis_3	0.01	0.022	0.004	0.018	0.026	0.34	0	0	0	0	0.002	0.004	0.008	0	0	0.002	0	0.002	0.018	0	0	0	0.01	0.002	0.008	0	0.008	0	0.002	0	0.03	0.038	0.05	0.004	0.06	0.002	0.002	0	0	0	0	0.002	0.002	0	0	0	0.002	0.002
770	Living/Bacillariophyta/Bacillariophyceae/Fragillariopsis_3	0.256	0.014	0	0.062	0.062	0.018	0.002	0	0	0	0.008	0.058	0.004	0	0	0	0	0	0	0	0	0	0	0	0	0	0	0	0	0	0.002	0	0	0	0.026	0.028	0	0.002	0	0.002	0	0.004	0	0	0	0	0	0.002
771	Living/Bacillariophyta/Bacillariophyceae/Fragillariopsis_3	0.012	0.028	0.004	0.008	0.078	0.048	0.02	0	0	0	0.004	0.018	0.034	0.002	0	0.006	0.006	0.006	0.022	0.002	0.002	0.002	0.122	0.018	0.02	0.004	0.034	0.016	0.014	0.004	0.04	0.012	0.024	0.04	0.054	0.006	0.004	0.004	0	0.004	0.006	0.004	0.006	0.002	0	0.002	0	0.002
772	Living/Bacillariophyta/Bacillariophyceae/Fragillariopsis_3	0.042	0.02	0	0.032	0.044	0.616	0	0	0	0	0.004	0.004	0	0	0	0	0	0	0	0	0	0	0	0	0	0	0	0	0	0	0.002	0.012	0.008	0.002	0.022	0.008	0	0	0	0.002	0	0	0.006	0	0	0	0	0
773	Living/Bacillariophyta/Bacillariophyceae/Fragillariopsis_3	0.046	0.022	0	0.038	0.03	0.426	0.002	0	0	0	0	0.016	0.01	0	0	0	0	0	0	0	0	0	0	0	0	0	0	0	0	0	0.002	0.018	0.028	0.002	0.022	0.002	0	0	0	0	0	0.002	0.002	0	0.002	0.002	0	0.002
774	Living/Bacillariophyta/Bacillariophyceae/Fragillariopsis_3	0.03	0.016	0	0.018	0.012	0.45	0.002	0	0	0	0	0.016	0.014	0	0	0	0	0	0	0	0	0	0	0	0	0	0	0	0	0	0.006	0.012	0.022	0.008	0.036	0.004	0	0	0	0	0.002	0	0	0	0	0	0	0
775	Living/Bacillariophyta/Bacillariophyceae/Fragillariopsis_3	0.03	0.002	0.002	0.07	0.068	0.368	0	0	0	0	0.008	0.038	0.01	0	0	0	0.002	0	0.004	0	0.002	0.002	0.006	0.022	0	0	0	0	0.002	0	0.008	0.01	0.018	0.044	0.06	0.01	0	0.002	0.004	0	0.002	0.004	0	0	0	0	0	0
776	Living/Bacillariophyta/Bacillariophyceae/Fragillariopsis_3	0.144	0.018	0	0.116	0.04	0.242	0.002	0	0	0	0.002	0.028	0.008	0	0	0	0	0	0.002	0	0	0	0	0.002	0	0	0	0	0	0	0.002	0.014	0.008	0	0.052	0.016	0	0.004	0.002	0	0	0	0	0.008	0	0.002	0.008	0.004
777	Living/Bacillariophyta/Bacillariophyceae/Fragillariopsis_3	0.012	0.018	0	0.022	0.058	0.292	0	0	0	0	0	0.002	0	0.002	0	0	0	0	0.004	0	0	0	0.006	0.008	0.002	0	0.002	0	0	0	0.008	0.06	0.024	0.004	0.022	0.002	0.002	0	0	0	0	0	0	0	0	0	0	0.002
778	Living/Bacillariophyta/Bacillariophyceae/Fragillariopsis_3	0.192	0.02	0	0.126	0.072	0.238	0.002	0	0	0	0.004	0.008	0	0	0	0	0	0	0	0	0	0	0.002	0.006	0	0	0	0	0	0	0	0	0.006	0.004	0.02	0.012	0	0.006	0.006	0.002	0.002	0.002	0.002	0.004	0.004	0.006	0	0
779	Living/Bacillariophyta/Bacillariophyceae/Fragillariopsis_3	0.122	0.032	0	0.06	0.044	0.296	0	0	0	0	0.008	0.044	0.01	0	0	0	0	0	0.002	0	0	0	0	0	0	0	0	0	0	0	0.002	0.002	0.002	0	0.028	0.024	0	0.006	0.004	0	0.002	0.004	0	0.002	0	0	0.004	0.006
780	Living/Bacillariophyta/Bacillariophyceae/Fragillariopsis_3	0.06	0.026	0	0.022	0.072	0.082	0.014	0	0	0	0.012	0.008	0.008	0.002	0	0.004	0.014	0	0.008	0	0.004	0.006	0.032	0	0.002	0	0.008	0	0.008	0	0.036	0.026	0.014	0.028	0.05	0.012	0.02	0.006	0.014	0.018	0.006	0.002	0.006	0	0.002	0.006	0.014	0.004
781	Living/Bacillariophyta/Bacillariophyceae/Fragillariopsis_3	0.172	0.046	0	0.05	0.214	0.074	0	0	0	0	0.006	0.028	0.006	0	0	0	0	0	0	0	0.002	0.006	0	0.02	0.002	0	0.004	0	0.002	0	0.004	0.002	0.008	0.006	0.012	0.04	0	0.024	0.006	0.006	0	0.004	0	0.014	0.004	0.004	0.028	0
782	Living/Bacillariophyta/Bacillariophyceae/Fragillariopsis_3	0.06	0.008	0	0.04	0.092	0.606	0	0	0	0	0.004	0.006	0	0	0	0	0	0	0	0	0	0	0	0	0	0	0	0	0	0	0.006	0.004	0	0.004	0.012	0.008	0	0.002	0	0	0	0.002	0	0.002	0	0	0.002	0
783	Living/Bacillariophyta/Bacillariophyceae/Fragillariopsis_3	0.04	0.02	0	0.078	0.044	0.516	0	0	0	0	0.002	0.008	0.002	0	0	0	0	0	0	0	0.002	0	0.002	0	0	0	0	0	0	0	0.004	0.004	0.008	0.006	0.02	0.004	0	0	0	0	0	0	0	0.002	0	0	0.002	0
784	Living/Bacillariophyta/Bacillariophyceae/Fragillariopsis_3	0.09	0.024	0	0.062	0.02	0.506	0	0	0	0	0.01	0.014	0.002	0	0	0	0	0	0	0	0.004	0	0	0	0	0	0	0	0	0	0	0	0.002	0	0.03	0.002	0	0.006	0	0.002	0	0.002	0	0.004	0	0	0	0.002
785	Living/Bacillariophyta/Bacillariophyceae/Fragillariopsis_3	0.146	0.028	0	0.148	0.082	0.296	0	0	0	0	0.002	0.012	0.006	0	0	0	0	0	0	0	0	0	0	0	0	0	0	0	0	0	0	0	0.002	0	0.026	0.028	0	0.006	0	0.002	0	0.004	0	0.002	0	0	0.002	0.002
786	Living/Bacillariophyta/Bacillariophyceae/Fragillariopsis_3	0.18	0.018	0	0.092	0.13	0.268	0	0	0	0	0.002	0.014	0.002	0	0	0	0	0	0	0	0	0	0.004	0.004	0	0	0.002	0	0	0	0	0.002	0.002	0.006	0.022	0.01	0	0	0.002	0	0	0.008	0	0.002	0	0.002	0.008	0
787	Living/Bacillariophyta/Bacillariophyceae/Fragillariopsis_3	0.13	0.038	0	0.066	0.022	0.35	0	0	0	0	0.004	0.05	0.006	0	0	0	0	0	0.004	0	0	0	0.002	0	0	0	0.002	0	0	0	0.004	0.006	0.006	0.004	0.034	0.008	0	0.006	0	0.002	0	0.002	0	0	0	0.002	0.006	0.002
788	Living/Bacillariophyta/Bacillariophyceae/Fragillariopsis_3	0.038	0.014	0	0.032	0.06	0.606	0.002	0	0	0	0.006	0.006	0	0	0	0	0	0	0.002	0	0	0	0	0.004	0	0	0	0	0	0	0.008	0.012	0.008	0	0.01	0.002	0	0	0.002	0.002	0	0	0.002	0	0	0	0	0.002
789	Living/Bacillariophyta/Bacillariophyceae/Fragillariopsis_3	0.042	0.028	0	0.088	0.044	0.24	0	0	0	0	0.004	0.02	0.01	0	0	0	0	0	0.02	0	0	0.002	0.018	0.008	0.004	0	0.004	0	0	0	0.022	0.028	0.028	0.024	0.068	0.006	0	0.002	0	0	0	0.002	0.006	0.004	0	0	0	0.002
790	Living/Bacillariophyta/Bacillariophyceae/Fragillariopsis_3	0.006	0.016	0.01	0.004	0.01	0.004	0.01	0	0	0.002	0	0.004	0.014	0.002	0	0.004	0.212	0.008	0.016	0	0	0.002	0.064	0.018	0.004	0	0.02	0.018	0.044	0	0.032	0	0.01	0.038	0.006	0	0.016	0	0	0	0.002	0.004	0.006	0.002	0	0	0.008	0.004
791	Living/Bacillariophyta/Bacillariophyceae/Fragillariopsis_3	0.14	0.02	0	0.07	0.082	0.244	0.01	0	0	0	0.008	0.066	0.024	0	0	0	0	0.004	0.004	0	0.002	0.002	0.004	0.004	0	0	0	0	0.002	0	0.002	0	0.002	0.012	0.016	0.002	0	0.01	0.002	0.004	0	0.01	0	0.004	0	0.012	0.008	0.008
792	Living/Bacillariophyta/Bacillariophyceae/Fragillariopsis_3	0.062	0.048	0.006	0.01	0.008	0.02	0.014	0	0	0	0.004	0.028	0.056	0.01	0	0.002	0.004	0	0.012	0.004	0	0.002	0.072	0.022	0.002	0	0.004	0.002	0.006	0	0.106	0.02	0.018	0.008	0.038	0.004	0	0.016	0.002	0	0.004	0.038	0.01	0	0	0.004	0.02	0.01
793	Living/Bacillariophyta/Bacillariophyceae/Fragillariopsis_3	0.016	0.02	0.002	0.002	0.004	0.152	0.008	0	0	0	0	0.02	0.01	0	0	0	0.006	0	0.042	0	0	0.004	0.076	0	0.012	0	0.002	0.002	0	0	0.042	0.062	0.064	0.004	0.054	0.002	0.002	0	0	0.004	0.008	0.002	0.006	0	0	0.002	0	0.014
794	Living/Bacillariophyta/Bacillariophyceae/Fragillariopsis_3	0.036	0.006	0	0.046	0.104	0.508	0.002	0	0	0	0	0.004	0	0	0	0	0	0	0.008	0	0	0.002	0	0	0	0	0.002	0	0	0	0.002	0.01	0.022	0.008	0.038	0.002	0	0.002	0.002	0.002	0	0	0.002	0	0	0	0	0
795	Living/Bacillariophyta/Bacillariophyceae/Fragillariopsis_3	0.166	0.04	0.002	0.064	0.062	0.258	0.002	0	0	0	0	0.036	0.006	0	0	0	0	0	0	0	0	0.002	0.012	0.004	0	0	0.004	0	0	0	0.004	0.008	0	0.01	0.044	0.012	0	0.016	0.002	0	0	0.004	0	0.004	0	0.004	0.004	0.004
796	Living/Bacillariophyta/Bacillariophyceae/Fragillariopsis_3	0.334	0.05	0	0.102	0.07	0.108	0.002	0	0	0	0.004	0.038	0.01	0	0	0	0	0	0	0	0.002	0	0	0	0	0	0.006	0	0	0	0.002	0	0	0.002	0.01	0.028	0	0.02	0	0	0	0.01	0	0.002	0.002	0	0.012	0.002
797	Living/Bacillariophyta/Bacillariophyceae/Fragillariopsis_3	0.148	0.04	0	0.052	0.09	0.232	0.006	0	0	0	0.012	0.064	0.022	0	0	0	0	0	0.002	0	0.004	0.004	0.014	0.014	0	0	0.004	0	0	0	0.014	0.002	0.01	0.022	0.008	0.006	0	0.018	0.006	0.006	0.002	0.012	0.002	0.004	0	0.002	0.004	0.004
798	Living/Bacillariophyta/Bacillariophyceae/Fragillariopsis_3	0.046	0.012	0	0.046	0.018	0.476	0	0	0	0	0.01	0.016	0.004	0	0	0	0	0.002	0.004	0	0	0.004	0.006	0.002	0	0	0	0	0	0	0.006	0.004	0.032	0.006	0.086	0.01	0.002	0.004	0.004	0.008	0	0	0	0.006	0	0.004	0.006	0.002
799	Living/Bacillariophyta/Bacillariophyceae/Fragillariopsis_3	0.072	0.004	0	0.098	0.098	0.48	0.002	0	0	0	0.004	0.012	0.004	0	0	0	0	0	0.002	0	0	0	0.002	0.004	0	0	0	0	0	0	0	0	0.004	0	0.014	0.008	0	0.002	0	0	0	0	0	0	0	0	0	0
800	Living/Bacillariophyta/Bacillariophyceae/Fragillariopsis_3	0.024	0.006	0	0.038	0.03	0.704	0	0	0	0	0.002	0.016	0.002	0	0	0	0	0.002	0	0	0	0	0	0	0.002	0	0	0	0	0	0	0	0.006	0	0.028	0.004	0	0.002	0	0	0	0	0	0.002	0	0.004	0	0
801	Living/Bacillariophyta/Bacillariophyceae/Navicula	0.008	0.014	0.004	0.004	0.052	0.002	0.08	0	0	0	0.004	0.012	0.036	0.006	0	0.022	0.012	0.006	0.148	0.006	0.002	0.012	0.008	0.012	0.012	0	0.006	0.002	0.006	0.002	0.02	0.004	0.008	0.006	0.002	0.036	0.002	0.002	0	0.004	0.02	0.008	0.018	0	0	0	0.006	0
802	Living/Bacillariophyta/Bacillariophyceae/Navicula	0	0	0	0	0	0	0.77	0	0	0.002	0	0	0.012	0.014	0.008	0.008	0.024	0.018	0	0.048	0.002	0.014	0	0.002	0	0.002	0.002	0	0.01	0	0	0	0	0	0	0	0	0	0	0	0.012	0	0.002	0	0	0	0.004	0
803	Living/Bacillariophyta/Bacillariophyceae/Navicula	0.002	0.004	0.002	0.002	0	0	0.72	0	0	0.002	0.002	0	0.01	0.018	0.002	0.004	0.01	0.008	0	0.04	0	0.008	0.004	0	0.002	0	0.006	0.004	0.008	0.002	0	0	0	0	0	0	0.002	0.002	0	0.002	0.012	0	0.002	0	0	0	0.034	0.002
804	Living/Bacillariophyta/Bacillariophyceae/Navicula	0	0.002	0.004	0	0	0	0.708	0	0	0	0.002	0	0.012	0.016	0	0.008	0.008	0.006	0	0.024	0.002	0.008	0	0.012	0.004	0.004	0.004	0.002	0.018	0.012	0.002	0.002	0	0.002	0	0	0.004	0	0	0	0	0.002	0	0	0	0	0.01	0.002
805	Living/Bacillariophyta/Bacillariophyceae/Navicula	0	0.002	0.002	0	0.002	0	0.614	0	0	0.004	0	0.004	0.028	0.016	0	0.004	0.016	0.006	0.002	0.024	0	0.002	0.008	0.008	0.006	0.012	0.014	0.014	0.008	0.004	0.006	0	0.002	0.002	0	0	0.004	0.002	0	0.004	0.012	0.006	0.006	0	0	0	0.046	0
806	Living/Bacillariophyta/Bacillariophyceae/Navicula	0	0	0.01	0.002	0	0	0.844	0	0	0.004	0	0	0	0.012	0.004	0.002	0.016	0.022	0	0.014	0	0.014	0.002	0	0	0	0	0	0.006	0.002	0	0	0	0	0	0	0	0	0	0	0.002	0	0	0	0	0	0.01	0
807	Living/Bacillariophyta/Bacillariophyceae/Navicula	0	0.002	0.006	0	0	0	0.66	0	0	0	0	0	0.004	0.008	0.026	0.016	0.03	0.014	0	0.072	0.002	0.018	0	0.002	0	0	0	0	0.012	0	0	0	0	0	0	0.002	0.002	0	0	0	0.004	0	0.002	0	0	0	0.006	0
808	Living/Bacillariophyta/Bacillariophyceae/Navicula	0	0	0	0	0	0	0.812	0	0	0.006	0	0	0.004	0.008	0.004	0.008	0.022	0.006	0	0.044	0	0.014	0.002	0	0	0	0	0	0.002	0.002	0	0.002	0	0	0	0	0	0	0	0	0.006	0	0.004	0	0	0	0.002	0
809	Living/Bacillariophyta/Bacillariophyceae/Navicula	0.006	0.006	0.008	0	0	0	0.306	0	0	0.022	0.01	0.004	0.05	0.014	0.002	0.002	0.018	0.038	0.002	0.084	0.014	0.116	0.006	0.002	0.002	0.002	0	0.004	0.058	0.004	0	0	0	0.004	0	0	0.002	0.006	0	0.006	0.008	0.02	0.008	0.002	0	0	0.058	0
810	Living/Bacillariophyta/Bacillariophyceae/Navicula	0	0	0.006	0	0	0	0.692	0	0	0	0	0	0.002	0.022	0.016	0.016	0.02	0.02	0	0.04	0.004	0.002	0.002	0	0	0.004	0	0.004	0.002	0.002	0	0	0	0	0	0	0.004	0	0	0	0.004	0	0.004	0	0	0	0.002	0
811	Living/Bacillariophyta/Bacillariophyceae/Navicula	0	0.008	0.008	0	0.002	0	0.404	0	0	0.002	0	0	0.018	0.028	0.016	0.024	0.132	0.084	0	0.03	0.002	0.018	0	0.006	0	0.002	0.002	0.004	0.042	0.008	0	0	0	0.006	0	0	0.004	0	0	0	0.006	0	0.004	0	0	0	0.004	0.002
812	Living/Bacillariophyta/Bacillariophyceae/Navicula	0.002	0	0.02	0.002	0.002	0.002	0.532	0	0	0.01	0.004	0	0.022	0.01	0	0	0.024	0.03	0.002	0.062	0.002	0.038	0.004	0.006	0	0	0	0.002	0.012	0	0.004	0	0	0.004	0	0	0.004	0	0	0.004	0.018	0.006	0.006	0	0	0.002	0.01	0.004
813	Living/Bacillariophyta/Bacillariophyceae/Navicula	0	0	0.018	0.002	0	0	0.47	0	0	0.01	0	0	0.008	0.022	0.012	0.01	0.06	0.052	0	0.18	0.004	0.026	0.002	0	0	0	0	0	0	0.002	0.004	0	0	0	0	0	0.002	0	0	0	0.008	0	0.006	0	0	0	0.022	0
814	Living/Bacillariophyta/Bacillariophyceae/Navicula	0	0.002	0.012	0	0	0	0.606	0	0	0.002	0.002	0	0.024	0.022	0	0.008	0.008	0.018	0	0.044	0.004	0.012	0.006	0	0	0	0	0	0.002	0.008	0	0	0	0	0	0	0.006	0	0.002	0.002	0.008	0.002	0.002	0	0	0	0.048	0.004
815	Living/Bacillariophyta/Bacillariophyceae/Navicula	0.002	0.006	0.006	0	0.016	0.012	0.042	0	0	0	0.004	0.012	0.028	0.008	0	0.022	0.014	0.006	0.08	0	0	0.006	0.08	0.006	0.05	0	0.026	0.014	0.01	0	0.098	0.032	0.036	0.038	0.024	0.004	0.028	0	0	0.01	0.012	0.004	0.01	0	0	0	0.002	0.002
816	Living/Bacillariophyta/Bacillariophyceae/Navicula	0	0.004	0.006	0	0	0	0.686	0	0	0.004	0.002	0	0.018	0.036	0.004	0.012	0.012	0.016	0	0.036	0.002	0.02	0	0	0	0	0	0	0.01	0.004	0	0	0	0	0	0	0	0	0	0.004	0.006	0	0.002	0	0	0.002	0.024	0
817	Living/Bacillariophyta/Bacillariophyceae/Navicula	0	0.004	0.008	0	0.002	0.004	0.294	0	0	0.002	0	0.01	0.088	0.026	0.004	0.014	0.034	0.014	0	0.04	0.006	0.034	0.016	0.024	0.01	0.004	0.012	0.014	0.022	0.004	0.046	0	0.002	0.004	0.004	0	0.002	0.012	0	0.002	0.008	0	0.006	0	0	0	0.026	0.002
818	Living/Bacillariophyta/Bacillariophyceae/Navicula	0.002	0.002	0.004	0	0	0	0.782	0	0	0	0	0	0.008	0.014	0	0.002	0.01	0.018	0.002	0.006	0.002	0.01	0	0.002	0.004	0.002	0.004	0.006	0.006	0	0	0	0	0.002	0	0	0.002	0	0	0.002	0	0	0.002	0	0	0	0.014	0
819	Living/Bacillariophyta/Bacillariophyceae/Navicula	0	0	0.002	0	0	0	0.862	0	0.002	0.012	0	0	0.008	0.004	0.002	0.002	0	0.004	0	0.036	0	0.006	0	0	0.002	0.002	0	0.002	0.004	0	0	0	0	0	0	0	0	0.002	0	0	0.004	0	0.008	0	0	0	0.006	0
820	Living/Bacillariophyta/Bacillariophyceae/Navicula	0.004	0.006	0.01	0	0	0	0.754	0	0	0	0	0	0.008	0.012	0	0.002	0.01	0.006	0.002	0.004	0.002	0.008	0	0.004	0	0.006	0.004	0.002	0.024	0.002	0	0	0	0	0	0	0.002	0.002	0	0.002	0	0.002	0	0	0	0	0.022	0.002
821	Living/Bacillariophyta/Bacillariophyceae/Navicula	0	0.004	0.004	0	0	0	0.764	0.006	0	0.004	0	0	0	0.016	0.018	0.004	0.036	0.016	0	0.036	0.002	0	0	0	0	0.002	0	0	0.002	0.004	0	0	0	0	0	0	0	0	0.002	0	0.006	0	0.002	0	0	0	0.002	0
822	Living/Bacillariophyta/Bacillariophyceae/Navicula	0	0	0.01	0	0.004	0	0.676	0	0	0	0	0	0.008	0.012	0.002	0.002	0.008	0.002	0.002	0.01	0.002	0.004	0.002	0.006	0.004	0.004	0.002	0.004	0.02	0.002	0	0.002	0	0	0	0	0	0	0.002	0.002	0	0	0	0.002	0	0	0.022	0
823	Living/Bacillariophyta/Bacillariophyceae/Navicula	0	0	0	0	0	0	0.726	0.002	0	0.002	0.002	0	0	0.016	0.006	0.006	0.024	0.034	0	0.098	0	0.018	0	0	0	0.002	0	0.002	0.004	0	0	0	0	0	0	0	0	0	0	0	0.008	0	0	0	0	0	0.002	0
824	Living/Bacillariophyta/Bacillariophyceae/Navicula	0.048	0.016	0	0.02	0.036	0.01	0.09	0	0	0.012	0.04	0.074	0.146	0	0	0.01	0.004	0	0.022	0.008	0.026	0.058	0.014	0.008	0.004	0	0.006	0.008	0	0	0.012	0	0	0.008	0.002	0.016	0	0.022	0.002	0.01	0.004	0.016	0.004	0.01	0.002	0.002	0.066	0.004
825	Living/Bacillariophyta/Bacillariophyceae/Navicula	0	0	0.016	0	0.004	0	0.61	0	0	0	0.002	0	0	0.022	0	0.01	0.022	0.03	0.002	0.018	0.01	0.01	0.002	0	0	0	0	0.002	0.016	0.002	0	0	0	0	0	0.002	0.004	0	0	0	0.006	0	0	0	0	0	0.008	0
826	Living/Bacillariophyta/Bacillariophyceae/Navicula	0	0	0.022	0	0	0	0.234	0.004	0	0.002	0.002	0	0.002	0.022	0.022	0.02	0.058	0.03	0	0.022	0.002	0.024	0.006	0.006	0.002	0.004	0.004	0.004	0.14	0.016	0	0	0	0	0.002	0.002	0.002	0	0	0	0.012	0.002	0.002	0	0	0.002	0.002	0.002
827	Living/Bacillariophyta/Bacillariophyceae/Navicula	0.01	0.018	0.014	0.002	0.012	0	0.228	0	0	0.016	0.012	0.016	0.05	0.002	0	0.012	0.002	0	0.03	0.016	0.002	0.056	0.012	0.016	0.002	0	0.004	0.014	0.008	0.002	0.012	0.002	0.002	0.01	0	0.01	0	0.002	0.002	0.004	0.012	0.014	0.014	0.002	0	0	0.016	0.004
828	Living/Bacillariophyta/Bacillariophyceae/Navicula	0.008	0.012	0.008	0.002	0	0.004	0.272	0	0	0.006	0.004	0.018	0.11	0.01	0	0.008	0.006	0.004	0.016	0.016	0.004	0.022	0.04	0.008	0	0.006	0.006	0.022	0.002	0	0.012	0	0	0.004	0	0.002	0	0.02	0	0.006	0.014	0.008	0.022	0	0	0	0.064	0.002
829	Living/Bacillariophyta/Bacillariophyceae/Navicula	0.024	0.006	0.004	0	0	0.004	0.22	0	0	0.02	0.01	0.022	0.098	0.008	0	0.008	0.012	0.014	0.002	0.054	0.004	0.142	0.012	0.01	0	0	0	0	0.006	0.002	0.004	0	0	0	0	0	0.01	0.008	0.008	0.006	0.014	0.016	0.022	0.004	0	0.008	0.064	0.016
830	Living/Bacillariophyta/Bacillariophyceae/Navicula	0	0.006	0.004	0	0.002	0	0.524	0	0	0.022	0.002	0.006	0.032	0.01	0	0.002	0.02	0.018	0	0.108	0.002	0.068	0.006	0.002	0.002	0	0	0.002	0.004	0	0.004	0	0.002	0	0	0.002	0.002	0	0	0.002	0.006	0.006	0.016	0.004	0	0.004	0.028	0
831	Living/Bacillariophyta/Bacillariophyceae/Navicula	0	0.004	0.004	0	0	0	0.554	0.002	0	0.004	0.002	0	0	0.016	0.02	0.002	0.028	0.024	0.002	0.122	0.006	0.022	0.002	0	0	0	0	0.002	0.002	0	0.002	0.002	0	0.002	0	0	0.002	0	0	0.002	0.012	0	0.004	0	0	0	0.004	0.002
832	Living/Bacillariophyta/Bacillariophyceae/Navicula	0	0.01	0.004	0.002	0.002	0	0.508	0	0	0.004	0.002	0	0.014	0.016	0	0.01	0.006	0.004	0.004	0.02	0.002	0.01	0.002	0.008	0.008	0.01	0.016	0.01	0.004	0.004	0.008	0	0	0.004	0	0	0.002	0	0.002	0	0.004	0	0.008	0	0	0	0.018	0
833	Living/Bacillariophyta/Bacillariophyceae/Navicula	0	0	0.008	0	0	0	0.744	0	0	0.002	0	0.002	0.006	0.018	0.002	0.004	0.014	0.016	0.002	0.038	0.004	0.032	0.002	0	0	0	0	0	0.012	0.004	0.002	0	0	0	0	0	0.002	0	0	0	0.006	0	0.002	0	0	0.004	0.016	0
834	Living/Bacillariophyta/Bacillariophyceae/Navicula	0	0.004	0.004	0	0	0	0.718	0	0	0	0	0	0.008	0.006	0.004	0.002	0.012	0.01	0	0.012	0.002	0.002	0.002	0.008	0.008	0.012	0.006	0.006	0.012	0.002	0.002	0.002	0	0.002	0	0	0.02	0	0	0.002	0.004	0.004	0	0	0	0	0.02	0.002
835	Living/Bacillariophyta/Bacillariophyceae/Navicula	0	0.002	0.006	0	0	0	0.542	0.002	0.002	0.004	0.002	0	0.008	0.036	0.05	0.02	0.048	0.026	0	0.046	0.004	0.012	0.002	0.002	0.002	0	0.002	0.002	0.016	0.004	0	0	0	0	0	0	0.002	0	0	0	0.012	0	0.008	0	0	0	0.006	0
836	Living/Bacillariophyta/Bacillariophyceae/Navicula	0	0.002	0.002	0	0	0	0.68	0	0.002	0.004	0	0	0.006	0.026	0.006	0.016	0.012	0.022	0.006	0.034	0.002	0.008	0	0	0	0	0	0	0	0	0	0	0	0	0	0.004	0.002	0	0	0	0.004	0	0	0	0	0	0.004	0
837	Living/Bacillariophyta/Bacillariophyceae/Navicula	0.006	0.008	0.004	0.002	0.012	0.002	0.11	0.004	0	0	0.002	0.008	0.03	0.026	0.004	0.038	0.026	0.028	0.044	0.008	0	0.018	0.024	0.006	0.004	0.006	0.014	0.014	0.032	0	0.01	0.002	0.006	0.016	0	0.014	0.034	0.002	0	0.01	0.054	0	0.012	0	0	0	0.01	0
838	Living/Bacillariophyta/Bacillariophyceae/Navicula	0	0	0.002	0	0	0	0.878	0	0	0	0	0	0.002	0.004	0.002	0.002	0.004	0.02	0	0.026	0	0	0	0	0	0.002	0	0.002	0	0	0.002	0	0	0	0	0	0.002	0	0	0	0.004	0	0	0	0	0	0.008	0
839	Living/Bacillariophyta/Bacillariophyceae/Navicula	0	0	0	0	0	0	0.88	0	0	0.008	0	0	0.01	0.01	0.002	0	0.004	0.008	0	0.026	0.002	0.008	0	0	0	0	0	0	0.002	0	0	0	0	0	0	0	0	0	0	0	0	0	0.004	0	0	0	0.008	0
840	Living/Bacillariophyta/Bacillariophyceae/Navicula	0	0.004	0.004	0.004	0	0	0.648	0	0	0.012	0.002	0	0.002	0.01	0	0	0.012	0.016	0	0.164	0	0.046	0.002	0	0	0	0	0	0	0.002	0.004	0	0	0	0	0	0	0	0	0.002	0.008	0	0	0	0	0.002	0.02	0
841	Living/Bacillariophyta/Bacillariophyceae/Navicula	0	0	0	0	0	0	0.842	0.002	0	0	0	0	0.01	0.01	0	0.004	0.01	0.006	0	0.01	0.002	0.008	0	0	0.002	0	0	0	0.01	0.004	0	0	0	0	0	0.002	0.012	0	0	0	0	0	0	0	0	0	0.008	0.002
842	Living/Bacillariophyta/Bacillariophyceae/Navicula	0	0	0.002	0.002	0	0	0.654	0	0	0	0	0	0.012	0.02	0.008	0.002	0.03	0.03	0	0.098	0.008	0.03	0	0	0	0	0.004	0	0.008	0	0	0	0.002	0	0	0	0	0	0	0	0.004	0	0.004	0	0	0	0	0.002
843	Living/Bacillariophyta/Bacillariophyceae/Navicula	0	0	0.002	0	0	0	0.666	0	0	0.004	0	0	0.004	0.008	0.008	0.002	0.054	0.032	0	0.112	0.014	0.032	0.002	0	0	0	0.002	0	0.002	0.002	0	0	0.002	0	0	0	0.006	0	0	0	0	0	0.004	0	0	0	0.002	0
844	Living/Bacillariophyta/Bacillariophyceae/Navicula	0.012	0.01	0	0.006	0.002	0.01	0.096	0	0	0.008	0.01	0.056	0.38	0.006	0	0.004	0.006	0.01	0.004	0.016	0.006	0.096	0.02	0.002	0.002	0	0.002	0.002	0.002	0	0.008	0.002	0.002	0.002	0.002	0	0	0.004	0.002	0.006	0.01	0.022	0.004	0.004	0	0.016	0.016	0.012
845	Living/Bacillariophyta/Bacillariophyceae/Navicula	0.002	0.014	0.02	0.008	0	0.004	0.33	0	0	0.002	0.002	0.004	0.026	0.024	0	0.004	0.014	0.002	0.002	0.014	0.002	0.006	0.016	0.014	0.002	0.008	0.026	0.056	0.008	0	0.016	0.002	0	0.002	0.004	0.002	0.006	0.002	0	0.004	0.006	0.002	0.002	0	0	0.002	0.022	0.006
846	Living/Bacillariophyta/Bacillariophyceae/Navicula	0.002	0	0.006	0	0.002	0.002	0.516	0	0	0	0.006	0	0.004	0.016	0.008	0.004	0.03	0.018	0.002	0.014	0.018	0.024	0.006	0.01	0	0	0.006	0.012	0.122	0.006	0	0	0	0.004	0	0	0	0	0.002	0	0	0.008	0.002	0	0	0.002	0.014	0
847	Living/Bacillariophyta/Bacillariophyceae/Navicula	0	0	0.002	0	0	0	0.704	0	0.002	0.002	0.002	0	0.002	0.016	0.006	0.012	0.014	0.03	0	0.018	0.002	0.028	0	0	0	0.004	0	0	0.004	0.006	0	0	0.002	0	0	0.002	0.002	0	0	0	0.002	0	0.002	0	0	0.002	0.002	0
848	Living/Bacillariophyta/Bacillariophyceae/Navicula	0	0	0	0	0	0	0.87	0	0	0	0	0	0.004	0.01	0.002	0.002	0.006	0.004	0	0.004	0.008	0.002	0	0	0.002	0	0.002	0	0.004	0	0	0	0.004	0	0	0.002	0	0	0.002	0	0.002	0	0	0	0	0	0.002	0
849	Living/Bacillariophyta/Bacillariophyceae/Navicula	0	0.002	0.004	0	0	0	0.732	0	0	0	0.002	0.002	0.008	0.02	0	0	0.006	0.012	0	0.016	0.002	0.014	0.002	0.012	0.002	0.002	0.002	0.006	0.006	0.006	0.006	0	0.002	0	0	0	0	0	0	0	0	0	0.004	0.002	0	0	0.016	0
850	Living/Bacillariophyta/Bacillariophyceae/Navicula	0	0	0	0	0	0	0.858	0	0	0.004	0	0	0	0.004	0.004	0.006	0.002	0.012	0	0.076	0.002	0.01	0	0	0	0	0	0	0	0	0	0	0	0	0	0	0	0	0	0	0	0	0	0	0	0	0.002	0.002
851	Living/Bacillariophyta/Bacillariophyceae/Navicula	0	0.006	0	0	0	0	0.81	0	0	0	0.002	0	0.004	0.006	0.002	0.006	0.008	0.006	0.002	0.014	0.002	0.002	0.002	0	0.002	0	0.002	0.004	0.002	0.002	0	0	0	0.002	0	0	0	0	0	0	0	0.002	0	0	0	0.002	0.004	0
852	Living/Bacillariophyta/Bacillariophyceae/Navicula	0	0	0.016	0	0.002	0	0.374	0.002	0	0.002	0	0	0.016	0.054	0.006	0.012	0.046	0.02	0	0.074	0.002	0.014	0.002	0.006	0	0.012	0.004	0	0.008	0.01	0	0.002	0	0.002	0	0	0.01	0	0.002	0.002	0.026	0	0.008	0	0	0	0.02	0
853	Living/Bacillariophyta/Bacillariophyceae/Navicula	0	0	0.042	0	0	0	0.038	0	0.004	0.012	0	0	0.002	0.032	0.038	0.008	0.046	0.034	0	0.156	0.012	0.062	0.002	0	0	0	0	0	0.022	0.05	0.002	0	0	0	0.002	0	0	0	0.002	0	0.038	0	0.03	0	0	0.002	0	0.006
854	Living/Bacillariophyta/Bacillariophyceae/Navicula	0	0	0	0.004	0	0.002	0.568	0	0	0	0	0	0.016	0.024	0.01	0.006	0.04	0.008	0	0.05	0.002	0.02	0.006	0.002	0	0.004	0	0.002	0.018	0.022	0.004	0	0	0	0	0	0.004	0	0	0	0.004	0.002	0.004	0	0	0.002	0.012	0.002
855	Living/Bacillariophyta/Bacillariophyceae/Navicula	0	0	0.006	0	0	0.002	0.322	0	0	0	0.002	0.002	0.022	0.046	0.002	0.032	0.048	0.058	0	0.09	0.006	0.026	0	0.012	0	0.004	0.004	0.01	0.02	0.006	0	0	0.002	0	0	0.004	0.026	0.002	0	0	0.032	0.002	0.004	0	0	0	0.016	0
856	Living/Bacillariophyta/Bacillariophyceae/Navicula	0.002	0.008	0.008	0	0	0	0.616	0	0	0.004	0	0	0.008	0.018	0.004	0.006	0.008	0.018	0	0.066	0.006	0.014	0	0.002	0	0	0.002	0	0.014	0.002	0.002	0	0	0	0.002	0	0.002	0	0.002	0.002	0.012	0	0.008	0	0	0	0.016	0.002
857	Living/Bacillariophyta/Bacillariophyceae/Navicula	0	0	0.008	0.002	0	0	0.552	0	0.002	0.006	0	0	0.006	0.014	0.018	0.018	0.05	0.036	0	0.148	0.002	0.02	0.002	0	0.002	0	0.002	0	0.004	0	0	0	0	0	0	0	0.008	0	0.002	0	0.008	0	0.006	0	0	0	0.002	0
858	Living/Bacillariophyta/Bacillariophyceae/Navicula	0	0.01	0.004	0.002	0	0	0.752	0	0	0.006	0	0	0.004	0.012	0	0.006	0.002	0.002	0	0.046	0.004	0.006	0	0.002	0	0	0.002	0.004	0.008	0	0.002	0	0.002	0	0	0	0.002	0	0	0	0.002	0.004	0.002	0	0	0	0.016	0
859	Living/Bacillariophyta/Bacillariophyceae/Navicula	0	0.006	0.004	0	0	0	0.58	0	0	0	0	0	0	0.012	0.03	0.01	0.038	0.044	0	0.156	0	0.034	0	0	0	0	0	0	0	0	0	0	0	0	0	0	0	0	0.004	0	0.012	0.004	0.006	0	0	0	0.006	0
860	Living/Bacillariophyta/Bacillariophyceae/Navicula	0	0.002	0.002	0	0	0	0.846	0	0	0.002	0	0	0.002	0.006	0.002	0.012	0.014	0.024	0	0.026	0	0.006	0.002	0.002	0.002	0.002	0	0.002	0.004	0	0.002	0	0	0	0	0.002	0.004	0	0.002	0	0.002	0	0	0	0	0	0.006	0
861	Living/Bacillariophyta/Bacillariophyceae/Navicula	0.004	0.004	0.004	0	0.004	0	0.468	0	0	0.034	0.006	0	0.06	0.018	0	0.004	0.012	0.006	0	0.082	0.006	0.048	0.006	0.006	0	0	0.008	0.016	0.006	0	0.002	0	0	0	0	0	0.002	0.004	0	0	0.002	0	0.002	0	0	0	0.09	0
862	Living/Bacillariophyta/Bacillariophyceae/Navicula	0	0	0.002	0	0	0	0.83	0.002	0	0	0	0	0.002	0.008	0.008	0	0.006	0.012	0.002	0.026	0.002	0.004	0.002	0.004	0	0	0	0.004	0.002	0.006	0	0	0	0	0	0	0.004	0	0	0	0.002	0	0	0	0	0	0.002	0
863	Living/Bacillariophyta/Bacillariophyceae/Navicula	0	0.002	0.002	0	0	0	0.686	0	0	0.004	0	0.002	0.022	0.01	0.002	0.01	0.018	0.014	0.002	0.016	0.002	0.008	0.002	0	0.008	0.008	0.002	0.018	0.008	0.004	0.008	0	0	0	0	0	0.014	0	0	0.002	0.002	0	0	0	0	0	0.002	0
864	Living/Bacillariophyta/Bacillariophyceae/Navicula	0	0	0.002	0	0	0	0.752	0	0	0.004	0	0	0.002	0.012	0.008	0.014	0.032	0.044	0	0.054	0.002	0.01	0.004	0	0	0	0	0	0.004	0	0	0	0	0	0	0	0.006	0	0	0	0.002	0	0.002	0	0	0	0.004	0
865	Living/Bacillariophyta/Bacillariophyceae/Navicula	0.002	0.004	0.008	0.002	0	0	0.696	0	0	0	0	0	0.004	0.01	0.004	0.008	0.01	0.008	0.004	0.022	0.002	0	0	0	0.002	0.002	0.002	0.004	0.002	0	0.002	0	0	0	0	0.002	0.002	0	0	0	0.004	0	0.006	0	0	0	0.012	0
866	Living/Bacillariophyta/Bacillariophyceae/Navicula	0.004	0.008	0.018	0.006	0	0	0.448	0.002	0	0.002	0	0	0.024	0.08	0.014	0.014	0.038	0.012	0	0.038	0.002	0.006	0.004	0	0.004	0.006	0.002	0.004	0.012	0.006	0	0	0	0	0	0	0.01	0	0.002	0	0.022	0	0.008	0	0	0	0.002	0
867	Living/Bacillariophyta/Bacillariophyceae/Navicula	0	0	0.01	0	0	0	0.276	0.006	0.004	0.006	0	0	0.006	0.064	0.088	0.024	0.054	0.054	0	0.088	0.004	0.012	0	0	0	0	0	0	0.006	0.002	0	0	0.002	0	0	0	0.006	0	0.002	0	0.028	0.002	0.026	0	0	0	0	0
868	Living/Bacillariophyta/Bacillariophyceae/Navicula	0	0.002	0.018	0.004	0	0	0.288	0.002	0	0	0	0	0.01	0.052	0.04	0.03	0.054	0.028	0	0.038	0	0.01	0	0.004	0	0.004	0	0.002	0.004	0.014	0	0	0.002	0	0	0	0	0	0	0.002	0.034	0.004	0.01	0.002	0	0	0.008	0
869	Living/Bacillariophyta/Bacillariophyceae/Navicula	0	0.004	0.006	0	0	0	0.726	0	0	0.002	0.002	0.002	0.004	0.006	0.01	0.008	0.022	0.022	0	0.06	0.002	0.016	0	0	0	0	0	0	0	0.006	0	0	0	0	0	0	0	0	0	0	0.01	0.004	0.004	0	0	0	0.016	0
870	Living/Bacillariophyta/Bacillariophyceae/Navicula	0	0.004	0.004	0	0	0	0.662	0	0	0	0	0	0.004	0.034	0.002	0.016	0.02	0.02	0	0.026	0.002	0.002	0	0.006	0	0.002	0	0.014	0.008	0.01	0.004	0.002	0	0	0	0	0	0	0	0	0.004	0	0.002	0	0	0	0.018	0
871	Living/Bacillariophyta/Bacillariophyceae/Navicula	0.002	0.016	0.008	0.004	0	0	0.254	0	0	0.002	0	0.012	0.09	0.012	0	0.008	0.014	0.01	0.006	0.02	0.002	0.024	0.018	0.01	0.008	0.004	0.022	0.018	0.012	0	0.016	0	0.004	0.004	0.004	0.002	0	0.008	0.002	0.004	0.01	0.012	0.012	0.002	0	0.002	0.068	0.002
872	Living/Bacillariophyta/Bacillariophyceae/Navicula	0.004	0.004	0.014	0.006	0	0	0.594	0	0	0.004	0	0.006	0.048	0.016	0	0.008	0.02	0.006	0.002	0.02	0	0.006	0.002	0.006	0	0.01	0.008	0.022	0.008	0.002	0.006	0.002	0	0	0.002	0	0.006	0.008	0	0.002	0.014	0.004	0.006	0	0	0	0.022	0
873	Living/Bacillariophyta/Bacillariophyceae/Navicula	0	0.002	0.002	0	0.002	0.002	0.574	0	0	0	0.002	0	0.014	0.046	0.004	0.008	0.01	0.01	0	0.008	0.002	0.002	0	0.012	0	0.006	0.014	0.028	0.01	0.002	0	0	0	0	0	0.002	0.006	0	0	0	0.002	0	0	0	0	0	0.018	0
874	Living/Bacillariophyta/Bacillariophyceae/Navicula	0	0	0	0	0	0	0.784	0	0	0	0	0.002	0.002	0.02	0.002	0.006	0.008	0.002	0	0.01	0	0.008	0	0.002	0	0.002	0.002	0	0.014	0.002	0.002	0	0	0	0	0.002	0	0.004	0	0	0.002	0	0	0	0	0	0.018	0
875	Living/Bacillariophyta/Bacillariophyceae/Navicula	0	0.002	0	0	0	0	0.79	0	0	0.006	0	0	0.01	0.01	0	0.004	0.01	0.014	0	0.026	0	0.008	0	0.004	0	0.008	0.004	0.01	0.002	0.002	0	0	0	0	0	0	0	0	0	0	0.002	0	0	0	0	0	0.022	0
876	Living/Bacillariophyta/Bacillariophyceae/Navicula	0.054	0.024	0.002	0.01	0.038	0.016	0.032	0	0	0.002	0.006	0.04	0.11	0	0	0	0.002	0	0.014	0	0.012	0.016	0.012	0.022	0.002	0	0.012	0.008	0	0	0.006	0.012	0.004	0.008	0.004	0.014	0.004	0.072	0	0.004	0	0.03	0.002	0	0	0	0.102	0.004
877	Living/Bacillariophyta/Bacillariophyceae/Navicula	0.016	0.018	0.018	0.006	0.01	0.006	0.22	0	0	0.012	0.008	0.022	0.066	0.002	0	0.016	0.018	0.006	0.008	0.016	0.01	0.068	0.028	0.01	0.008	0	0.006	0	0.002	0	0.02	0.002	0.012	0.004	0.002	0.006	0	0	0.004	0.01	0.012	0.014	0.014	0	0	0.004	0.032	0.008
878	Living/Bacillariophyta/Bacillariophyceae/Navicula	0	0.006	0.008	0	0.012	0	0.094	0	0	0	0	0.002	0.028	0.008	0	0.036	0.008	0.004	0.056	0.002	0.002	0.002	0.006	0.014	0.012	0.02	0.03	0.022	0.028	0.002	0.014	0	0.002	0.002	0.002	0.02	0.018	0.002	0	0	0.026	0	0.006	0	0	0	0.002	0
879	Living/Bacillariophyta/Bacillariophyceae/Navicula	0	0.004	0.006	0	0.004	0.002	0.718	0	0	0.004	0	0	0.014	0.038	0	0.014	0.026	0.018	0	0.016	0	0.002	0.006	0	0	0.004	0.002	0.004	0.006	0.006	0	0	0.002	0	0	0.002	0.004	0.002	0.002	0	0.004	0	0.002	0	0	0	0.004	0
880	Living/Bacillariophyta/Bacillariophyceae/Navicula	0	0.004	0	0	0	0	0.502	0.002	0	0.006	0	0	0.004	0.03	0.024	0.014	0.09	0.04	0	0.122	0.002	0.032	0	0	0.002	0	0	0	0.006	0	0	0	0	0	0	0	0.004	0	0	0.002	0.012	0.002	0.014	0	0	0.002	0.002	0
881	Living/Bacillariophyta/Bacillariophyceae/Navicula	0	0.002	0.004	0	0	0	0.714	0	0	0.004	0	0	0.002	0.002	0.002	0	0.03	0.024	0	0.108	0	0.03	0.002	0	0	0	0	0	0.004	0	0.002	0	0	0	0	0	0	0	0.004	0	0.004	0	0.01	0	0.002	0	0.006	0
882	Living/Bacillariophyta/Bacillariophyceae/Navicula	0.004	0.002	0.002	0	0	0	0.904	0	0	0	0.002	0.002	0.006	0.006	0	0.002	0.006	0.006	0	0.008	0.004	0.012	0.002	0	0	0	0	0	0	0.002	0	0	0	0	0	0	0	0	0	0	0.004	0	0	0	0	0	0.004	0
883	Living/Bacillariophyta/Bacillariophyceae/Navicula	0.01	0.01	0.004	0.006	0.004	0.002	0.252	0	0	0.004	0	0.01	0.074	0.002	0	0.004	0.008	0	0.01	0.044	0.002	0.026	0	0.022	0	0.002	0.014	0.022	0.008	0.002	0.006	0.002	0.002	0.002	0	0.002	0	0.02	0.002	0.002	0.01	0.014	0.014	0.002	0	0.002	0.184	0
884	Living/Bacillariophyta/Bacillariophyceae/Navicula	0.002	0.006	0.002	0	0	0	0.562	0	0	0.014	0.002	0	0.004	0.022	0.004	0.004	0.048	0.042	0	0.082	0.002	0.024	0	0	0	0.002	0	0	0.004	0.002	0.002	0	0	0	0	0	0.006	0	0.004	0.006	0.01	0	0.008	0.002	0	0	0.028	0
885	Living/Bacillariophyta/Bacillariophyceae/Navicula	0.19	0.018	0	0.042	0.006	0.02	0.002	0	0	0.002	0.022	0.284	0.066	0	0	0	0	0	0	0	0.01	0	0	0	0	0	0	0	0	0	0.004	0	0.004	0	0.018	0.01	0	0.006	0.002	0	0	0.004	0	0.016	0.002	0.032	0.012	0.002
886	Living/Bacillariophyta/Bacillariophyceae/Navicula	0.008	0.016	0.012	0.002	0.002	0.002	0.338	0	0	0.01	0	0.006	0.05	0.016	0	0.01	0.016	0.008	0.002	0.01	0.01	0.026	0.026	0.014	0.002	0.002	0.012	0.024	0.008	0.002	0.018	0	0.002	0.008	0.002	0	0.026	0.004	0	0.004	0.012	0.008	0	0.002	0	0	0.074	0.002
887	Living/Bacillariophyta/Bacillariophyceae/Navicula	0.018	0.016	0.012	0	0	0.01	0.274	0	0	0.02	0.006	0.02	0.074	0.01	0.002	0.012	0.02	0.01	0.004	0.046	0.006	0.11	0.028	0.002	0	0	0	0.002	0	0	0.004	0	0.002	0.004	0.002	0	0.004	0.002	0.006	0.008	0.008	0.01	0.01	0.006	0	0.01	0.092	0.016
888	Living/Bacillariophyta/Bacillariophyceae/Navicula	0.004	0.008	0.008	0.002	0.014	0.01	0.048	0	0	0	0.002	0.01	0.096	0.002	0	0.01	0.004	0.004	0.006	0.004	0.004	0.026	0.096	0.016	0.012	0.012	0.03	0.04	0.008	0	0.138	0.008	0.018	0.012	0.064	0	0.006	0.022	0	0.002	0.008	0.006	0.016	0	0	0	0.034	0.002
889	Living/Bacillariophyta/Bacillariophyceae/Navicula	0	0.002	0.002	0.002	0	0	0.598	0	0	0.006	0	0	0.008	0.02	0.02	0.018	0.04	0.032	0	0.11	0	0.022	0	0.002	0.002	0	0	0	0	0.004	0	0	0	0	0	0	0	0	0	0	0.024	0.002	0.002	0	0	0.002	0.008	0.002
890	Living/Bacillariophyta/Bacillariophyceae/Navicula	0.006	0.008	0.024	0.006	0.004	0	0.248	0	0	0	0.002	0	0.062	0.034	0.006	0.004	0.024	0.008	0.006	0.072	0.002	0.014	0.002	0.012	0.008	0.012	0.014	0.01	0.008	0	0.006	0	0.002	0.004	0	0	0	0.016	0.002	0	0.014	0.008	0.008	0	0.002	0.002	0.052	0.002
891	Living/Bacillariophyta/Bacillariophyceae/Navicula	0	0.006	0.002	0	0	0	0.668	0.002	0	0.002	0	0	0.014	0.026	0.004	0.002	0.048	0.018	0	0.044	0	0.03	0	0.002	0.002	0.01	0	0.012	0.026	0.004	0.002	0	0	0.002	0.002	0	0.002	0.002	0	0	0.01	0	0.006	0	0	0	0.002	0
892	Living/Bacillariophyta/Bacillariophyceae/Navicula	0.002	0.002	0.006	0	0	0	0.67	0	0	0.008	0.002	0	0.026	0.024	0	0.006	0.028	0.004	0	0.014	0	0.012	0.002	0.004	0.002	0	0.006	0.008	0.002	0.004	0.002	0	0	0	0.002	0.002	0.004	0.002	0.002	0.002	0	0	0	0	0	0	0.008	0.002
893	Living/Bacillariophyta/Bacillariophyceae/Navicula	0	0.004	0	0	0	0.002	0.722	0	0	0.006	0	0	0.008	0.028	0.002	0.004	0.026	0.038	0	0.036	0.004	0.014	0.004	0	0	0.002	0.002	0.004	0.006	0.006	0	0	0	0	0	0	0.004	0	0	0	0.004	0	0.002	0	0	0	0.016	0
894	Living/Bacillariophyta/Bacillariophyceae/Navicula	0	0.006	0.002	0	0	0	0.648	0	0	0	0	0	0.018	0.016	0	0.008	0.026	0.022	0	0.028	0	0.008	0.004	0.002	0.002	0.01	0	0.008	0.004	0.002	0.01	0	0.002	0.002	0	0	0.01	0	0	0.002	0.014	0.002	0	0	0	0	0.018	0
895	Living/Bacillariophyta/Bacillariophyceae/Navicula	0.012	0.008	0	0.004	0	0	0.07	0	0	0.02	0.002	0.018	0.078	0.008	0.002	0	0.004	0.012	0	0.074	0.008	0.054	0.008	0.002	0.002	0.004	0.002	0.002	0.014	0	0.002	0	0	0.004	0.004	0	0.002	0.046	0.028	0.008	0.018	0.034	0.02	0.004	0.004	0.014	0.168	0.032
896	Living/Bacillariophyta/Bacillariophyceae/Navicula	0.018	0.014	0.01	0.016	0.028	0	0.162	0	0	0.008	0.014	0.004	0.062	0.002	0.002	0.002	0.006	0.004	0.044	0.014	0.01	0.03	0.006	0.01	0	0	0.004	0.002	0	0	0.006	0	0	0.004	0	0.026	0	0.002	0.002	0	0.002	0.004	0.006	0.002	0	0.006	0.07	0
897	Living/Bacillariophyta/Bacillariophyceae/Navicula	0	0.002	0	0	0	0	0.794	0	0.002	0	0	0	0	0.022	0.006	0.006	0.018	0.018	0	0.02	0	0.004	0	0.002	0.002	0	0	0.002	0	0	0	0	0	0	0	0	0	0	0	0	0.01	0.002	0	0	0	0	0	0
898	Living/Bacillariophyta/Bacillariophyceae/Navicula	0.002	0	0.002	0.002	0.002	0	0.544	0.004	0.002	0	0.002	0	0	0.018	0.006	0.01	0.034	0.038	0.002	0.064	0.002	0.03	0	0	0	0	0.004	0.002	0	0.004	0	0	0	0	0.002	0	0.008	0	0	0	0.008	0	0.002	0	0	0	0.002	0.002
899	Living/Bacillariophyta/Bacillariophyceae/Navicula	0.002	0.006	0.04	0.006	0	0	0.19	0	0	0	0	0	0.048	0.038	0.006	0.016	0.06	0.028	0.004	0.026	0	0.006	0.018	0.044	0.004	0.016	0.004	0.014	0.068	0.01	0.006	0.002	0	0.006	0	0.006	0.016	0	0.002	0	0.028	0	0.006	0	0	0	0.002	0.008
900	Living/Bacillariophyta/Bacillariophyceae/Navicula	0	0.002	0.02	0.004	0	0	0.528	0	0	0.002	0.002	0	0.006	0.026	0.002	0.004	0.04	0.014	0	0.026	0.012	0.01	0.004	0.004	0	0	0	0	0.006	0.002	0	0	0	0	0	0	0.006	0	0	0.004	0.022	0.006	0.01	0.002	0	0	0.03	0.002
901	Living/Bacillariophyta/Bacillariophyceae/Navicula	0.006	0.002	0.036	0.002	0	0	0.248	0	0	0.002	0.002	0	0.028	0.012	0	0.004	0.006	0.01	0.002	0.042	0.002	0.024	0.008	0.006	0.002	0.002	0	0.002	0.016	0.008	0.004	0	0	0	0	0	0	0	0	0.004	0.002	0.008	0	0.002	0	0	0.046	0.012
902	Living/Bacillariophyta/Bacillariophyceae/Navicula	0.002	0.002	0.022	0	0	0	0.19	0	0.008	0.002	0	0	0	0.032	0.052	0.016	0.02	0.032	0	0.046	0.002	0.004	0.002	0.002	0.002	0.002	0	0	0.012	0.012	0	0	0	0	0	0	0.002	0	0	0	0.034	0	0.014	0	0	0	0.006	0.002
903	Living/Bacillariophyta/Bacillariophyceae/Navicula	0.008	0.01	0.014	0.006	0	0.002	0.21	0	0	0.014	0.004	0.016	0.052	0.02	0.002	0.004	0.02	0.018	0	0.086	0.008	0.12	0.016	0	0.004	0	0.004	0	0.004	0.002	0.004	0.002	0.002	0	0.004	0	0.002	0.002	0.026	0.014	0.012	0.014	0.02	0.002	0.002	0.014	0.08	0.024
904	Living/Bacillariophyta/Bacillariophyceae/Navicula	0.002	0	0	0.004	0	0	0.392	0	0	0.018	0.002	0	0.018	0.026	0.004	0.002	0.028	0.028	0	0.136	0.006	0.09	0.002	0.004	0.002	0	0	0	0.018	0.006	0	0	0	0.002	0	0	0	0	0.014	0	0.014	0.002	0.006	0.002	0	0.008	0.028	0.002
905	Living/Bacillariophyta/Bacillariophyceae/Navicula	0	0.004	0.012	0.002	0	0	0.68	0	0	0.006	0	0	0.006	0.016	0.002	0.002	0.01	0.006	0	0.046	0.008	0.014	0.002	0.004	0.002	0	0	0	0	0.002	0	0	0	0.002	0	0	0.004	0	0	0.002	0.002	0	0	0	0	0	0.014	0
906	Living/Bacillariophyta/Bacillariophyceae/Navicula	0.002	0	0.002	0.002	0	0	0.6	0	0	0.012	0	0	0.002	0.008	0.004	0.006	0.028	0.056	0	0.22	0	0.006	0	0	0	0.002	0	0	0.004	0.002	0	0.002	0	0	0	0.002	0	0	0	0.002	0	0.002	0.002	0	0	0	0.014	0
907	Living/Bacillariophyta/Bacillariophyceae/Navicula	0	0.002	0	0	0	0	0.664	0	0	0.002	0	0	0.004	0.02	0.004	0.01	0.046	0.05	0	0.094	0	0.006	0	0	0	0	0	0	0.004	0.004	0	0	0	0	0	0	0	0	0	0	0.008	0	0.002	0	0	0	0.008	0
908	Living/Bacillariophyta/Bacillariophyceae/Navicula	0	0	0	0	0	0	0.616	0	0.004	0.002	0.002	0	0.004	0.042	0.012	0.018	0.026	0.036	0	0.042	0	0.02	0	0	0	0	0	0.004	0.002	0.006	0.002	0	0	0	0	0	0.006	0	0	0	0.004	0	0.002	0	0	0	0.008	0
909	Living/Bacillariophyta/Bacillariophyceae/Navicula	0	0	0	0	0	0	0.568	0	0	0.008	0	0	0.002	0.016	0.024	0.008	0.032	0.044	0	0.202	0	0.04	0.002	0	0	0	0	0	0.002	0.002	0.002	0	0	0	0	0	0	0	0	0	0.002	0	0.002	0	0	0	0.01	0
910	Living/Bacillariophyta/Bacillariophyceae/Navicula	0	0	0.006	0	0	0	0.646	0	0	0.004	0	0.002	0.012	0.028	0.008	0.02	0.05	0.034	0.002	0.012	0.002	0.02	0.002	0.004	0.002	0.01	0.002	0.006	0.01	0.006	0.004	0	0	0	0	0	0	0	0.002	0	0.004	0.002	0.002	0	0	0	0.006	0.002
911	Living/Bacillariophyta/Bacillariophyceae/Navicula	0	0	0	0	0	0	0.814	0	0	0	0	0	0.008	0.016	0.006	0.004	0.012	0.006	0	0.04	0.004	0.004	0	0	0	0.006	0.002	0.006	0	0.002	0	0	0	0	0	0	0.004	0	0	0	0	0.002	0	0	0	0	0.016	0
912	Living/Bacillariophyta/Bacillariophyceae/Navicula	0	0	0.006	0	0	0	0.65	0	0	0.01	0	0	0	0.006	0.004	0.004	0.026	0.038	0	0.174	0.004	0.038	0	0	0	0	0	0	0	0	0	0	0	0	0	0	0	0.002	0	0	0	0	0.002	0	0	0	0.012	0
913	Living/Bacillariophyta/Bacillariophyceae/Navicula	0	0	0	0	0	0	0.89	0	0	0.002	0	0	0.004	0.01	0.002	0	0.006	0.006	0	0.018	0	0.006	0	0.002	0	0	0	0	0	0.002	0	0	0	0	0	0	0.004	0	0.002	0	0.002	0	0.004	0	0	0	0.004	0
914	Living/Bacillariophyta/Bacillariophyceae/Navicula	0.002	0.004	0.004	0.002	0	0	0.428	0	0	0.004	0.002	0.002	0.026	0.006	0	0.002	0.004	0.004	0.004	0.016	0	0.006	0.002	0.008	0.004	0.006	0.018	0.07	0.014	0.002	0.008	0.002	0	0	0	0.002	0.012	0.006	0	0.002	0.004	0	0	0	0	0	0.062	0
915	Living/Bacillariophyta/Bacillariophyceae/Navicula	0	0.008	0.002	0	0.002	0	0.574	0	0	0	0	0.002	0.002	0.038	0.008	0.008	0.014	0.012	0.004	0.008	0.002	0.002	0	0.008	0.004	0.002	0.004	0.006	0.002	0.008	0.002	0	0	0	0	0.002	0	0	0.002	0	0	0	0.002	0	0	0	0.008	0
916	Living/Bacillariophyta/Bacillariophyceae/Navicula	0.004	0.008	0.02	0	0.004	0	0.526	0	0	0.014	0.002	0.002	0.008	0.022	0	0.004	0.026	0.044	0	0.064	0.01	0.056	0.004	0	0.002	0.002	0.002	0.008	0.012	0.006	0	0	0	0	0	0.002	0.002	0	0.002	0.006	0.006	0.004	0.004	0.004	0	0	0.02	0.002
917	Living/Bacillariophyta/Bacillariophyceae/Navicula	0.002	0.002	0.014	0	0	0	0.582	0	0	0.002	0	0	0.004	0.03	0.008	0.004	0.032	0.032	0	0.088	0.008	0.026	0	0	0	0	0	0.002	0.006	0.002	0	0	0	0.002	0	0	0	0	0.002	0.002	0.022	0.004	0.016	0	0	0.002	0.004	0.002
918	Living/Bacillariophyta/Bacillariophyceae/Navicula	0.006	0.014	0.002	0.002	0.002	0	0.146	0	0	0.002	0	0.002	0.03	0.014	0	0.022	0.018	0.02	0.012	0.018	0.004	0.018	0.022	0.01	0	0.002	0.012	0.008	0.022	0	0.008	0	0	0.004	0	0	0.018	0.002	0	0.002	0.014	0.008	0.004	0	0	0	0.052	0.006
919	Living/Bacillariophyta/Bacillariophyceae/Navicula	0	0.004	0.004	0.004	0.008	0.002	0.106	0.002	0	0	0	0.006	0.03	0	0.002	0.068	0.008	0.002	0.056	0.002	0	0.008	0.018	0.014	0.004	0.01	0.016	0.034	0.108	0.004	0.004	0.006	0.002	0.03	0	0.024	0.02	0.004	0	0	0.018	0	0.006	0	0	0	0.004	0
920	Living/Bacillariophyta/Bacillariophyceae/Navicula	0	0	0.002	0	0	0	0.798	0	0	0.004	0	0	0.006	0.01	0.002	0.004	0.016	0.016	0	0.062	0.006	0.006	0	0	0	0	0	0.002	0	0	0	0	0	0	0	0	0	0	0	0.002	0	0.006	0	0	0	0	0.014	0
921	Living/Bacillariophyta/Bacillariophyceae/Navicula	0	0	0.006	0.002	0	0	0.79	0	0	0.006	0	0	0	0.006	0.004	0.002	0.034	0.018	0	0.078	0	0.016	0	0.002	0	0	0	0	0	0	0	0	0	0	0	0	0	0	0.002	0	0.004	0.002	0.006	0	0	0	0.006	0
922	Living/Bacillariophyta/Bacillariophyceae/Navicula	0	0	0.002	0	0	0	0.71	0.002	0	0	0	0	0.006	0.01	0.014	0.008	0.028	0.032	0	0.09	0	0.026	0	0	0	0	0	0	0.002	0	0	0	0.002	0	0	0	0	0	0	0	0.004	0.002	0	0	0	0	0.008	0
923	Living/Bacillariophyta/Bacillariophyceae/Navicula	0	0	0.01	0	0	0	0.13	0.002	0.006	0	0	0	0.002	0.04	0.046	0.032	0.012	0.018	0	0.012	0.002	0.006	0.002	0.004	0	0.02	0.004	0.012	0.018	0.014	0	0	0	0	0	0	0.014	0	0	0	0.012	0.002	0.002	0	0	0	0.002	0
924	Living/Bacillariophyta/Bacillariophyceae/Navicula	0	0	0.004	0	0	0	0.782	0	0	0.002	0	0	0.008	0.018	0.006	0.01	0.032	0.022	0	0.02	0.004	0.022	0.004	0	0	0.002	0.002	0	0.006	0.006	0	0.002	0	0	0	0	0	0	0	0	0.006	0	0.002	0.002	0	0	0.008	0
925	Living/Bacillariophyta/Bacillariophyceae/Navicula	0	0.002	0.004	0.002	0	0	0.472	0	0	0.006	0	0.004	0.018	0.036	0.002	0	0.022	0.014	0.002	0.038	0.008	0.024	0.01	0.016	0.002	0	0.014	0.024	0.028	0.004	0.012	0	0	0.012	0	0	0.002	0.004	0.002	0	0.016	0.002	0.018	0	0	0	0.008	0
926	Living/Bacillariophyta/Bacillariophyceae/Navicula	0	0.002	0.002	0	0	0	0.648	0	0	0.002	0	0	0.01	0.026	0.016	0.018	0.022	0.03	0	0.04	0.002	0.018	0	0.004	0	0.002	0	0.008	0.01	0.004	0	0	0	0	0	0	0	0	0	0	0.006	0	0	0.002	0	0.002	0.01	0
927	Living/Bacillariophyta/Bacillariophyceae/Navicula	0	0.006	0.004	0.002	0	0.002	0.72	0.002	0	0.012	0	0	0.014	0.008	0	0.008	0.004	0.004	0	0.016	0.002	0.006	0.004	0.002	0.002	0.008	0.004	0.006	0	0.002	0.002	0	0	0	0	0.002	0.012	0.004	0	0.002	0.006	0.002	0.006	0	0	0	0.016	0
928	Living/Bacillariophyta/Bacillariophyceae/Navicula	0	0.002	0.004	0	0	0	0.812	0	0	0.002	0.002	0.002	0.006	0.01	0.002	0	0.012	0.016	0	0.036	0	0.008	0	0	0	0.002	0.002	0.006	0.002	0.002	0	0	0	0	0	0	0	0	0.002	0.006	0	0	0.002	0	0	0	0.012	0
929	Living/Bacillariophyta/Bacillariophyceae/Navicula	0.002	0.002	0.006	0	0	0	0.764	0	0	0.004	0	0	0.016	0.018	0.006	0.004	0.014	0.012	0	0.018	0.002	0.006	0	0.006	0	0.004	0.002	0	0.006	0.002	0	0	0	0	0	0	0.002	0	0	0	0.006	0.002	0.006	0	0	0	0.006	0
930	Living/Bacillariophyta/Bacillariophyceae/Navicula	0.002	0.002	0.006	0	0	0	0.522	0	0	0.01	0.002	0	0.008	0.024	0.004	0.008	0.038	0.04	0	0.106	0.01	0.064	0.004	0	0	0	0.002	0.002	0.026	0.004	0.006	0	0.002	0.002	0	0	0.008	0	0	0	0.006	0	0.004	0.002	0	0	0.024	0
931	Living/Bacillariophyta/Bacillariophyceae/Navicula	0.03	0.028	0	0.004	0.006	0	0.156	0	0	0.004	0.004	0.02	0.062	0.008	0	0.01	0.01	0	0.004	0.01	0.008	0.044	0.012	0.006	0	0	0	0	0.006	0.002	0	0.002	0.004	0.01	0.002	0	0	0.006	0.004	0.024	0.006	0.034	0.012	0	0.004	0.002	0.128	0.01
932	Living/Bacillariophyta/Bacillariophyceae/Navicula	0.008	0.01	0.01	0.006	0.002	0.002	0.346	0	0	0.008	0.004	0.008	0.04	0.022	0.002	0.004	0.018	0.006	0.002	0.01	0.002	0.008	0.028	0.002	0	0.004	0.004	0.012	0.006	0	0.008	0	0.002	0.004	0.004	0.002	0.004	0.004	0.002	0.008	0.016	0.01	0.01	0	0	0.002	0.078	0.002
933	Living/Bacillariophyta/Bacillariophyceae/Navicula	0.002	0.002	0.01	0	0	0	0.508	0	0	0.01	0.002	0	0.014	0.014	0	0.008	0.01	0.016	0	0.102	0.002	0.012	0.002	0.002	0.002	0.002	0.004	0.004	0.002	0	0.002	0	0	0	0	0	0	0	0	0.004	0.014	0.016	0.022	0	0	0.002	0.074	0.002
934	Living/Bacillariophyta/Bacillariophyceae/Nitzschia_chain	0	0	0	0	0	0	0.002	0.596	0.032	0	0	0	0	0.014	0.04	0.036	0.01	0.002	0	0.002	0	0	0	0	0	0.002	0	0	0.008	0	0	0	0	0	0	0	0	0	0	0	0.01	0	0	0	0	0	0	0
935	Living/Bacillariophyta/Bacillariophyceae/Nitzschia_chain	0	0	0.002	0	0	0	0	0.662	0.04	0	0	0	0	0.002	0.028	0.014	0.004	0	0	0	0	0	0	0	0	0	0	0	0.002	0	0	0	0	0	0	0	0.002	0	0	0	0.01	0.002	0	0	0	0	0	0
936	Living/Bacillariophyta/Bacillariophyceae/Nitzschia_chain	0	0.002	0.014	0	0	0	0.006	0.032	0.004	0	0	0	0	0.006	0.012	0.046	0.014	0.002	0	0	0	0.002	0	0	0	0.002	0	0	0.144	0.002	0	0	0.002	0	0	0	0.008	0	0	0	0.02	0	0.002	0	0	0	0	0
937	Living/Bacillariophyta/Bacillariophyceae/Nitzschia_chain	0	0.002	0.018	0	0	0	0.004	0.084	0.052	0	0	0	0	0.042	0.07	0.04	0.006	0.002	0	0	0	0.002	0	0	0	0	0	0	0.008	0.006	0	0	0	0	0	0	0	0	0	0	0.04	0	0.016	0	0	0	0	0
938	Living/Bacillariophyta/Bacillariophyceae/Nitzschia_chain	0	0	0.002	0	0	0	0	0.696	0.032	0	0	0	0	0.002	0.014	0.008	0.004	0	0	0	0	0	0	0	0	0	0	0	0	0	0	0	0	0	0	0	0.002	0	0	0	0.01	0	0	0	0	0	0	0
939	Living/Bacillariophyta/Bacillariophyceae/Nitzschia_chain	0	0	0.004	0	0	0	0	0.07	0.104	0	0	0	0	0.004	0.026	0.046	0.002	0.002	0	0.002	0	0	0	0	0	0	0	0	0.002	0	0	0	0	0	0	0	0.002	0	0	0	0.03	0	0.002	0	0	0	0	0
940	Living/Bacillariophyta/Bacillariophyceae/Nitzschia_chain	0	0	0	0	0	0	0.002	0.538	0.044	0	0	0	0	0.008	0.018	0.006	0	0	0	0	0	0	0	0	0	0.002	0	0	0.002	0	0	0	0	0	0	0	0	0	0	0	0.014	0	0	0	0	0	0	0
941	Living/Bacillariophyta/Bacillariophyceae/Nitzschia_chain	0	0	0.004	0	0	0	0.002	0.38	0.092	0	0	0	0	0.004	0.042	0.01	0.004	0	0	0.002	0	0	0	0	0	0.008	0	0	0.002	0	0	0	0	0	0	0	0	0	0	0	0.018	0	0.004	0	0	0	0	0
942	Living/Bacillariophyta/Bacillariophyceae/Nitzschia_chain	0	0	0	0	0	0	0	0.506	0.032	0	0	0	0	0.004	0.026	0.006	0.004	0	0	0	0	0	0	0	0	0	0	0	0.004	0	0	0	0	0	0	0	0	0	0	0	0.01	0	0	0	0	0	0	0
943	Living/Bacillariophyta/Bacillariophyceae/Nitzschia_chain	0	0	0.01	0	0	0	0.002	0.35	0.032	0	0	0	0	0.004	0.062	0.076	0.008	0.006	0	0	0	0	0.002	0.002	0	0.008	0	0	0.022	0	0	0	0	0	0	0	0	0	0	0	0.05	0.002	0.004	0	0	0	0	0
944	Living/Bacillariophyta/Bacillariophyceae/Nitzschia_chain	0	0	0	0	0	0	0	0.178	0.05	0	0	0	0	0.004	0.034	0.012	0	0	0	0	0	0	0	0	0	0.002	0	0	0.002	0	0	0	0	0	0	0	0	0	0	0	0.014	0	0	0	0	0	0	0
945	Living/Bacillariophyta/Bacillariophyceae/Nitzschia_chain	0	0	0.002	0	0	0	0.002	0.688	0.038	0	0	0	0	0.006	0.018	0.018	0	0.002	0	0.002	0	0	0	0	0	0.008	0	0	0.004	0	0	0	0	0	0	0	0	0	0	0	0.008	0	0.002	0	0	0	0	0
946	Living/Bacillariophyta/Bacillariophyceae/Nitzschia_chain	0	0	0.002	0	0	0	0.002	0.438	0.036	0	0	0	0	0.012	0.06	0.062	0.012	0	0	0.002	0	0	0	0	0	0.006	0	0	0.006	0.002	0	0	0	0	0	0	0.002	0	0	0	0.056	0.002	0.002	0	0	0	0	0
947	Living/Bacillariophyta/Bacillariophyceae/Nitzschia_chain	0	0	0	0	0	0	0	0.31	0.094	0	0	0	0	0.018	0.038	0.012	0.002	0	0	0	0	0	0	0	0	0	0	0	0	0	0	0	0	0	0	0	0	0	0	0	0.014	0	0.006	0	0	0	0	0
948	Living/Bacillariophyta/Bacillariophyceae/Nitzschia_chain	0	0.002	0.032	0	0	0	0	0.164	0.084	0	0	0	0	0.05	0.028	0.02	0	0.002	0	0	0	0	0	0.002	0	0	0	0	0.008	0.002	0	0	0	0	0	0	0	0	0	0	0.014	0	0.004	0	0	0	0	0
949	Living/Bacillariophyta/Bacillariophyceae/Nitzschia_chain	0	0	0.004	0	0	0	0.004	0.042	0.01	0	0.002	0	0	0.006	0.012	0.036	0	0.002	0.002	0.002	0	0	0	0.006	0	0.008	0	0	0.018	0	0	0	0	0	0	0	0	0	0	0	0.014	0	0	0	0	0	0	0
950	Living/Bacillariophyta/Bacillariophyceae/Nitzschia_chain	0	0	0	0	0	0	0	0.136	0.104	0	0	0	0	0.002	0.034	0.012	0	0	0	0	0	0	0	0	0	0.002	0	0	0	0.002	0	0	0	0	0	0	0	0	0	0	0.008	0	0.004	0	0	0	0	0
951	Living/Bacillariophyta/Bacillariophyceae/Nitzschia_chain	0	0	0.002	0	0	0	0	0.71	0.022	0	0	0	0	0.004	0.016	0.012	0.006	0.002	0	0	0	0.002	0	0	0	0.01	0	0	0.006	0	0	0	0	0	0	0	0	0	0	0	0.012	0	0	0	0	0	0	0
952	Living/Bacillariophyta/Bacillariophyceae/Nitzschia_chain	0	0	0.004	0	0	0	0	0.498	0.086	0	0	0	0	0.02	0.066	0.002	0	0	0	0	0	0	0	0	0	0	0	0	0	0	0	0	0	0	0	0	0	0	0	0	0.014	0	0.002	0	0	0	0	0
953	Living/Bacillariophyta/Bacillariophyceae/Nitzschia_chain	0	0	0	0	0	0	0	0.29	0.032	0	0	0	0	0.002	0.006	0.01	0	0	0	0	0	0	0	0	0	0	0	0	0	0	0	0	0	0	0	0	0	0	0	0	0.014	0.002	0.01	0	0.002	0	0	0
954	Living/Bacillariophyta/Bacillariophyceae/Nitzschia_chain	0	0	0.002	0	0	0	0	0.038	0.026	0	0	0	0	0.014	0.004	0.028	0.004	0.004	0	0.002	0	0	0	0	0	0.016	0	0	0.004	0	0	0	0	0	0	0	0.002	0	0	0	0.036	0	0.004	0	0	0	0	0
955	Living/Bacillariophyta/Bacillariophyceae/Nitzschia_chain	0	0	0.002	0	0	0	0	0.606	0.046	0	0	0	0	0.006	0.046	0.012	0	0	0	0	0	0	0	0	0	0.008	0	0	0.004	0	0	0	0	0	0	0	0	0	0	0	0.022	0	0	0	0	0	0	0
956	Living/Bacillariophyta/Bacillariophyceae/Nitzschia_chain	0	0	0	0	0	0	0	0.48	0.052	0	0	0	0	0.004	0.026	0.004	0	0	0	0	0	0	0	0	0	0.002	0	0	0	0	0	0	0	0	0	0	0	0	0	0	0.016	0	0.004	0	0	0	0	0
957	Living/Bacillariophyta/Bacillariophyceae/Nitzschia_chain	0	0	0.008	0	0	0	0	0.382	0.098	0	0	0	0	0.012	0.036	0.014	0	0	0	0.002	0	0	0	0	0	0	0	0	0	0	0	0	0	0	0	0	0	0	0	0	0.026	0.002	0.002	0	0	0	0	0
958	Living/Bacillariophyta/Bacillariophyceae/Nitzschia_chain	0	0	0.004	0	0	0	0	0.33	0.142	0	0	0	0	0.044	0.048	0.018	0	0	0	0	0	0	0	0	0	0	0	0	0	0	0	0	0	0	0	0	0	0	0	0	0.008	0	0	0	0	0	0	0
959	Living/Bacillariophyta/Bacillariophyceae/Nitzschia_chain	0	0.002	0.012	0	0	0	0.002	0.122	0.128	0	0	0	0	0.014	0.168	0.028	0.002	0.004	0	0	0	0	0	0	0	0.002	0	0	0.002	0	0	0	0	0	0	0	0	0	0	0	0.05	0.002	0.008	0	0	0	0	0
960	Living/Bacillariophyta/Bacillariophyceae/Nitzschia_chain	0	0	0	0	0	0	0	0.074	0.142	0.002	0	0	0	0.006	0.162	0.002	0	0	0	0.01	0	0	0	0	0	0	0	0	0	0.002	0	0	0	0	0	0	0	0	0	0	0.008	0	0	0	0	0	0	0
961	Living/Bacillariophyta/Bacillariophyceae/Nitzschia_chain	0	0	0	0	0	0	0	0.594	0.072	0	0	0	0	0.014	0.014	0.01	0.002	0	0	0	0	0	0	0	0	0.002	0	0	0	0	0	0	0	0	0	0	0	0	0	0	0.02	0	0	0	0	0	0	0
962	Living/Bacillariophyta/Bacillariophyceae/Nitzschia_chain	0	0	0.02	0	0	0	0.002	0.32	0.022	0	0	0	0	0.034	0.06	0.084	0.018	0.002	0	0	0	0	0	0	0	0.01	0	0	0.026	0	0	0	0	0.002	0	0	0.004	0	0	0	0.04	0.002	0.008	0	0	0	0	0
963	Living/Bacillariophyta/Bacillariophyceae/Nitzschia_chain	0	0	0.008	0	0	0	0	0.072	0.082	0	0	0	0	0.014	0.07	0.02	0.002	0.004	0	0	0	0	0	0	0	0	0	0	0	0.004	0	0	0	0	0	0	0	0	0	0	0.042	0.002	0.026	0	0	0	0	0
964	Living/Bacillariophyta/Bacillariophyceae/Nitzschia_chain	0	0	0.008	0	0	0	0.004	0.29	0.022	0	0	0	0	0.024	0.056	0.054	0.02	0.002	0	0.002	0	0.002	0	0	0	0.004	0	0	0.028	0.006	0	0	0	0	0	0	0	0	0	0	0.07	0	0.006	0	0	0	0	0
965	Living/Bacillariophyta/Bacillariophyceae/Nitzschia_chain	0	0	0	0	0	0	0	0.314	0.064	0	0	0	0	0.002	0.026	0.028	0.006	0	0	0	0	0	0	0	0	0.004	0	0.004	0.006	0	0	0	0	0	0	0	0	0	0	0	0.006	0	0	0	0	0	0	0
966	Living/Bacillariophyta/Bacillariophyceae/Nitzschia_chain	0	0	0.032	0	0	0	0	0.248	0.098	0	0	0	0	0.064	0.09	0.014	0	0.002	0	0	0	0	0	0	0	0.002	0	0	0.004	0	0	0	0	0	0	0	0	0	0	0	0.062	0.002	0.01	0	0	0	0	0
967	Living/Bacillariophyta/Bacillariophyceae/Nitzschia_chain	0	0	0.012	0	0	0	0	0.338	0.114	0	0	0	0	0.032	0.092	0.022	0.004	0	0	0	0	0	0	0	0	0	0	0	0.002	0	0	0	0	0	0	0	0	0	0	0	0.03	0.002	0.004	0	0	0	0	0
968	Living/Bacillariophyta/Bacillariophyceae/Nitzschia_chain	0	0	0.016	0	0	0	0	0.542	0.072	0	0	0	0	0.012	0.024	0.004	0	0	0	0	0	0	0	0	0	0	0	0	0	0	0	0	0	0	0	0	0	0	0	0	0.026	0	0.004	0	0	0	0	0
969	Living/Bacillariophyta/Bacillariophyceae/Nitzschia_chain	0	0	0.002	0	0	0	0	0.108	0.12	0.002	0	0	0	0.03	0.052	0.076	0.002	0.004	0	0	0	0	0	0	0	0.004	0	0	0.018	0.002	0.002	0	0	0	0	0	0.006	0	0	0	0.02	0	0	0	0	0	0	0
970	Living/Bacillariophyta/Bacillariophyceae/Nitzschia_chain	0	0	0	0	0	0	0	0.06	0.032	0	0.002	0	0	0	0.012	0.002	0	0	0	0.002	0	0	0	0	0	0	0	0	0	0	0	0	0	0	0	0	0	0	0	0	0	0	0.006	0	0	0	0	0
971	Living/Bacillariophyta/Bacillariophyceae/Nitzschia_chain	0	0	0	0	0	0	0	0.542	0.05	0	0	0	0	0.002	0.06	0.012	0.002	0	0	0	0	0.002	0	0	0	0	0	0	0.002	0	0	0	0	0	0	0	0	0	0	0	0.006	0	0	0	0	0	0	0
972	Living/Bacillariophyta/Bacillariophyceae/Nitzschia_chain	0	0	0.004	0	0	0	0	0.29	0.162	0	0	0	0	0.008	0.154	0.018	0	0.004	0	0	0	0	0	0	0	0.002	0	0	0.008	0	0	0	0	0	0	0	0	0	0	0	0.03	0	0.006	0	0	0	0	0
973	Living/Bacillariophyta/Bacillariophyceae/Nitzschia_chain	0	0.002	0.028	0	0	0	0	0.098	0.246	0	0	0	0	0.026	0.07	0.036	0	0	0	0.002	0	0	0	0	0	0	0	0	0	0	0	0	0	0	0	0	0	0	0	0	0.018	0	0.002	0	0	0	0	0
974	Living/Bacillariophyta/Bacillariophyceae/Nitzschia_chain	0	0	0.002	0	0	0	0	0.432	0.062	0	0	0	0	0.006	0.034	0.004	0	0	0	0	0	0	0	0	0	0.002	0	0	0	0	0	0	0	0	0	0	0	0	0	0	0.018	0	0.002	0	0	0	0	0
975	Living/Bacillariophyta/Bacillariophyceae/Nitzschia_chain	0	0	0	0	0	0	0	0.04	0.034	0	0	0	0	0.002	0.006	0.016	0	0	0	0	0	0	0	0	0	0	0	0	0	0	0	0	0	0	0	0	0	0	0	0	0.034	0	0.004	0	0	0	0	0
976	Living/Bacillariophyta/Bacillariophyceae/Nitzschia_chain	0	0.002	0.01	0	0	0	0	0.226	0.064	0	0	0	0	0.042	0.07	0.048	0.002	0.004	0	0	0	0.002	0	0	0	0	0	0	0.002	0.002	0	0	0	0	0	0	0	0	0	0	0.026	0	0.006	0	0	0	0	0
977	Living/Bacillariophyta/Bacillariophyceae/Nitzschia_chain	0	0	0.004	0	0	0	0	0.192	0.14	0	0	0	0	0.008	0.068	0.018	0	0.002	0	0	0	0	0	0	0	0	0	0	0.004	0	0	0	0	0	0	0	0	0	0	0	0.01	0	0	0	0	0	0	0
978	Living/Bacillariophyta/Bacillariophyceae/Nitzschia_chain	0	0	0.002	0	0	0	0	0.134	0.102	0	0	0	0	0.002	0.034	0.012	0	0	0	0	0	0	0	0	0	0	0	0	0	0	0	0	0	0	0	0	0	0	0	0	0.022	0	0	0	0	0	0	0
979	Living/Bacillariophyta/Bacillariophyceae/Nitzschia_chain	0	0	0.002	0	0	0	0	0.514	0.066	0	0	0	0	0.006	0.008	0.012	0	0	0	0	0	0	0	0	0	0.002	0	0	0.002	0	0	0	0	0	0	0	0	0	0	0	0.014	0	0.002	0	0	0	0	0
980	Living/Bacillariophyta/Bacillariophyceae/Nitzschia_chain	0	0	0	0	0	0	0.002	0.47	0.072	0	0	0	0.002	0.008	0.032	0.026	0.006	0.002	0	0	0	0	0	0	0	0.012	0	0	0.004	0	0	0	0	0	0	0	0.002	0	0	0	0.016	0	0.004	0	0	0	0	0
981	Living/Bacillariophyta/Bacillariophyceae/Nitzschia_chain	0	0	0.006	0	0	0	0.002	0.528	0.056	0	0	0	0	0.02	0.05	0.028	0.01	0.002	0	0	0	0	0	0	0	0.004	0	0	0.008	0	0	0	0	0	0	0	0	0	0	0	0.016	0.002	0.002	0	0	0	0	0
982	Living/Bacillariophyta/Bacillariophyceae/Nitzschia_chain	0	0	0.004	0	0	0	0	0.326	0.084	0	0	0	0	0.014	0.056	0.03	0.006	0.004	0	0	0	0	0	0	0	0.004	0	0	0.002	0	0	0	0	0	0	0	0	0	0	0	0.038	0	0.004	0	0	0	0	0
983	Living/Bacillariophyta/Bacillariophyceae/Nitzschia_chain	0	0	0.002	0	0	0	0	0.61	0.054	0	0	0	0	0.006	0.03	0.012	0.004	0	0	0	0	0	0	0.002	0	0.004	0	0	0.004	0.002	0	0	0	0	0	0	0	0	0	0	0.008	0	0.006	0	0	0	0	0
984	Living/Bacillariophyta/Bacillariophyceae/Nitzschia_chain	0	0	0	0	0	0	0	0.38	0.05	0	0	0	0	0.002	0.022	0.008	0	0.004	0	0	0	0	0	0	0	0	0	0	0	0	0	0	0	0	0	0	0	0	0	0	0.028	0	0.004	0	0	0	0	0
985	Living/Bacillariophyta/Bacillariophyceae/Nitzschia_chain	0	0	0.006	0	0	0	0	0.416	0.092	0	0	0	0	0.006	0.026	0.012	0.004	0.006	0	0	0	0	0	0	0	0	0	0	0	0	0	0	0	0	0	0	0	0	0	0	0.116	0	0.006	0	0	0	0	0
986	Living/Bacillariophyta/Bacillariophyceae/Nitzschia_chain	0	0	0.002	0	0	0	0	0.36	0.078	0	0	0	0	0.016	0.05	0.014	0	0.002	0	0	0	0	0	0	0	0.002	0	0	0.004	0	0	0	0	0	0	0	0	0	0	0	0.094	0.004	0.008	0	0	0	0	0
987	Living/Bacillariophyta/Bacillariophyceae/Nitzschia_chain	0	0	0.002	0	0	0	0	0.072	0.034	0	0	0	0	0.004	0.022	0.008	0	0	0	0	0	0.002	0	0	0	0	0	0	0	0	0	0	0	0	0	0	0	0	0	0	0	0	0	0	0	0	0	0
988	Living/Bacillariophyta/Bacillariophyceae/Nitzschia_chain	0	0	0	0	0	0	0	0.382	0.072	0	0	0	0	0.034	0.088	0.008	0	0.002	0	0.002	0	0	0	0	0	0	0	0	0	0	0	0	0	0	0	0	0	0	0	0	0.052	0	0.008	0	0	0	0	0
989	Living/Bacillariophyta/Bacillariophyceae/Nitzschia_chain	0	0	0.006	0	0	0	0	0.238	0.108	0	0	0	0	0.014	0.016	0.004	0	0	0	0	0	0	0	0	0	0	0	0	0	0	0	0	0	0	0	0	0	0	0	0	0.012	0	0.002	0	0	0	0	0
990	Living/Bacillariophyta/Bacillariophyceae/Nitzschia_chain	0	0	0.004	0	0	0	0	0.466	0.088	0	0	0	0	0.01	0.046	0	0	0	0	0.002	0	0	0	0	0	0	0	0	0	0	0	0	0	0	0	0	0	0	0	0	0.006	0	0	0	0	0	0	0
991	Living/Bacillariophyta/Bacillariophyceae/Nitzschia_chain	0	0	0.002	0	0	0	0	0.448	0.054	0	0	0	0	0.004	0.028	0.006	0	0	0	0	0	0	0	0	0	0	0	0	0.002	0	0	0	0	0	0	0	0	0	0	0	0.01	0	0.002	0	0	0	0	0
992	Living/Bacillariophyta/Bacillariophyceae/Nitzschia_chain	0	0	0.014	0	0	0	0	0.12	0.02	0	0	0	0	0.024	0.016	0.05	0.002	0.002	0	0.002	0	0	0	0.002	0	0.006	0	0	0.008	0.002	0	0	0	0	0	0	0.002	0	0	0	0.272	0.012	0.004	0	0	0	0	0
993	Living/Bacillariophyta/Bacillariophyceae/Nitzschia_chain	0	0	0.022	0	0	0	0.002	0.138	0.144	0	0	0	0	0.056	0.046	0.014	0.004	0	0	0.002	0	0	0	0	0	0	0	0	0	0	0	0	0	0	0	0	0	0	0	0	0.058	0	0.004	0	0	0	0	0
994	Living/Bacillariophyta/Bacillariophyceae/Pennate_1	0	0	0.002	0	0	0	0	0.02	0.292	0	0	0	0	0.014	0.028	0.006	0	0.006	0	0	0	0	0	0	0	0	0	0	0	0.006	0	0	0	0	0	0	0	0	0	0	0.002	0	0	0	0	0	0	0
995	Living/Bacillariophyta/Bacillariophyceae/Pennate_1	0	0	0.024	0	0	0	0	0.022	0.358	0	0	0	0	0.066	0.086	0.004	0	0	0	0	0	0	0	0	0	0	0	0	0	0	0	0	0	0	0	0	0	0	0	0	0.002	0	0	0	0	0	0	0
996	Living/Bacillariophyta/Bacillariophyceae/Pennate_1	0	0	0.002	0	0	0	0.002	0.114	0.196	0	0	0	0	0.002	0.246	0.02	0	0	0	0.002	0	0	0	0	0	0.002	0	0	0	0	0	0	0	0	0	0	0	0	0	0	0.012	0	0.004	0	0	0	0	0
997	Living/Bacillariophyta/Bacillariophyceae/Pennate_1	0	0	0.02	0	0	0	0	0.11	0.362	0	0	0	0	0.1	0.046	0.022	0	0.004	0	0	0	0	0	0	0	0	0	0	0.004	0	0	0	0	0	0	0	0	0	0	0	0.006	0	0	0	0.002	0	0	0
998	Living/Bacillariophyta/Bacillariophyceae/Pennate_1	0	0	0.008	0	0	0	0	0.004	0.002	0	0	0	0	0.01	0.018	0	0	0.002	0	0.004	0	0	0	0	0	0	0	0	0	0.004	0	0	0	0	0	0	0	0	0	0	0	0	0.004	0	0	0	0	0
999	Living/Bacillariophyta/Bacillariophyceae/Pennate_1	0	0	0.026	0	0	0	0.002	0.014	0.332	0	0.002	0	0	0.23	0.084	0.014	0.006	0.008	0	0.002	0	0.002	0.002	0	0	0	0	0	0	0	0	0	0	0	0	0	0	0	0	0	0.014	0	0.002	0	0	0	0	0
1000	Living/Bacillariophyta/Bacillariophyceae/Pennate_1	0	0	0.016	0	0	0	0	0.042	0.27	0	0	0	0	0.066	0.36	0.024	0.002	0.002	0	0.004	0	0	0	0	0	0	0	0	0	0.002	0	0	0	0	0	0	0	0	0	0	0.006	0	0.002	0	0	0	0	0
1001	Living/Bacillariophyta/Bacillariophyceae/Pennate_1	0	0	0.004	0	0	0	0	0.138	0.188	0	0	0	0	0.074	0.056	0.006	0.004	0	0	0.002	0	0.002	0	0	0	0	0	0	0	0.004	0	0	0	0	0	0	0	0	0	0	0.004	0	0.006	0	0	0	0	0
1002	Living/Bacillariophyta/Bacillariophyceae/Pennate_1	0	0	0.002	0	0	0	0.004	0.04	0.04	0	0	0	0	0.014	0.13	0.076	0	0	0	0.006	0	0	0	0	0	0.002	0	0	0	0	0	0	0	0	0	0	0	0	0	0	0.054	0	0.006	0	0	0	0	0
1003	Living/Bacillariophyta/Bacillariophyceae/Pennate_1	0	0	0.002	0	0	0	0	0.1	0.114	0	0	0	0	0	0.068	0.004	0	0	0	0.002	0	0.002	0	0	0	0	0	0	0	0	0	0	0	0	0	0	0	0	0	0	0.01	0	0.002	0	0	0	0	0
1004	Living/Bacillariophyta/Bacillariophyceae/Pennate_1	0	0	0.012	0	0	0	0	0.09	0.484	0	0	0	0	0.04	0.058	0	0.002	0.002	0	0	0	0	0	0	0	0	0	0	0	0	0	0	0	0	0	0	0	0	0	0	0.002	0	0	0	0	0	0	0
1005	Living/Bacillariophyta/Bacillariophyceae/Pennate_1	0	0	0.004	0	0	0	0	0.032	0.27	0	0	0	0	0.024	0.09	0.066	0	0.002	0	0.002	0	0	0	0	0	0	0	0	0	0	0	0	0	0	0	0	0.002	0	0	0	0.014	0	0	0	0	0	0	0
1006	Living/Bacillariophyta/Bacillariophyceae/Pennate_1	0	0	0.002	0	0	0	0	0.044	0.136	0	0	0	0	0	0.004	0.024	0	0	0	0	0	0	0	0	0	0.002	0	0	0.002	0	0	0	0	0	0	0	0	0	0	0	0.014	0	0.002	0	0	0	0	0
1007	Living/Bacillariophyta/Bacillariophyceae/Pennate_1	0	0	0.026	0	0	0	0.002	0.072	0.396	0	0	0	0	0.074	0.032	0	0	0	0	0	0	0	0	0	0	0	0	0	0.002	0	0	0	0	0	0	0	0	0	0	0	0.008	0	0	0	0	0	0	0
1008	Living/Bacillariophyta/Bacillariophyceae/Pennate_1	0	0	0	0	0	0	0	0.09	0.16	0	0	0	0	0.008	0.216	0.01	0	0	0	0.004	0	0	0	0	0	0	0	0	0	0.006	0	0	0	0	0	0	0	0	0	0	0.006	0	0.002	0	0	0	0	0
1009	Living/Bacillariophyta/Bacillariophyceae/Pennate_1	0	0	0.008	0	0	0	0	0.156	0.172	0	0	0	0	0.058	0.066	0.008	0	0	0	0.002	0	0	0	0	0	0.002	0	0	0	0	0	0	0	0	0	0	0	0	0	0	0.102	0.002	0.006	0	0	0	0	0
1010	Living/Bacillariophyta/Bacillariophyceae/Pennate_1	0	0	0.006	0	0	0	0.006	0.092	0.19	0	0	0	0	0.03	0.168	0.038	0.006	0.002	0	0.002	0	0	0	0	0	0	0	0	0.002	0	0	0	0	0	0	0	0	0	0	0	0.016	0	0.002	0	0	0	0	0
1011	Living/Bacillariophyta/Bacillariophyceae/Pennate_1	0	0	0.012	0	0	0	0.002	0.02	0.128	0	0	0	0	0.042	0.156	0.022	0.008	0.006	0	0.01	0	0	0	0	0	0	0	0	0	0	0	0	0	0	0	0	0	0	0	0	0.054	0.002	0.046	0	0	0	0	0
1012	Living/Bacillariophyta/Bacillariophyceae/Pennate_1	0	0	0.004	0	0	0	0	0.042	0.372	0	0	0	0	0.044	0.188	0.026	0	0	0	0.002	0	0.002	0	0	0	0	0	0	0	0	0	0	0	0	0	0	0	0	0	0	0.006	0	0.002	0	0	0	0	0
1013	Living/Bacillariophyta/Bacillariophyceae/Pennate_1	0	0	0	0	0	0	0	0.006	0.24	0	0	0	0	0.006	0.03	0	0	0	0	0.002	0	0.004	0	0	0	0	0	0	0	0.016	0	0	0	0	0	0	0	0	0	0	0	0	0	0	0	0	0	0
1014	Living/Bacillariophyta/Bacillariophyceae/Pennate_1	0	0	0	0	0	0	0	0.094	0.194	0	0	0	0	0.002	0.006	0.024	0	0	0	0	0	0	0	0	0	0.002	0	0	0	0	0	0	0	0	0	0	0	0	0	0	0.012	0	0.002	0	0	0	0	0
1015	Living/Bacillariophyta/Bacillariophyceae/Pennate_1	0	0	0.02	0	0	0	0	0.054	0.242	0.002	0.002	0	0	0.09	0.092	0.014	0.002	0.002	0	0.004	0	0	0	0	0	0	0	0	0	0	0	0	0	0	0	0	0	0	0.002	0	0.034	0.002	0.012	0	0	0	0	0
1016	Living/Bacillariophyta/Bacillariophyceae/Pennate_1	0	0	0.006	0	0	0	0	0.05	0.444	0	0	0	0	0.078	0.062	0.016	0	0.002	0	0	0	0	0	0	0	0	0	0	0	0	0	0	0	0	0	0	0	0	0	0	0.024	0	0.004	0	0	0	0	0
1017	Living/Bacillariophyta/Bacillariophyceae/Pennate_1	0	0	0.026	0	0	0	0.006	0.028	0.268	0.002	0	0	0	0.182	0.218	0.03	0.002	0.006	0	0.002	0	0.002	0	0	0	0	0	0	0.002	0.004	0	0	0	0	0	0	0	0	0	0	0.006	0	0.004	0	0	0	0	0
1018	Living/Bacillariophyta/Bacillariophyceae/Pennate_1	0	0	0.002	0	0	0	0	0	0.178	0.004	0	0	0	0.012	0.014	0	0	0.002	0	0	0	0	0	0	0	0	0	0	0	0.012	0	0	0	0	0	0	0	0	0	0	0	0	0	0	0	0	0	0
1019	Living/Bacillariophyta/Bacillariophyceae/Pennate_1	0	0	0.004	0	0	0	0	0.056	0.12	0	0	0	0	0.002	0.074	0.006	0	0	0	0.004	0	0	0	0	0	0	0	0	0	0	0	0	0	0	0	0	0	0	0	0	0.014	0	0.004	0	0	0	0	0
1020	Living/Bacillariophyta/Bacillariophyceae/Pennate_1	0	0	0.012	0	0	0	0	0.034	0.146	0	0.002	0	0	0.02	0.02	0.008	0.002	0	0	0	0	0.002	0	0	0	0	0	0	0	0.002	0	0	0	0	0	0	0	0	0	0	0.002	0	0.004	0	0	0	0	0
1021	Living/Bacillariophyta/Bacillariophyceae/Pennate_1	0	0	0.026	0	0	0	0	0.136	0.072	0	0	0	0	0.032	0.06	0.016	0.004	0	0	0.002	0	0	0	0	0	0.01	0	0	0.002	0	0	0	0	0	0	0	0.002	0	0	0	0.032	0	0.004	0	0	0	0	0
1022	Living/Bacillariophyta/Bacillariophyceae/Pennate_1	0	0.002	0.016	0	0	0	0	0.07	0.374	0	0	0	0	0.12	0.042	0.022	0.004	0	0	0	0	0	0	0	0	0	0	0	0.002	0	0	0	0	0	0	0	0	0	0	0	0.02	0	0.004	0	0	0	0	0
1023	Living/Bacillariophyta/Bacillariophyceae/Pennate_1	0	0	0.008	0	0	0	0	0.066	0.524	0	0	0	0	0.114	0.044	0.026	0.002	0	0	0	0	0	0	0	0	0	0	0	0	0	0	0	0	0	0	0	0	0	0	0	0.008	0	0.002	0	0	0	0	0
1024	Living/Bacillariophyta/Bacillariophyceae/Pennate_1	0.002	0	0.002	0	0	0	0	0.01	0.224	0.004	0	0	0	0.034	0.032	0	0	0	0	0.004	0	0	0	0	0	0	0	0	0	0.002	0	0	0	0	0	0	0	0	0	0	0.002	0	0	0	0	0	0	0
1025	Living/Bacillariophyta/Bacillariophyceae/Pennate_1	0	0	0	0	0	0	0	0.058	0.056	0	0	0	0	0	0.008	0.026	0	0.002	0	0	0	0.002	0	0	0	0	0	0	0	0	0	0	0	0	0	0	0	0	0	0	0.012	0	0	0	0	0	0	0
1026	Living/Bacillariophyta/Bacillariophyceae/Pennate_1	0	0	0.002	0	0	0	0	0.146	0.134	0	0	0	0	0.006	0.176	0.014	0	0	0	0.002	0	0	0	0	0	0.004	0	0	0	0	0	0	0	0	0	0	0	0	0	0	0.01	0	0.002	0	0	0	0	0
1027	Living/Bacillariophyta/Bacillariophyceae/Pennate_1	0	0	0.01	0	0	0	0	0.11	0.33	0	0	0	0	0.152	0.056	0.03	0.006	0.002	0	0	0	0	0	0	0	0	0	0	0	0.002	0	0	0	0	0	0	0	0	0	0	0.026	0	0.002	0	0	0	0	0
1028	Living/Bacillariophyta/Bacillariophyceae/Pennate_1	0	0	0.006	0	0	0	0	0.038	0.206	0	0	0	0	0.096	0.046	0.016	0	0	0	0.002	0	0	0	0	0	0.002	0	0	0.002	0.002	0	0	0	0	0	0	0	0	0	0	0.002	0	0	0	0	0	0	0
1029	Living/Bacillariophyta/Bacillariophyceae/Pennate_1	0	0	0.014	0	0	0	0.006	0.022	0.206	0	0.002	0	0	0.062	0.124	0.034	0	0.004	0	0.004	0	0.002	0	0	0	0	0	0	0	0.006	0	0	0	0	0	0	0	0	0	0	0.004	0	0	0	0	0	0	0.002
1030	Living/Bacillariophyta/Bacillariophyceae/Pennate_1	0	0	0	0	0	0	0	0.004	0.202	0	0	0	0	0.016	0.024	0	0	0.002	0	0.006	0	0	0	0	0	0	0	0	0	0.004	0	0	0	0	0	0	0	0	0	0	0	0	0.004	0	0	0	0	0
1031	Living/Bacillariophyta/Bacillariophyceae/Pennate_1	0	0	0	0	0	0	0	0.03	0.196	0	0	0	0	0.008	0.026	0	0	0	0	0	0	0.002	0	0	0	0	0	0	0	0	0	0	0	0	0	0	0	0	0	0	0.002	0	0.004	0	0	0	0	0
1032	Living/Bacillariophyta/Bacillariophyceae/Pennate_1	0	0.002	0	0	0	0	0	0.026	0.146	0	0	0	0	0.026	0.04	0.002	0	0	0	0.002	0	0.002	0	0	0	0	0	0	0	0.002	0	0	0	0	0	0	0	0	0	0	0.002	0	0.004	0	0	0	0	0
1033	Living/Bacillariophyta/Bacillariophyceae/Pennate_1	0	0	0.014	0	0	0	0	0.07	0.37	0	0	0	0	0.114	0.072	0.008	0	0.002	0	0.002	0	0.002	0	0	0	0	0	0	0	0	0	0	0	0	0	0	0	0	0	0	0.004	0	0	0	0	0	0	0
1034	Living/Bacillariophyta/Bacillariophyceae/Pennate_1	0	0	0.008	0	0	0	0	0.054	0.44	0	0	0	0	0.1	0.142	0.01	0	0	0	0	0	0	0	0	0	0	0	0	0.002	0	0	0	0	0	0	0	0	0	0	0	0.006	0	0.004	0	0	0	0	0
1035	Living/Bacillariophyta/Bacillariophyceae/Pennate_1	0	0	0.008	0	0	0	0	0.094	0.392	0	0	0	0	0.052	0.064	0.014	0	0	0	0	0	0	0	0	0	0	0	0	0	0	0	0	0	0	0	0	0	0	0	0	0.002	0	0.004	0	0	0	0	0
1036	Living/Bacillariophyta/Bacillariophyceae/Pennate_1	0	0	0.004	0	0	0	0	0.022	0.196	0.004	0	0	0	0.024	0.07	0.012	0	0	0	0.004	0	0	0	0	0	0	0	0	0	0	0	0	0	0	0	0	0	0	0	0	0.012	0	0.002	0	0	0	0	0
1037	Living/Bacillariophyta/Bacillariophyceae/Pennate_1	0	0	0.002	0	0	0	0	0.01	0.244	0	0	0	0	0.03	0.034	0.014	0	0	0	0.002	0	0	0	0	0	0	0	0	0.002	0.002	0	0	0	0	0	0	0	0	0	0	0.016	0	0.008	0	0	0	0	0
1038	Living/Bacillariophyta/Bacillariophyceae/Pennate_1	0	0	0.002	0	0	0	0	0.104	0.142	0	0	0	0	0.014	0.026	0.068	0.006	0.002	0	0	0	0.004	0	0	0	0	0	0	0.01	0	0	0	0	0	0	0	0	0	0	0	0.03	0	0.008	0	0	0	0	0
1039	Living/Bacillariophyta/Bacillariophyceae/Pennate_1	0	0	0	0	0	0	0	0.066	0.13	0	0	0	0	0.008	0.318	0.042	0	0.004	0	0.004	0	0	0	0	0	0.004	0	0	0	0	0	0	0	0	0	0	0	0	0	0	0.022	0	0.008	0	0	0	0	0
1040	Living/Bacillariophyta/Bacillariophyceae/Pennate_1	0	0	0.004	0	0	0	0	0.096	0.384	0	0	0	0	0.052	0.1	0.02	0.004	0	0	0.002	0	0	0	0	0	0	0	0	0	0	0	0	0	0	0	0	0	0	0	0	0.018	0	0.002	0	0	0	0	0
1041	Living/Bacillariophyta/Bacillariophyceae/Pennate_1	0	0	0.02	0	0	0	0	0.14	0.324	0	0	0	0	0.112	0.036	0.016	0.008	0.004	0	0	0	0.002	0	0	0	0	0	0	0.002	0	0	0	0	0	0	0	0	0	0	0	0.01	0	0.002	0	0	0	0	0
1042	Living/Bacillariophyta/Bacillariophyceae/Pennate_1	0	0	0.008	0	0	0	0	0.036	0.172	0	0	0	0	0.036	0.024	0.018	0	0.002	0	0	0	0.002	0	0	0	0	0	0	0	0	0	0	0	0	0	0	0	0	0	0	0.002	0	0	0	0	0	0	0
1043	Living/Bacillariophyta/Bacillariophyceae/Pennate_1	0	0.002	0.002	0	0	0	0	0.104	0.114	0	0	0	0	0.004	0.268	0.012	0.002	0	0	0.008	0	0	0	0	0	0	0	0	0	0	0	0	0	0	0	0	0	0	0	0	0.006	0	0.012	0	0	0	0	0
1044	Living/Bacillariophyta/Bacillariophyceae/Pennate_1	0	0	0.004	0	0	0	0	0.206	0.174	0	0	0	0	0.012	0.236	0.014	0.002	0.006	0	0	0	0	0	0	0	0.006	0	0	0.002	0	0	0	0	0	0	0	0	0	0	0	0.006	0	0.002	0	0	0	0	0
1045	Living/Bacillariophyta/Bacillariophyceae/Pennate_1	0	0	0.012	0	0	0	0.002	0.046	0.246	0	0	0	0	0.188	0.038	0.042	0	0.004	0	0	0	0	0	0	0	0	0	0	0.002	0	0	0	0	0	0	0	0	0	0	0	0.018	0	0	0	0	0	0	0
1046	Living/Bacillariophyta/Bacillariophyceae/Pennate_1	0	0	0.044	0	0	0	0	0.048	0.274	0	0	0	0	0.142	0.232	0.01	0.004	0.004	0	0.004	0	0	0	0	0	0	0	0	0	0	0	0	0	0	0	0	0	0	0	0	0.012	0	0.006	0	0	0	0	0
1047	Living/Bacillariophyta/Bacillariophyceae/Pennate_1	0	0	0.028	0	0	0	0	0.008	0.082	0	0	0	0	0.028	0.03	0.004	0.002	0	0	0	0	0	0	0	0	0	0	0	0	0.002	0	0	0	0	0	0	0	0	0	0	0	0	0.002	0	0	0	0	0
1048	Living/Bacillariophyta/Bacillariophyceae/Pennate_1	0	0	0	0	0	0	0	0.092	0.136	0	0	0	0	0.004	0.094	0.018	0	0	0	0.006	0	0	0	0	0	0	0	0	0	0.002	0	0	0	0	0	0	0	0	0	0	0.006	0	0.014	0	0	0	0	0
1049	Living/Bacillariophyta/Bacillariophyceae/Pennate_1	0	0	0.002	0	0	0	0	0.118	0.112	0	0	0	0	0.006	0.058	0.032	0	0.002	0	0.002	0	0	0	0	0	0	0	0	0	0	0	0	0	0	0	0	0	0	0	0	0.02	0	0.002	0	0	0	0	0
1050	Living/Bacillariophyta/Bacillariophyceae/Pennate_1	0	0	0	0	0	0	0	0.052	0.284	0	0	0	0	0.054	0.1	0.01	0.002	0	0	0.002	0	0	0	0	0	0	0	0	0	0	0	0	0	0	0	0	0	0	0	0	0.02	0	0.002	0	0	0	0	0
1051	Living/Bacillariophyta/Bacillariophyceae/Pennate_1	0	0	0.026	0	0	0	0	0.024	0.408	0	0	0	0	0.15	0.124	0.004	0.01	0.002	0	0.002	0	0.004	0	0	0	0	0	0	0	0.002	0	0	0	0	0	0	0	0	0	0	0.014	0	0.002	0	0	0	0	0
1052	Living/Bacillariophyta/Bacillariophyceae/Pennate_1	0	0	0.004	0	0	0	0	0.068	0.162	0	0	0	0	0.032	0.14	0.032	0.006	0	0	0.006	0	0	0	0	0	0	0	0	0	0	0	0	0	0	0	0	0	0	0	0	0.03	0	0.002	0	0	0	0	0
1053	Living/Bacillariophyta/Bacillariophyceae/Pennate_1	0	0.002	0.02	0	0	0	0	0.048	0.322	0	0	0	0	0.19	0.156	0.03	0.002	0	0	0.004	0	0	0	0	0	0	0	0	0.002	0.002	0	0	0	0	0	0	0	0	0.002	0	0.028	0	0	0	0	0	0	0
1054	Living/Bacillariophyta/Bacillariophyceae/Pennate_1	0	0	0.014	0	0	0	0	0.062	0.32	0	0	0	0	0.144	0.086	0.028	0.002	0	0	0.002	0	0	0	0	0	0.002	0	0	0.002	0	0	0	0	0	0	0	0	0	0	0	0.042	0	0.004	0	0	0	0	0
1055	Living/Bacillariophyta/Bacillariophyceae/Pennate_1	0	0	0.008	0	0	0	0	0.034	0.182	0	0	0	0	0.106	0.148	0.044	0.002	0.006	0	0.006	0	0.004	0	0	0	0	0	0	0.004	0	0	0	0	0	0	0	0	0	0.002	0	0.032	0	0.016	0	0	0	0	0
1056	Living/Bacillariophyta/Bacillariophyceae/Pennate_10	0	0.002	0.004	0	0	0	0.044	0	0	0.194	0.008	0	0.004	0.002	0	0	0.006	0.004	0	0.608	0.012	0.09	0	0	0	0	0	0	0	0	0	0	0	0	0	0	0	0	0	0.004	0	0.002	0	0	0	0	0.008	0
1057	Living/Bacillariophyta/Bacillariophyceae/Pennate_10	0	0.002	0.002	0	0	0	0.006	0	0	0.308	0.014	0	0.002	0.002	0	0	0.012	0.008	0	0.506	0.014	0.09	0	0	0	0	0	0	0	0	0	0	0	0	0	0	0	0	0	0.002	0	0	0.012	0	0.002	0	0.006	0
1058	Living/Bacillariophyta/Bacillariophyceae/Pennate_10	0	0	0	0	0	0	0	0	0	0.098	0.002	0	0	0	0	0	0.002	0.002	0	0.802	0.002	0.082	0	0	0	0	0	0	0	0	0	0	0	0	0	0	0	0	0	0	0	0	0.008	0	0	0	0	0
1059	Living/Bacillariophyta/Bacillariophyceae/Pennate_10	0.002	0.002	0.004	0	0	0	0.004	0	0	0.106	0.182	0	0.002	0	0	0	0	0.004	0	0.06	0.206	0.128	0	0	0	0	0	0	0	0.004	0	0	0	0	0	0	0	0	0.018	0.008	0	0	0.028	0.004	0.002	0	0.016	0.02
1060	Living/Bacillariophyta/Bacillariophyceae/Pennate_10	0	0	0	0	0	0	0.004	0.002	0.012	0.066	0.028	0	0	0.016	0.01	0	0	0.014	0	0.11	0.004	0.088	0	0	0	0	0	0	0	0.002	0	0	0	0	0	0	0	0	0	0	0	0	0.018	0.002	0	0	0.004	0.006
1061	Living/Bacillariophyta/Bacillariophyceae/Pennate_10	0	0	0.006	0	0	0	0.006	0	0	0.422	0.02	0	0.008	0.004	0	0	0.008	0.008	0	0.298	0.008	0.13	0	0	0	0	0	0	0	0	0	0	0.002	0	0	0	0	0	0	0	0	0.004	0.014	0	0.002	0.002	0	0.004
1062	Living/Bacillariophyta/Bacillariophyceae/Pennate_10	0	0.002	0.006	0	0	0	0	0	0	0.342	0.07	0	0	0	0	0	0.002	0.006	0	0.138	0.064	0.294	0	0	0	0	0	0	0	0	0	0	0	0	0	0	0	0	0.008	0.002	0	0.002	0.04	0.002	0.002	0.004	0	0
1063	Living/Bacillariophyta/Bacillariophyceae/Pennate_10	0.022	0.006	0.02	0	0.002	0	0.024	0	0	0.208	0.034	0.008	0.014	0	0	0.002	0	0	0	0.086	0.034	0.046	0.004	0	0	0	0	0	0	0	0	0	0	0	0	0	0	0.006	0.018	0.036	0.012	0.034	0.102	0.008	0.012	0.01	0.128	0.016
1064	Living/Bacillariophyta/Bacillariophyceae/Pennate_10	0.002	0	0.002	0	0	0	0.002	0	0	0.522	0.078	0	0	0	0	0	0.008	0.004	0	0.156	0.03	0.138	0	0	0	0	0	0	0	0	0	0	0	0	0	0	0	0.002	0.008	0.002	0	0.004	0.014	0.002	0.002	0	0.004	0.004
1065	Living/Bacillariophyta/Bacillariophyceae/Pennate_10	0.012	0	0.01	0	0	0	0	0	0	0.078	0.054	0	0	0	0.002	0	0	0.012	0.002	0.07	0.022	0.08	0.004	0	0	0	0	0	0.002	0	0	0	0.002	0	0	0	0	0	0.008	0.02	0.006	0.014	0.338	0	0	0.004	0	0.018
1066	Living/Bacillariophyta/Bacillariophyceae/Pennate_10	0	0	0.002	0	0	0	0	0.002	0.004	0.266	0.056	0	0	0	0.014	0.002	0	0.008	0	0.182	0.01	0.1	0	0	0	0	0	0	0	0	0	0	0	0	0	0	0	0	0.004	0	0	0	0.118	0	0.002	0	0	0.004
1067	Living/Bacillariophyta/Bacillariophyceae/Pennate_10	0.004	0	0.002	0	0	0	0.008	0	0	0.448	0.064	0	0.02	0	0	0	0	0.004	0	0.14	0.052	0.106	0.002	0	0.002	0	0	0	0	0	0	0	0	0.002	0	0	0.002	0.008	0.01	0	0	0.018	0.036	0.004	0.002	0.002	0.032	0.002
1068	Living/Bacillariophyta/Bacillariophyceae/Pennate_10	0.002	0.004	0.018	0	0	0	0.032	0	0	0.136	0.012	0	0.01	0.006	0	0	0.006	0.004	0	0.268	0.02	0.152	0.002	0	0	0	0.002	0	0	0.008	0.002	0	0	0	0	0	0	0	0.004	0.014	0.006	0.008	0.036	0.01	0	0	0.052	0.004
1069	Living/Bacillariophyta/Bacillariophyceae/Pennate_10	0	0	0	0	0	0	0.016	0	0	0.396	0.02	0.002	0.002	0.002	0	0	0	0	0	0.336	0.016	0.08	0	0	0	0	0	0	0	0	0	0	0	0	0	0	0	0	0.008	0.006	0	0.006	0.062	0.002	0.002	0.004	0.012	0.006
1070	Living/Bacillariophyta/Bacillariophyceae/Pennate_10	0.002	0	0	0	0	0	0.002	0	0	0.158	0.002	0	0	0	0.006	0	0.002	0.006	0	0.742	0	0.072	0	0	0	0	0	0	0	0	0	0	0	0	0	0	0	0	0	0	0.004	0	0.004	0	0	0	0	0
1071	Living/Bacillariophyta/Bacillariophyceae/Pennate_10	0.002	0	0.006	0	0	0	0.034	0	0	0.174	0.012	0	0.014	0.004	0	0.002	0.028	0.028	0	0.506	0	0.096	0.002	0.004	0	0	0	0	0	0	0.002	0	0	0	0	0	0.002	0	0	0.002	0.004	0	0.026	0	0.002	0.002	0.01	0.006
1072	Living/Bacillariophyta/Bacillariophyceae/Pennate_10	0.002	0	0.002	0	0	0	0.002	0	0	0.21	0.018	0	0.002	0	0.002	0	0	0.004	0	0.508	0.028	0.126	0.004	0	0	0	0	0	0	0	0	0	0	0	0	0	0	0	0	0	0.004	0.002	0.06	0	0	0	0	0
1073	Living/Bacillariophyta/Bacillariophyceae/Pennate_10	0	0	0.002	0	0	0	0.006	0	0	0.278	0.036	0	0	0.002	0	0	0.004	0.012	0	0.39	0.038	0.156	0	0	0	0	0	0	0	0	0	0	0	0	0	0	0	0	0.004	0.004	0	0.002	0.044	0.004	0	0.002	0.004	0.004
1074	Living/Bacillariophyta/Bacillariophyceae/Pennate_10	0	0	0.004	0	0	0	0	0.002	0.004	0.18	0.11	0	0	0	0.014	0	0.002	0.004	0	0.216	0.008	0.256	0	0	0	0	0	0	0	0	0	0	0	0	0	0	0	0	0.004	0	0.002	0	0.046	0	0	0	0	0
1075	Living/Bacillariophyta/Bacillariophyceae/Pennate_10	0.012	0.004	0.006	0	0	0	0.006	0	0	0.22	0.06	0.014	0.018	0	0	0	0.002	0	0.002	0.102	0.074	0.08	0.004	0.004	0	0	0	0	0.002	0	0	0	0.002	0	0	0	0	0.008	0.02	0.012	0.004	0.044	0.08	0.004	0.004	0.008	0.036	0.012
1076	Living/Bacillariophyta/Bacillariophyceae/Pennate_10	0	0	0	0	0	0	0.004	0	0	0.142	0.008	0	0.002	0	0	0.002	0.02	0.012	0	0.512	0.012	0.27	0	0	0	0	0	0	0	0.002	0	0	0	0	0	0	0	0	0	0	0	0	0.006	0	0.002	0	0	0
1077	Living/Bacillariophyta/Bacillariophyceae/Pennate_10	0.002	0.004	0.008	0.002	0	0	0.008	0	0	0.428	0.012	0	0.02	0.004	0	0.002	0	0	0	0.264	0.01	0.108	0.002	0.002	0	0	0	0	0.002	0	0	0	0	0	0.004	0	0	0	0.002	0.014	0.002	0.004	0.02	0	0	0	0.01	0.002
1078	Living/Bacillariophyta/Bacillariophyceae/Pennate_10	0.002	0.002	0.002	0	0	0	0.006	0	0	0.418	0.072	0	0.004	0	0	0.002	0	0.002	0.002	0.108	0.078	0.228	0	0	0	0	0	0	0	0	0	0	0	0	0	0	0	0	0.004	0.006	0	0.006	0.012	0.006	0	0	0.014	0.012
1079	Living/Bacillariophyta/Bacillariophyceae/Pennate_10	0.018	0.006	0.014	0.002	0	0	0.032	0	0	0.154	0.042	0.004	0.016	0.002	0	0.002	0	0.006	0.002	0.224	0.042	0.192	0	0.002	0	0	0.002	0	0	0	0.002	0	0	0	0	0	0	0	0.01	0.014	0.004	0.016	0.044	0.004	0.004	0.002	0.072	0.02
1080	Living/Bacillariophyta/Bacillariophyceae/Pennate_10	0	0.004	0.012	0	0	0	0.008	0	0	0.21	0.102	0.004	0.018	0	0	0	0	0.002	0	0.1	0.156	0.15	0	0	0	0	0	0	0.002	0	0.002	0	0.002	0.004	0	0	0	0.002	0.012	0.008	0.002	0.014	0.046	0.014	0.002	0.006	0.012	0.004
1081	Living/Bacillariophyta/Bacillariophyceae/Pennate_10	0	0	0.002	0	0	0	0.006	0	0	0.348	0.018	0	0	0	0	0	0	0.002	0	0.46	0.006	0.124	0	0	0	0	0	0	0	0	0	0	0	0	0	0	0	0	0	0.004	0	0	0.024	0	0	0	0.002	0.002
1082	Living/Bacillariophyta/Bacillariophyceae/Pennate_10	0	0	0.008	0	0	0	0.004	0	0	0.038	0.016	0	0	0.002	0.004	0	0.004	0.008	0	0.624	0.032	0.198	0	0	0	0	0	0	0	0	0	0	0	0	0	0	0	0	0.002	0.002	0	0.002	0.008	0	0	0	0.004	0.002
1083	Living/Bacillariophyta/Bacillariophyceae/Pennate_10	0	0	0	0	0	0	0.004	0	0	0.17	0.006	0	0.002	0.004	0	0	0.01	0.028	0	0.458	0.006	0.236	0	0	0	0	0	0	0.002	0.002	0	0	0	0	0	0	0	0	0	0.004	0.008	0.006	0.028	0	0	0	0.004	0
1084	Living/Bacillariophyta/Bacillariophyceae/Pennate_10	0	0.002	0.008	0	0	0	0.016	0	0	0.38	0.024	0.006	0.036	0.002	0	0	0.002	0.002	0	0.134	0.032	0.086	0.004	0.002	0	0	0.004	0	0.002	0	0.002	0	0.002	0	0	0	0.002	0.004	0.006	0	0.002	0.006	0.028	0	0	0.006	0.018	0.002
1085	Living/Bacillariophyta/Bacillariophyceae/Pennate_10	0	0	0	0	0	0	0.004	0	0	0.116	0.01	0	0	0	0	0	0.004	0.002	0	0.772	0.004	0.078	0	0	0	0	0	0	0	0	0	0	0	0	0	0	0	0	0	0	0	0	0.006	0	0	0	0	0.002
1086	Living/Bacillariophyta/Bacillariophyceae/Pennate_10	0.002	0.002	0.012	0	0	0	0.022	0	0	0.408	0.026	0.004	0.01	0	0.002	0	0.002	0.006	0	0.202	0.024	0.118	0	0	0	0	0	0	0.002	0	0	0	0	0	0	0	0	0	0.004	0.002	0	0.006	0.038	0.002	0.006	0.004	0.004	0.008
1087	Living/Bacillariophyta/Bacillariophyceae/Pennate_10	0	0	0.002	0	0	0	0.028	0	0	0.428	0.048	0	0.002	0.002	0	0	0.008	0.022	0	0.156	0.048	0.218	0	0	0	0	0	0	0.002	0	0	0	0.002	0	0	0	0	0	0	0	0.002	0	0.008	0	0	0	0.006	0.004
1088	Living/Bacillariophyta/Bacillariophyceae/Pennate_10	0	0	0.002	0	0	0	0	0	0	0.222	0.078	0	0	0	0.004	0	0.014	0.018	0	0.154	0.08	0.24	0	0	0	0	0	0	0	0	0	0	0	0	0	0	0	0	0.004	0.004	0.006	0	0.12	0.002	0	0	0	0.002
1089	Living/Bacillariophyta/Bacillariophyceae/Pennate_10	0.002	0	0	0	0	0	0.004	0.002	0.002	0.146	0.036	0	0	0.004	0.014	0	0	0	0	0.382	0.004	0.224	0	0	0	0	0	0	0	0	0	0	0	0	0	0	0	0	0.006	0	0.002	0.002	0.078	0.004	0.002	0.002	0.002	0.01
1090	Living/Bacillariophyta/Bacillariophyceae/Pennate_10	0.006	0.004	0	0	0	0	0.008	0	0	0.484	0.106	0	0.004	0	0	0.002	0.006	0.004	0	0.064	0.07	0.13	0	0	0	0	0	0	0	0	0	0	0	0	0	0	0	0.002	0.004	0.004	0	0.012	0.026	0.006	0	0	0.026	0.002
1091	Living/Bacillariophyta/Bacillariophyceae/Pennate_10	0	0	0.004	0	0	0	0	0	0	0.574	0.01	0.002	0.008	0.002	0	0	0	0.006	0	0.216	0.014	0.076	0	0	0	0	0	0	0	0	0	0	0	0	0	0	0	0	0	0.002	0.004	0	0.024	0	0	0	0.002	0.002
1092	Living/Bacillariophyta/Bacillariophyceae/Pennate_10	0	0	0	0	0	0	0.008	0	0	0.066	0.004	0	0	0	0	0	0	0	0	0.842	0	0.07	0	0	0	0	0	0	0	0	0	0	0	0	0	0	0	0	0	0	0	0	0.006	0	0	0	0	0
1093	Living/Bacillariophyta/Bacillariophyceae/Pennate_10	0.002	0.002	0.004	0	0	0	0.008	0	0	0.334	0.05	0	0.008	0.01	0	0	0.022	0.03	0	0.246	0.024	0.162	0.002	0	0	0	0	0	0	0	0	0	0	0	0	0	0	0	0.002	0.024	0.002	0.002	0.048	0	0.004	0.002	0.004	0.004
1094	Living/Bacillariophyta/Bacillariophyceae/Pennate_10	0.004	0	0	0	0	0	0.004	0	0	0.198	0.036	0	0	0.002	0	0	0	0.004	0	0.324	0.016	0.264	0	0	0	0	0.002	0	0	0	0	0	0	0	0	0	0	0	0.004	0.004	0.002	0.004	0.042	0.012	0	0.002	0.002	0.006
1095	Living/Bacillariophyta/Bacillariophyceae/Pennate_10	0	0	0.004	0	0	0	0	0	0	0.294	0.082	0	0	0	0.002	0	0.006	0.012	0	0.186	0.046	0.274	0	0	0	0	0	0	0	0	0	0	0	0	0	0	0	0	0.002	0.004	0	0.006	0.04	0.002	0	0	0	0.002
1096	Living/Bacillariophyta/Bacillariophyceae/Pennate_10	0	0	0.006	0	0	0	0.004	0	0.002	0.074	0.026	0	0	0.006	0.016	0	0.01	0.016	0	0.258	0.02	0.182	0	0	0	0	0	0	0	0	0	0	0	0	0	0	0	0	0.004	0.002	0.006	0.004	0.054	0	0	0.004	0	0.004
1097	Living/Bacillariophyta/Bacillariophyceae/Pennate_10	0	0.002	0.002	0	0	0	0.01	0	0	0.166	0.01	0	0.002	0.002	0	0.002	0	0.01	0	0.532	0.008	0.1	0	0	0	0	0	0	0	0.002	0	0	0	0	0	0	0	0	0.004	0.002	0.006	0.014	0.064	0.004	0	0.004	0.016	0.002
1098	Living/Bacillariophyta/Bacillariophyceae/Pennate_10	0.002	0.002	0.004	0	0	0	0.002	0	0	0.58	0.024	0	0.002	0	0	0	0.004	0.004	0	0.156	0.04	0.054	0	0	0	0	0	0	0	0	0	0	0	0	0	0	0	0.002	0.002	0.002	0	0.002	0.066	0.006	0.002	0	0.01	0.006
1099	Living/Bacillariophyta/Bacillariophyceae/Pennate_10	0	0	0.002	0	0	0	0.002	0	0	0.518	0.036	0	0.002	0.002	0.002	0	0.004	0.004	0	0.192	0.016	0.126	0	0	0	0	0	0	0	0	0	0	0	0	0	0	0	0	0	0	0	0.004	0.036	0.002	0	0	0	0.004
1100	Living/Bacillariophyta/Bacillariophyceae/Pennate_10	0	0	0	0	0	0	0.002	0	0	0.418	0.03	0.002	0.004	0.002	0	0.006	0.004	0.002	0	0.13	0.034	0.298	0	0	0	0	0	0	0	0	0	0	0	0.002	0	0	0	0	0	0.004	0.002	0.002	0.018	0	0.004	0.002	0.014	0
1101	Living/Bacillariophyta/Bacillariophyceae/Pennate_10	0.008	0	0.002	0	0	0	0.004	0	0	0.342	0.116	0.004	0.008	0	0	0	0.002	0.002	0	0.082	0.112	0.168	0	0	0	0	0	0	0	0	0	0	0	0	0	0	0	0.002	0.012	0.004	0	0.002	0.044	0.01	0.002	0.004	0.014	0.01
1102	Living/Bacillariophyta/Bacillariophyceae/Pennate_10	0	0	0.004	0	0	0	0	0	0	0.208	0.062	0	0	0.002	0	0	0.004	0.004	0	0.174	0.044	0.392	0	0	0	0	0	0	0	0.008	0	0	0	0.002	0	0	0	0	0	0	0.002	0.002	0.02	0.006	0	0	0	0.004
1103	Living/Bacillariophyta/Bacillariophyceae/Pennate_10	0.004	0	0.006	0	0	0	0	0	0	0.134	0.102	0	0	0.004	0	0	0.014	0.012	0	0.1	0.054	0.114	0	0	0	0	0	0	0	0	0	0	0	0	0	0	0	0	0.03	0.058	0.004	0.018	0.18	0.022	0.006	0.03	0	0.008
1104	Living/Bacillariophyta/Bacillariophyceae/Pennate_10	0	0	0.002	0	0	0	0	0.002	0.002	0.218	0.04	0	0	0	0.048	0	0	0.002	0	0.232	0.006	0.126	0	0	0	0	0	0	0	0	0	0	0	0	0	0	0	0	0.004	0	0.002	0	0.1	0.002	0.002	0	0	0.002
1105	Living/Bacillariophyta/Bacillariophyceae/Pennate_10	0.008	0.002	0.004	0	0	0	0.004	0	0.002	0.076	0.058	0	0.004	0.002	0.002	0	0.004	0.004	0	0.07	0.016	0.046	0	0	0	0	0	0	0	0.002	0	0	0	0	0	0	0	0	0.004	0.008	0.004	0.008	0.05	0.008	0	0.006	0.016	0.012
1106	Living/Bacillariophyta/Bacillariophyceae/Pennate_10	0	0	0	0	0	0	0.002	0	0	0.176	0.044	0.002	0	0.002	0	0	0.008	0.008	0	0.234	0.064	0.338	0	0	0	0	0	0	0	0	0	0	0	0	0	0	0	0	0	0	0.002	0	0.054	0	0	0.002	0	0
1107	Living/Bacillariophyta/Bacillariophyceae/Pennate_10	0.002	0	0.004	0	0	0	0.01	0	0	0.172	0.018	0	0.002	0	0.002	0	0.01	0.032	0	0.566	0.016	0.122	0	0	0	0	0	0	0	0	0	0	0	0	0	0	0	0	0	0.01	0.002	0	0.012	0	0	0	0.002	0
1108	Living/Bacillariophyta/Bacillariophyceae/Pennate_10	0	0	0.004	0	0	0	0.002	0	0	0.166	0.022	0	0	0.004	0	0	0.01	0.008	0	0.49	0.008	0.196	0	0	0	0	0	0	0	0	0	0	0	0	0	0	0	0	0.006	0	0	0.006	0.052	0	0	0	0	0
1109	Living/Bacillariophyta/Bacillariophyceae/Pennate_10	0.002	0	0.014	0	0	0	0.004	0	0	0.606	0.006	0	0.006	0.002	0	0	0	0.006	0	0.174	0.022	0.066	0	0	0	0	0	0	0.002	0	0	0	0	0	0	0	0	0	0	0	0	0.004	0.014	0.004	0	0	0.006	0.004
1110	Living/Bacillariophyta/Bacillariophyceae/Pennate_10	0	0	0.006	0.002	0	0	0.022	0	0	0.184	0.004	0.004	0.012	0	0	0	0.006	0.012	0	0.548	0.004	0.13	0.002	0	0.002	0	0	0	0.002	0	0	0	0	0	0	0	0	0	0	0.004	0.002	0.01	0.02	0.002	0	0.002	0.004	0.004
1111	Living/Bacillariophyta/Bacillariophyceae/Pennate_10	0.01	0.006	0	0	0	0	0.03	0	0	0.196	0.006	0	0.008	0.002	0	0	0	0.002	0.002	0.286	0.01	0.068	0.004	0	0	0	0	0	0	0	0.002	0	0	0	0	0	0	0.002	0.002	0.036	0.01	0.024	0.062	0.004	0.002	0.006	0.156	0.014
1112	Living/Bacillariophyta/Bacillariophyceae/Pennate_10	0	0.002	0.002	0	0	0	0.004	0	0	0.076	0.002	0	0.002	0	0.002	0	0.002	0.002	0	0.706	0.002	0.038	0	0	0	0	0	0	0	0	0	0	0	0	0	0	0	0	0	0	0.01	0.006	0.104	0	0	0	0.002	0.004
1113	Living/Bacillariophyta/Bacillariophyceae/Pennate_10	0.044	0.018	0.008	0	0.002	0	0.012	0	0	0.078	0.06	0.012	0.018	0	0	0	0.002	0.002	0	0.048	0.094	0.098	0.01	0.002	0	0	0.002	0	0	0	0.002	0	0	0.002	0	0	0	0.002	0.032	0.038	0.01	0.076	0.088	0.028	0.006	0.012	0.062	0.042
1114	Living/Bacillariophyta/Bacillariophyceae/Pennate_10	0	0.002	0.006	0	0.002	0	0.02	0	0	0.314	0.024	0.002	0.002	0.002	0	0.002	0.014	0.026	0	0.34	0.026	0.15	0	0	0	0	0.002	0	0	0	0	0	0	0	0	0	0	0	0.002	0.006	0.002	0.002	0.006	0	0	0	0.006	0.002
1115	Living/Bacillariophyta/Bacillariophyceae/Pennate_10	0.002	0.002	0.01	0	0.002	0	0.024	0	0	0.2	0.016	0	0.006	0.002	0	0.006	0.01	0.024	0	0.416	0.016	0.198	0.002	0	0.002	0	0	0	0	0	0.002	0	0	0	0	0.002	0	0	0	0.01	0	0.004	0.006	0	0	0.002	0.008	0.002
1116	Living/Bacillariophyta/Bacillariophyceae/Pennate_10	0	0	0.006	0	0	0	0.006	0	0	0.262	0.034	0	0	0	0.004	0	0.002	0.006	0	0.34	0.032	0.178	0	0	0	0	0	0	0	0	0.004	0	0	0	0	0	0	0	0	0	0	0	0.03	0.002	0	0	0.002	0.008
1117	Living/Bacillariophyta/Bacillariophyceae/Pennate_10	0.002	0	0.008	0	0	0	0.024	0	0	0.116	0.032	0.002	0.002	0.01	0	0.004	0.024	0.05	0	0.214	0.032	0.312	0.004	0	0	0.002	0	0	0.002	0	0.002	0	0	0	0	0	0	0.002	0.006	0.024	0.002	0.008	0.062	0.008	0	0.004	0.008	0.008
1118	Living/Bacillariophyta/Bacillariophyceae/Pennate_10	0.006	0	0.024	0	0	0	0.006	0	0	0.126	0.044	0	0	0.006	0	0	0.004	0.014	0	0.144	0.018	0.156	0	0	0	0	0	0	0	0	0	0	0	0	0	0	0	0	0.008	0.004	0	0.004	0.086	0.012	0.002	0.008	0.01	0.076
1119	Living/Bacillariophyta/Bacillariophyceae/Pennate_11	0.022	0.004	0	0	0	0	0	0	0	0.008	0.562	0.002	0.004	0	0	0	0	0	0	0	0.252	0.02	0.002	0.002	0	0	0	0	0.002	0	0	0	0	0.002	0	0	0	0	0.012	0	0	0.008	0.01	0.022	0	0.004	0.018	0
1120	Living/Bacillariophyta/Bacillariophyceae/Pennate_11	0.002	0.002	0	0.002	0.004	0.004	0.002	0	0	0.008	0.804	0	0	0	0	0	0	0	0	0.004	0.068	0.008	0	0	0.002	0	0	0	0	0	0	0.002	0.002	0.002	0	0	0	0	0.002	0.006	0.002	0.002	0.038	0.002	0	0	0	0.002
1121	Living/Bacillariophyta/Bacillariophyceae/Pennate_11	0.018	0.004	0	0.006	0.002	0.008	0.016	0	0	0.006	0.312	0.078	0.034	0	0	0	0	0	0.004	0.012	0.088	0.172	0.01	0	0.002	0	0.002	0	0	0	0.01	0	0	0.004	0.02	0	0	0.004	0.014	0.004	0	0.012	0.004	0.012	0.004	0.014	0.01	0.008
1122	Living/Bacillariophyta/Bacillariophyceae/Pennate_11	0.006	0	0	0.002	0	0	0.002	0	0	0.004	0.746	0.018	0.008	0	0	0	0	0	0	0	0.08	0.026	0.002	0	0	0	0	0	0	0	0.002	0	0.002	0	0.002	0	0	0	0.008	0.006	0	0.006	0.016	0.01	0	0.006	0.014	0
1123	Living/Bacillariophyta/Bacillariophyceae/Pennate_11	0.004	0.002	0	0	0.004	0.002	0.002	0	0	0.038	0.718	0	0.002	0	0	0	0.004	0.008	0.002	0.006	0.078	0.066	0.002	0.002	0.002	0	0	0	0	0	0.004	0.002	0.002	0	0	0	0	0	0	0	0	0	0.004	0	0.002	0	0.002	0.002
1124	Living/Bacillariophyta/Bacillariophyceae/Pennate_11	0.006	0	0	0	0.002	0.002	0.002	0	0	0.012	0.7	0.002	0.008	0	0	0.002	0.006	0.006	0.004	0.01	0.074	0.104	0.004	0	0	0	0.002	0	0	0	0.002	0	0	0.002	0	0	0	0	0.008	0.002	0	0.004	0.016	0.002	0	0	0.002	0.008
1125	Living/Bacillariophyta/Bacillariophyceae/Pennate_11	0	0	0.002	0	0	0	0.004	0	0	0.05	0.082	0	0	0.004	0	0	0.03	0.048	0	0.03	0.046	0.668	0	0	0	0	0	0	0	0	0	0	0	0	0	0	0	0	0	0	0	0	0.004	0.002	0	0.002	0.008	0
1126	Living/Bacillariophyta/Bacillariophyceae/Pennate_11	0.002	0.002	0.002	0	0.004	0.002	0.016	0	0	0.03	0.452	0.006	0	0.004	0	0	0.01	0.01	0.008	0.032	0.108	0.142	0.01	0	0.002	0	0	0	0.002	0.002	0.002	0.002	0.002	0	0	0	0.002	0	0	0.004	0.014	0.006	0.022	0.004	0	0.002	0.006	0
1127	Living/Bacillariophyta/Bacillariophyceae/Pennate_11	0	0	0	0	0	0	0	0	0	0.038	0.688	0.002	0	0	0	0.002	0	0.006	0.004	0.012	0.126	0.066	0.002	0	0	0	0	0	0	0	0	0	0	0	0	0.002	0	0	0	0.006	0.002	0.002	0.016	0	0	0	0	0
1128	Living/Bacillariophyta/Bacillariophyceae/Pennate_11	0.01	0	0	0.008	0.004	0	0	0	0	0.004	0.77	0.006	0.006	0	0	0	0	0	0.002	0.008	0.068	0.012	0	0.002	0	0	0	0	0	0	0	0	0	0.002	0	0	0	0	0.002	0.01	0.002	0.01	0.012	0.012	0	0.002	0.008	0.006
1129	Living/Bacillariophyta/Bacillariophyceae/Pennate_11	0.002	0	0.004	0	0	0	0	0	0	0.11	0.074	0	0.004	0.01	0.002	0	0	0.004	0.002	0.062	0.096	0.298	0	0	0	0	0	0	0	0.004	0	0	0	0	0	0	0	0	0.008	0	0	0.002	0.012	0.002	0	0.006	0.004	0.01
1130	Living/Bacillariophyta/Bacillariophyceae/Pennate_11	0.002	0.006	0.004	0	0	0.002	0.006	0	0	0.052	0.212	0	0.006	0.004	0	0.004	0.004	0.012	0	0.122	0.148	0.312	0	0	0	0	0	0.002	0.002	0	0	0	0	0	0	0	0	0	0.014	0.004	0	0.002	0.006	0.002	0.002	0.004	0.004	0.004
1131	Living/Bacillariophyta/Bacillariophyceae/Pennate_11	0.1	0.01	0	0.014	0.02	0.006	0	0	0	0.002	0.362	0.024	0.006	0	0	0.002	0	0	0	0	0.04	0.008	0	0	0	0	0	0	0.002	0	0	0	0	0	0	0.002	0	0.004	0.014	0.002	0	0.11	0.004	0.054	0	0.028	0.034	0.006
1132	Living/Bacillariophyta/Bacillariophyceae/Pennate_11	0.066	0.004	0	0.018	0.002	0.008	0	0	0	0	0.54	0.02	0.012	0	0	0	0	0	0	0	0.044	0.002	0	0	0	0	0	0	0	0	0	0	0	0	0.002	0.004	0	0.002	0.016	0	0	0.098	0.002	0.022	0.004	0.032	0.03	0.006
1133	Living/Bacillariophyta/Bacillariophyceae/Pennate_11	0.01	0.002	0	0	0.002	0.006	0.002	0	0	0.002	0.834	0.008	0.014	0	0	0	0.002	0	0.002	0.002	0.042	0.006	0.002	0	0	0	0	0	0	0	0	0	0	0	0	0	0	0.002	0.002	0.01	0	0.004	0.006	0.004	0.002	0	0.01	0.002
1134	Living/Bacillariophyta/Bacillariophyceae/Pennate_11	0.01	0.002	0.002	0	0	0	0	0	0	0.014	0.194	0	0	0	0	0	0	0	0	0.012	0.486	0.034	0	0.002	0	0	0	0	0	0	0	0	0	0	0	0	0	0	0.044	0.012	0	0.014	0.03	0.018	0	0.024	0.01	0.016
1135	Living/Bacillariophyta/Bacillariophyceae/Pennate_11	0.002	0	0.004	0	0	0.002	0	0	0	0.058	0.442	0.002	0.006	0.002	0	0.002	0.006	0.008	0	0.026	0.19	0.088	0	0	0	0	0	0	0	0	0.004	0	0.004	0	0	0	0.002	0	0.004	0.006	0.006	0.008	0.07	0.006	0	0.008	0	0.006
1136	Living/Bacillariophyta/Bacillariophyceae/Pennate_11	0.02	0.006	0	0.002	0	0.018	0.012	0	0	0.016	0.564	0.026	0.016	0	0	0	0	0.002	0.002	0.004	0.06	0.06	0.01	0.002	0	0	0.002	0	0	0	0.004	0.002	0	0.006	0.002	0	0	0	0.016	0.01	0.002	0.014	0.01	0.01	0	0.004	0.008	0.004
1137	Living/Bacillariophyta/Bacillariophyceae/Pennate_11	0.01	0.002	0.002	0.002	0	0.004	0.014	0	0	0.06	0.336	0.01	0.036	0	0	0	0.008	0.022	0	0.024	0.052	0.248	0.002	0.004	0	0	0	0	0.002	0	0.004	0	0.002	0.014	0	0	0	0.004	0.008	0.026	0	0.004	0.022	0.006	0	0.002	0.014	0.008
1138	Living/Bacillariophyta/Bacillariophyceae/Pennate_11	0.004	0.006	0	0.002	0	0	0.006	0	0	0.038	0.572	0.006	0.016	0	0	0	0.002	0.01	0	0.014	0.096	0.106	0.004	0	0	0	0.004	0	0.002	0	0.002	0.004	0	0.002	0.002	0	0	0	0.004	0.018	0.002	0.006	0.028	0.002	0	0.002	0.016	0.004
1139	Living/Bacillariophyta/Bacillariophyceae/Pennate_11	0.014	0.004	0	0.004	0.006	0.004	0.006	0	0	0.014	0.43	0.012	0.022	0	0	0.002	0.008	0.006	0	0.014	0.172	0.088	0.006	0	0	0	0	0.002	0	0	0.004	0	0	0.004	0.004	0	0	0.004	0.006	0.004	0	0.018	0.01	0.016	0.004	0.002	0.034	0.004
1140	Living/Bacillariophyta/Bacillariophyceae/Pennate_11	0.026	0.002	0.002	0.004	0.002	0	0	0	0	0.042	0.182	0	0	0	0	0	0.002	0	0	0.012	0.134	0.028	0	0	0	0	0	0	0	0	0.002	0	0.002	0	0	0	0	0	0.056	0	0	0.016	0.008	0.032	0.004	0.024	0.02	0.046
1141	Living/Bacillariophyta/Bacillariophyceae/Pennate_11	0.098	0.01	0	0.01	0.014	0.044	0.002	0	0	0	0.446	0.076	0.02	0	0	0	0	0	0.004	0	0.034	0.004	0	0	0	0	0	0	0	0	0	0	0.004	0.004	0.004	0	0	0.01	0.014	0.004	0	0.024	0	0.022	0	0.006	0.04	0.004
1142	Living/Bacillariophyta/Bacillariophyceae/Pennate_11	0.006	0	0.002	0	0.004	0	0.002	0.002	0	0.006	0.616	0.006	0.002	0	0	0	0	0.002	0	0.002	0.25	0.016	0	0	0	0	0	0	0	0	0	0	0	0.002	0	0	0	0	0.004	0.006	0.002	0.004	0.024	0.006	0.006	0	0.006	0.002
1143	Living/Bacillariophyta/Bacillariophyceae/Pennate_11	0.022	0.004	0	0	0	0	0.002	0	0	0.012	0.622	0.022	0.006	0	0	0	0	0	0	0.002	0.14	0.052	0	0.004	0	0	0	0	0	0	0	0	0	0.002	0.002	0	0	0.002	0.014	0.004	0	0.01	0.002	0.01	0	0.01	0.014	0.006
1144	Living/Bacillariophyta/Bacillariophyceae/Pennate_11	0.054	0.014	0	0.008	0.008	0.012	0.004	0	0	0	0.476	0.032	0.008	0	0	0	0	0	0	0	0.056	0.002	0	0	0	0	0	0	0	0	0	0	0	0.002	0.006	0.002	0	0.01	0.042	0.008	0	0.036	0.012	0.02	0.008	0.046	0.048	0.002
1145	Living/Bacillariophyta/Bacillariophyceae/Pennate_11	0.002	0	0.004	0	0	0	0.004	0	0	0.078	0.19	0	0	0	0.002	0	0.004	0.002	0	0.026	0.202	0.142	0	0	0	0	0	0	0	0	0	0	0	0	0	0	0	0	0.032	0.006	0.014	0.008	0.12	0.02	0.004	0.014	0.002	0.01
1146	Living/Bacillariophyta/Bacillariophyceae/Pennate_11	0.01	0.004	0	0	0	0	0.006	0	0	0.022	0.314	0.004	0.01	0.002	0	0	0	0	0	0.012	0.356	0.07	0.002	0	0	0	0	0	0	0	0	0	0.002	0	0.004	0	0	0	0.034	0.006	0	0.014	0.01	0.022	0.002	0.012	0.014	0.012
1147	Living/Bacillariophyta/Bacillariophyceae/Pennate_11	0.014	0.002	0.004	0.002	0	0	0.004	0	0	0.088	0.24	0	0.012	0.002	0	0	0.004	0.002	0	0.052	0.246	0.062	0.002	0	0	0	0	0.002	0	0.002	0	0	0	0	0	0	0	0	0.01	0.006	0	0.008	0.018	0.01	0	0.01	0.024	0.012
1148	Living/Bacillariophyta/Bacillariophyceae/Pennate_11	0.006	0.01	0	0	0.008	0.01	0	0	0	0.008	0.764	0	0.004	0	0	0	0	0	0.008	0.002	0.068	0.016	0	0	0	0	0	0	0	0	0	0.004	0	0	0.004	0	0	0	0.004	0.012	0	0.012	0.01	0.002	0	0	0.004	0.006
1149	Living/Bacillariophyta/Bacillariophyceae/Pennate_11	0.008	0.006	0	0	0	0.002	0	0	0	0.002	0.782	0.002	0.004	0	0	0	0	0	0	0.002	0.138	0.02	0	0	0	0	0	0	0	0	0	0	0	0	0	0	0	0	0	0.006	0.002	0.004	0.004	0	0	0	0.006	0
1150	Living/Bacillariophyta/Bacillariophyceae/Pennate_11	0.002	0	0	0	0	0	0	0	0	0.036	0.698	0	0	0	0	0.002	0	0.002	0	0.028	0.088	0.114	0	0.002	0	0	0	0	0	0	0	0	0	0	0	0	0	0	0.004	0.004	0	0.002	0.006	0	0	0	0	0
1151	Living/Bacillariophyta/Bacillariophyceae/Pennate_11	0.026	0.012	0	0.004	0.006	0.002	0.002	0	0	0.01	0.622	0.014	0.01	0	0	0	0	0	0	0	0.1	0.038	0.004	0.004	0	0	0	0	0.002	0	0	0.002	0	0.004	0	0	0	0.002	0.004	0.026	0	0.03	0.008	0.008	0	0.006	0.012	0.006
1152	Living/Bacillariophyta/Bacillariophyceae/Pennate_11	0.006	0	0.002	0.002	0.008	0	0	0	0	0.004	0.804	0.002	0	0	0	0	0	0	0.006	0.004	0.072	0.008	0	0	0	0	0	0	0	0	0.002	0	0	0.004	0	0.002	0	0	0.004	0.006	0.002	0.004	0.008	0.002	0	0	0	0.004
1153	Living/Bacillariophyta/Bacillariophyceae/Pennate_11	0.002	0	0	0	0.002	0	0	0	0	0.076	0.38	0	0	0.002	0	0.002	0.006	0.008	0	0.036	0.134	0.186	0.004	0.002	0	0	0	0	0.002	0.002	0	0	0.002	0.002	0	0	0.002	0	0.002	0.028	0.01	0.004	0.066	0	0	0.002	0.004	0.002
1154	Living/Bacillariophyta/Bacillariophyceae/Pennate_11	0.008	0.002	0	0	0.012	0.002	0	0	0	0.016	0.63	0	0.002	0.002	0	0	0.004	0	0	0.008	0.122	0.066	0	0	0	0	0	0	0	0	0	0	0	0	0	0	0	0	0.012	0.012	0	0.014	0.022	0.008	0.002	0.008	0.004	0.008
1155	Living/Bacillariophyta/Bacillariophyceae/Pennate_11	0.006	0	0	0	0.004	0	0	0	0	0.018	0.736	0.002	0.002	0.002	0	0	0.006	0	0.002	0.014	0.098	0.046	0	0	0.002	0	0.002	0	0	0	0.002	0	0.002	0	0	0	0.004	0.002	0.004	0.008	0.002	0.004	0.016	0	0	0	0	0
1156	Living/Bacillariophyta/Bacillariophyceae/Pennate_11	0.006	0.002	0.008	0	0.002	0	0.002	0	0	0.036	0.42	0	0	0	0	0	0.002	0	0	0.028	0.132	0.042	0.002	0	0	0	0	0.002	0	0	0	0	0	0	0	0	0	0	0.012	0.016	0	0.018	0.098	0.008	0	0.004	0.002	0.012
1157	Living/Bacillariophyta/Bacillariophyceae/Pennate_11	0.046	0.008	0	0.03	0.014	0.022	0.008	0	0	0	0.31	0.152	0.08	0	0	0	0	0	0	0	0.06	0.008	0.002	0.002	0	0	0.002	0	0	0	0	0	0.002	0.002	0.014	0	0	0.012	0.008	0.002	0	0.02	0.006	0.02	0.006	0.026	0.028	0
1158	Living/Bacillariophyta/Bacillariophyceae/Pennate_11	0.074	0	0	0.024	0.002	0.002	0.004	0	0	0.002	0.47	0.052	0.026	0	0	0	0	0	0	0	0.058	0.004	0	0	0	0	0	0	0	0	0	0.002	0	0	0.01	0	0	0.012	0.006	0	0	0.04	0	0.016	0.004	0.022	0.018	0.004
1159	Living/Bacillariophyta/Bacillariophyceae/Pennate_11	0.05	0.016	0	0.004	0.01	0.012	0.006	0	0	0.012	0.544	0.032	0.006	0.002	0	0	0.002	0.002	0.002	0.006	0.062	0.044	0.002	0.004	0	0	0	0	0.002	0	0	0	0.008	0.008	0	0	0	0	0.012	0.012	0.002	0.022	0.016	0.016	0.006	0.002	0.008	0.008
1160	Living/Bacillariophyta/Bacillariophyceae/Pennate_11	0.012	0.008	0	0.002	0.028	0.01	0.002	0	0	0	0.714	0.012	0.006	0	0	0	0	0	0.01	0.002	0.054	0.014	0.002	0	0	0	0	0	0	0	0	0	0.002	0	0.002	0	0	0	0.006	0.016	0	0.01	0.008	0.004	0.002	0.004	0.002	0.012
1161	Living/Bacillariophyta/Bacillariophyceae/Pennate_11	0.01	0	0	0	0.008	0	0	0	0	0.004	0.828	0.002	0.002	0	0	0	0	0	0.004	0	0.04	0.01	0	0	0	0.004	0	0	0	0	0	0	0.002	0	0	0	0	0	0.004	0.008	0.002	0.01	0.014	0.004	0.004	0	0.004	0.004
1162	Living/Bacillariophyta/Bacillariophyceae/Pennate_11	0.004	0	0	0	0.004	0.002	0	0	0	0.022	0.758	0	0.002	0	0	0	0.002	0.004	0.006	0.004	0.064	0.068	0	0	0	0	0	0	0	0	0	0.002	0	0	0	0	0	0	0.002	0.006	0.004	0.008	0.008	0.002	0	0	0	0
1163	Living/Bacillariophyta/Bacillariophyceae/Pennate_11	0.014	0.006	0.004	0.002	0	0	0.002	0	0	0.044	0.356	0.002	0.008	0.004	0	0	0.01	0.018	0.004	0.032	0.05	0.286	0.002	0	0	0	0	0	0	0	0	0	0.004	0.004	0	0	0	0	0	0.06	0.006	0.004	0.04	0.006	0	0	0	0.008
1164	Living/Bacillariophyta/Bacillariophyceae/Pennate_11	0.006	0.002	0	0	0.01	0.002	0	0	0	0.012	0.782	0.004	0.006	0	0	0	0.002	0.004	0.004	0.008	0.054	0.008	0	0	0	0	0	0	0	0	0	0	0	0	0	0	0	0	0.008	0.01	0.002	0.004	0.02	0.008	0	0.004	0	0
1165	Living/Bacillariophyta/Bacillariophyceae/Pennate_11	0.004	0	0	0	0.002	0	0.002	0	0	0.054	0.59	0	0.002	0	0	0	0	0.002	0	0.012	0.132	0.06	0	0.002	0	0	0	0	0.002	0	0	0	0	0.002	0	0.008	0	0	0.002	0.012	0.004	0.002	0.036	0.004	0	0.004	0	0
1166	Living/Bacillariophyta/Bacillariophyceae/Pennate_11	0.002	0	0	0.004	0	0	0	0	0	0.046	0.576	0	0.002	0	0	0	0	0.002	0	0.006	0.152	0.086	0.002	0	0	0	0	0	0	0	0	0	0	0	0	0	0	0	0.026	0.014	0	0.004	0.024	0.004	0	0.012	0.01	0.002
1167	Living/Bacillariophyta/Bacillariophyceae/Pennate_11	0.02	0.004	0.008	0.006	0.004	0.002	0.016	0	0	0.044	0.29	0.018	0.006	0.006	0	0	0.006	0.008	0	0.016	0.126	0.036	0.008	0.002	0	0	0.002	0	0	0.002	0.002	0	0.002	0.004	0.004	0	0	0	0.018	0.034	0.01	0.036	0.058	0.012	0.004	0.008	0.022	0.008
1168	Living/Bacillariophyta/Bacillariophyceae/Pennate_11	0	0	0.006	0	0	0	0	0.002	0	0.202	0.028	0	0	0.006	0.012	0	0.004	0.004	0	0.204	0.01	0.284	0	0	0	0	0	0	0	0	0	0	0	0	0	0	0	0	0.002	0	0.006	0	0.074	0.002	0	0.002	0	0.006
1169	Living/Bacillariophyta/Bacillariophyceae/Pennate_11	0.004	0	0	0	0	0.002	0.006	0	0	0.012	0.806	0.006	0.002	0	0	0	0	0.002	0.004	0.002	0.07	0.024	0.002	0.002	0	0	0.002	0	0	0	0	0	0	0.002	0	0	0.002	0	0.002	0.008	0	0.004	0.026	0	0	0	0	0
1170	Living/Bacillariophyta/Bacillariophyceae/Pennate_11	0.006	0	0.004	0	0	0	0	0	0	0.044	0.332	0.004	0.002	0.006	0	0.002	0.002	0	0	0.03	0.37	0.098	0	0	0	0	0	0	0	0	0	0	0.002	0	0	0	0	0	0.014	0	0.002	0.014	0.018	0.004	0	0.002	0.006	0.006
1171	Living/Bacillariophyta/Bacillariophyceae/Pennate_11	0.028	0.008	0	0.018	0.006	0.024	0.004	0	0	0.004	0.512	0.04	0.018	0	0	0.002	0	0	0	0.004	0.078	0.022	0.004	0	0	0	0	0	0	0	0	0	0	0.004	0.014	0.004	0	0.004	0.016	0	0	0.016	0.004	0.024	0.008	0.008	0.034	0.002
1172	Living/Bacillariophyta/Bacillariophyceae/Pennate_11	0.024	0.012	0.004	0	0.004	0.004	0	0	0	0.01	0.464	0	0.004	0	0	0	0	0	0	0.004	0.252	0.014	0	0	0	0	0.002	0	0	0	0	0	0.002	0	0	0	0	0	0.002	0.04	0.004	0.01	0.03	0.004	0.006	0.004	0.008	0.008
1173	Living/Bacillariophyta/Bacillariophyceae/Pennate_11	0.152	0.008	0	0.016	0.006	0.026	0.004	0	0	0	0.298	0.114	0.046	0	0	0	0	0	0	0	0.006	0	0	0	0	0	0	0	0	0	0	0	0	0	0.006	0.004	0	0.006	0.006	0.002	0	0.056	0	0.03	0.004	0.038	0.02	0.006
1174	Living/Bacillariophyta/Bacillariophyceae/Pennate_11	0.002	0.006	0.024	0	0	0	0.008	0	0.004	0	0	0	0.002	0.01	0.004	0	0.004	0.004	0	0.006	0	0	0.002	0	0	0	0	0	0.042	0.056	0	0	0	0.002	0	0	0	0	0.002	0	0.012	0	0.008	0	0	0	0.002	0.008
1175	Living/Bacillariophyta/Bacillariophyceae/Pennate_11	0.004	0	0	0	0.002	0	0	0	0	0.008	0.784	0.002	0.002	0	0	0	0	0	0	0.004	0.086	0.006	0	0	0	0	0	0	0	0	0	0	0	0	0	0	0	0	0.002	0	0	0.008	0.016	0.004	0.004	0.004	0	0.002
1176	Living/Bacillariophyta/Bacillariophyceae/Pennate_11	0.006	0.002	0	0.002	0.002	0.002	0.002	0	0	0.002	0.58	0.006	0	0	0	0	0	0	0	0	0.198	0.01	0	0	0	0	0	0	0	0	0	0	0.002	0	0	0	0	0	0.006	0.004	0	0.022	0.024	0.006	0.01	0.008	0.006	0.004
1177	Living/Bacillariophyta/Bacillariophyceae/Pennate_11	0.152	0.008	0	0.008	0	0.012	0	0	0	0.002	0.204	0.006	0.004	0	0	0	0	0	0	0.002	0.052	0.002	0	0	0	0	0	0	0	0	0	0	0	0.002	0	0.004	0	0.004	0.036	0.006	0	0.13	0.016	0.1	0.04	0.06	0.028	0.008
1178	Living/Bacillariophyta/Bacillariophyceae/Pennate_11	0.004	0	0	0	0	0	0	0	0	0	0.912	0.002	0.004	0	0	0	0	0	0	0	0.04	0.012	0	0	0	0	0	0	0	0	0	0	0	0	0	0	0	0	0	0.004	0	0	0	0.004	0	0.002	0	0
1179	Living/Bacillariophyta/Bacillariophyceae/Pennate_11	0.026	0	0.004	0.002	0	0	0	0	0	0.02	0.162	0.002	0.006	0.004	0	0	0	0	0	0.008	0.26	0.02	0	0	0	0	0	0	0	0	0	0	0	0	0	0	0	0	0.06	0.002	0	0.01	0.006	0.008	0	0.012	0.05	0.04
1180	Living/Bacillariophyta/Bacillariophyceae/Pennate_11	0	0	0	0.002	0	0	0	0	0	0.022	0.75	0	0	0	0	0	0	0	0	0.002	0.114	0.056	0	0	0	0	0	0	0	0	0	0	0	0	0.002	0	0	0	0.006	0	0	0.004	0.014	0.004	0	0.004	0	0.006
1181	Living/Bacillariophyta/Bacillariophyceae/Pennate_11	0.006	0.002	0	0	0.002	0	0	0	0	0.008	0.638	0	0.006	0	0	0	0	0	0	0.018	0.224	0.03	0	0	0	0	0	0	0	0	0	0	0	0	0	0	0	0	0.004	0.002	0	0.008	0.01	0	0.004	0.002	0.006	0.006
1182	Living/Bacillariophyta/Bacillariophyceae/Pennate_11	0	0.006	0.002	0	0	0	0.002	0	0	0	0	0	0	0	0	0.002	0.002	0	0	0	0	0	0	0	0.346	0.004	0	0.004	0.008	0	0.046	0.012	0	0	0.002	0.004	0.012	0	0	0	0.004	0	0	0	0	0	0	0
1183	Living/Bacillariophyta/Bacillariophyceae/Pennate_11	0.044	0.002	0	0.014	0	0.01	0.01	0	0	0	0.552	0.046	0.014	0	0	0	0	0	0	0	0.078	0.004	0	0.002	0	0	0	0	0	0	0	0	0	0	0	0.004	0	0.008	0.008	0	0	0.018	0.002	0.03	0.012	0.026	0.022	0.008
1184	Living/Bacillariophyta/Bacillariophyceae/Pennate_11	0.498	0.016	0	0	0.008	0.006	0	0	0	0	0.09	0.016	0.002	0	0	0	0	0	0	0	0.006	0	0	0	0	0	0	0	0	0	0	0	0	0	0	0	0	0	0	0	0	0.172	0.002	0.05	0	0.038	0.006	0.002
1185	Living/Bacillariophyta/Bacillariophyceae/Pennate_11	0.026	0.006	0	0.006	0	0.002	0.02	0	0	0.042	0.33	0.012	0.016	0.002	0	0.002	0.002	0.002	0	0.016	0.182	0.054	0.004	0.004	0	0.004	0	0.002	0.004	0	0	0	0	0.002	0	0	0	0.01	0.008	0.028	0	0.028	0.048	0.008	0.006	0.002	0.036	0.002
1186	Living/Bacillariophyta/Bacillariophyceae/Pennate_11	0.014	0.004	0	0.002	0	0.002	0.002	0	0	0.014	0.592	0.006	0.004	0	0	0	0.002	0	0	0.004	0.152	0.068	0	0	0	0	0	0	0	0	0	0	0	0	0	0	0	0	0.014	0.006	0.002	0.02	0.018	0.014	0	0.02	0.012	0.006
1187	Living/Bacillariophyta/Bacillariophyceae/Pennate_11	0.04	0.01	0	0.01	0.014	0.012	0.002	0	0	0	0.682	0.024	0.008	0	0	0	0	0	0	0	0.044	0.014	0	0	0	0	0	0	0	0	0	0	0.002	0.002	0	0.004	0	0.006	0.008	0.004	0	0.008	0	0.01	0.002	0.008	0.01	0.004
1188	Living/Bacillariophyta/Bacillariophyceae/Pennate_11	0.03	0.014	0	0.008	0.014	0.002	0.004	0	0	0.004	0.656	0.002	0.004	0	0	0	0.002	0	0	0	0.09	0.004	0	0.002	0	0	0.002	0	0	0	0	0	0.002	0.002	0	0	0	0.002	0.022	0.014	0	0.038	0.018	0.018	0.002	0.008	0.006	0
1189	Living/Bacillariophyta/Bacillariophyceae/Pennate_11	0.012	0	0	0.002	0	0.004	0.002	0	0	0.01	0.55	0.004	0.012	0	0	0	0	0	0	0.004	0.212	0.054	0	0	0	0	0	0	0	0	0	0	0.002	0.002	0	0	0	0.004	0.014	0.006	0	0.01	0.01	0.012	0.012	0.01	0.022	0.006
1190	Living/Bacillariophyta/Bacillariophyceae/Pennate_11	0.004	0	0	0	0.002	0.002	0.002	0	0	0.014	0.716	0	0.002	0	0	0	0.002	0.006	0	0.012	0.122	0.058	0	0	0	0	0	0	0	0	0	0	0.004	0	0	0.002	0	0	0.004	0.004	0.002	0	0.002	0.002	0	0.002	0.002	0
1191	Living/Bacillariophyta/Bacillariophyceae/Pennate_11	0.004	0.002	0.002	0	0	0.002	0.006	0	0	0.032	0.434	0	0.004	0	0	0	0.008	0.014	0.002	0.052	0.066	0.268	0	0	0	0	0	0	0	0	0.002	0	0	0	0	0	0.002	0	0.002	0.022	0.006	0.004	0.034	0.004	0	0	0	0
1192	Living/Bacillariophyta/Bacillariophyceae/Pennate_11	0.01	0	0	0	0	0	0	0	0	0.024	0.266	0.002	0.002	0	0	0	0	0.002	0	0.002	0.516	0.058	0	0	0	0	0	0	0	0	0	0	0	0	0	0	0	0	0.01	0	0	0.008	0.006	0.012	0	0.002	0.042	0.004
1193	Living/Bacillariophyta/Bacillariophyceae/Pennate_11	0.004	0	0	0	0.008	0	0	0	0	0.004	0.856	0	0.002	0	0	0.002	0.002	0	0.004	0.002	0.038	0.018	0	0	0	0	0	0	0	0	0	0	0.002	0	0	0.002	0	0	0	0.01	0.002	0.006	0.012	0.002	0	0	0.002	0.002
1194	Living/Bacillariophyta/Bacillariophyceae/Pennate_11	0.002	0	0	0	0	0	0.002	0	0	0.056	0.284	0	0	0	0	0	0.002	0	0	0.038	0.348	0.152	0	0	0	0	0	0	0.002	0	0	0	0	0	0	0	0	0	0.018	0.004	0	0.002	0.022	0.002	0	0.008	0.012	0.004
1195	Living/Bacillariophyta/Bacillariophyceae/Pennate_11	0.004	0.004	0	0	0	0	0.016	0	0	0.096	0.242	0	0.004	0	0	0	0	0	0	0.056	0.194	0.172	0	0.002	0	0	0	0	0.002	0	0.002	0	0	0.002	0	0	0	0.002	0.008	0.004	0	0.008	0.02	0.02	0	0.002	0.106	0.004
1196	Living/Bacillariophyta/Bacillariophyceae/Pennate_11	0.024	0.002	0	0.002	0.004	0.004	0	0	0	0.01	0.688	0.012	0.004	0	0	0.002	0	0	0	0	0.096	0.022	0	0	0	0	0	0	0	0	0	0	0	0	0.002	0	0	0.004	0.02	0.006	0	0.01	0.014	0.004	0.002	0.008	0.028	0.004
1197	Living/Bacillariophyta/Bacillariophyceae/Pennate_11	0.002	0	0.002	0	0	0	0	0	0	0.104	0.01	0	0	0	0.006	0.002	0.002	0.01	0	0.218	0.012	0.546	0	0	0	0	0	0	0	0.002	0	0	0	0	0	0	0	0	0.012	0.002	0.004	0	0.014	0	0	0.006	0	0.002
1198	Living/Bacillariophyta/Bacillariophyceae/Pennate_11	0	0.002	0	0	0.002	0.002	0	0	0	0	0.918	0.002	0.002	0	0	0	0	0	0.002	0	0.032	0.006	0.002	0	0	0	0	0.002	0	0	0	0.002	0	0	0.002	0.002	0	0	0.004	0.002	0	0.002	0.004	0	0	0	0	0.002
1199	Living/Bacillariophyta/Bacillariophyceae/Pennate_11	0.128	0.02	0	0.004	0	0.002	0.004	0	0	0	0.008	0.006	0.018	0	0	0	0	0	0.006	0	0.006	0.004	0.008	0	0	0	0	0.002	0.004	0.002	0.014	0.002	0	0.034	0.002	0	0	0.008	0.02	0.02	0.002	0.02	0.004	0.012	0.006	0.008	0.054	0.06
1200	Living/Bacillariophyta/Bacillariophyceae/Pennate_11	0.002	0	0	0	0	0	0	0	0	0.014	0.79	0.002	0	0	0	0	0	0.004	0	0.006	0.096	0.03	0.002	0	0.002	0	0	0	0	0	0	0	0	0	0	0	0	0	0.004	0.018	0.002	0.004	0.018	0.002	0	0	0	0
1201	Living/Bacillariophyta/Bacillariophyceae/Pennate_11	0	0	0.002	0	0	0	0	0	0	0.058	0.032	0	0	0	0	0	0.008	0.006	0.002	0.064	0.106	0.66	0	0	0	0	0	0	0	0	0	0	0	0	0	0	0	0	0.002	0.004	0.002	0.004	0.026	0.002	0.002	0.004	0	0.002
1202	Living/Bacillariophyta/Bacillariophyceae/Pennate_11	0.026	0	0	0.016	0.006	0.024	0.002	0	0	0	0.674	0.022	0.002	0	0	0	0	0	0	0	0.054	0.02	0	0.002	0	0	0	0	0	0	0	0	0	0	0.002	0.002	0	0.002	0.032	0.002	0	0.002	0.004	0.006	0.004	0.022	0.01	0.002
1203	Living/Bacillariophyta/Bacillariophyceae/Pennate_11	0.012	0	0	0.002	0.034	0.012	0.008	0	0.002	0.01	0.622	0.004	0.004	0	0	0	0.004	0.01	0.022	0.008	0.058	0.042	0	0.002	0	0	0.002	0.002	0	0	0.008	0.006	0.002	0.002	0	0.006	0.002	0	0	0.002	0	0.002	0.008	0	0.004	0	0.008	0
1204	Living/Bacillariophyta/Bacillariophyceae/Pennate_11	0.11	0.026	0	0.012	0.018	0.01	0	0	0	0.002	0.372	0.016	0.012	0	0	0	0	0	0.002	0.002	0.114	0.012	0.002	0.004	0	0	0	0	0	0	0	0	0	0.004	0.004	0.002	0	0.004	0.012	0.01	0.002	0.054	0.006	0.02	0.006	0.02	0.022	0.02
1205	Living/Bacillariophyta/Bacillariophyceae/Pennate_11	0.002	0	0	0	0.002	0	0	0	0	0.022	0.766	0.002	0.002	0	0	0	0	0	0	0.008	0.102	0.054	0	0	0	0	0	0	0	0	0.002	0	0	0	0	0	0	0	0.004	0.004	0	0	0.012	0.004	0	0	0.002	0
1206	Living/Bacillariophyta/Bacillariophyceae/Pennate_11	0.038	0.012	0	0.006	0.014	0.002	0.006	0	0	0.002	0.524	0.026	0.022	0	0	0.002	0	0.002	0.01	0.002	0.082	0.026	0.002	0	0	0	0.002	0	0.002	0	0	0	0.004	0	0	0	0	0	0.002	0.084	0	0.018	0.042	0.008	0	0.002	0.012	0.002
1207	Living/Bacillariophyta/Bacillariophyceae/Pennate_11	0	0	0	0	0	0	0.002	0	0	0.054	0.014	0	0	0	0	0	0.006	0	0	0.046	0.018	0.834	0	0	0	0	0	0	0	0	0	0	0	0	0	0	0	0	0.002	0	0.004	0	0.002	0.002	0	0	0	0
1208	Living/Bacillariophyta/Bacillariophyceae/Pennate_11	0.012	0.008	0.002	0	0	0	0.002	0	0	0.036	0.126	0	0.004	0.002	0	0	0.004	0	0	0.052	0.112	0.512	0.002	0	0	0	0	0	0	0	0	0	0.002	0	0	0	0	0	0.014	0.012	0	0.01	0.01	0.004	0	0.016	0.01	0.012
1209	Living/Bacillariophyta/Bacillariophyceae/Pennate_11	0.004	0	0	0	0	0.002	0.006	0	0	0.07	0.096	0	0.002	0	0	0.006	0.01	0.026	0	0.092	0.06	0.428	0	0.002	0	0	0	0	0	0	0	0	0	0	0	0	0	0	0.018	0.02	0.006	0.004	0.062	0.008	0	0.008	0.01	0.004
1210	Living/Bacillariophyta/Bacillariophyceae/Pennate_11	0.018	0.018	0	0.008	0.002	0	0.002	0	0	0.006	0.504	0.02	0.004	0	0	0	0	0	0.002	0	0.154	0.006	0.004	0	0	0	0	0	0	0	0.004	0.002	0.006	0	0	0	0	0.002	0.01	0.002	0	0.02	0.016	0.006	0.002	0.002	0.01	0.002
1211	Living/Bacillariophyta/Bacillariophyceae/Pennate_11	0.014	0.002	0.002	0.008	0.016	0.002	0	0	0	0.02	0.578	0.006	0.01	0.004	0	0	0	0.006	0.01	0.012	0.098	0.044	0.002	0.002	0	0	0.002	0	0	0	0	0	0	0.002	0	0	0	0	0	0.018	0.004	0.014	0.02	0.008	0.004	0.008	0.01	0.004
1212	Living/Bacillariophyta/Bacillariophyceae/Pennate_11	0.002	0.002	0	0	0	0	0	0	0	0.002	0.94	0	0	0	0	0	0.002	0.002	0	0.002	0.026	0.008	0	0	0	0	0	0	0	0	0	0	0	0	0	0	0	0	0	0	0	0.002	0.006	0	0	0.002	0	0
1213	Living/Bacillariophyta/Bacillariophyceae/Pennate_11	0.002	0.006	0.002	0.01	0.018	0.006	0.004	0	0	0.016	0.57	0.004	0.004	0	0	0.002	0.002	0.002	0.012	0.01	0.066	0.104	0.014	0.004	0.004	0	0	0	0	0	0	0	0.002	0.006	0.004	0.004	0	0.004	0.008	0.01	0.002	0.008	0.008	0.01	0	0.004	0.008	0.004
1214	Living/Bacillariophyta/Bacillariophyceae/Pennate_11	0.006	0.002	0	0	0	0	0.01	0	0	0.046	0.206	0.002	0.014	0.002	0	0.004	0.01	0.036	0	0.03	0.058	0.462	0.01	0	0	0	0	0	0	0	0.002	0	0	0.002	0.004	0	0	0	0.002	0.022	0	0.004	0.028	0.002	0	0.004	0.006	0.006
1215	Living/Bacillariophyta/Bacillariophyceae/Pennate_11	0.022	0.014	0	0.002	0.006	0.006	0	0	0	0.008	0.64	0.006	0.004	0	0	0	0	0	0	0	0.096	0.016	0.002	0.002	0	0	0	0	0	0	0	0.002	0	0.008	0.004	0	0	0.002	0.012	0.012	0.002	0.024	0.014	0.008	0.01	0.006	0.01	0.01
1216	Living/Bacillariophyta/Bacillariophyceae/Pennate_11	0.026	0.004	0.004	0.006	0	0	0.002	0	0	0.028	0.206	0.004	0.03	0	0	0	0	0	0	0.006	0.264	0.054	0.004	0	0	0	0	0	0	0	0	0	0	0	0	0	0	0.004	0.016	0	0	0.018	0.004	0.012	0	0.004	0.078	0.026
1217	Living/Bacillariophyta/Bacillariophyceae/Pennate_11	0.01	0.004	0	0.016	0.016	0.004	0.026	0	0	0.024	0.404	0.008	0.01	0	0	0.002	0	0.004	0.008	0.008	0.086	0.132	0.014	0	0	0	0.004	0.002	0.002	0	0.002	0	0.012	0.004	0.004	0.002	0.002	0.006	0	0.04	0.01	0.01	0.028	0.006	0	0.002	0.006	0.006
1218	Living/Bacillariophyta/Bacillariophyceae/Pennate_11	0.048	0.022	0	0.01	0.004	0.022	0.01	0	0	0.006	0.532	0.024	0.018	0	0	0	0.002	0	0.002	0	0.1	0.038	0	0	0	0	0	0	0	0	0.002	0.004	0	0.002	0.002	0.002	0	0.002	0.03	0.004	0	0.01	0.002	0.01	0.002	0.006	0.018	0.002
1219	Living/Bacillariophyta/Bacillariophyceae/Pennate_11	0.004	0	0	0	0	0	0	0	0	0.012	0.234	0	0	0	0	0	0	0	0	0	0.684	0.008	0	0	0	0	0	0	0	0	0	0	0	0	0	0	0	0	0	0.002	0	0.008	0.004	0.006	0	0.004	0.002	0.002
1220	Living/Bacillariophyta/Bacillariophyceae/Pennate_11	0.004	0	0	0	0	0	0.004	0	0	0.026	0.428	0	0.002	0	0	0.002	0.004	0	0	0.02	0.212	0.086	0.01	0	0	0	0	0	0.002	0	0	0	0	0.01	0	0	0	0	0.012	0.032	0.002	0.012	0.058	0.006	0	0.002	0	0.022
1221	Living/Bacillariophyta/Bacillariophyceae/Pennate_11	0.018	0.002	0	0	0	0.002	0	0	0	0.046	0.348	0.008	0.004	0.002	0	0	0.002	0	0	0.016	0.226	0.096	0.008	0	0	0	0	0	0.002	0	0	0	0.002	0.004	0	0	0	0.002	0.016	0.04	0.004	0.014	0.038	0.012	0.002	0.008	0.014	0.012
1222	Living/Bacillariophyta/Bacillariophyceae/Pennate_11	0	0.002	0	0	0	0	0	0	0	0.092	0.316	0	0.002	0	0	0	0.004	0.002	0	0.016	0.332	0.16	0	0	0	0	0	0	0	0	0	0	0	0	0	0	0	0	0.002	0.002	0	0.004	0.014	0.002	0	0	0.01	0
1223	Living/Bacillariophyta/Bacillariophyceae/Pennate_11	0.006	0	0	0	0	0	0.004	0	0	0.012	0.398	0	0.004	0	0	0	0	0	0	0.008	0.4	0.068	0	0	0	0	0	0	0	0	0	0	0	0	0	0	0	0.004	0.008	0.002	0	0.01	0.026	0.002	0	0.006	0.016	0.004
1224	Living/Bacillariophyta/Bacillariophyceae/Pennate_11	0.004	0	0.002	0	0	0	0.004	0	0	0.038	0.08	0	0	0	0	0	0.008	0.006	0	0.058	0.048	0.72	0	0	0	0	0	0	0	0	0	0	0	0	0	0	0	0.002	0.002	0	0	0	0.002	0.002	0	0.004	0.01	0.002
1225	Living/Bacillariophyta/Bacillariophyceae/Pennate_11	0.06	0.038	0.002	0.004	0.004	0.018	0.026	0	0	0.004	0.054	0.188	0.08	0	0	0.004	0.004	0.002	0	0.008	0.038	0.064	0.03	0.004	0	0	0	0	0	0	0.006	0	0.028	0.022	0.016	0.002	0	0.012	0.006	0.028	0.004	0.02	0.018	0.01	0.006	0.006	0.042	0.018
1226	Living/Bacillariophyta/Bacillariophyceae/Pennate_12	0.024	0.016	0.002	0.01	0.004	0.004	0.008	0	0	0.002	0.014	0.424	0.042	0	0	0	0	0.002	0.006	0	0.002	0.018	0.01	0.002	0	0	0.002	0	0	0	0.01	0	0.048	0.058	0.028	0	0	0.028	0	0.008	0	0.004	0.002	0.004	0.008	0.004	0.004	0.006
1227	Living/Bacillariophyta/Bacillariophyceae/Pennate_12	0.02	0.02	0.002	0.016	0.008	0.016	0.006	0	0	0	0.01	0.29	0.036	0	0	0	0	0	0.004	0	0.004	0.016	0.016	0.016	0.002	0	0.002	0	0.004	0	0.04	0.006	0.054	0.062	0.088	0.002	0	0.044	0.002	0.004	0.004	0.002	0.002	0.004	0	0.006	0.006	0.002
1228	Living/Bacillariophyta/Bacillariophyceae/Pennate_12	0.008	0.042	0.008	0.004	0.038	0.002	0.002	0	0	0	0.004	0.058	0.02	0.002	0	0.002	0.002	0.006	0.018	0.004	0.002	0.012	0.046	0.016	0.002	0	0.006	0.002	0.032	0.002	0.016	0.008	0.022	0.122	0.01	0.004	0	0.016	0	0.04	0.022	0.008	0.024	0.002	0.004	0	0.006	0.016
1229	Living/Bacillariophyta/Bacillariophyceae/Pennate_12	0.016	0.026	0.006	0.01	0.002	0.004	0.038	0	0	0.002	0.008	0.218	0.176	0	0	0.002	0	0	0.002	0.008	0	0.028	0.082	0.006	0.002	0	0.002	0	0.002	0	0.012	0.002	0	0.014	0.006	0	0	0.014	0.01	0.004	0.014	0.024	0.036	0.002	0	0.004	0.068	0.012
1230	Living/Bacillariophyta/Bacillariophyceae/Pennate_12	0.052	0.032	0.002	0.002	0.002	0.002	0.006	0	0	0	0.01	0.33	0.03	0	0	0	0	0	0.002	0.002	0.006	0.004	0.022	0	0	0	0.002	0	0	0	0.012	0	0.014	0.008	0.026	0.002	0	0.036	0.004	0.006	0.002	0.008	0.004	0.016	0.01	0.034	0.03	0.008
1231	Living/Bacillariophyta/Bacillariophyceae/Pennate_12	0.056	0.01	0	0.028	0.004	0.03	0.016	0	0	0	0.03	0.376	0.028	0	0	0	0	0	0	0	0.01	0.006	0.012	0.002	0	0	0	0	0	0	0.002	0	0	0.002	0.048	0.006	0	0.02	0.026	0	0	0.01	0.004	0.026	0.002	0.068	0.03	0.014
1232	Living/Bacillariophyta/Bacillariophyceae/Pennate_12	0.342	0.018	0	0.058	0.014	0.02	0.012	0	0	0	0.014	0.098	0.014	0	0	0	0	0	0	0	0.004	0	0	0.002	0	0	0	0	0	0	0	0	0	0	0	0.006	0	0.012	0	0	0.002	0.02	0	0.018	0	0.006	0.028	0
1233	Living/Bacillariophyta/Bacillariophyceae/Pennate_12	0.048	0.024	0	0.02	0.006	0.026	0.004	0	0	0	0.044	0.334	0.094	0	0	0	0.002	0	0.002	0.002	0.02	0.02	0.034	0.006	0	0	0.002	0	0	0	0.012	0.006	0.022	0.006	0.016	0	0	0.038	0.002	0.02	0.002	0.004	0.016	0.006	0.008	0.002	0.028	0.004
1234	Living/Bacillariophyta/Bacillariophyceae/Pennate_12	0.222	0.01	0.002	0.046	0.006	0.022	0.01	0	0	0	0.016	0.246	0.05	0	0	0	0	0	0.002	0	0.002	0	0	0	0	0	0	0	0	0	0.014	0	0	0	0.004	0	0	0.002	0	0	0	0.016	0	0.012	0	0.012	0.014	0.002
1235	Living/Bacillariophyta/Bacillariophyceae/Pennate_12	0.042	0.01	0	0.034	0.016	0.082	0	0	0	0	0.01	0.358	0.05	0	0	0	0	0	0.008	0	0.002	0.01	0.016	0.006	0.002	0	0	0	0	0	0.006	0.004	0.006	0	0.05	0.002	0	0.026	0.002	0	0.002	0.01	0	0.006	0	0.006	0.008	0.006
1236	Living/Bacillariophyta/Bacillariophyceae/Pennate_12	0.028	0.022	0	0.012	0.008	0.034	0.006	0	0	0	0.008	0.304	0.142	0	0	0.002	0.002	0	0.004	0	0.002	0.012	0.07	0.004	0.002	0	0.002	0.002	0.006	0	0.026	0.002	0.004	0.012	0.038	0.002	0	0.022	0.002	0.004	0	0.002	0.006	0.002	0.002	0.002	0.04	0.006
1237	Living/Bacillariophyta/Bacillariophyceae/Pennate_12	0.14	0.046	0	0.076	0.006	0.048	0.002	0	0	0	0.012	0.334	0.03	0	0	0	0	0	0	0	0	0.004	0.002	0.004	0	0	0	0	0	0	0.004	0	0.006	0.004	0.01	0.004	0	0.024	0.004	0	0	0.004	0	0.006	0.002	0.002	0.01	0.002
1238	Living/Bacillariophyta/Bacillariophyceae/Pennate_12	0.012	0.014	0.008	0.002	0.002	0.008	0.022	0	0	0	0.008	0.194	0.052	0	0.002	0	0	0	0.014	0.008	0	0.022	0.14	0.008	0.038	0	0.008	0.002	0.012	0	0.058	0.014	0.024	0.026	0.03	0	0.012	0.01	0	0.006	0.01	0.006	0.028	0	0	0.002	0.006	0.006
1239	Living/Bacillariophyta/Bacillariophyceae/Pennate_12	0.028	0.034	0	0.012	0.008	0.022	0.006	0	0	0.006	0.026	0.264	0.092	0	0	0	0	0	0.002	0	0.018	0.038	0.04	0.002	0.002	0	0.002	0.002	0	0	0.01	0	0.044	0.012	0.02	0.002	0	0.008	0.002	0.008	0.002	0.016	0.01	0.002	0.004	0.018	0.024	0.008
1240	Living/Bacillariophyta/Bacillariophyceae/Pennate_12	0.052	0.046	0	0.032	0.024	0.028	0.008	0	0	0.002	0.026	0.252	0.034	0.002	0	0	0	0	0.006	0.002	0.002	0.006	0.006	0.002	0	0	0	0	0	0	0.026	0.002	0.09	0	0.028	0.006	0	0.016	0	0.002	0	0.004	0.006	0.002	0.002	0	0.004	0.006
1241	Living/Bacillariophyta/Bacillariophyceae/Pennate_12	0.118	0.05	0	0.044	0.024	0.06	0.002	0	0	0	0.004	0.19	0.026	0	0	0	0	0	0.004	0	0.004	0.006	0.012	0	0	0	0.002	0	0	0	0.004	0.004	0.012	0.004	0.012	0	0	0.02	0.002	0.002	0	0.012	0.002	0.004	0.004	0.004	0.006	0.004
1242	Living/Bacillariophyta/Bacillariophyceae/Pennate_12	0.128	0.036	0	0.02	0.002	0.01	0.012	0	0	0	0	0.242	0.028	0	0	0	0	0	0	0	0	0	0	0	0	0	0	0	0	0	0.008	0	0.004	0	0.012	0.006	0	0.012	0.004	0	0	0.016	0	0.008	0.012	0.024	0.002	0
1243	Living/Bacillariophyta/Bacillariophyceae/Pennate_12	0.06	0.036	0	0.046	0.014	0.026	0.006	0	0	0.002	0.002	0.39	0.044	0	0	0	0	0	0	0	0.008	0.002	0.01	0.002	0	0	0.002	0	0	0	0.006	0	0.004	0.008	0.024	0.004	0	0.05	0.002	0	0.002	0	0.002	0.01	0.01	0.01	0.044	0.004
1244	Living/Bacillariophyta/Bacillariophyceae/Pennate_12	0.024	0.022	0.004	0.002	0.002	0.002	0.036	0	0	0.008	0.004	0.194	0.122	0.002	0	0.002	0.002	0.002	0.004	0.008	0	0.024	0.07	0.004	0	0.002	0	0.004	0.012	0	0.022	0.002	0.006	0.01	0.01	0	0.004	0.02	0.008	0.016	0.008	0.032	0.038	0.004	0	0.014	0.056	0.018
1245	Living/Bacillariophyta/Bacillariophyceae/Pennate_12	0.18	0.022	0	0.034	0.008	0.008	0.02	0	0	0	0.02	0.384	0.07	0	0	0	0	0	0	0	0.006	0.002	0	0	0	0	0	0	0	0	0.008	0	0.002	0	0.012	0.002	0	0.008	0.002	0	0	0.022	0	0.006	0	0.028	0.012	0
1246	Living/Bacillariophyta/Bacillariophyceae/Pennate_12	0.032	0.03	0.004	0.02	0.01	0.028	0.004	0	0	0	0.002	0.194	0.056	0	0	0	0	0	0.002	0	0.002	0.004	0.02	0.002	0	0	0	0.002	0	0	0.016	0.01	0.018	0.01	0.052	0	0	0.004	0.002	0	0.002	0.002	0.004	0	0	0.004	0.006	0
1247	Living/Bacillariophyta/Bacillariophyceae/Pennate_12	0.218	0.026	0	0.026	0	0.002	0.018	0	0	0	0.034	0.166	0.078	0	0	0	0	0	0	0	0.004	0	0	0	0	0	0	0	0	0	0.016	0	0	0	0.004	0.006	0	0.004	0.002	0	0	0.006	0	0.026	0	0.024	0.022	0
1248	Living/Bacillariophyta/Bacillariophyceae/Pennate_12	0.04	0.01	0	0.002	0.006	0.01	0.008	0	0	0.002	0.028	0.496	0.034	0	0	0	0	0	0	0.004	0.004	0.024	0.01	0.002	0	0	0.004	0	0	0	0.008	0	0.004	0.01	0.04	0	0	0.008	0.014	0.014	0	0.014	0.002	0.002	0.002	0.042	0.018	0.002
1249	Living/Bacillariophyta/Bacillariophyceae/Pennate_12	0.018	0.02	0	0.01	0.006	0.008	0	0	0	0	0.006	0.358	0.052	0	0	0	0.002	0	0	0.002	0.008	0.008	0.048	0.004	0.004	0	0.008	0.002	0	0	0.042	0	0.024	0.024	0.082	0	0	0.012	0	0.006	0	0.006	0.002	0	0.006	0.004	0.004	0.004
1250	Living/Bacillariophyta/Bacillariophyceae/Pennate_12	0.044	0.03	0	0.01	0.002	0.012	0.008	0	0	0	0.01	0.396	0.024	0.002	0	0	0	0	0	0	0.002	0	0	0	0	0	0.002	0	0	0	0.002	0	0.01	0.02	0.034	0	0	0.012	0.004	0	0	0.008	0	0.006	0.006	0.04	0.016	0.01
1251	Living/Bacillariophyta/Bacillariophyceae/Pennate_12	0.058	0.026	0	0.024	0.012	0.05	0.002	0	0	0.004	0.016	0.428	0.022	0	0	0	0	0	0	0	0.008	0.002	0.008	0.002	0	0	0	0	0	0	0.002	0	0.006	0.004	0.028	0.006	0	0.038	0.004	0.006	0	0.014	0.002	0.014	0.012	0.034	0.032	0.006
1252	Living/Bacillariophyta/Bacillariophyceae/Pennate_12	0.032	0.022	0	0.002	0.002	0.006	0.004	0	0	0	0.018	0.28	0.066	0.002	0	0.004	0.006	0.002	0.002	0.002	0.002	0.02	0.058	0.008	0	0	0	0.002	0.004	0	0.008	0.002	0.008	0.034	0.012	0	0	0.008	0.014	0.042	0.02	0.022	0.02	0.004	0	0.036	0.042	0.03
1253	Living/Bacillariophyta/Bacillariophyceae/Pennate_12	0.012	0.01	0	0.012	0.002	0.014	0.04	0	0	0	0.024	0.278	0.19	0.002	0	0.004	0.002	0.002	0.014	0	0.002	0.058	0.078	0.012	0	0	0.002	0	0	0	0.024	0	0.016	0.012	0.008	0	0.002	0.012	0.002	0.012	0.022	0.01	0.004	0	0	0.004	0.006	0.01
1254	Living/Bacillariophyta/Bacillariophyceae/Pennate_12	0.046	0.032	0.004	0.01	0.006	0.004	0.018	0	0	0.002	0.006	0.118	0.058	0	0	0.002	0	0	0.004	0.004	0.008	0.016	0.104	0.006	0.014	0.002	0	0.002	0.012	0	0.028	0.006	0.006	0.018	0.032	0	0.002	0.024	0.012	0.012	0.004	0.012	0.022	0.002	0.002	0.036	0.04	0.028
1255	Living/Bacillariophyta/Bacillariophyceae/Pennate_12	0.072	0.038	0	0.008	0.014	0.026	0	0	0	0	0.01	0.316	0.034	0	0	0	0.002	0	0.002	0	0.01	0.004	0.024	0.004	0	0	0.002	0	0	0	0.01	0.002	0.006	0.01	0.022	0	0	0.034	0.01	0.024	0.002	0.014	0.006	0.01	0.002	0.05	0.028	0.006
1256	Living/Bacillariophyta/Bacillariophyceae/Pennate_12	0.62	0.024	0	0.03	0.004	0.008	0.002	0	0	0	0.006	0.074	0.032	0	0	0.002	0	0	0	0	0.002	0	0	0	0	0	0	0	0	0	0	0	0.002	0	0.002	0.002	0	0.012	0	0.002	0	0.022	0	0.018	0	0.02	0.008	0.002
1257	Living/Bacillariophyta/Bacillariophyceae/Pennate_12	0.122	0.03	0	0.034	0.008	0.012	0.012	0	0	0	0.014	0.306	0.028	0	0	0	0	0	0	0	0.002	0.002	0	0.002	0	0	0	0	0	0	0	0.004	0.006	0	0.016	0.002	0	0.034	0.004	0.002	0	0.012	0	0.012	0.002	0.026	0.01	0.004
1258	Living/Bacillariophyta/Bacillariophyceae/Pennate_12	0.014	0.012	0.002	0.004	0.002	0.01	0.01	0	0	0	0.006	0.268	0.09	0	0	0.008	0	0.002	0.006	0.002	0	0.012	0.194	0.004	0.016	0	0	0.002	0.006	0	0.024	0.002	0.062	0.026	0.02	0	0.004	0.01	0.002	0.006	0.014	0.014	0.008	0.002	0	0.008	0.006	0.004
1259	Living/Bacillariophyta/Bacillariophyceae/Pennate_12	0.09	0.03	0	0.022	0	0.008	0.016	0	0	0	0.002	0.336	0.026	0	0	0	0	0	0	0	0.002	0	0	0	0	0	0	0	0	0	0.002	0	0.006	0.002	0.016	0.002	0	0.024	0.002	0.002	0	0.002	0.002	0	0.016	0.016	0.002	0.002
1260	Living/Bacillariophyta/Bacillariophyceae/Pennate_12	0.008	0.006	0.002	0.004	0.01	0.018	0.022	0	0	0.002	0.014	0.108	0.052	0.012	0	0.008	0.014	0	0.01	0.006	0.002	0.048	0.166	0.006	0.002	0	0	0	0.012	0	0.018	0.002	0.014	0.016	0.018	0	0.002	0.004	0.002	0.054	0.028	0.044	0.06	0.004	0	0.008	0.014	0.02
1261	Living/Bacillariophyta/Bacillariophyceae/Pennate_12	0.08	0.032	0	0.014	0.004	0.018	0.012	0	0	0	0.01	0.5	0.012	0	0	0	0	0	0.002	0.002	0	0.006	0.004	0.002	0	0	0	0	0	0	0.002	0.002	0.006	0.004	0.012	0.002	0	0.032	0.004	0	0	0.008	0.002	0.008	0.002	0.022	0.014	0.01
1262	Living/Bacillariophyta/Bacillariophyceae/Pennate_12	0.012	0.014	0.01	0.004	0.002	0.002	0.018	0	0	0	0.006	0.178	0.156	0.004	0	0.004	0.004	0	0.004	0.006	0.006	0.032	0.064	0.012	0	0	0	0.002	0.008	0	0.016	0.006	0.058	0.012	0.016	0	0	0.012	0	0.004	0.008	0.006	0.008	0	0	0.006	0.002	0
1263	Living/Bacillariophyta/Bacillariophyceae/Pennate_12	0.002	0.018	0.008	0.006	0.002	0.002	0.02	0	0	0	0.006	0.138	0.114	0.002	0	0.002	0	0	0.01	0.012	0.004	0.022	0.082	0.004	0	0	0	0	0.006	0	0.032	0.006	0.106	0.014	0.02	0	0	0.014	0	0.006	0.004	0.004	0.016	0	0	0.002	0.002	0
1264	Living/Bacillariophyta/Bacillariophyceae/Pennate_12	0.014	0.016	0	0.002	0.002	0.028	0.006	0	0	0.002	0.01	0.206	0.098	0	0	0	0	0.002	0.006	0.002	0.006	0.01	0.1	0	0	0	0.004	0	0	0	0.07	0.008	0.072	0.02	0.056	0	0	0.002	0	0.004	0.012	0	0.004	0.002	0	0	0	0.002
1265	Living/Bacillariophyta/Bacillariophyceae/Pennate_12	0.176	0.03	0	0.042	0.01	0.02	0	0	0	0	0.008	0.29	0.024	0	0	0	0	0	0	0	0.004	0.002	0.004	0	0	0	0	0	0	0	0	0	0.006	0.002	0.016	0	0	0.014	0.016	0	0	0.012	0	0.012	0.008	0.052	0.012	0.006
1266	Living/Bacillariophyta/Bacillariophyceae/Pennate_12	0.172	0.022	0	0.084	0.014	0.052	0	0	0	0	0.012	0.29	0.022	0	0	0	0	0	0	0	0.004	0	0	0	0	0	0	0	0	0	0	0	0.01	0	0.02	0.002	0	0.006	0.008	0	0	0.006	0.002	0.006	0.006	0.028	0.01	0.006
1267	Living/Bacillariophyta/Bacillariophyceae/Pennate_12	0.02	0.032	0.002	0.016	0.01	0.014	0.004	0	0	0	0.002	0.362	0.086	0	0	0	0	0	0.006	0	0.006	0.014	0.024	0.008	0	0	0.006	0	0	0	0.018	0.002	0.014	0.006	0.028	0.002	0	0.008	0	0.008	0.002	0.002	0	0.006	0.002	0.002	0.004	0.002
1268	Living/Bacillariophyta/Bacillariophyceae/Pennate_12	0.04	0.054	0	0.038	0.052	0.04	0.012	0	0	0.004	0.012	0.074	0.04	0	0	0	0	0	0.014	0.002	0.002	0.016	0.022	0.044	0.006	0	0.006	0.002	0	0	0.024	0.022	0.05	0.016	0.014	0	0	0.036	0	0.004	0.006	0.012	0.004	0.004	0	0.004	0.01	0
1269	Living/Bacillariophyta/Bacillariophyceae/Pennate_12	0.018	0.02	0.008	0.002	0.004	0.006	0.016	0	0	0.002	0.006	0.084	0.06	0	0	0	0.002	0.002	0.006	0.002	0	0.012	0.068	0.012	0	0	0.002	0	0.03	0.002	0.028	0.002	0.044	0.082	0.016	0.002	0	0.044	0.004	0	0.002	0.006	0.004	0.002	0.006	0.01	0.008	0.004
1270	Living/Bacillariophyta/Bacillariophyceae/Pennate_12	0.118	0.036	0	0.092	0.012	0.032	0.014	0	0	0	0.018	0.286	0.014	0	0	0	0	0	0	0	0	0	0	0	0	0	0	0	0	0	0.006	0	0	0	0.006	0.01	0	0.01	0	0	0	0.002	0	0.018	0.002	0.01	0.01	0.004
1271	Living/Bacillariophyta/Bacillariophyceae/Pennate_12	0.046	0.028	0	0.026	0	0.006	0.016	0	0	0	0.004	0.572	0.002	0	0	0	0	0	0	0	0.002	0	0.002	0	0	0	0.002	0	0	0	0.008	0	0.002	0	0.014	0.002	0	0.012	0	0	0	0	0	0.004	0.006	0.002	0.002	0
1272	Living/Bacillariophyta/Bacillariophyceae/Pennate_12	0.012	0.028	0	0.004	0	0.006	0.022	0	0	0	0.004	0.114	0.044	0.002	0	0.002	0.006	0.002	0.008	0	0	0.014	0.168	0.004	0.036	0.002	0.008	0.002	0.012	0.002	0.072	0.018	0.018	0.024	0.022	0.002	0.008	0.01	0.002	0.006	0.036	0.008	0.002	0	0	0.002	0.002	0
1273	Living/Bacillariophyta/Bacillariophyceae/Pennate_12	0.024	0.012	0.004	0.032	0.03	0.002	0.146	0	0	0.018	0.016	0.016	0.06	0.002	0	0	0.002	0	0.022	0.012	0.022	0.058	0.002	0.008	0	0	0.008	0	0.002	0	0.012	0.004	0.01	0.002	0	0.02	0	0.02	0.008	0.002	0.004	0.004	0	0.002	0	0.002	0.086	0.006
1274	Living/Bacillariophyta/Bacillariophyceae/Pennate_12	0.216	0.03	0	0.026	0.006	0.006	0.024	0	0	0	0.028	0.13	0.01	0.002	0	0	0	0	0	0	0.002	0	0	0	0	0	0	0	0	0	0.008	0	0	0	0.002	0.008	0	0.022	0.02	0	0	0.026	0	0.08	0.012	0.066	0.138	0.002
1275	Living/Bacillariophyta/Bacillariophyceae/Pennate_12	0.004	0.016	0.008	0.006	0.002	0.012	0.012	0	0	0	0.006	0.226	0.056	0	0	0	0	0	0.018	0.002	0	0.028	0.114	0.012	0.002	0.002	0.002	0.002	0.002	0	0.05	0.008	0.09	0.016	0.044	0.002	0	0.008	0	0.002	0.004	0.004	0.002	0	0.002	0.002	0	0
1276	Living/Bacillariophyta/Bacillariophyceae/Pennate_12	0.08	0.024	0	0.022	0.006	0.006	0.006	0	0	0.002	0.012	0.238	0.036	0	0	0	0	0	0	0.004	0.018	0.008	0.022	0	0	0	0.002	0	0	0	0.004	0	0.006	0.016	0.014	0	0	0.03	0.026	0.01	0	0.006	0.002	0.028	0.026	0.092	0.044	0.01
1277	Living/Bacillariophyta/Bacillariophyceae/Pennate_12	0.044	0.024	0	0.046	0.002	0.014	0	0	0	0	0.008	0.458	0.022	0	0	0	0	0	0	0	0.002	0.002	0	0.004	0	0	0	0	0	0	0.012	0.002	0.012	0.004	0.052	0	0	0.02	0.002	0.004	0	0.002	0	0.002	0.002	0.016	0	0.002
1278	Living/Bacillariophyta/Bacillariophyceae/Pennate_12	0.02	0.016	0.002	0.008	0.006	0.01	0.01	0	0	0	0	0.396	0.104	0	0	0	0	0	0.002	0.002	0.002	0.014	0.028	0.004	0.002	0	0	0.004	0.004	0	0.014	0	0.036	0.04	0.044	0	0	0.028	0	0.006	0	0.006	0.004	0	0	0.01	0.002	0
1279	Living/Bacillariophyta/Bacillariophyceae/Pennate_12	0.048	0.03	0.006	0.014	0.002	0.012	0.002	0	0	0	0.002	0.168	0.026	0	0	0	0	0	0.002	0	0.004	0.004	0.01	0.002	0	0	0	0	0.002	0	0.012	0	0.04	0.006	0.044	0.002	0	0.01	0	0.002	0	0.004	0	0.002	0	0.004	0.002	0.002
1280	Living/Bacillariophyta/Bacillariophyceae/Pennate_12	0.21	0.014	0	0.012	0	0.018	0.022	0	0	0	0.05	0.172	0.08	0	0	0	0	0	0	0	0.004	0	0	0.002	0	0	0	0	0	0	0.014	0.004	0.002	0	0.002	0	0	0.002	0	0	0	0.026	0	0.012	0	0.008	0.002	0
1281	Living/Bacillariophyta/Bacillariophyceae/Pennate_12	0.03	0.012	0	0.006	0.006	0.03	0.004	0	0	0	0.012	0.42	0.042	0	0	0.002	0	0	0	0	0.008	0.022	0.04	0.004	0.002	0	0.002	0	0	0	0.01	0.004	0.002	0	0.01	0	0	0.016	0.02	0.024	0.006	0.002	0.014	0.002	0.002	0.024	0.034	0.018
1282	Living/Bacillariophyta/Bacillariophyceae/Pennate_12	0.256	0.028	0	0.098	0.006	0.04	0.012	0	0	0	0.02	0.192	0.032	0	0	0	0	0	0	0	0	0	0.002	0	0	0	0	0.002	0	0	0.006	0	0.002	0.006	0.002	0	0	0.04	0.008	0.002	0	0.022	0	0.014	0	0.014	0.044	0.002
1283	Living/Bacillariophyta/Bacillariophyceae/Pennate_12	0.134	0.028	0	0.048	0.046	0.08	0.008	0	0	0	0.014	0.248	0.014	0	0	0	0	0	0	0	0.006	0.002	0.012	0.01	0	0	0.004	0	0.002	0	0	0.002	0.01	0.026	0.028	0.008	0	0.032	0	0.016	0	0	0	0.008	0	0.004	0.014	0.002
1284	Living/Bacillariophyta/Bacillariophyceae/Pennate_12	0.228	0.062	0	0.046	0.07	0.028	0.008	0	0	0	0.012	0.09	0.014	0	0	0	0	0	0.002	0	0	0.004	0.004	0.014	0	0	0	0	0	0	0.006	0	0.008	0.02	0.012	0.006	0	0.048	0.004	0.012	0.002	0.014	0.004	0.012	0.002	0.006	0.016	0.004
1285	Living/Bacillariophyta/Bacillariophyceae/Pennate_13	0.086	0.036	0	0.014	0.02	0.04	0.012	0	0	0	0.004	0.03	0.226	0	0	0.002	0	0	0.006	0	0.008	0.004	0.016	0.006	0.004	0	0.004	0.006	0	0	0.022	0.008	0.002	0.008	0.012	0.006	0.002	0.016	0	0.006	0	0.002	0.004	0	0.002	0	0.01	0.004
1286	Living/Bacillariophyta/Bacillariophyceae/Pennate_13	0.044	0.016	0.012	0.004	0.008	0.006	0.022	0	0	0	0.008	0.016	0.182	0	0	0	0.004	0	0.01	0	0.002	0.002	0.016	0.004	0.002	0	0.004	0.004	0	0	0.024	0.002	0.006	0.002	0.008	0.002	0.002	0.018	0.002	0	0.002	0.01	0.002	0.002	0	0	0.06	0.004
1287	Living/Bacillariophyta/Bacillariophyceae/Pennate_13	0.11	0.016	0.002	0.018	0.028	0.024	0.032	0	0	0.01	0.036	0.098	0.086	0	0	0	0	0	0.004	0.002	0.014	0.036	0.004	0.006	0	0	0.002	0	0	0	0.012	0	0.004	0	0	0.002	0	0.06	0.006	0.004	0	0.016	0.002	0.018	0.004	0.004	0.132	0.004
1288	Living/Bacillariophyta/Bacillariophyceae/Pennate_13	0.012	0.008	0.004	0.002	0.004	0.002	0.072	0	0	0.004	0.006	0.106	0.332	0.002	0	0.002	0	0	0.008	0.006	0.01	0.028	0.014	0.008	0.002	0	0.006	0.004	0	0	0.028	0.002	0.006	0.008	0.004	0	0	0.066	0.002	0.002	0.004	0.016	0.006	0	0	0.002	0.022	0.004
1289	Living/Bacillariophyta/Bacillariophyceae/Pennate_13	0.002	0.002	0.016	0.004	0	0.002	0.064	0	0	0.006	0	0.028	0.23	0.012	0	0.012	0.006	0.01	0.004	0.052	0	0.05	0.018	0	0.01	0.002	0.006	0.008	0.004	0.002	0.024	0	0.006	0.002	0.02	0	0	0.016	0.002	0	0.012	0.008	0.012	0	0	0	0.016	0
1290	Living/Bacillariophyta/Bacillariophyceae/Pennate_13	0.008	0.008	0.008	0	0.002	0.002	0.078	0	0	0.016	0.004	0.038	0.438	0.006	0	0.002	0.004	0.002	0.002	0.024	0.008	0.038	0.016	0.002	0	0	0.002	0.004	0	0	0.006	0	0.01	0	0.004	0.002	0	0.028	0.004	0.002	0.006	0.012	0.016	0	0	0	0.022	0.002
1291	Living/Bacillariophyta/Bacillariophyceae/Pennate_13	0.014	0.022	0	0.006	0.002	0.006	0.01	0	0	0.002	0.006	0.226	0.144	0	0	0	0.002	0	0.002	0.002	0.004	0.008	0.056	0.002	0.006	0	0.006	0	0	0	0.074	0.006	0.014	0.006	0.044	0	0	0.03	0.002	0.006	0.004	0.002	0.018	0.002	0.004	0	0.016	0
1292	Living/Bacillariophyta/Bacillariophyceae/Pennate_13	0.052	0.032	0.004	0.01	0.016	0.024	0.008	0	0	0	0.012	0.3	0.106	0	0	0.004	0	0	0.006	0	0.014	0.022	0.054	0.002	0.002	0	0.006	0.002	0.002	0	0.02	0	0.006	0.022	0.034	0	0.002	0.01	0.004	0.002	0	0.01	0.006	0.008	0.004	0.004	0.012	0.008
1293	Living/Bacillariophyta/Bacillariophyceae/Pennate_13	0.002	0	0.036	0.014	0.002	0	0.084	0	0	0	0.004	0.008	0.158	0.064	0.008	0.014	0.024	0.014	0.002	0.016	0	0.012	0.03	0.024	0.004	0.016	0.002	0.008	0.034	0.016	0.018	0.002	0	0	0.006	0	0.01	0.004	0.002	0	0.032	0.006	0.006	0	0	0	0.01	0.002
1294	Living/Bacillariophyta/Bacillariophyceae/Pennate_13	0.002	0.01	0.006	0.006	0.002	0.008	0.196	0	0	0.002	0.006	0.02	0.134	0.022	0.002	0.012	0.044	0.01	0.002	0.026	0	0.038	0.068	0.016	0.01	0.008	0.008	0.004	0.026	0.002	0.022	0.01	0.014	0.02	0.002	0	0.006	0.006	0	0.01	0.03	0.004	0.018	0	0	0.002	0.014	0
1295	Living/Bacillariophyta/Bacillariophyceae/Pennate_13	0.004	0.006	0.02	0	0.004	0.004	0.166	0	0	0	0	0	0.08	0.042	0	0.022	0.02	0.018	0.004	0.008	0	0.01	0.012	0.046	0.01	0.012	0.006	0.022	0.054	0.004	0.008	0.004	0	0.006	0	0	0.014	0	0	0.002	0.018	0	0.002	0	0	0	0.02	0
1296	Living/Bacillariophyta/Bacillariophyceae/Pennate_13	0.002	0.004	0.008	0	0.002	0	0.102	0	0	0.008	0	0.032	0.514	0.004	0.002	0.006	0.004	0.012	0.002	0.03	0.002	0.026	0.02	0.012	0.002	0	0	0.002	0	0	0.002	0	0.002	0.002	0.004	0	0	0.01	0.002	0	0.008	0.008	0.012	0.002	0	0.002	0.03	0
1297	Living/Bacillariophyta/Bacillariophyceae/Pennate_13	0.032	0.008	0	0.01	0.006	0.02	0.06	0	0	0.004	0.012	0.088	0.31	0	0	0.004	0.002	0.002	0.014	0.01	0.012	0.058	0.034	0	0	0	0	0.002	0	0	0.032	0	0.008	0.004	0.014	0	0	0.04	0	0.004	0.01	0.028	0.004	0.002	0	0.004	0.012	0
1298	Living/Bacillariophyta/Bacillariophyceae/Pennate_13	0.166	0.02	0	0.01	0.002	0.002	0.008	0	0	0	0.022	0.102	0.016	0	0	0	0	0	0	0	0	0.002	0	0	0	0	0	0	0	0	0.018	0	0	0	0.004	0	0	0.012	0	0	0	0.034	0	0.012	0.002	0.034	0.048	0.006
1299	Living/Bacillariophyta/Bacillariophyceae/Pennate_13	0.03	0.018	0.004	0.01	0.002	0.01	0.008	0	0	0.002	0.012	0.26	0.17	0	0	0.002	0	0	0.004	0.004	0.002	0.01	0.088	0.01	0	0.006	0.006	0.004	0	0	0.044	0.006	0.006	0.006	0.018	0	0	0.036	0	0.008	0.006	0.004	0.01	0.002	0	0.004	0.024	0.006
1300	Living/Bacillariophyta/Bacillariophyceae/Pennate_13	0.05	0.03	0.004	0.02	0.012	0.026	0.018	0	0	0	0.006	0.014	0.35	0.002	0	0	0	0	0.002	0.002	0.014	0.024	0.016	0.004	0.004	0	0.002	0.004	0	0	0.012	0.004	0.002	0.008	0.004	0.008	0	0.02	0.002	0	0.002	0.012	0.002	0.006	0	0	0.012	0.004
1301	Living/Bacillariophyta/Bacillariophyceae/Pennate_13	0.004	0.014	0	0.004	0.014	0	0.184	0	0	0.006	0.004	0.012	0.07	0.014	0.002	0.008	0.016	0.018	0.03	0.008	0.008	0.022	0.016	0.022	0.002	0	0.014	0.018	0.064	0.002	0.006	0.006	0	0.036	0.002	0.01	0.008	0.004	0.002	0.008	0.034	0.014	0.03	0	0	0	0.012	0.006
1302	Living/Bacillariophyta/Bacillariophyceae/Pennate_13	0.002	0.006	0.014	0.002	0	0	0.05	0	0	0.02	0.002	0.048	0.482	0.012	0	0.002	0.006	0.008	0.002	0.054	0	0.05	0.02	0.002	0	0	0	0	0.002	0	0.006	0	0.008	0	0	0	0	0.002	0.006	0.008	0.016	0.002	0.022	0	0	0.006	0.008	0.002
1303	Living/Bacillariophyta/Bacillariophyceae/Pennate_13	0	0.004	0	0.002	0.004	0.004	0.2	0	0	0.006	0.002	0.016	0.158	0.008	0	0.004	0.014	0.006	0.006	0.02	0.004	0.044	0.026	0.042	0	0.012	0.05	0.026	0.038	0	0.016	0.006	0.006	0.012	0.004	0	0.004	0.036	0.002	0.002	0.004	0.006	0.02	0	0.002	0	0.042	0.004
1304	Living/Bacillariophyta/Bacillariophyceae/Pennate_13	0.02	0	0.038	0	0	0.002	0.03	0	0	0.004	0.004	0	0.022	0.03	0.002	0	0.012	0.006	0.006	0.026	0.006	0.03	0.014	0	0.002	0.002	0	0.002	0.006	0.014	0.014	0	0	0.012	0.002	0	0.002	0	0.006	0.01	0	0.002	0.006	0	0	0.012	0.088	0.048
1305	Living/Bacillariophyta/Bacillariophyceae/Pennate_13	0.022	0.022	0.008	0.002	0.01	0.002	0.084	0	0	0.004	0.002	0.002	0.014	0	0	0.006	0.01	0.002	0.004	0.014	0.002	0.008	0.022	0.006	0.002	0.002	0.004	0.006	0.01	0	0.004	0	0.004	0.012	0	0	0	0.006	0.008	0.002	0.004	0.014	0.004	0.002	0.002	0.002	0.206	0.004
1306	Living/Bacillariophyta/Bacillariophyceae/Pennate_13	0.1	0.03	0.002	0.018	0.004	0.01	0.006	0	0	0	0.01	0.042	0.288	0	0	0.002	0	0	0	0.002	0.01	0.004	0.012	0.012	0.002	0	0	0.002	0.002	0	0.02	0	0.002	0.008	0.008	0	0	0.08	0.01	0	0	0.016	0	0.014	0.002	0.006	0.044	0.012
1307	Living/Bacillariophyta/Bacillariophyceae/Pennate_13	0.006	0.004	0.01	0.008	0.004	0.004	0.056	0	0	0.002	0	0.02	0.112	0.042	0	0.002	0.01	0.002	0.004	0.008	0	0.012	0.054	0.1	0.014	0.01	0.034	0.07	0.03	0.002	0.03	0.004	0.006	0.012	0.006	0.004	0.002	0.016	0.002	0	0.006	0.004	0.004	0	0	0	0.008	0.004
1308	Living/Bacillariophyta/Bacillariophyceae/Pennate_13	0.002	0.006	0.018	0	0	0.002	0.05	0	0	0.008	0	0.03	0.368	0.014	0	0.002	0.002	0.006	0	0.024	0.006	0.034	0.018	0.012	0	0	0.004	0	0.006	0.004	0.016	0.002	0.008	0	0.006	0.002	0	0.024	0	0	0.002	0.004	0	0	0	0.004	0.018	0.004
1309	Living/Bacillariophyta/Bacillariophyceae/Pennate_13	0	0.02	0.012	0	0	0.002	0.128	0	0	0.012	0.002	0.036	0.348	0.01	0	0.002	0.02	0.01	0.002	0.046	0.01	0.058	0.03	0.008	0.004	0	0.004	0	0.012	0.002	0.01	0	0.002	0.006	0.004	0	0	0.01	0	0.006	0.024	0.01	0.006	0	0	0.006	0.034	0.012
1310	Living/Bacillariophyta/Bacillariophyceae/Pennate_13	0.082	0.02	0.002	0.024	0.016	0.01	0.014	0	0	0.002	0.004	0.012	0.328	0.002	0	0	0	0	0.004	0	0.004	0.002	0.02	0.006	0.006	0	0.004	0.002	0	0	0.008	0.004	0.004	0.016	0.002	0.004	0	0.008	0	0.004	0	0.006	0.002	0.004	0	0	0.02	0.008
1311	Living/Bacillariophyta/Bacillariophyceae/Pennate_13	0.006	0.006	0.014	0.004	0	0	0.074	0	0	0.016	0.004	0.014	0.478	0.006	0	0.004	0.008	0.002	0	0.034	0	0.02	0.022	0	0	0	0	0.002	0.004	0.002	0.012	0	0.006	0	0	0	0	0.008	0	0.004	0.02	0.006	0.018	0	0	0	0.032	0
1312	Living/Bacillariophyta/Bacillariophyceae/Pennate_13	0	0.004	0.016	0.008	0	0	0.11	0	0	0.002	0.002	0.006	0.238	0.038	0.006	0.004	0.04	0.01	0	0.018	0	0.048	0.032	0.014	0.008	0.016	0.004	0.006	0.02	0.004	0.042	0.002	0.004	0.004	0.01	0	0.008	0.004	0.002	0	0.006	0	0.012	0	0	0	0.006	0.002
1313	Living/Bacillariophyta/Bacillariophyceae/Pennate_13	0.094	0.008	0.006	0.022	0	0.01	0.002	0	0	0	0.006	0.032	0.28	0.004	0	0	0	0	0	0	0.012	0.014	0.004	0	0.002	0	0.002	0.002	0	0	0.01	0.002	0	0	0.004	0	0	0.026	0.002	0.002	0.002	0.01	0	0.004	0	0.006	0.042	0.018
1314	Living/Bacillariophyta/Bacillariophyceae/Pennate_13	0.1	0.036	0	0.022	0.026	0.082	0.006	0	0	0	0.004	0.042	0.122	0	0	0	0.002	0	0.008	0.002	0.006	0.012	0.024	0.012	0.002	0	0	0	0	0	0.018	0.008	0.004	0.004	0.022	0	0	0.012	0.004	0.002	0	0.014	0.006	0.004	0	0.002	0.01	0.002
1315	Living/Bacillariophyta/Bacillariophyceae/Pennate_13	0.008	0.004	0.03	0.002	0	0	0.082	0	0	0.01	0.004	0.04	0.312	0.016	0	0.004	0.01	0.014	0	0.06	0.004	0.066	0.022	0	0	0.002	0	0	0.004	0	0.008	0	0.008	0.002	0.002	0	0.004	0.002	0.006	0.008	0.038	0.014	0.028	0.002	0	0.012	0.012	0.004
1316	Living/Bacillariophyta/Bacillariophyceae/Pennate_13	0.022	0.02	0	0.006	0.002	0.008	0.102	0	0	0.01	0.012	0.042	0.102	0.004	0	0.006	0.01	0.008	0.002	0.004	0.018	0.06	0.038	0.01	0	0	0.014	0.014	0.036	0	0.002	0	0.004	0.03	0	0	0	0.042	0.008	0.024	0.026	0.026	0.038	0.004	0	0.002	0.082	0.014
1317	Living/Bacillariophyta/Bacillariophyceae/Pennate_13	0.004	0.002	0.028	0	0	0	0.054	0	0	0.006	0	0.002	0.042	0.052	0.024	0.022	0.06	0.032	0	0.036	0	0.012	0.012	0.002	0.002	0.018	0.006	0.004	0.064	0.014	0.006	0	0.004	0.006	0.008	0	0.006	0.002	0.002	0	0.064	0.002	0.024	0	0	0	0.004	0.002
1318	Living/Bacillariophyta/Bacillariophyceae/Pennate_13	0.008	0.02	0.006	0.002	0.002	0.002	0.048	0	0	0.014	0.012	0.022	0.244	0	0	0	0	0	0.002	0.016	0.008	0.038	0.022	0.004	0	0	0.01	0.008	0	0	0.008	0	0.012	0	0.004	0	0	0.062	0	0.004	0.006	0.016	0.01	0.002	0	0.002	0.028	0.002
1319	Living/Bacillariophyta/Bacillariophyceae/Pennate_13	0.054	0.014	0	0.006	0.012	0.01	0.062	0	0	0.006	0.024	0.028	0.15	0	0	0.002	0.002	0.002	0	0.012	0.024	0.018	0.03	0	0.002	0	0.002	0.006	0.002	0	0.014	0	0.002	0.012	0.012	0	0	0.046	0.004	0.006	0	0.028	0.002	0.012	0	0.002	0.268	0.006
1320	Living/Bacillariophyta/Bacillariophyceae/Pennate_13	0.008	0.008	0.026	0.004	0.002	0	0.076	0	0	0.014	0.004	0.062	0.244	0.02	0	0.004	0.006	0.004	0.004	0.01	0.012	0.154	0.042	0.004	0	0	0.004	0.002	0.002	0	0.006	0	0	0.008	0.002	0	0	0.004	0.02	0.014	0.01	0.03	0.012	0.004	0.004	0.018	0.032	0.022
1321	Living/Bacillariophyta/Bacillariophyceae/Pennate_13	0.068	0.012	0.02	0.03	0.004	0.002	0.012	0	0	0	0.008	0.016	0.274	0	0	0.002	0	0	0.002	0	0.002	0.012	0.002	0	0	0	0	0	0	0.004	0.016	0.004	0.004	0	0.004	0	0	0.018	0	0	0	0.016	0.004	0.002	0.002	0.002	0.02	0.01
1322	Living/Bacillariophyta/Bacillariophyceae/Pennate_13	0	0.002	0.004	0	0.002	0	0.018	0	0	0.002	0	0	0.074	0.016	0.012	0.016	0.012	0.008	0	0.006	0	0	0.008	0.004	0.026	0.36	0.022	0.04	0.02	0.004	0.022	0	0.002	0	0	0	0.014	0.006	0	0	0.016	0	0.008	0	0.002	0	0	0
1323	Living/Bacillariophyta/Bacillariophyceae/Pennate_13	0.14	0.052	0	0.068	0.01	0.02	0.024	0	0	0	0.032	0.328	0.008	0	0	0	0	0	0	0	0.006	0.002	0	0	0	0	0	0	0.002	0	0.002	0	0	0	0.016	0.014	0	0.022	0.004	0.002	0	0.008	0.002	0.022	0.002	0.02	0.032	0
1324	Living/Bacillariophyta/Bacillariophyceae/Pennate_13	0	0.002	0.006	0	0	0	0.014	0	0	0	0	0	0.038	0.022	0.004	0.032	0.026	0.006	0.002	0.004	0	0.002	0.006	0.006	0.01	0.264	0.01	0.044	0.064	0.024	0.008	0.002	0	0.002	0	0.002	0.062	0.004	0	0	0.03	0	0.006	0	0	0	0.002	0.002
1325	Living/Bacillariophyta/Bacillariophyceae/Pennate_13	0.012	0.006	0.006	0.002	0	0.002	0.05	0	0	0.014	0.02	0.046	0.432	0.006	0	0.006	0.002	0.002	0.002	0.024	0.004	0.042	0.018	0.006	0	0.002	0.002	0.002	0	0.002	0.006	0.002	0.016	0.002	0	0	0	0.022	0.002	0	0.01	0.014	0.018	0.002	0	0.004	0.03	0.002
1326	Living/Bacillariophyta/Bacillariophyceae/Pennate_13	0.18	0.016	0	0.03	0.01	0.008	0.034	0	0	0	0.036	0.37	0.006	0	0	0	0	0	0	0	0	0	0	0	0	0	0	0	0	0	0.002	0	0.002	0	0.008	0.004	0	0.01	0	0	0	0.02	0	0.01	0.002	0.022	0.012	0
1327	Living/Bacillariophyta/Bacillariophyceae/Pennate_13	0.04	0.01	0.02	0.006	0	0	0.064	0	0	0.008	0.006	0.01	0.076	0.008	0	0.006	0	0	0.006	0.042	0.006	0.084	0.01	0	0	0	0.002	0	0.002	0.01	0.004	0	0	0	0	0	0	0	0.02	0.01	0.004	0.01	0.01	0.006	0	0.014	0.08	0.022
1328	Living/Bacillariophyta/Bacillariophyceae/Pennate_13	0	0.002	0.004	0	0	0	0.006	0	0	0	0	0.002	0.076	0.016	0.002	0.01	0.008	0	0	0.002	0	0	0.002	0.01	0.002	0.332	0.03	0.1	0.01	0.002	0.024	0.002	0	0.002	0.002	0	0.008	0.01	0	0	0.004	0	0.004	0	0	0	0.004	0
1329	Living/Bacillariophyta/Bacillariophyceae/Pennate_13	0.042	0.024	0	0.01	0.008	0.008	0.012	0	0	0.002	0.002	0.212	0.074	0	0	0	0	0	0.012	0	0.006	0.014	0.064	0.014	0.004	0	0.008	0.004	0.004	0	0.058	0.004	0.004	0.048	0.036	0.002	0	0.07	0.002	0.004	0.004	0.012	0.024	0.004	0.004	0.01	0.028	0.004
1330	Living/Bacillariophyta/Bacillariophyceae/Pennate_13	0.026	0.022	0.006	0.004	0.002	0.002	0.05	0	0	0.01	0.018	0.072	0.31	0.002	0	0	0	0.004	0.002	0.006	0.006	0.018	0.02	0.002	0	0	0.008	0	0	0	0.018	0	0.006	0.006	0.008	0.002	0	0.048	0.004	0.002	0	0.02	0.008	0.01	0.002	0.008	0.052	0.004
1331	Living/Bacillariophyta/Bacillariophyceae/Pennate_13	0.004	0.016	0.016	0.002	0	0.004	0.066	0	0	0.006	0.01	0.1	0.444	0.006	0	0	0	0.004	0.004	0.014	0.004	0.046	0.036	0	0.002	0.004	0.004	0	0.002	0	0.014	0	0.014	0.002	0.012	0	0	0.006	0.004	0.002	0.004	0.012	0.008	0	0.004	0.002	0.022	0.004
1332	Living/Bacillariophyta/Bacillariophyceae/Pennate_13	0.082	0.016	0	0.026	0.002	0.014	0.012	0	0	0	0.014	0.014	0.336	0	0	0	0	0	0.002	0	0.008	0.01	0.006	0.012	0.002	0	0.008	0.022	0	0	0.002	0	0.002	0.006	0.006	0.002	0	0.032	0	0	0	0.008	0.002	0	0.002	0	0.016	0.004
1333	Living/Bacillariophyta/Bacillariophyceae/Pennate_13	0.02	0.016	0.004	0.008	0	0.002	0.042	0	0	0.008	0	0.066	0.192	0.004	0	0.002	0	0.002	0.002	0.018	0.006	0.03	0.03	0.012	0.006	0.004	0.004	0.004	0.01	0.002	0.044	0	0.002	0.01	0.02	0	0	0.05	0.008	0.004	0.006	0.016	0.002	0.006	0	0.006	0.126	0
1334	Living/Bacillariophyta/Bacillariophyceae/Pennate_13	0.024	0.012	0.004	0	0	0	0.038	0	0	0.008	0.008	0.024	0.122	0.002	0	0	0.002	0	0	0.02	0.012	0.04	0.01	0	0	0.002	0.002	0	0.002	0	0.006	0	0	0.006	0.004	0	0	0.038	0.016	0.002	0.004	0.032	0.002	0.004	0.002	0.01	0.404	0.012
1335	Living/Bacillariophyta/Bacillariophyceae/Pennate_13	0.014	0.026	0	0.014	0.004	0.006	0.046	0	0	0.006	0	0.072	0.162	0.002	0	0	0.004	0	0	0.006	0.004	0.026	0.05	0.014	0	0	0.016	0.02	0.004	0	0.102	0.002	0.01	0.008	0.028	0.002	0	0.054	0	0	0.006	0.022	0.006	0.004	0.002	0.006	0.066	0.002
1336	Living/Bacillariophyta/Bacillariophyceae/Pennate_13	0.084	0.03	0	0	0.016	0.008	0.02	0	0	0.016	0.07	0.038	0.05	0	0	0.006	0	0.004	0	0.01	0.044	0.09	0.012	0.004	0	0	0	0	0.002	0	0.002	0	0.008	0.018	0.002	0	0	0.012	0.028	0.112	0	0.046	0.014	0.024	0.004	0.026	0.058	0.028
1337	Living/Bacillariophyta/Bacillariophyceae/Pennate_13	0.006	0.006	0.006	0	0.002	0.002	0.066	0.002	0	0.01	0.012	0.046	0.26	0.014	0.002	0.002	0.016	0.012	0.004	0.024	0.008	0.076	0.028	0.008	0.002	0.006	0	0	0.008	0.008	0.008	0.004	0.002	0.024	0.012	0	0	0.006	0.004	0.006	0.012	0.026	0.032	0.006	0.002	0.024	0.032	0.014
1338	Living/Bacillariophyta/Bacillariophyceae/Pennate_13	0	0	0.028	0.006	0	0.002	0.168	0	0	0.006	0.002	0.006	0.062	0.066	0.004	0.016	0.084	0.046	0	0.082	0.006	0.076	0.028	0.004	0.008	0.004	0	0.002	0.03	0.004	0.01	0	0.004	0.002	0	0	0.006	0	0.008	0.002	0.042	0.006	0.018	0	0	0	0.01	0.002
1339	Living/Bacillariophyta/Bacillariophyceae/Pennate_13	0.078	0.002	0.01	0.004	0	0	0.004	0	0	0.002	0.008	0.012	0.016	0.01	0	0	0	0	0	0.002	0.002	0.006	0.008	0	0	0	0	0.002	0	0.002	0.006	0	0	0.004	0	0	0	0.004	0.052	0	0	0.012	0.004	0.004	0.002	0.054	0.048	0.176
1340	Living/Bacillariophyta/Bacillariophyceae/Pennate_2	0	0	0.04	0	0	0	0	0.032	0.36	0.002	0	0	0	0.092	0.202	0.022	0	0	0	0.004	0	0.002	0	0	0	0	0	0	0	0.002	0	0	0	0	0	0	0	0	0	0	0.018	0	0.002	0	0	0	0	0
1341	Living/Bacillariophyta/Bacillariophyceae/Pennate_2	0	0	0.018	0	0	0	0	0.02	0.448	0.002	0	0	0	0.072	0.126	0.024	0.004	0	0	0.002	0	0.002	0	0	0	0	0	0	0.002	0	0	0	0	0	0	0	0	0	0	0	0.038	0	0.004	0	0	0	0	0
1342	Living/Bacillariophyta/Bacillariophyceae/Pennate_2	0.004	0.006	0.058	0.012	0	0	0.234	0	0	0.002	0	0.008	0.038	0.076	0.01	0.014	0.032	0.004	0	0.06	0	0.018	0.016	0.016	0.002	0.006	0.002	0.004	0.018	0.006	0.004	0	0	0	0.002	0	0	0.004	0.002	0	0.022	0.004	0.008	0	0	0	0.01	0.002
1343	Living/Bacillariophyta/Bacillariophyceae/Pennate_2	0	0	0.064	0	0	0	0.086	0	0	0.006	0.002	0	0.012	0.086	0.012	0.028	0.13	0.164	0	0.048	0.026	0.038	0.01	0	0.002	0	0.002	0	0.052	0.016	0	0	0	0	0	0	0.002	0.004	0	0.002	0.016	0.002	0.014	0.002	0	0	0.002	0.008
1344	Living/Bacillariophyta/Bacillariophyceae/Pennate_2	0.018	0.006	0.008	0	0.002	0.002	0.006	0	0	0.002	0.006	0	0.038	0.018	0.002	0	0	0.006	0.002	0.016	0.008	0.012	0.002	0	0	0	0	0	0.002	0.014	0.002	0	0	0.004	0	0	0	0.002	0.036	0.008	0	0.006	0.002	0	0	0.008	0.028	0.18
1345	Living/Bacillariophyta/Bacillariophyceae/Pennate_2	0	0.002	0.056	0	0	0	0.018	0.002	0.028	0.002	0	0	0.01	0.16	0.104	0.062	0.078	0.058	0	0.036	0.002	0.012	0	0	0.002	0.006	0	0	0.004	0.008	0.002	0	0	0	0	0	0	0	0	0	0.068	0	0.01	0	0	0	0	0
1346	Living/Bacillariophyta/Bacillariophyceae/Pennate_2	0	0.002	0.042	0	0	0	0.028	0.01	0.012	0.002	0	0	0.006	0.148	0.102	0.058	0.072	0.028	0	0.016	0	0.002	0.002	0	0.002	0.002	0	0.002	0.014	0.012	0	0	0	0	0.002	0	0.002	0	0.002	0.002	0.106	0.002	0.01	0	0	0	0	0
1347	Living/Bacillariophyta/Bacillariophyceae/Pennate_2	0	0.004	0.008	0	0	0	0.232	0.004	0	0.006	0	0	0.028	0.108	0.01	0.016	0.06	0.084	0.002	0.038	0.002	0.028	0.006	0	0	0.002	0.006	0.006	0.02	0.004	0.004	0	0.002	0.004	0.004	0.002	0.012	0	0	0.01	0.006	0.004	0.004	0.002	0	0	0.016	0.004
1348	Living/Bacillariophyta/Bacillariophyceae/Pennate_2	0	0.002	0.052	0.004	0	0	0.086	0.002	0.002	0.002	0	0	0.034	0.136	0.018	0.004	0.028	0.032	0	0.028	0	0.018	0.012	0.006	0	0.004	0.006	0.006	0.028	0.034	0.002	0	0	0	0	0	0.004	0.002	0.004	0	0.044	0.008	0.004	0	0	0	0.002	0.006
1349	Living/Bacillariophyta/Bacillariophyceae/Pennate_2	0	0	0.09	0	0	0	0	0.036	0.046	0	0	0	0	0.256	0.052	0.02	0.002	0.002	0	0.004	0	0	0	0	0	0	0	0	0.006	0.006	0	0	0	0	0	0	0	0	0	0	0.038	0	0.01	0	0	0	0	0
1350	Living/Bacillariophyta/Bacillariophyceae/Pennate_2	0	0	0.012	0	0	0	0	0.042	0.452	0	0	0	0	0.194	0.058	0.036	0.014	0.008	0	0	0	0	0	0	0	0	0	0	0	0	0	0	0	0	0	0	0	0	0	0	0.014	0	0	0	0	0	0	0
1351	Living/Bacillariophyta/Bacillariophyceae/Pennate_2	0.004	0.006	0.012	0	0	0	0.072	0	0	0	0	0	0.002	0.06	0.014	0.008	0.014	0.012	0	0.004	0	0.002	0.002	0.006	0.002	0.004	0	0.002	0.016	0.002	0.002	0	0	0	0	0	0.004	0	0	0.002	0.032	0	0.002	0	0	0	0	0
1352	Living/Bacillariophyta/Bacillariophyceae/Pennate_2	0	0	0.042	0	0	0.002	0.076	0	0	0	0.002	0.008	0.092	0.118	0.014	0.024	0.028	0.032	0	0.024	0	0.01	0.018	0.006	0.01	0.01	0	0.01	0.014	0.002	0.022	0	0	0	0	0	0.002	0	0	0	0.038	0.008	0.01	0	0	0.004	0.012	0.002
1353	Living/Bacillariophyta/Bacillariophyceae/Pennate_2	0.002	0.008	0.016	0	0	0	0.112	0	0	0.018	0.006	0.012	0.056	0.038	0.002	0.016	0.098	0.112	0	0.048	0.01	0.106	0.022	0.004	0.004	0	0.002	0.01	0.038	0	0.002	0	0.004	0.008	0	0.002	0.004	0.002	0.002	0.02	0.036	0.02	0.04	0	0	0.004	0.002	0.006
1354	Living/Bacillariophyta/Bacillariophyceae/Pennate_2	0.002	0.004	0.034	0	0	0	0	0.004	0.002	0	0	0	0.002	0.118	0.014	0.082	0.018	0.014	0	0.002	0	0	0	0.002	0	0.01	0	0	0.062	0.01	0.004	0.002	0	0	0	0	0.012	0	0	0	0.03	0.004	0	0	0	0	0	0.002
1355	Living/Bacillariophyta/Bacillariophyceae/Pennate_2	0	0	0.02	0	0	0	0.01	0.026	0.062	0	0	0	0	0.144	0.062	0.05	0.014	0.006	0	0.006	0.002	0.002	0	0	0	0	0	0	0.006	0	0	0	0	0	0	0	0	0	0.002	0	0.016	0	0.002	0	0	0	0	0
1356	Living/Bacillariophyta/Bacillariophyceae/Pennate_2	0	0	0.006	0	0	0	0	0.034	0.102	0	0	0	0	0.1	0.07	0.024	0.008	0.026	0	0.004	0	0.004	0	0	0	0	0	0	0.006	0	0	0	0	0	0	0	0.002	0	0.002	0.002	0.034	0	0.014	0	0	0	0	0
1357	Living/Bacillariophyta/Bacillariophyceae/Pennate_2	0.004	0.006	0.018	0	0	0	0.124	0.006	0.002	0	0.002	0	0.004	0.092	0.022	0.036	0.052	0.076	0	0.036	0	0.016	0	0	0	0	0	0	0.014	0.004	0	0	0	0	0	0	0.002	0	0.006	0	0.024	0	0.01	0	0	0.004	0.004	0.002
1358	Living/Bacillariophyta/Bacillariophyceae/Pennate_2	0.006	0.006	0.028	0.006	0	0	0.206	0	0	0.01	0.004	0.014	0.082	0.09	0.002	0.006	0.02	0.006	0.004	0.032	0.006	0.024	0.008	0.016	0.004	0.004	0.004	0.018	0.012	0.002	0.014	0	0.002	0.004	0	0	0	0.004	0.002	0.004	0.016	0.004	0.006	0	0	0.002	0.012	0.004
1359	Living/Bacillariophyta/Bacillariophyceae/Pennate_2	0	0.002	0.008	0	0	0	0.076	0.006	0	0.002	0	0	0.026	0.128	0.014	0.08	0.126	0.212	0.006	0.012	0.01	0.018	0.004	0	0.004	0.004	0.006	0.002	0.058	0.012	0	0	0	0.002	0	0	0	0	0.004	0.002	0.008	0.002	0.01	0	0	0	0.002	0
1360	Living/Bacillariophyta/Bacillariophyceae/Pennate_2	0	0	0.008	0	0	0	0.008	0.002	0.006	0.002	0.002	0	0	0.132	0.002	0.004	0.006	0.008	0	0	0	0.008	0	0	0	0.002	0	0.002	0	0.12	0	0.002	0	0	0	0	0	0	0.004	0	0.006	0	0	0	0	0	0.002	0.01
1361	Living/Bacillariophyta/Bacillariophyceae/Pennate_2	0	0	0.036	0	0	0	0	0.018	0.096	0	0	0	0	0.22	0.064	0.046	0.004	0.014	0	0.002	0	0.002	0	0	0	0	0	0	0.016	0	0	0	0	0	0	0	0	0	0	0	0.022	0	0.01	0	0	0	0	0
1362	Living/Bacillariophyta/Bacillariophyceae/Pennate_2	0	0	0.026	0	0	0	0.002	0.026	0.106	0	0	0	0	0.136	0.034	0.02	0.002	0.002	0	0.008	0	0	0	0	0	0	0	0	0.008	0.008	0	0	0	0	0	0	0	0	0.002	0	0.012	0	0.002	0	0	0	0	0
1363	Living/Bacillariophyta/Bacillariophyceae/Pennate_2	0.002	0.004	0.024	0	0	0	0.066	0	0.004	0.012	0.004	0.002	0.002	0.062	0.014	0.02	0.074	0.228	0	0.186	0.03	0.088	0.002	0	0	0.002	0	0	0.002	0.01	0	0	0	0	0	0	0	0	0.002	0	0.002	0.006	0.006	0	0	0	0.004	0.004
1364	Living/Bacillariophyta/Bacillariophyceae/Pennate_2	0	0	0.012	0	0	0	0	0.03	0.28	0	0	0	0	0.182	0.118	0.024	0.004	0.004	0	0.002	0	0	0	0	0	0.002	0	0	0.006	0	0	0	0	0	0	0	0	0	0	0	0.02	0	0.008	0	0	0	0	0
1365	Living/Bacillariophyta/Bacillariophyceae/Pennate_2	0	0	0.054	0	0	0	0.012	0.01	0.036	0	0	0	0.002	0.34	0.046	0.024	0.036	0.016	0	0.01	0	0.006	0.002	0	0	0.006	0	0	0.006	0.01	0	0	0	0	0	0	0.002	0	0	0	0.026	0	0	0	0	0	0	0.002
1366	Living/Bacillariophyta/Bacillariophyceae/Pennate_2	0	0.004	0.124	0	0	0	0.008	0.008	0.1	0	0	0	0	0.244	0.054	0.018	0.006	0.004	0	0	0	0.004	0	0	0	0	0	0	0.008	0.004	0	0	0	0	0	0	0	0	0	0	0.014	0.002	0.004	0	0	0	0	0
1367	Living/Bacillariophyta/Bacillariophyceae/Pennate_2	0.002	0.012	0.108	0.002	0	0	0.102	0.002	0	0	0.002	0	0.056	0.172	0.004	0.008	0.034	0.024	0	0.016	0.002	0.018	0.008	0.002	0	0	0.002	0.002	0.01	0.03	0.002	0	0.002	0	0	0	0	0.004	0.004	0.002	0.03	0	0.01	0	0	0	0.01	0.01
1368	Living/Bacillariophyta/Bacillariophyceae/Pennate_2	0	0.006	0.06	0	0	0	0.004	0.006	0.028	0	0	0	0	0.25	0.058	0.026	0.012	0.016	0	0.02	0	0.002	0	0	0	0	0	0	0.014	0.006	0	0	0	0	0	0	0	0	0	0	0.042	0	0.016	0	0	0	0.002	0
1369	Living/Bacillariophyta/Bacillariophyceae/Pennate_2	0	0	0.012	0	0	0	0.004	0	0.062	0.002	0	0	0	0.072	0.032	0.004	0.002	0.01	0	0.002	0	0	0	0	0	0	0	0	0.002	0.038	0	0	0	0	0	0	0	0	0	0	0	0	0	0	0	0	0	0
1370	Living/Bacillariophyta/Bacillariophyceae/Pennate_2	0	0.004	0.012	0.002	0	0	0.016	0.004	0.004	0	0.002	0	0.004	0.088	0.058	0.05	0.024	0.008	0	0.008	0	0.002	0	0.002	0	0.018	0	0.002	0.014	0.004	0	0	0	0	0	0	0	0	0.002	0	0.142	0.004	0.008	0	0	0	0	0.002
1371	Living/Bacillariophyta/Bacillariophyceae/Pennate_2	0	0.006	0.106	0	0	0	0.006	0.012	0.026	0	0.002	0	0	0.158	0.034	0.014	0.002	0.004	0	0.014	0	0.006	0	0	0	0.002	0	0	0.002	0	0	0	0	0	0	0	0.002	0	0.002	0	0.05	0	0.03	0	0	0	0	0
1372	Living/Bacillariophyta/Bacillariophyceae/Pennate_2	0	0.002	0.002	0	0	0	0.288	0	0	0.008	0	0	0.01	0.07	0.014	0.046	0.036	0.136	0	0.074	0.002	0.03	0.004	0.004	0.002	0.01	0	0.018	0.008	0.01	0.002	0	0	0	0	0	0.004	0	0.002	0	0.004	0	0.004	0.002	0	0	0.01	0
1373	Living/Bacillariophyta/Bacillariophyceae/Pennate_2	0.002	0.002	0.038	0	0	0	0.004	0.014	0.094	0	0	0	0	0.37	0.05	0.034	0.01	0.002	0	0.002	0	0	0.002	0	0	0	0	0	0.01	0.002	0	0	0	0	0	0	0	0	0	0	0.016	0	0.006	0	0	0	0	0
1374	Living/Bacillariophyta/Bacillariophyceae/Pennate_2	0	0	0.002	0	0	0	0.002	0.002	0.012	0	0	0	0	0.048	0.04	0.006	0	0.002	0	0.004	0	0	0	0	0	0.002	0	0	0.002	0.04	0	0	0	0	0	0	0	0	0	0	0	0.002	0	0	0	0	0	0
1375	Living/Bacillariophyta/Bacillariophyceae/Pennate_2	0	0	0.01	0	0	0	0.02	0	0.018	0	0	0	0.006	0.11	0.058	0.086	0.064	0.02	0	0.002	0	0.004	0.002	0.002	0.002	0.052	0	0	0.016	0.008	0	0	0.002	0	0	0	0.006	0	0	0	0.05	0	0.004	0	0	0	0.002	0
1376	Living/Bacillariophyta/Bacillariophyceae/Pennate_2	0	0.002	0.014	0	0.002	0	0.018	0.002	0	0	0	0	0.004	0.044	0.016	0.046	0.014	0.004	0	0.004	0	0.004	0	0	0	0.006	0	0.004	0.018	0.024	0	0	0	0	0	0	0.03	0	0	0	0.048	0	0.002	0	0	0	0	0
1377	Living/Bacillariophyta/Bacillariophyceae/Pennate_2	0.002	0.002	0.038	0	0.004	0.002	0.008	0.002	0	0	0.004	0	0.01	0.06	0	0.032	0.026	0.008	0	0	0	0	0.042	0.004	0.022	0.01	0.002	0.004	0.066	0.018	0.016	0.004	0.004	0.004	0.002	0.002	0.052	0	0	0	0.036	0.004	0.004	0	0	0	0	0
1378	Living/Bacillariophyta/Bacillariophyceae/Pennate_2	0	0	0.032	0	0	0	0.01	0.012	0.048	0.002	0	0	0	0.312	0.044	0.066	0.02	0.034	0	0.004	0	0.004	0.004	0	0	0.002	0	0	0.01	0.002	0	0	0	0	0	0	0	0	0	0	0.016	0	0.002	0	0	0	0	0
1379	Living/Bacillariophyta/Bacillariophyceae/Pennate_2	0.004	0.006	0.004	0	0.002	0	0.014	0	0.002	0.002	0	0	0	0.026	0	0.04	0.036	0.016	0.002	0.008	0	0.01	0.04	0.006	0.01	0.008	0.002	0	0.06	0	0.006	0.008	0.004	0.004	0	0.004	0.02	0	0.004	0.008	0.118	0.008	0.028	0	0	0.002	0.004	0.002
1380	Living/Bacillariophyta/Bacillariophyceae/Pennate_2	0	0	0.078	0	0	0	0.008	0.012	0.022	0	0	0	0	0.142	0.07	0.05	0.022	0.022	0	0.004	0	0.004	0	0.002	0.006	0.008	0	0	0.012	0.006	0.002	0	0	0	0	0	0.002	0	0	0	0.068	0	0.006	0	0	0	0.002	0
1381	Living/Bacillariophyta/Bacillariophyceae/Pennate_2	0	0	0.002	0	0	0	0.008	0	0.02	0.002	0.002	0	0	0.062	0.014	0.026	0.004	0.022	0	0.014	0	0.006	0	0	0	0	0	0.004	0.008	0.132	0	0	0	0	0	0	0	0	0.002	0	0.006	0	0	0	0	0	0.002	0
1382	Living/Bacillariophyta/Bacillariophyceae/Pennate_2	0	0.006	0.016	0	0	0.002	0.11	0	0	0.002	0.002	0	0.01	0.172	0.01	0.09	0.14	0.202	0.002	0.006	0.004	0.002	0.01	0	0	0.002	0	0	0.006	0.002	0	0	0.002	0	0	0	0	0	0	0	0.01	0	0.006	0	0	0	0.002	0.002
1383	Living/Bacillariophyta/Bacillariophyceae/Pennate_2	0	0	0.01	0	0	0	0	0.188	0.27	0	0	0	0	0.052	0.216	0.016	0.002	0.006	0	0.002	0	0	0	0	0	0	0	0	0	0	0	0	0	0	0	0	0	0	0	0	0.04	0	0	0	0	0	0	0
1384	Living/Bacillariophyta/Bacillariophyceae/Pennate_2	0	0	0.014	0	0	0	0.002	0.074	0.32	0	0	0	0	0.13	0.068	0.032	0.004	0	0	0	0	0.006	0	0	0	0	0	0	0.004	0	0	0	0	0	0	0	0	0	0	0	0.02	0	0.006	0	0	0	0	0
1385	Living/Bacillariophyta/Bacillariophyceae/Pennate_2	0.002	0.006	0.004	0	0.004	0	0.014	0	0	0	0	0	0.004	0.11	0	0.022	0.012	0.008	0.01	0	0	0.002	0.024	0	0.04	0.012	0.008	0.016	0.028	0.004	0.066	0.006	0	0.008	0.002	0.006	0.026	0	0	0.004	0.04	0.008	0	0	0	0	0	0
1386	Living/Bacillariophyta/Bacillariophyceae/Pennate_2	0.002	0.002	0.016	0	0	0	0.03	0	0.004	0.012	0.006	0	0.006	0.04	0.004	0	0.03	0.058	0	0.04	0.002	0.024	0	0	0	0.002	0	0.002	0.006	0.06	0.002	0	0	0	0	0	0	0	0.008	0.002	0.014	0.008	0.012	0	0.002	0.002	0.008	0.016
1387	Living/Bacillariophyta/Bacillariophyceae/Pennate_2	0	0	0.014	0	0	0	0.008	0	0.01	0.008	0	0	0.002	0.1	0.008	0.002	0.006	0.024	0	0.022	0	0.004	0	0	0	0	0	0	0.006	0.048	0.002	0	0	0	0.002	0	0	0	0.002	0	0.002	0.002	0	0	0.002	0.002	0	0.012
1388	Living/Bacillariophyta/Bacillariophyceae/Pennate_2	0.002	0	0.022	0	0	0	0.014	0	0.006	0	0	0	0.002	0.074	0.002	0.006	0.002	0.028	0	0.022	0	0.004	0.002	0.002	0	0	0	0	0.012	0.182	0	0	0	0	0	0	0	0	0	0	0.004	0	0	0	0	0	0.004	0.008
1389	Living/Bacillariophyta/Bacillariophyceae/Pennate_2	0	0.002	0.046	0	0	0	0.002	0.016	0.026	0	0	0	0	0.07	0.022	0.066	0.054	0.022	0.002	0	0	0.002	0	0.002	0.01	0.01	0	0	0.022	0	0.004	0	0	0	0	0	0.004	0	0	0	0.136	0.01	0.006	0	0	0	0	0
1390	Living/Bacillariophyta/Bacillariophyceae/Pennate_2	0	0	0.258	0	0	0	0.004	0.006	0.016	0	0	0	0.002	0.172	0.022	0.04	0.028	0.008	0	0	0	0.006	0	0.004	0	0.006	0	0	0.014	0.004	0	0	0	0	0	0	0.002	0	0.002	0	0.018	0.002	0.006	0	0	0	0	0.002
1391	Living/Bacillariophyta/Bacillariophyceae/Pennate_2	0	0.004	0.012	0	0	0	0.04	0.012	0.01	0	0	0	0	0.038	0.048	0.082	0.02	0.016	0	0.016	0	0.004	0.002	0.002	0	0.008	0	0	0.014	0.006	0.002	0	0	0	0	0	0.004	0	0	0	0.034	0	0.004	0	0.002	0	0	0.002
1392	Living/Bacillariophyta/Bacillariophyceae/Pennate_2	0	0.002	0.076	0	0	0	0.002	0.034	0.214	0	0	0	0	0.268	0.04	0.01	0.004	0.002	0	0	0	0.002	0	0	0	0	0	0	0.002	0.002	0	0	0	0	0	0	0	0	0	0	0.012	0	0	0	0	0	0	0
1393	Living/Bacillariophyta/Bacillariophyceae/Pennate_2	0	0.006	0.016	0	0	0	0.126	0.002	0.004	0	0.002	0	0.008	0.09	0.032	0.086	0.054	0.06	0	0.026	0	0.006	0	0.002	0	0	0	0.002	0.018	0.028	0	0.002	0	0	0	0	0.028	0	0	0	0.042	0	0.006	0	0	0	0.004	0
1394	Living/Bacillariophyta/Bacillariophyceae/Pennate_2	0	0.002	0.012	0	0	0	0.024	0	0	0	0.004	0	0.014	0.132	0	0.026	0.006	0.006	0.002	0	0	0	0.022	0	0.014	0.01	0.01	0.012	0.024	0.008	0.04	0.006	0.002	0.006	0.004	0.004	0.034	0	0.002	0	0.024	0.002	0.004	0	0	0	0	0
1395	Living/Bacillariophyta/Bacillariophyceae/Pennate_2	0	0	0.068	0	0	0	0	0.066	0.13	0	0	0	0	0.108	0.046	0.016	0.004	0.004	0	0	0	0	0	0	0	0.002	0	0	0.008	0.002	0	0	0	0	0	0	0	0	0	0	0.094	0	0.01	0	0	0	0	0
1396	Living/Bacillariophyta/Bacillariophyceae/Pennate_2	0	0	0.038	0	0	0	0	0.028	0.286	0	0	0	0	0.16	0.108	0.012	0.002	0.004	0	0	0	0.002	0	0	0	0	0	0	0	0.006	0.002	0.002	0	0	0	0	0	0	0	0	0.014	0	0.002	0	0	0	0	0
1397	Living/Bacillariophyta/Bacillariophyceae/Pennate_2	0	0.004	0.068	0	0	0	0.024	0.01	0.01	0	0.004	0	0	0.284	0.026	0.022	0.016	0.014	0	0	0.002	0.002	0.002	0.002	0	0	0	0	0.01	0.016	0	0	0	0	0	0	0	0	0.002	0	0.042	0	0.006	0	0	0	0.004	0
1398	Living/Bacillariophyta/Bacillariophyceae/Pennate_2	0	0	0.042	0	0	0	0.01	0.026	0.036	0	0	0.002	0	0.242	0.036	0.058	0.014	0.01	0	0	0	0.006	0	0	0	0	0	0	0.012	0.002	0	0	0	0	0	0	0	0	0.002	0	0.026	0	0.004	0	0	0	0	0
1399	Living/Bacillariophyta/Bacillariophyceae/Pennate_2	0	0	0.068	0	0	0	0.002	0.01	0.13	0	0	0	0	0.34	0.04	0.028	0.01	0.006	0	0.006	0	0.004	0	0	0	0	0	0	0.012	0.008	0	0	0	0	0	0	0	0	0.002	0	0.014	0.002	0.002	0	0	0	0	0
1400	Living/Bacillariophyta/Bacillariophyceae/Pennate_3	0	0	0.002	0	0	0	0	0.004	0.016	0	0	0	0	0.006	0.84	0	0	0	0	0.018	0	0.004	0	0	0	0	0	0	0	0	0	0	0	0	0	0	0	0	0	0	0.004	0	0.002	0	0	0	0	0
1401	Living/Bacillariophyta/Bacillariophyceae/Pennate_3	0	0	0.002	0	0	0	0	0.012	0.024	0	0	0	0	0.006	0.856	0.01	0	0.004	0	0.01	0	0.002	0	0	0	0	0	0	0	0	0	0	0	0	0	0	0	0	0	0	0.006	0	0.008	0	0	0	0	0
1402	Living/Bacillariophyta/Bacillariophyceae/Pennate_3	0	0	0.004	0	0	0	0	0.032	0.024	0	0	0	0	0.008	0.858	0.008	0	0	0	0	0	0	0	0	0	0	0	0	0	0	0	0	0	0	0	0	0	0	0	0	0.004	0	0	0	0	0	0	0
1403	Living/Bacillariophyta/Bacillariophyceae/Pennate_3	0	0	0.002	0	0	0	0	0.036	0.07	0	0	0	0	0.012	0.742	0.02	0.002	0	0	0.002	0	0.002	0	0	0	0	0	0	0	0	0	0	0	0.002	0	0	0	0	0	0	0.014	0	0	0	0	0	0	0
1404	Living/Bacillariophyta/Bacillariophyceae/Pennate_3	0	0	0.006	0	0	0	0.002	0.054	0.094	0	0	0	0	0.02	0.618	0.032	0.004	0.002	0	0.006	0	0.002	0	0	0	0	0	0	0.002	0	0	0	0	0	0	0	0	0	0	0	0.032	0	0.014	0	0	0	0	0
1405	Living/Bacillariophyta/Bacillariophyceae/Pennate_3	0	0	0	0	0	0	0.002	0.018	0.042	0.002	0	0	0	0.006	0.8	0.024	0.004	0.002	0	0.008	0	0	0	0	0	0.002	0	0	0	0	0	0	0	0	0	0	0	0	0	0	0.006	0	0.002	0	0	0	0	0
1406	Living/Bacillariophyta/Bacillariophyceae/Pennate_3	0	0	0	0	0	0	0	0.004	0.01	0	0	0	0	0	0.96	0	0	0	0	0.002	0	0	0	0	0	0	0	0	0	0	0	0	0	0	0	0	0	0	0	0	0.002	0	0	0	0	0	0	0
1407	Living/Bacillariophyta/Bacillariophyceae/Pennate_3	0	0	0.002	0	0	0	0.002	0.026	0.056	0	0	0	0	0.024	0.704	0.026	0	0.004	0	0.012	0	0.002	0	0	0	0	0	0	0	0	0	0	0	0	0	0	0	0	0	0	0.012	0	0.004	0	0	0	0	0
1408	Living/Bacillariophyta/Bacillariophyceae/Pennate_3	0	0	0	0	0	0	0.008	0.004	0.026	0	0	0	0	0.018	0.688	0.058	0.028	0.024	0	0.048	0	0.01	0	0	0	0.002	0	0	0	0	0	0	0	0	0	0	0	0	0	0	0.02	0.002	0.006	0	0	0	0	0
1409	Living/Bacillariophyta/Bacillariophyceae/Pennate_3	0	0	0.01	0	0	0	0.002	0.02	0.048	0	0	0	0	0.028	0.602	0.016	0	0.004	0	0.032	0	0.004	0	0	0	0	0	0	0.006	0	0	0	0	0	0	0	0	0	0	0	0.016	0	0.008	0	0	0.002	0	0
1410	Living/Bacillariophyta/Bacillariophyceae/Pennate_3	0	0	0.006	0	0	0	0.004	0.006	0.018	0.004	0	0	0	0.008	0.702	0.01	0.002	0.012	0	0.098	0	0.018	0	0	0	0	0	0	0.002	0	0	0	0	0	0	0	0	0	0	0	0.008	0	0.016	0	0	0	0	0
1411	Living/Bacillariophyta/Bacillariophyceae/Pennate_3	0	0	0.002	0	0	0	0	0.022	0.052	0.006	0.002	0	0	0.002	0.378	0.004	0	0	0	0.086	0	0.008	0	0	0	0	0	0	0	0.002	0	0	0	0	0	0	0	0	0	0	0.002	0	0.002	0	0	0	0	0
1412	Living/Bacillariophyta/Bacillariophyceae/Pennate_3	0	0	0.002	0	0	0	0.01	0.002	0.016	0	0	0	0	0.026	0.738	0.034	0.026	0.012	0	0.034	0	0.008	0	0	0.002	0	0	0	0	0	0	0	0	0	0	0	0	0	0	0	0.01	0.004	0.004	0	0	0	0	0
1413	Living/Bacillariophyta/Bacillariophyceae/Pennate_3	0	0	0	0	0	0	0.002	0.02	0.05	0	0	0	0	0.014	0.748	0.012	0	0.004	0	0.004	0	0	0	0	0	0	0	0	0	0	0	0	0	0	0	0	0	0	0	0	0.01	0	0	0	0	0	0	0
1414	Living/Bacillariophyta/Bacillariophyceae/Pennate_3	0	0	0.01	0	0	0	0.01	0.026	0.06	0	0	0	0	0.03	0.47	0.032	0.01	0.004	0	0.014	0	0.004	0	0	0	0.002	0	0	0.006	0.008	0	0	0	0	0	0	0	0	0	0	0.022	0	0.004	0	0	0	0	0
1415	Living/Bacillariophyta/Bacillariophyceae/Pennate_3	0	0	0	0	0	0	0	0.01	0.036	0	0	0	0	0.008	0.816	0.01	0.002	0	0	0.004	0	0.004	0	0	0	0	0	0	0	0.002	0	0	0	0	0	0	0	0	0	0	0.002	0	0.002	0	0	0	0	0
1416	Living/Bacillariophyta/Bacillariophyceae/Pennate_3	0	0	0.008	0	0	0	0.016	0.02	0.054	0	0	0	0	0.028	0.414	0.054	0.02	0.012	0.002	0.008	0	0.006	0	0	0	0.014	0	0	0.014	0.002	0	0	0	0	0	0	0	0	0	0	0.036	0	0.002	0	0	0	0	0
1417	Living/Bacillariophyta/Bacillariophyceae/Pennate_3	0	0	0.04	0	0	0	0.096	0.01	0.014	0	0	0	0.006	0.062	0.204	0.032	0.072	0.03	0	0.04	0	0.002	0	0.002	0	0.008	0	0	0.026	0.026	0.004	0	0	0	0	0	0.01	0	0	0	0.036	0.006	0.012	0	0	0	0	0
1418	Living/Bacillariophyta/Bacillariophyceae/Pennate_3	0	0.002	0.004	0	0	0	0	0.166	0.074	0	0	0	0	0.018	0.19	0.044	0.008	0.004	0	0.006	0	0.004	0	0	0	0.016	0	0	0.004	0	0	0	0	0	0	0	0	0	0	0	0.042	0.002	0.014	0	0	0	0	0
1419	Living/Bacillariophyta/Bacillariophyceae/Pennate_3	0	0	0	0	0	0	0	0.004	0.018	0	0	0	0	0	0.924	0.002	0	0	0	0.004	0	0	0	0	0	0	0	0	0.002	0	0	0	0	0	0	0	0	0	0	0	0.004	0	0	0	0	0	0	0
1420	Living/Bacillariophyta/Bacillariophyceae/Pennate_3	0	0	0	0	0	0	0	0.006	0.012	0	0	0	0	0.004	0.938	0.002	0	0	0	0.006	0	0	0	0	0	0	0	0	0	0	0	0	0	0	0	0	0	0	0	0	0.008	0	0	0	0	0	0	0
1421	Living/Bacillariophyta/Bacillariophyceae/Pennate_3	0	0	0	0	0	0	0	0.002	0.008	0	0	0	0	0	0.958	0.004	0	0.002	0	0.006	0	0.004	0	0	0	0	0	0	0	0	0	0	0	0	0	0	0	0	0	0	0.004	0	0.002	0	0	0	0	0
1422	Living/Bacillariophyta/Bacillariophyceae/Pennate_3	0	0.002	0.028	0	0	0	0.006	0.034	0.044	0	0	0	0	0.032	0.398	0.016	0.004	0.002	0	0.036	0	0.006	0	0.002	0.002	0	0	0	0.016	0.016	0	0	0	0	0	0	0.002	0	0.002	0	0.026	0.002	0.018	0	0	0	0	0
1423	Living/Bacillariophyta/Bacillariophyceae/Pennate_3	0	0	0.002	0	0	0	0.002	0.016	0.046	0	0	0	0	0.006	0.746	0.022	0.006	0.002	0	0.014	0	0	0	0	0	0	0	0	0	0.002	0	0	0	0	0	0	0.002	0	0	0	0.02	0	0	0	0	0	0	0
1424	Living/Bacillariophyta/Bacillariophyceae/Pennate_3	0	0	0.006	0	0	0	0	0.002	0.022	0	0	0	0	0.006	0.828	0.006	0	0.002	0	0.036	0	0.014	0	0	0	0	0	0	0	0	0	0	0	0	0	0	0	0	0	0	0.004	0	0.004	0	0	0	0	0
1425	Living/Bacillariophyta/Bacillariophyceae/Pennate_3	0	0	0	0	0	0	0.018	0.002	0.01	0	0	0	0	0.004	0.756	0.016	0.024	0.014	0	0.096	0	0.014	0	0	0	0	0	0	0	0.002	0	0	0	0	0	0	0	0	0	0	0.01	0	0.004	0	0	0	0	0
1426	Living/Bacillariophyta/Bacillariophyceae/Pennate_3	0	0	0	0	0	0	0.02	0.006	0.006	0	0	0	0	0.008	0.626	0.02	0.022	0.028	0	0.124	0	0.014	0	0	0	0	0	0	0.006	0	0	0	0	0	0	0	0	0	0	0	0.012	0.002	0.012	0	0	0	0	0
1427	Living/Bacillariophyta/Bacillariophyceae/Pennate_3	0	0	0.002	0	0	0	0.008	0.002	0.014	0.004	0	0	0.002	0.01	0.676	0.01	0.03	0.016	0	0.09	0	0.022	0	0	0	0	0	0	0	0.004	0	0	0	0	0	0	0	0	0	0	0.014	0	0.016	0	0	0	0	0
1428	Living/Bacillariophyta/Bacillariophyceae/Pennate_3	0	0	0.002	0	0	0	0	0	0.024	0.006	0	0	0.002	0.002	0.642	0.002	0.002	0	0	0.098	0.002	0.024	0	0	0	0	0	0	0	0	0	0	0	0	0	0	0	0	0	0	0.002	0	0.014	0	0	0	0	0
1429	Living/Bacillariophyta/Bacillariophyceae/Pennate_3	0	0	0.006	0	0	0	0	0.002	0.014	0.004	0	0	0	0.002	0.856	0.002	0.002	0	0	0.04	0	0.004	0	0	0	0	0	0	0	0.002	0	0	0	0	0	0	0	0	0	0	0	0	0.004	0	0	0	0	0
1430	Living/Bacillariophyta/Bacillariophyceae/Pennate_3	0	0	0.012	0	0	0	0.008	0.012	0.056	0	0	0	0	0.008	0.378	0.034	0.01	0.004	0	0.036	0	0.002	0	0	0	0	0	0	0	0	0	0	0	0	0	0	0	0	0	0	0.076	0	0.02	0	0	0	0	0
1431	Living/Bacillariophyta/Bacillariophyceae/Pennate_3	0	0	0.004	0	0	0	0	0.002	0.01	0.014	0.004	0	0	0.002	0.622	0.004	0	0.006	0	0.212	0	0.024	0	0	0	0	0	0	0	0	0	0	0	0	0	0	0	0	0.004	0	0.008	0	0.012	0	0	0	0	0
1432	Living/Bacillariophyta/Bacillariophyceae/Pennate_3	0	0.002	0.012	0	0	0	0.008	0.02	0.038	0	0	0	0.002	0.07	0.516	0.028	0.022	0.012	0	0.038	0	0.002	0	0	0	0.002	0	0	0.002	0.002	0	0	0	0	0	0	0	0	0	0	0.018	0.002	0.008	0	0	0	0	0
1433	Living/Bacillariophyta/Bacillariophyceae/Pennate_3	0	0.002	0.002	0	0	0	0.016	0.022	0.04	0.002	0	0	0	0.064	0.39	0.052	0.004	0.006	0	0.03	0	0.002	0	0	0	0.002	0	0	0.002	0	0	0	0	0	0	0	0	0	0	0	0.056	0	0.012	0	0	0	0	0
1434	Living/Bacillariophyta/Bacillariophyceae/Pennate_3	0	0	0.004	0	0	0	0.002	0	0.026	0.002	0	0	0	0.004	0.856	0	0.002	0	0	0.03	0	0.002	0	0	0	0	0	0	0.002	0	0	0	0	0	0	0	0	0	0.002	0	0.01	0	0	0	0	0	0	0
1435	Living/Bacillariophyta/Bacillariophyceae/Pennate_3	0	0	0.002	0	0	0	0.004	0.002	0.002	0.002	0	0	0	0.004	0.862	0.002	0.002	0.002	0	0.062	0	0.004	0	0	0	0	0	0	0	0.002	0	0	0	0	0	0	0	0	0	0	0.002	0	0	0	0	0	0	0
1436	Living/Bacillariophyta/Bacillariophyceae/Pennate_3	0	0	0.002	0	0	0	0	0.01	0.024	0	0	0	0	0.006	0.872	0.006	0	0.002	0	0.006	0	0	0	0	0	0	0	0	0	0	0	0	0	0	0	0	0	0	0	0	0.014	0	0.004	0	0	0	0	0
1437	Living/Bacillariophyta/Bacillariophyceae/Pennate_3	0	0	0.016	0	0	0	0.002	0.018	0.044	0	0	0	0	0.022	0.626	0.018	0.006	0.006	0	0.012	0	0.002	0	0	0	0	0	0	0	0.004	0	0	0	0	0	0	0	0	0	0	0.032	0	0.006	0	0	0	0	0
1438	Living/Bacillariophyta/Bacillariophyceae/Pennate_3	0	0.004	0.048	0	0	0	0.006	0.01	0.03	0.002	0.006	0	0.002	0.02	0.08	0.004	0.008	0.006	0	0.018	0.002	0.002	0	0	0	0.002	0	0	0.006	0.006	0	0	0	0	0	0	0	0	0.002	0	0.04	0	0.056	0.002	0.002	0.002	0	0.002
1439	Living/Bacillariophyta/Bacillariophyceae/Pennate_3	0	0.002	0.034	0	0	0	0	0.034	0.254	0	0	0	0	0.054	0.256	0.008	0	0	0	0.012	0	0	0	0	0	0	0	0	0.006	0	0	0	0	0	0	0	0	0	0	0	0.022	0	0.004	0	0	0	0	0
1440	Living/Bacillariophyta/Bacillariophyceae/Pennate_3	0	0	0.002	0	0	0	0	0.04	0.176	0	0	0	0	0.006	0.182	0.008	0	0	0	0.002	0	0.004	0	0	0	0	0	0	0	0.008	0	0	0	0	0	0	0	0	0	0	0.02	0	0.006	0	0	0	0	0
1441	Living/Bacillariophyta/Bacillariophyceae/Pennate_3	0	0	0.004	0	0	0	0.006	0.016	0.074	0	0	0	0	0.01	0.438	0.058	0.006	0.004	0	0.01	0	0.01	0	0	0	0.012	0	0	0.002	0.002	0	0	0	0	0	0	0	0	0	0	0.054	0	0.004	0	0	0	0	0
1442	Living/Bacillariophyta/Bacillariophyceae/Pennate_3	0	0	0	0	0	0	0.002	0.164	0.048	0	0	0	0	0.012	0.518	0.03	0	0.002	0	0.004	0	0.002	0	0	0	0	0	0	0.002	0	0	0	0	0	0	0	0	0	0	0	0.022	0	0.004	0	0	0	0	0
1443	Living/Bacillariophyta/Bacillariophyceae/Pennate_3	0	0	0.022	0	0	0	0.006	0.052	0.176	0	0	0	0	0.054	0.354	0.006	0.004	0	0	0	0	0	0	0	0	0	0	0	0.002	0.002	0.002	0	0	0	0	0	0	0	0	0	0.024	0	0.01	0	0	0	0	0
1444	Living/Bacillariophyta/Bacillariophyceae/Pennate_3	0	0	0.002	0	0	0	0.002	0.028	0.06	0	0	0	0	0.004	0.762	0.002	0	0.002	0	0.006	0	0	0	0	0	0	0	0	0.002	0	0	0	0	0	0	0	0	0	0	0	0.006	0	0	0	0	0	0	0
1445	Living/Bacillariophyta/Bacillariophyceae/Pennate_3	0	0	0	0	0	0	0	0.124	0.07	0	0	0	0	0.014	0.602	0.032	0.004	0.004	0	0.002	0	0	0	0	0	0.002	0	0	0	0	0	0	0	0	0	0	0	0	0	0	0.03	0	0.002	0	0	0	0	0
1446	Living/Bacillariophyta/Bacillariophyceae/Pennate_3	0	0	0	0	0	0	0	0.024	0.02	0	0	0	0	0.004	0.906	0.002	0	0	0	0.006	0	0	0	0	0	0	0	0	0	0	0	0	0	0	0	0	0	0	0	0	0.006	0.002	0	0	0	0	0	0
1447	Living/Bacillariophyta/Bacillariophyceae/Pennate_3	0	0	0	0	0	0	0	0.05	0.048	0	0	0	0	0.008	0.768	0.01	0.004	0.002	0	0.02	0	0	0	0	0	0	0	0	0	0	0	0	0	0	0	0	0	0	0	0	0.016	0	0.004	0	0	0	0	0
1448	Living/Bacillariophyta/Bacillariophyceae/Pennate_3	0	0	0	0	0	0	0.002	0.016	0.066	0	0	0	0	0.016	0.778	0.01	0	0	0	0.016	0	0	0	0	0	0	0	0	0	0	0	0	0	0	0	0	0	0	0	0	0	0	0	0	0	0	0	0
1449	Living/Bacillariophyta/Bacillariophyceae/Pennate_3	0	0	0.002	0	0	0	0.002	0.014	0.016	0	0	0	0	0.024	0.768	0.014	0.002	0.004	0	0.012	0	0.004	0	0	0	0	0	0	0	0.002	0	0	0	0	0	0	0	0	0	0	0.012	0	0.002	0	0	0	0	0
1450	Living/Bacillariophyta/Bacillariophyceae/Pennate_3	0	0	0.002	0	0	0	0	0.008	0.062	0	0	0	0	0.024	0.812	0.004	0	0	0	0.004	0	0	0	0	0	0	0	0	0	0	0	0	0	0	0	0	0	0	0	0	0.002	0	0	0	0	0	0	0
1451	Living/Bacillariophyta/Bacillariophyceae/Pennate_3	0	0	0	0	0	0	0	0.012	0.02	0	0	0	0	0.002	0.876	0.002	0.002	0.002	0	0.01	0	0	0	0	0	0	0	0	0.004	0	0	0	0	0	0	0	0	0	0	0	0.004	0	0	0	0	0	0	0
1452	Living/Bacillariophyta/Bacillariophyceae/Pennate_3	0	0	0.002	0	0	0	0.002	0	0.006	0.018	0	0	0	0.006	0.65	0	0.002	0.006	0	0.162	0	0.02	0	0	0	0	0	0	0.004	0	0	0	0	0	0	0	0	0	0.008	0	0.008	0	0.01	0	0	0	0	0
1453	Living/Bacillariophyta/Bacillariophyceae/Pennate_3	0	0	0.004	0	0	0	0	0.002	0.002	0	0	0	0	0.002	0.856	0	0	0	0	0.036	0	0.006	0	0	0	0	0	0	0	0	0	0	0	0	0	0	0	0	0	0	0.006	0	0.008	0	0	0	0	0
1454	Living/Bacillariophyta/Bacillariophyceae/Pennate_3	0	0	0	0	0	0	0.022	0.004	0.004	0	0	0	0	0.01	0.684	0.028	0.016	0.016	0	0.102	0	0.004	0	0	0	0	0	0	0	0	0	0	0	0	0	0	0	0.002	0	0	0.022	0	0.006	0	0	0	0	0
1455	Living/Bacillariophyta/Bacillariophyceae/Pennate_3	0	0	0.006	0	0	0	0.008	0.018	0.024	0	0	0	0.002	0.03	0.506	0.084	0.034	0.016	0	0.044	0	0.002	0	0	0	0.002	0	0	0	0	0	0	0	0	0	0	0	0	0	0	0.05	0.002	0.006	0	0	0	0	0
1456	Living/Bacillariophyta/Bacillariophyceae/Pennate_3	0	0	0.01	0	0	0	0.048	0.004	0.01	0	0	0	0.01	0.058	0.192	0.052	0.042	0.006	0	0.04	0	0.006	0	0.004	0	0.01	0	0	0.006	0.012	0.002	0	0	0	0	0	0	0	0	0	0.044	0	0.008	0	0	0	0.002	0
1457	Living/Bacillariophyta/Bacillariophyceae/Pennate_3	0	0	0.028	0.002	0	0	0.058	0.004	0.008	0.002	0	0	0.014	0.11	0.176	0.044	0.094	0.05	0	0.062	0	0.008	0.002	0	0	0.002	0	0	0	0	0	0	0	0	0	0	0	0	0.002	0	0.046	0	0.008	0	0	0	0.006	0
1458	Living/Bacillariophyta/Bacillariophyceae/Pennate_3	0	0	0.014	0	0	0	0.018	0.01	0.032	0	0	0	0	0.018	0.682	0.03	0.018	0.002	0	0.054	0	0.006	0	0	0	0	0	0	0.002	0	0	0	0	0	0	0	0	0	0	0	0.014	0	0.01	0	0	0	0	0
1459	Living/Bacillariophyta/Bacillariophyceae/Pennate_3	0	0	0.002	0	0	0	0.012	0.01	0.012	0	0	0	0	0.018	0.756	0.032	0.002	0.004	0	0.01	0	0.006	0	0	0	0	0	0	0.002	0	0	0	0	0	0	0	0	0	0	0	0.028	0	0.004	0	0	0	0	0
1460	Living/Bacillariophyta/Bacillariophyceae/Pennate_3	0	0.002	0.02	0	0	0	0.046	0.01	0.004	0	0	0	0.012	0.044	0.162	0.05	0.042	0.048	0	0.07	0.004	0.008	0	0.006	0	0.02	0	0.002	0.016	0.02	0	0	0	0	0	0	0	0	0	0	0.036	0.002	0.012	0	0	0	0.006	0
1461	Living/Bacillariophyta/Bacillariophyceae/Pennate_3	0	0	0.002	0	0	0	0	0.004	0.032	0	0	0	0	0	0.85	0	0	0	0	0.004	0	0.006	0	0	0	0	0	0	0	0	0	0	0	0	0	0	0	0	0	0	0.002	0	0	0	0	0	0	0
1462	Living/Bacillariophyta/Bacillariophyceae/Pennate_3	0	0	0	0	0	0	0	0.006	0.018	0.002	0	0	0	0.004	0.886	0.004	0.004	0	0	0.006	0	0	0	0	0	0	0	0	0	0.002	0	0	0	0	0	0	0	0	0	0	0.01	0	0.002	0	0	0	0	0
1463	Living/Bacillariophyta/Bacillariophyceae/Pennate_3	0	0	0	0	0	0	0.002	0.018	0.048	0	0.002	0	0	0.01	0.766	0.014	0	0.002	0	0.004	0	0	0	0	0	0	0	0	0	0.004	0	0	0	0	0	0	0	0	0	0	0.006	0	0.004	0	0	0	0	0
1464	Living/Bacillariophyta/Bacillariophyceae/Pennate_3	0	0	0.002	0	0	0	0	0.014	0.014	0	0	0	0	0	0.868	0	0.002	0	0	0.014	0	0.006	0	0	0	0	0	0	0	0	0	0	0	0	0	0	0	0	0	0	0.012	0	0.002	0	0	0	0	0
1465	Living/Bacillariophyta/Bacillariophyceae/Pennate_3	0	0	0	0	0	0	0	0.008	0.024	0	0	0	0	0	0.912	0.004	0	0	0	0.002	0	0	0	0	0	0	0	0	0	0	0	0	0	0	0	0	0	0	0	0	0.004	0	0.002	0	0	0	0	0
1466	Living/Bacillariophyta/Bacillariophyceae/Pennate_3	0	0	0.002	0	0	0	0	0.064	0.154	0	0	0	0	0.012	0.538	0.016	0	0	0	0.004	0	0	0	0	0	0	0	0	0.002	0	0	0	0	0	0	0	0	0	0	0	0.004	0	0.002	0	0	0	0	0
1467	Living/Bacillariophyta/Bacillariophyceae/Pennate_3	0	0	0.016	0	0	0	0.002	0.06	0.06	0	0	0	0	0.028	0.44	0.016	0.018	0.012	0	0.008	0	0.01	0	0	0	0	0	0	0.006	0.004	0.002	0	0	0	0	0	0	0	0	0	0.054	0.002	0.02	0	0	0	0	0
1468	Living/Bacillariophyta/Bacillariophyceae/Pennate_3	0	0	0.014	0	0	0	0.002	0.088	0.1	0	0	0	0	0.016	0.382	0.022	0.004	0	0	0.002	0	0	0	0	0	0.004	0	0	0.006	0	0	0	0	0	0	0	0	0	0	0	0.042	0	0.002	0	0	0	0	0
1469	Living/Bacillariophyta/Bacillariophyceae/Pennate_3	0	0	0	0	0	0	0	0.016	0.02	0	0	0	0	0.004	0.838	0.018	0.002	0.004	0	0.018	0	0	0	0	0	0	0	0	0	0	0	0	0	0	0	0	0	0	0	0	0.01	0	0.002	0	0	0	0	0
1470	Living/Bacillariophyta/Bacillariophyceae/Pennate_3	0	0	0.006	0	0	0	0	0.032	0.03	0	0	0	0	0.006	0.818	0.006	0	0	0	0.006	0	0	0	0	0	0	0	0	0	0	0	0	0	0	0	0	0	0	0	0	0.014	0	0	0	0	0	0	0
1471	Living/Bacillariophyta/Bacillariophyceae/Pennate_3	0	0	0	0	0	0	0.002	0.064	0.062	0	0	0	0	0.022	0.682	0.004	0.004	0	0	0	0	0	0	0	0	0	0	0	0	0	0	0	0	0	0	0	0	0	0	0	0.004	0	0	0	0	0	0	0
1472	Living/Bacillariophyta/Bacillariophyceae/Pennate_3	0	0	0	0	0	0	0	0.048	0.076	0	0	0	0	0	0.744	0	0	0	0	0	0	0	0	0	0	0	0	0	0	0	0	0	0	0	0	0	0	0	0	0	0.002	0	0.002	0	0	0	0	0
1473	Living/Bacillariophyta/Bacillariophyceae/Pennate_3	0	0	0.01	0	0	0	0.002	0.014	0.064	0.002	0	0	0	0.02	0.612	0.006	0	0.002	0	0.016	0	0.006	0	0	0	0	0	0	0	0	0	0	0	0	0	0	0	0	0	0	0.026	0.002	0.006	0	0	0	0	0
1474	Living/Bacillariophyta/Bacillariophyceae/Pennate_3	0	0	0.002	0	0	0	0.004	0.028	0.13	0	0	0	0	0.064	0.446	0.022	0.006	0.006	0	0.012	0	0.002	0	0	0	0.002	0	0	0	0	0	0	0	0	0	0	0	0	0.002	0	0.044	0	0.006	0	0	0	0	0
1475	Living/Bacillariophyta/Bacillariophyceae/Pennate_3	0	0	0	0	0	0	0	0.004	0.042	0.004	0	0	0	0.012	0.69	0	0	0	0	0.008	0	0.004	0	0	0	0	0	0	0	0	0	0	0	0	0	0	0	0	0	0	0.006	0	0.004	0	0	0	0	0
1476	Living/Bacillariophyta/Bacillariophyceae/Pennate_3	0	0.002	0.004	0	0	0	0.006	0.04	0.042	0	0	0	0	0.044	0.222	0.08	0.026	0.01	0	0.024	0	0.004	0	0	0	0	0	0	0.006	0	0.002	0	0	0	0	0	0	0	0	0	0.05	0	0.006	0	0	0	0	0
1477	Living/Bacillariophyta/Bacillariophyceae/Pennate_3	0	0	0.018	0	0	0	0	0.006	0.092	0.002	0.002	0	0	0.032	0.63	0.004	0.008	0	0	0.006	0	0	0	0	0	0	0	0	0	0	0	0	0	0	0	0	0	0	0	0	0.008	0	0.008	0	0	0	0	0
1478	Living/Bacillariophyta/Bacillariophyceae/Pennate_3	0	0	0.006	0	0	0	0.006	0.006	0.02	0.004	0	0	0	0.002	0.616	0	0.004	0	0	0.12	0	0.006	0	0	0	0	0	0	0.002	0.002	0	0	0	0	0	0	0	0	0	0	0.008	0	0.03	0	0	0	0	0
1479	Living/Bacillariophyta/Bacillariophyceae/Pennate_3	0	0	0	0	0	0	0	0.002	0.014	0	0	0	0.002	0.01	0.93	0.002	0	0	0	0.008	0	0	0	0	0	0	0	0	0.002	0	0	0	0	0	0	0	0	0	0	0	0.002	0	0.004	0	0	0	0	0
1480	Living/Bacillariophyta/Bacillariophyceae/Pennate_3	0	0	0	0	0	0	0.004	0	0.026	0.004	0	0	0	0.002	0.754	0	0	0	0	0.094	0	0.012	0	0	0	0	0	0	0.002	0	0	0	0	0	0	0	0	0	0	0	0.002	0	0.01	0	0	0	0	0
1481	Living/Bacillariophyta/Bacillariophyceae/Pennate_3	0	0	0.006	0	0	0	0	0.004	0.074	0	0	0	0	0.014	0.632	0.006	0	0.002	0	0.008	0	0.006	0	0	0	0	0	0	0	0.006	0	0	0	0	0	0	0	0	0	0	0.006	0	0.008	0	0	0	0	0
1482	Living/Bacillariophyta/Bacillariophyceae/Pennate_3	0	0	0	0	0	0	0	0.004	0.026	0	0	0	0	0.004	0.88	0.002	0	0	0	0.006	0	0	0	0	0	0	0	0	0	0.002	0	0	0	0	0	0	0	0	0	0	0	0	0.002	0	0	0	0	0
1483	Living/Bacillariophyta/Bacillariophyceae/Pennate_3	0	0	0	0	0	0	0	0.018	0.022	0	0	0	0	0.002	0.89	0	0	0.002	0	0.002	0	0	0	0	0	0	0	0	0	0	0	0	0	0	0	0	0	0	0	0	0.012	0	0	0	0	0	0	0
1484	Living/Bacillariophyta/Bacillariophyceae/Pennate_3	0	0	0	0	0	0	0	0.046	0.074	0	0	0	0	0.006	0.628	0.012	0	0	0	0.004	0	0	0	0	0	0	0	0	0.002	0	0	0	0	0	0	0	0	0	0	0	0.008	0	0	0	0	0	0	0
1485	Living/Bacillariophyta/Bacillariophyceae/Pennate_3	0	0	0	0	0	0	0	0.024	0.038	0	0	0	0	0.01	0.85	0.006	0.002	0	0	0.008	0	0	0	0	0	0	0	0	0	0	0	0	0	0	0	0	0	0	0	0	0.008	0	0.004	0	0	0	0	0
1486	Living/Bacillariophyta/Bacillariophyceae/Pennate_3	0	0	0.004	0	0	0	0.002	0.114	0.066	0	0	0	0	0.038	0.25	0.052	0.012	0.002	0	0.006	0	0.004	0	0	0	0.006	0	0	0	0	0	0	0	0	0	0	0	0	0	0	0.044	0	0.004	0	0	0	0	0
1487	Living/Bacillariophyta/Bacillariophyceae/Pennate_3	0	0.002	0.008	0	0	0	0	0.06	0.112	0	0	0	0	0.028	0.332	0.042	0.018	0.004	0	0.006	0	0	0	0	0	0.002	0	0	0	0	0	0	0	0	0	0	0	0	0.002	0	0.036	0	0.006	0	0	0	0.002	0
1488	Living/Bacillariophyta/Bacillariophyceae/Pennate_3	0	0	0.012	0	0	0	0.018	0.01	0.046	0	0	0	0	0.036	0.544	0.038	0.022	0.006	0.002	0.044	0	0.012	0	0	0	0	0	0	0.012	0.012	0	0	0	0	0	0	0.002	0	0	0	0.008	0	0.002	0	0	0	0	0
1489	Living/Bacillariophyta/Bacillariophyceae/Pennate_3	0	0	0.01	0	0	0	0	0.002	0.014	0.002	0.002	0	0	0.032	0.714	0.012	0.008	0.032	0	0.086	0	0.008	0	0	0	0	0	0	0	0.002	0	0	0	0	0	0	0	0	0	0	0.004	0	0.002	0	0	0	0	0.004
1490	Living/Bacillariophyta/Bacillariophyceae/Pennate_3	0	0	0	0	0	0	0.006	0.006	0.008	0.006	0	0	0	0.002	0.668	0.008	0.01	0.016	0	0.148	0	0.018	0	0	0.002	0	0	0	0	0	0	0	0	0	0	0	0	0	0	0	0.028	0	0.018	0	0	0	0	0
1491	Living/Bacillariophyta/Bacillariophyceae/Pennate_3	0	0	0	0	0	0	0	0	0.012	0.002	0	0	0	0.002	0.928	0.004	0.002	0	0	0.01	0	0	0	0	0	0	0	0	0	0	0	0	0	0	0	0	0	0	0	0	0.004	0	0.002	0	0	0	0	0
1492	Living/Bacillariophyta/Bacillariophyceae/Pennate_3	0	0	0.002	0	0	0	0.002	0.002	0.01	0	0	0	0	0.002	0.798	0.006	0	0	0	0.082	0	0.006	0	0	0	0	0	0	0	0	0	0	0	0	0	0	0	0	0	0	0.012	0	0.006	0	0	0	0	0
1493	Living/Bacillariophyta/Bacillariophyceae/Pennate_3	0	0	0	0	0	0	0	0	0.014	0	0	0	0	0.006	0.954	0	0	0	0	0.002	0	0	0	0	0	0	0	0	0	0	0	0	0	0	0	0	0	0	0	0	0.004	0	0.002	0	0	0	0	0
1494	Living/Bacillariophyta/Bacillariophyceae/Pennate_3	0	0	0.002	0	0	0	0	0.064	0.078	0	0	0	0	0.002	0.61	0.004	0	0	0	0.002	0	0	0	0	0	0	0	0	0	0	0	0	0	0	0	0	0	0	0	0	0.004	0	0	0	0	0	0	0
1495	Living/Bacillariophyta/Bacillariophyceae/Pennate_3	0	0	0.002	0	0	0	0	0.006	0.052	0	0	0	0	0.012	0.78	0.012	0	0.002	0	0.008	0	0.002	0	0	0	0	0	0	0	0.002	0	0	0	0	0	0	0	0	0	0	0.006	0	0.004	0	0	0	0	0
1496	Living/Bacillariophyta/Bacillariophyceae/Pennate_3	0	0	0.008	0	0	0	0	0.004	0.028	0	0	0	0	0.014	0.75	0.004	0.014	0.004	0	0.054	0	0.002	0	0	0	0	0	0	0	0.004	0	0	0	0	0	0	0	0	0	0	0.01	0	0.014	0	0	0	0	0
1497	Living/Bacillariophyta/Bacillariophyceae/Pennate_3	0	0	0	0	0	0	0	0.004	0.008	0	0	0	0	0	0.962	0.004	0	0	0	0.004	0	0	0	0	0	0	0	0	0	0	0	0	0	0	0	0	0	0	0	0	0	0	0	0	0	0	0	0
1498	Living/Bacillariophyta/Bacillariophyceae/Pennate_3	0	0	0.008	0	0	0	0	0.066	0.096	0	0	0	0	0.022	0.534	0.02	0.002	0.002	0	0.006	0	0.002	0	0	0	0.002	0	0	0	0	0	0	0	0	0	0	0	0	0	0	0.036	0	0.006	0	0	0	0	0
1499	Living/Bacillariophyta/Bacillariophyceae/Pennate_3	0	0	0.012	0	0.002	0	0.026	0.038	0.008	0	0	0	0	0.048	0.118	0.066	0.024	0.002	0	0.004	0	0.002	0	0.004	0	0.008	0	0	0.032	0.002	0	0.002	0	0	0	0	0.012	0	0	0	0.08	0	0.004	0	0	0	0.002	0
1500	Living/Bacillariophyta/Bacillariophyceae/Pennate_3	0	0	0.004	0	0	0	0.002	0.034	0.1	0	0	0	0	0.038	0.43	0.038	0.004	0	0	0.024	0	0	0	0	0	0	0	0	0.006	0.002	0	0	0	0	0	0	0	0	0	0	0.03	0	0.018	0	0	0	0	0
1501	Living/Bacillariophyta/Bacillariophyceae/Pennate_3	0	0.002	0	0	0	0	0.006	0.004	0.028	0.004	0	0	0	0.006	0.748	0.006	0.002	0.002	0	0.044	0	0.028	0	0	0	0	0	0	0	0	0	0	0	0	0	0	0	0	0	0	0.006	0	0.012	0	0	0	0	0
1502	Living/Bacillariophyta/Bacillariophyceae/Pennate_3	0	0	0.002	0	0	0	0.008	0	0.004	0.012	0.004	0	0	0.006	0.376	0.01	0.002	0.008	0	0.372	0.002	0.062	0	0	0	0	0	0	0	0	0	0	0	0	0	0	0	0	0	0	0.014	0	0.032	0	0	0	0	0
1503	Living/Bacillariophyta/Bacillariophyceae/Pennate_3	0	0.002	0	0	0	0	0	0.04	0.112	0.002	0	0	0.002	0	0.372	0.004	0	0	0	0.008	0	0	0	0	0	0	0	0	0	0	0	0	0	0	0	0	0	0	0	0	0.006	0	0.012	0	0	0	0	0
1504	Living/Bacillariophyta/Bacillariophyceae/Pennate_3	0	0.002	0	0	0	0	0.002	0.008	0.006	0.002	0	0	0	0.002	0.868	0.004	0.006	0.002	0	0.052	0	0.004	0	0	0	0	0	0	0	0	0	0	0	0	0	0	0	0	0	0	0.008	0	0.006	0	0	0	0	0
1505	Living/Bacillariophyta/Bacillariophyceae/Pennate_3	0	0	0.006	0	0	0	0.012	0	0.006	0	0	0	0	0.01	0.756	0.006	0.01	0.012	0	0.05	0	0.006	0	0	0	0	0	0	0	0	0	0	0	0	0	0	0	0	0	0	0.016	0	0.006	0	0	0	0	0
1506	Living/Bacillariophyta/Bacillariophyceae/Pennate_3	0	0	0	0	0	0	0	0.01	0.008	0	0	0	0	0	0.882	0.002	0	0	0	0.03	0	0	0	0	0	0	0	0	0	0	0	0	0	0	0	0	0	0	0	0	0.002	0	0	0	0	0	0	0
1507	Living/Bacillariophyta/Bacillariophyceae/Pennate_3	0	0	0.004	0	0	0	0	0.008	0.046	0	0	0	0	0.008	0.826	0.016	0	0	0	0.006	0	0	0	0	0	0	0	0	0	0	0	0	0	0	0	0	0	0	0	0	0.004	0	0.006	0	0	0	0	0
1508	Living/Bacillariophyta/Bacillariophyceae/Pennate_3	0	0	0.002	0	0	0	0.004	0.004	0.032	0	0	0	0	0.012	0.748	0.034	0	0	0	0.016	0	0.002	0	0	0	0	0	0	0.004	0	0	0	0	0	0	0	0	0	0	0	0.014	0	0.004	0	0	0	0	0
1509	Living/Bacillariophyta/Bacillariophyceae/Pennate_3	0	0	0.006	0	0	0	0	0.002	0.02	0	0	0	0	0.004	0.876	0.002	0	0	0	0.004	0	0.004	0	0	0	0	0	0	0	0	0	0	0	0	0	0	0	0	0	0	0.006	0.002	0.002	0	0	0	0	0
1510	Living/Bacillariophyta/Bacillariophyceae/Pennate_3	0	0	0	0	0	0	0.006	0	0.004	0.006	0	0	0	0.004	0.462	0.01	0.016	0.014	0	0.37	0	0.03	0	0	0	0	0	0	0.004	0.002	0	0	0	0	0	0	0	0.002	0	0	0.01	0	0.016	0	0	0	0	0
1511	Living/Bacillariophyta/Bacillariophyceae/Pennate_3	0	0	0.008	0	0	0	0	0.014	0.032	0	0	0	0	0.002	0.804	0.002	0	0	0	0.006	0	0.004	0	0	0	0	0	0	0.002	0.002	0	0	0	0	0	0	0	0	0	0	0.01	0	0.002	0	0	0	0	0
1512	Living/Bacillariophyta/Bacillariophyceae/Pennate_3	0	0	0	0	0	0	0	0.004	0.014	0	0	0	0	0.002	0.93	0.004	0.004	0	0	0	0	0	0	0	0	0	0	0	0	0	0	0	0	0	0	0	0	0	0	0	0.006	0	0	0	0	0	0	0
1513	Living/Bacillariophyta/Bacillariophyceae/Pennate_3	0	0	0	0	0	0	0.002	0.038	0.038	0	0	0	0	0.012	0.714	0.014	0.002	0.004	0	0.012	0	0	0	0	0	0	0	0	0	0	0	0	0	0	0	0	0	0	0	0	0.01	0	0.002	0	0	0	0	0
1514	Living/Bacillariophyta/Bacillariophyceae/Pennate_3	0	0	0.002	0	0	0	0	0.076	0.102	0	0	0	0	0.018	0.538	0.016	0.002	0	0	0.006	0	0.002	0	0	0	0	0	0	0	0	0	0	0	0	0	0	0	0	0	0	0.008	0	0.002	0	0	0	0	0
1515	Living/Bacillariophyta/Bacillariophyceae/Pennate_3	0	0	0.002	0	0	0	0	0.004	0.038	0.002	0.002	0	0	0.004	0.842	0.006	0	0	0	0.014	0	0.002	0	0	0	0	0	0	0	0	0	0	0	0	0	0	0	0	0	0	0.004	0	0	0	0	0	0	0
1516	Living/Bacillariophyta/Bacillariophyceae/Pennate_3	0	0	0	0	0	0	0.012	0.02	0.028	0	0.002	0	0	0.012	0.66	0.028	0.01	0.01	0	0.056	0	0.012	0	0	0	0	0	0	0.004	0.002	0	0	0	0	0	0	0.002	0	0	0	0.016	0	0.004	0	0	0	0.006	0
1517	Living/Bacillariophyta/Bacillariophyceae/Pennate_3	0	0	0	0	0	0	0	0.034	0.11	0	0	0	0	0.022	0.6	0.004	0	0	0	0.002	0	0	0	0	0	0	0	0	0	0	0	0	0	0	0	0	0	0	0	0	0.016	0	0.002	0	0	0	0	0
1518	Living/Bacillariophyta/Bacillariophyceae/Pennate_3	0	0.004	0.05	0.002	0	0	0.064	0.01	0.002	0	0	0	0.01	0.1	0.036	0.05	0.022	0.028	0	0.004	0	0.004	0	0.008	0	0.024	0.002	0.002	0.036	0.022	0	0.008	0	0	0	0.002	0.004	0	0	0	0.036	0.006	0.002	0	0	0	0.002	0
1519	Living/Bacillariophyta/Bacillariophyceae/Pennate_3	0	0.002	0.016	0	0	0	0.02	0.006	0.018	0	0	0	0	0.042	0.456	0.022	0.022	0.008	0	0.044	0	0.004	0	0	0	0.002	0	0	0	0	0	0	0	0	0	0	0	0	0.002	0	0.082	0	0.018	0	0	0	0	0
1520	Living/Bacillariophyta/Bacillariophyceae/Pennate_3	0	0.002	0.002	0	0	0	0.034	0.002	0.002	0.002	0	0	0	0.01	0.368	0.01	0.014	0.022	0	0.434	0	0.032	0	0	0	0	0	0	0	0	0	0	0	0	0	0	0	0	0	0	0.014	0	0.008	0	0	0	0.002	0
1521	Living/Bacillariophyta/Bacillariophyceae/Pennate_3	0	0	0.006	0	0	0	0.004	0.004	0.004	0	0	0	0	0.004	0.744	0.014	0.014	0.014	0	0.118	0.002	0.02	0	0	0	0	0	0	0	0	0	0	0	0	0	0	0	0	0	0.002	0.012	0	0.006	0	0	0	0	0
1522	Living/Bacillariophyta/Bacillariophyceae/Pennate_3	0	0	0.006	0	0	0	0.004	0.008	0	0	0	0	0	0.002	0.856	0.002	0.006	0	0	0.074	0	0.008	0	0	0	0	0	0	0	0.002	0	0	0	0	0	0	0	0	0	0	0.004	0	0.006	0	0	0	0	0
1523	Living/Bacillariophyta/Bacillariophyceae/Pennate_3	0	0	0.018	0	0	0	0.006	0	0.018	0.002	0	0	0	0.012	0.67	0.002	0.002	0.004	0	0.062	0	0.022	0	0	0	0.004	0	0	0	0	0	0	0	0	0	0	0	0	0	0	0.018	0	0.014	0	0	0	0	0
1524	Living/Bacillariophyta/Bacillariophyceae/Pennate_3	0	0.004	0.012	0	0	0	0.002	0.02	0.038	0.006	0	0	0	0.014	0.45	0.038	0.022	0.006	0	0.028	0	0.004	0	0	0	0	0	0	0.004	0	0	0	0	0	0	0	0	0	0	0	0.034	0	0.042	0.002	0	0	0	0
1525	Living/Bacillariophyta/Bacillariophyceae/Pennate_3	0	0	0.002	0	0	0	0.002	0	0.01	0	0	0	0	0.004	0.874	0.006	0.002	0.002	0	0.01	0	0.008	0	0	0	0	0	0	0.002	0.002	0	0	0	0	0	0	0	0	0	0	0.01	0	0.008	0	0	0	0	0
1526	Living/Bacillariophyta/Bacillariophyceae/Pennate_3	0	0	0.006	0	0	0	0.004	0.056	0.124	0.002	0	0	0	0.018	0.34	0.08	0.002	0.012	0	0.004	0	0	0	0	0	0.002	0	0	0.01	0.002	0	0	0	0	0	0	0	0	0	0	0.036	0	0.008	0	0	0	0	0
1527	Living/Bacillariophyta/Bacillariophyceae/Pennate_3	0	0	0.004	0	0	0	0.002	0.004	0.046	0.002	0	0	0	0.004	0.67	0.002	0.004	0	0	0.03	0	0	0	0	0	0	0	0	0	0	0	0	0	0	0	0	0	0	0	0	0.004	0	0.012	0	0	0	0	0
1528	Living/Bacillariophyta/Bacillariophyceae/Pennate_3	0	0	0.004	0	0	0	0	0.004	0.02	0	0	0	0	0	0.92	0.002	0	0	0	0	0	0	0	0	0	0	0	0	0	0	0	0	0	0	0	0	0	0	0	0	0.004	0	0	0	0	0	0	0
1529	Living/Bacillariophyta/Bacillariophyceae/Pennate_3	0	0	0	0	0	0	0	0.038	0.068	0	0	0	0	0.006	0.786	0.022	0	0	0	0.002	0	0	0	0	0	0	0	0	0	0	0	0	0	0	0	0	0	0	0	0	0.016	0	0	0	0	0	0	0
1530	Living/Bacillariophyta/Bacillariophyceae/Pennate_3	0	0	0.004	0	0	0	0	0.008	0.032	0.004	0	0	0	0.002	0.884	0.004	0	0	0	0.008	0	0	0	0	0	0	0	0	0	0	0	0	0	0	0	0	0	0	0	0	0.002	0	0.002	0	0	0	0	0
1531	Living/Bacillariophyta/Bacillariophyceae/Pennate_3	0	0	0.002	0	0	0	0	0.006	0.048	0	0	0	0	0.002	0.796	0.002	0	0	0	0.006	0	0.002	0	0	0	0	0	0	0	0	0	0	0	0	0	0	0	0	0	0	0.008	0	0	0	0	0	0	0
1532	Living/Bacillariophyta/Bacillariophyceae/Pennate_3	0	0	0.012	0	0	0	0.026	0	0.024	0.002	0	0	0	0.024	0.58	0.016	0.014	0.016	0	0.12	0	0.034	0	0	0	0.002	0.002	0	0.002	0.008	0	0	0	0	0	0	0	0	0	0	0.016	0	0.006	0	0	0	0	0
1533	Living/Bacillariophyta/Bacillariophyceae/Pennate_3	0	0	0.002	0	0	0	0	0.044	0.076	0	0	0	0	0	0.716	0.014	0	0	0	0.008	0	0	0	0	0	0	0	0	0	0.002	0	0	0	0	0	0	0	0	0	0	0.006	0	0	0	0	0	0	0
1534	Living/Bacillariophyta/Bacillariophyceae/Pennate_3	0	0	0.002	0	0	0	0.028	0.002	0.006	0.004	0	0	0	0.002	0.506	0.012	0.014	0.008	0	0.244	0	0.01	0	0	0	0	0	0	0	0.002	0	0	0	0	0	0	0	0	0	0	0.042	0.002	0.006	0	0	0	0.002	0
1535	Living/Bacillariophyta/Bacillariophyceae/Pennate_3	0	0	0	0	0	0	0.002	0.002	0.006	0	0	0	0	0	0.926	0.008	0	0	0	0.026	0	0	0	0	0	0	0	0	0	0	0	0	0	0	0	0	0	0	0	0	0.004	0	0	0	0	0	0	0
1536	Living/Bacillariophyta/Bacillariophyceae/Pennate_3	0	0	0.002	0	0	0	0.002	0.006	0.02	0	0	0	0	0.014	0.834	0.018	0	0.002	0	0.014	0	0.002	0	0	0	0	0	0	0	0	0	0	0	0	0	0	0	0	0	0	0.022	0	0.002	0	0	0	0	0
1537	Living/Bacillariophyta/Bacillariophyceae/Pennate_3	0	0	0.006	0	0	0	0	0.002	0.096	0	0	0	0	0.076	0.02	0	0	0.006	0	0.002	0	0	0	0	0	0	0	0	0	0.01	0	0	0	0	0	0	0	0	0	0	0	0	0	0	0	0	0	0
1538	Living/Bacillariophyta/Bacillariophyceae/Pennate_3	0	0.002	0.02	0	0	0	0.006	0.004	0.016	0.006	0	0	0.002	0.014	0.282	0.02	0.016	0.01	0	0.096	0	0.026	0	0	0	0	0	0	0.004	0.004	0	0	0	0	0	0	0	0	0	0	0.034	0.006	0.056	0	0	0	0	0.002
1539	Living/Bacillariophyta/Bacillariophyceae/Pennate_3	0	0	0.014	0	0.002	0	0.028	0.022	0.014	0	0	0	0.002	0.036	0.11	0.068	0.018	0.012	0	0.02	0	0.01	0	0.002	0	0.022	0	0.002	0.03	0.032	0	0	0	0	0	0	0.002	0	0	0	0.032	0.002	0.008	0	0	0	0	0
1540	Living/Bacillariophyta/Bacillariophyceae/Pennate_3	0	0.006	0.002	0	0	0	0.006	0.046	0.032	0	0	0	0	0.016	0.156	0.064	0.008	0.002	0	0.01	0	0	0	0.002	0	0.066	0	0.002	0.006	0.004	0	0	0	0	0	0	0.004	0	0	0	0.052	0	0.006	0	0	0	0	0
1541	Living/Bacillariophyta/Bacillariophyceae/Pennate_3	0	0	0.004	0	0	0	0	0.042	0.04	0	0	0	0	0.018	0.768	0.01	0.002	0	0	0.002	0	0	0	0	0	0.002	0	0	0	0	0	0	0	0	0	0	0	0	0	0	0.006	0	0.002	0	0	0	0	0
1542	Living/Bacillariophyta/Bacillariophyceae/Pennate_3	0	0	0	0	0	0	0.004	0.002	0.006	0	0	0	0	0.006	0.888	0.006	0.01	0.006	0	0.014	0	0.004	0	0	0	0.002	0	0	0.002	0	0	0	0	0	0	0	0	0	0	0	0.008	0	0.006	0	0	0	0	0
1543	Living/Bacillariophyta/Bacillariophyceae/Pennate_3	0	0	0	0	0	0	0	0.008	0.016	0	0	0	0	0.004	0.926	0.002	0	0	0	0	0	0	0	0	0	0	0	0	0	0	0	0	0	0	0	0	0	0	0	0	0	0	0.002	0	0	0	0	0
1544	Living/Bacillariophyta/Bacillariophyceae/Pennate_3	0	0	0.006	0	0	0	0	0.004	0.014	0	0	0	0	0.004	0.89	0.014	0.002	0.002	0	0.016	0	0.002	0	0	0	0	0	0	0	0	0	0	0	0	0	0	0	0	0	0	0	0	0	0	0	0	0	0
1545	Living/Bacillariophyta/Bacillariophyceae/Pennate_3	0	0.006	0	0	0	0	0.002	0.03	0.056	0	0	0	0	0.018	0.126	0.098	0.01	0.008	0	0.004	0	0.002	0	0	0	0.008	0	0	0.004	0.002	0	0	0	0	0	0	0.002	0	0	0	0.044	0	0.014	0	0	0	0	0
1546	Living/Bacillariophyta/Bacillariophyceae/Pennate_3	0	0.002	0.022	0	0	0.002	0.044	0.006	0.002	0	0	0	0	0.064	0.11	0.034	0.028	0.008	0	0.006	0	0.01	0	0	0.002	0.016	0	0	0.028	0.01	0	0	0	0	0	0	0.006	0	0.002	0	0.088	0	0.01	0	0	0	0	0
1547	Living/Bacillariophyta/Bacillariophyceae/Pennate_3	0	0	0.012	0	0	0	0.002	0.02	0.02	0	0	0	0	0.086	0.31	0.062	0.01	0.012	0	0.026	0	0.006	0	0	0	0.002	0	0	0	0	0	0	0	0	0	0	0	0	0	0	0.036	0	0.012	0	0	0	0	0
1548	Living/Bacillariophyta/Bacillariophyceae/Pennate_3	0	0	0.012	0.002	0	0	0.004	0.006	0.034	0.006	0.004	0	0	0.012	0.474	0.02	0.006	0.014	0	0.072	0	0.02	0	0	0	0	0	0	0	0.004	0	0	0	0	0	0	0	0	0	0	0.02	0	0.052	0	0	0	0	0.002
1549	Living/Bacillariophyta/Bacillariophyceae/Pennate_3	0	0	0.006	0	0	0	0.002	0.03	0.014	0	0	0	0.002	0.024	0.644	0.022	0.018	0.008	0	0.01	0	0.002	0	0	0	0.004	0	0	0.002	0.002	0	0	0	0	0	0	0	0	0	0	0.032	0	0.006	0	0	0	0	0
1550	Living/Bacillariophyta/Bacillariophyceae/Pennate_3	0	0	0.002	0	0	0	0	0.012	0.032	0	0	0	0	0	0.9	0.002	0	0	0	0	0	0	0	0	0	0	0	0	0	0	0	0	0	0	0	0	0	0	0	0	0	0	0	0	0	0	0	0
1551	Living/Bacillariophyta/Bacillariophyceae/Pennate_3	0	0	0.002	0	0	0	0	0.032	0.04	0	0	0	0	0.012	0.85	0.01	0.002	0	0	0.004	0	0	0	0	0	0	0	0	0	0	0	0	0	0	0	0	0	0	0	0	0	0	0.006	0	0	0	0	0
1552	Living/Bacillariophyta/Bacillariophyceae/Pennate_3	0	0	0.002	0	0	0	0	0.014	0.032	0	0	0	0	0.002	0.832	0.008	0.002	0.002	0	0.002	0	0	0	0	0	0	0	0	0	0	0	0	0	0	0	0	0	0	0	0	0.006	0	0	0	0	0	0	0
1553	Living/Bacillariophyta/Bacillariophyceae/Pennate_3	0	0	0.004	0	0	0	0	0.098	0.102	0	0	0	0	0.02	0.56	0.008	0	0.002	0	0.004	0	0	0	0	0	0	0	0	0	0	0	0	0	0	0	0	0	0	0	0	0.01	0	0.002	0	0	0	0	0
1554	Living/Bacillariophyta/Bacillariophyceae/Pennate_3	0	0.002	0.002	0	0	0	0	0.036	0.078	0	0	0	0	0.008	0.664	0	0.002	0	0	0.008	0	0	0	0	0	0	0	0	0	0	0	0	0	0	0	0	0	0	0	0	0.008	0	0.008	0	0	0	0	0
1555	Living/Bacillariophyta/Bacillariophyceae/Pennate_3	0	0	0.002	0	0	0	0	0.026	0.192	0	0	0	0	0.052	0.484	0.008	0.002	0	0	0.006	0	0.006	0	0	0	0	0	0	0.002	0	0	0	0	0	0	0	0	0	0	0	0.014	0	0.006	0	0	0	0	0
1556	Living/Bacillariophyta/Bacillariophyceae/Pennate_3	0	0	0.004	0	0	0	0.004	0.048	0.038	0	0	0	0	0.048	0.188	0.088	0.014	0.006	0	0.016	0	0.004	0	0	0	0	0	0	0.004	0	0	0	0	0	0	0	0	0	0	0	0.038	0	0.004	0	0	0	0	0
1557	Living/Bacillariophyta/Bacillariophyceae/Pennate_3	0	0	0.008	0	0	0	0	0.006	0.078	0	0	0	0	0.026	0.766	0.008	0	0.002	0	0.002	0	0	0	0	0	0	0	0	0	0	0	0	0	0	0	0	0	0	0	0	0.002	0	0	0	0	0	0	0
1558	Living/Bacillariophyta/Bacillariophyceae/Pennate_3	0	0	0	0	0	0	0.002	0	0.008	0.004	0.002	0	0	0.002	0.744	0.002	0	0.002	0	0.114	0	0.018	0	0	0	0	0	0	0	0	0	0	0	0	0	0	0	0	0	0	0.002	0	0.028	0	0	0	0	0.002
1559	Living/Bacillariophyta/Bacillariophyceae/Pennate_4	0	0.002	0.004	0	0	0.002	0.006	0.03	0.002	0	0	0	0.002	0.016	0.032	0.296	0.07	0.028	0	0.004	0	0	0.002	0	0.004	0.058	0.004	0.006	0.048	0.004	0	0	0	0.002	0	0	0.062	0	0	0	0.04	0.002	0.006	0	0	0	0	0.002
1560	Living/Bacillariophyta/Bacillariophyceae/Pennate_4	0	0	0.002	0	0	0	0.024	0.004	0.002	0	0.002	0	0.008	0.036	0.014	0.448	0.148	0.124	0	0.01	0	0	0.004	0	0	0.006	0	0.002	0.002	0.002	0.002	0	0	0	0	0	0.006	0	0	0	0.032	0	0.004	0	0	0	0	0
1561	Living/Bacillariophyta/Bacillariophyceae/Pennate_4	0	0	0.018	0	0	0	0	0.018	0.006	0	0	0	0	0.034	0.002	0.148	0.034	0.006	0	0	0	0	0	0	0.01	0.018	0	0	0.024	0.008	0.008	0	0.002	0	0	0	0.006	0	0	0	0.086	0.002	0.002	0	0	0	0	0
1562	Living/Bacillariophyta/Bacillariophyceae/Pennate_4	0	0	0.002	0	0	0	0.004	0.01	0.004	0	0	0	0	0.014	0.002	0.17	0.036	0.024	0.004	0	0	0.002	0	0	0.008	0.006	0	0.002	0.018	0	0.006	0	0	0	0	0.008	0.026	0	0	0	0.084	0.028	0.01	0	0	0	0	0
1563	Living/Bacillariophyta/Bacillariophyceae/Pennate_4	0	0	0	0	0	0	0.004	0.004	0.006	0	0	0	0.002	0.012	0.006	0.414	0.13	0.326	0	0.004	0	0	0	0	0	0	0	0	0.002	0.002	0	0	0	0	0	0	0.004	0	0	0	0.008	0	0	0	0	0	0	0
1564	Living/Bacillariophyta/Bacillariophyceae/Pennate_4	0	0	0	0	0	0	0.014	0.006	0	0	0	0	0.002	0.02	0.008	0.428	0.198	0.198	0	0.006	0	0.004	0.002	0	0	0.004	0.004	0	0.006	0.002	0	0	0	0	0	0	0.008	0	0	0	0.01	0.006	0.002	0	0.002	0	0	0
1565	Living/Bacillariophyta/Bacillariophyceae/Pennate_4	0	0.004	0	0	0	0	0.01	0.01	0.002	0.002	0	0	0	0.022	0.04	0.334	0.192	0.148	0	0.024	0	0.01	0	0	0	0.002	0	0	0.004	0.004	0.002	0.002	0	0	0.002	0	0.006	0	0	0	0.04	0	0.016	0	0	0	0	0
1566	Living/Bacillariophyta/Bacillariophyceae/Pennate_4	0	0	0.004	0	0	0	0.002	0.018	0.006	0	0	0	0	0.016	0.014	0.578	0.06	0.06	0.002	0.002	0	0.002	0	0	0	0.004	0.002	0	0.004	0.002	0	0	0	0	0	0	0.008	0	0	0	0.02	0	0.012	0	0	0	0	0
1567	Living/Bacillariophyta/Bacillariophyceae/Pennate_4	0	0	0.004	0	0.004	0	0.014	0.014	0	0	0	0	0	0.022	0.014	0.244	0.052	0.04	0	0.014	0	0	0	0	0	0.016	0.006	0.004	0.024	0.002	0.002	0	0	0	0	0	0.036	0	0	0.002	0.038	0.008	0.006	0	0	0	0	0
1568	Living/Bacillariophyta/Bacillariophyceae/Pennate_4	0	0	0.002	0	0	0	0	0.054	0.02	0	0	0	0	0.022	0.006	0.184	0.004	0.008	0	0	0	0.002	0	0	0	0.064	0	0	0.008	0	0.002	0.002	0	0	0	0	0.02	0	0	0	0.064	0.002	0	0	0	0	0	0
1569	Living/Bacillariophyta/Bacillariophyceae/Pennate_4	0	0	0.004	0	0	0	0.002	0.03	0.048	0	0	0	0	0.038	0.188	0.082	0.008	0.002	0	0.016	0	0	0	0	0	0.006	0.002	0	0	0	0	0	0	0	0	0	0	0	0	0	0.088	0	0.006	0	0	0	0	0
1570	Living/Bacillariophyta/Bacillariophyceae/Pennate_4	0	0	0.004	0	0	0	0.008	0.01	0.014	0.002	0	0	0.002	0.036	0.082	0.1	0.01	0.01	0	0.01	0	0.004	0.002	0.002	0	0.02	0	0	0.004	0.002	0	0	0	0	0	0	0.002	0	0	0	0.026	0	0.006	0	0	0	0.002	0
1571	Living/Bacillariophyta/Bacillariophyceae/Pennate_4	0	0	0.018	0	0	0	0	0.076	0.174	0.002	0	0	0	0.032	0.282	0.034	0	0	0	0.004	0	0	0	0	0	0	0	0	0	0	0	0	0	0	0	0	0	0	0	0	0.016	0	0.006	0	0	0	0	0
1572	Living/Bacillariophyta/Bacillariophyceae/Pennate_4	0	0	0.002	0	0	0	0.012	0.008	0.002	0	0	0	0.006	0.068	0.058	0.414	0.118	0.142	0	0.018	0	0.012	0	0	0	0.006	0	0	0.004	0.004	0	0	0	0	0	0	0	0	0	0.002	0.028	0	0.002	0	0	0	0	0
1573	Living/Bacillariophyta/Bacillariophyceae/Pennate_4	0	0	0.002	0	0	0	0.004	0.004	0.004	0	0	0	0	0.01	0.01	0.674	0.082	0.068	0	0.006	0	0	0	0	0.002	0.002	0	0	0.004	0.002	0	0	0	0	0	0	0.004	0	0	0	0.04	0.002	0	0	0	0	0	0
1574	Living/Bacillariophyta/Bacillariophyceae/Pennate_4	0	0.002	0.006	0	0.002	0	0.02	0.002	0	0	0	0	0	0.044	0.028	0.3	0.088	0.186	0	0.024	0	0.012	0	0.002	0.002	0.002	0.002	0	0.008	0	0.004	0	0	0.002	0	0	0.008	0	0	0	0.004	0	0.002	0	0	0	0	0
1575	Living/Bacillariophyta/Bacillariophyceae/Pennate_4	0.018	0.026	0	0.006	0.012	0.024	0.126	0	0	0.012	0.024	0.028	0.052	0.014	0	0.008	0.028	0.024	0.032	0.008	0.006	0.062	0.02	0.014	0.004	0	0.008	0.004	0.004	0	0.024	0	0.01	0.024	0.004	0.002	0	0	0.002	0.024	0.01	0.016	0.026	0	0	0.004	0.028	0.02
1576	Living/Bacillariophyta/Bacillariophyceae/Pennate_4	0	0.006	0	0	0	0	0.01	0.024	0.048	0	0	0	0	0.01	0.278	0.096	0.012	0.006	0	0.022	0	0.002	0	0	0	0.004	0	0	0	0	0	0	0	0	0	0	0.002	0	0.002	0	0.04	0	0.012	0	0	0	0	0
1577	Living/Bacillariophyta/Bacillariophyceae/Pennate_4	0	0	0.004	0	0	0	0.004	0.08	0.042	0.002	0	0	0	0.02	0.028	0.064	0.012	0.006	0	0.008	0	0.002	0	0	0	0.008	0	0.002	0.022	0	0	0	0	0	0	0	0	0	0	0	0.05	0	0.01	0	0	0	0	0
1578	Living/Bacillariophyta/Bacillariophyceae/Pennate_4	0	0.002	0.01	0	0	0	0.002	0.034	0.008	0	0	0	0.004	0.018	0.064	0.378	0.168	0.066	0	0.01	0.002	0.006	0	0	0.002	0.014	0	0	0.028	0.008	0	0	0	0	0	0	0.006	0	0.002	0	0.03	0	0.008	0	0	0	0	0
1579	Living/Bacillariophyta/Bacillariophyceae/Pennate_4	0	0.004	0.002	0	0	0	0.01	0.016	0.014	0	0	0	0	0.044	0.038	0.13	0.15	0.032	0	0.016	0	0.002	0.002	0	0	0.004	0	0	0.012	0	0	0	0	0	0	0	0.014	0	0	0	0.214	0.004	0.01	0	0	0	0	0
1580	Living/Bacillariophyta/Bacillariophyceae/Pennate_4	0	0.002	0.02	0	0	0	0.028	0.004	0.014	0	0	0	0	0.054	0.058	0.188	0.048	0.156	0	0.044	0.004	0.012	0	0	0	0	0	0	0.006	0.024	0	0.002	0	0	0	0	0.004	0	0.004	0	0.01	0	0.004	0	0	0	0.002	0
1581	Living/Bacillariophyta/Bacillariophyceae/Pennate_4	0	0	0	0	0	0	0.01	0.016	0.008	0	0	0	0	0.02	0.02	0.342	0.08	0.044	0	0.014	0	0.004	0	0	0	0.012	0	0	0.006	0	0.002	0	0.002	0	0	0	0.022	0	0	0	0.098	0.002	0.004	0	0	0	0	0
1582	Living/Bacillariophyta/Bacillariophyceae/Pennate_4	0	0	0.014	0	0	0	0.008	0.046	0.022	0	0	0	0.002	0.046	0.064	0.118	0.012	0.008	0	0.006	0	0.004	0	0.004	0	0.014	0	0	0.018	0.004	0	0	0	0	0	0	0.03	0	0	0	0.022	0	0.002	0	0	0	0	0
1583	Living/Bacillariophyta/Bacillariophyceae/Pennate_4	0	0.002	0.006	0	0	0	0.008	0.016	0	0	0	0	0.024	0.042	0.016	0.24	0.048	0.002	0	0.004	0	0.002	0.004	0.004	0.008	0.046	0	0	0.04	0.014	0.002	0.006	0	0	0	0	0.01	0	0	0	0.092	0.012	0.006	0	0	0	0	0
1584	Living/Bacillariophyta/Bacillariophyceae/Pennate_4	0	0.004	0	0	0	0	0	0.056	0.014	0	0	0	0	0.008	0.006	0.214	0.014	0.016	0	0	0	0	0	0	0.002	0.038	0	0	0.018	0	0	0.002	0	0	0	0	0.022	0	0	0	0.108	0	0.004	0	0	0	0	0
1585	Living/Bacillariophyta/Bacillariophyceae/Pennate_4	0	0.002	0	0	0	0	0.016	0.01	0.018	0	0	0	0.002	0.022	0.056	0.078	0.018	0.014	0	0.01	0	0	0	0.004	0	0.018	0	0.002	0.002	0.002	0	0	0	0	0	0	0	0	0	0	0.028	0	0.004	0	0	0	0	0
1586	Living/Bacillariophyta/Bacillariophyceae/Pennate_4	0	0.004	0	0	0	0.002	0	0	0	0	0	0	0	0.012	0.002	0.044	0.004	0.008	0.006	0	0	0	0	0	0.002	0.002	0.006	0	0.006	0.002	0.006	0.002	0.002	0	0	0.004	0.02	0	0	0.004	0.164	0.004	0.03	0	0	0	0	0.002
1587	Living/Bacillariophyta/Bacillariophyceae/Pennate_4	0	0	0.006	0	0	0	0.008	0.006	0.002	0	0.002	0	0.002	0.03	0.012	0.346	0.196	0.174	0	0.008	0	0.006	0	0	0	0.002	0	0.004	0.02	0	0	0	0	0	0	0	0.002	0	0	0	0.036	0	0.008	0	0	0	0	0
1588	Living/Bacillariophyta/Bacillariophyceae/Pennate_4	0	0	0.002	0	0	0	0.004	0.01	0.004	0	0	0	0	0.024	0.012	0.458	0.148	0.052	0	0.014	0	0.004	0.002	0.002	0.004	0.006	0.002	0.006	0.036	0.006	0	0	0	0	0	0	0.024	0	0	0	0.022	0	0.002	0	0	0	0	0
1589	Living/Bacillariophyta/Bacillariophyceae/Pennate_4	0	0.002	0.006	0	0	0	0	0.014	0.004	0	0	0	0.002	0.026	0.008	0.462	0.076	0.044	0.002	0.008	0	0	0.004	0	0	0.016	0.002	0	0.012	0.002	0	0	0	0	0	0.004	0.02	0	0	0	0.032	0.002	0.002	0	0	0	0	0
1590	Living/Bacillariophyta/Bacillariophyceae/Pennate_4	0.002	0	0.002	0	0	0	0.01	0	0.002	0	0	0	0.002	0.024	0.008	0.126	0.012	0.012	0	0.002	0	0.002	0.002	0.004	0.004	0.024	0.002	0	0.048	0	0.006	0	0	0	0	0	0.032	0	0	0	0.074	0.004	0.002	0	0	0	0	0.002
1591	Living/Bacillariophyta/Bacillariophyceae/Pennate_4	0	0.002	0	0	0	0	0.004	0.028	0.018	0	0	0	0	0.052	0.048	0.198	0.036	0.018	0	0.004	0	0	0	0.002	0.002	0.026	0	0	0.026	0.008	0.002	0	0	0	0	0	0.022	0	0	0	0.136	0.002	0.01	0	0	0	0	0
1592	Living/Bacillariophyta/Bacillariophyceae/Pennate_4	0	0	0.002	0	0	0	0.004	0.032	0.03	0	0	0	0	0.03	0.116	0.322	0.082	0.048	0	0.008	0	0.006	0	0	0	0.002	0	0	0.002	0.004	0	0	0	0	0	0	0.008	0	0	0	0.106	0.004	0.012	0	0	0	0	0
1593	Living/Bacillariophyta/Bacillariophyceae/Pennate_4	0	0	0.002	0	0	0	0	0.01	0.004	0	0	0	0	0.004	0.014	0.024	0	0	0	0	0	0	0	0	0	0.028	0.002	0.004	0	0	0	0	0	0	0	0	0	0	0	0	0.018	0	0.004	0	0	0	0	0
1594	Living/Bacillariophyta/Bacillariophyceae/Pennate_4	0	0	0.012	0.002	0.004	0	0.026	0	0	0	0.002	0	0.006	0.028	0.002	0.014	0.028	0.002	0.004	0.002	0	0	0.022	0.004	0.05	0.016	0.016	0.026	0.016	0.006	0.064	0.008	0.002	0.008	0.002	0.014	0.09	0	0	0	0.006	0	0.002	0	0	0	0	0
1595	Living/Bacillariophyta/Bacillariophyceae/Pennate_4	0	0	0.002	0.002	0.004	0	0	0	0.006	0	0	0	0	0.002	0.002	0.01	0.002	0	0.006	0	0	0	0	0	0.002	0.03	0	0	0.006	0	0.004	0.002	0	0	0	0.014	0.234	0	0	0	0.016	0.002	0	0	0	0	0	0
1596	Living/Bacillariophyta/Bacillariophyceae/Pennate_4	0	0	0	0	0	0	0	0.056	0.108	0	0	0	0	0.002	0.012	0.018	0.004	0.004	0	0	0	0	0	0	0	0.004	0	0	0.002	0	0	0	0	0	0	0	0.002	0	0	0	0.042	0	0.006	0	0	0	0	0
1597	Living/Bacillariophyta/Bacillariophyceae/Pennate_4	0	0.006	0.008	0.002	0	0	0.034	0.01	0.01	0	0	0	0	0.082	0.072	0.084	0.01	0	0	0.032	0	0.002	0.002	0	0	0.01	0	0.002	0.014	0.008	0	0	0	0	0	0	0.006	0	0.004	0	0.056	0.002	0.022	0	0.002	0	0	0
1598	Living/Bacillariophyta/Bacillariophyceae/Pennate_4	0	0	0	0	0	0	0.01	0.01	0.008	0	0	0	0.002	0.018	0.048	0.51	0.108	0.09	0	0.02	0	0.002	0	0.002	0	0.012	0	0.002	0.014	0.002	0	0	0.002	0	0	0.002	0.016	0	0	0	0.018	0.002	0.002	0	0	0	0	0
1599	Living/Bacillariophyta/Bacillariophyceae/Pennate_4	0	0.002	0.002	0	0	0	0.004	0.008	0.014	0.002	0	0	0.002	0.066	0.024	0.458	0.074	0.056	0	0	0	0.008	0	0	0.006	0.004	0	0	0.012	0.004	0.002	0	0.004	0	0	0	0.004	0	0	0	0.062	0.006	0.018	0	0	0	0	0
1600	Living/Bacillariophyta/Bacillariophyceae/Pennate_4	0	0	0	0	0	0	0.006	0	0.002	0	0	0	0.002	0.022	0.01	0.656	0.106	0.092	0	0.006	0	0	0	0	0.002	0.006	0	0	0.002	0	0	0.002	0	0	0	0	0.006	0	0	0	0.012	0.004	0	0	0	0	0	0
1601	Living/Bacillariophyta/Bacillariophyceae/Pennate_4	0	0	0	0	0	0	0.01	0.006	0.002	0	0	0	0.002	0.032	0.016	0.352	0.18	0.126	0	0.022	0	0.012	0.002	0	0.002	0.012	0	0	0.012	0.002	0	0.002	0.004	0	0	0	0.01	0	0	0.002	0.03	0.008	0.002	0	0	0	0	0
1602	Living/Bacillariophyta/Bacillariophyceae/Pennate_4	0	0	0	0	0	0	0.004	0.008	0.008	0	0	0	0.002	0.01	0.012	0.198	0.03	0.006	0	0.002	0	0.002	0.002	0	0.002	0.124	0	0	0.008	0.004	0.002	0	0	0.002	0	0	0.036	0	0	0	0.096	0.002	0.002	0	0	0	0.002	0
1603	Living/Bacillariophyta/Bacillariophyceae/Pennate_4	0.002	0.004	0.002	0	0	0	0.072	0	0.006	0	0	0	0.008	0.052	0.036	0.028	0.046	0.032	0	0.03	0	0.006	0	0	0	0.006	0	0	0.008	0.008	0	0	0	0	0	0	0.002	0	0.004	0	0.062	0	0.012	0	0	0	0.008	0.002
1604	Living/Bacillariophyta/Bacillariophyceae/Pennate_4	0	0	0.004	0	0	0	0	0.004	0.004	0	0	0	0	0.03	0.028	0.508	0.1	0.178	0	0.02	0.002	0.006	0	0	0	0.006	0	0	0.002	0.004	0	0	0	0	0	0	0	0	0	0.002	0.014	0	0.002	0	0	0	0	0
1605	Living/Bacillariophyta/Bacillariophyceae/Pennate_4	0.002	0.004	0.004	0	0	0	0.014	0.002	0	0	0.002	0.002	0.004	0.02	0.002	0.19	0.034	0.016	0.006	0.004	0	0.004	0.004	0.002	0.014	0.028	0.004	0.004	0.03	0.004	0.012	0	0	0	0	0.002	0.026	0	0	0	0.032	0.006	0.006	0	0	0	0	0
1606	Living/Bacillariophyta/Bacillariophyceae/Pennate_4	0.012	0.012	0.004	0	0.002	0	0.182	0	0	0.01	0.006	0.004	0.042	0.028	0	0.01	0.024	0.02	0.006	0.078	0.006	0.046	0.018	0.004	0.004	0.002	0.012	0.004	0.006	0.002	0.012	0	0.002	0.004	0	0.004	0.004	0.002	0.002	0.024	0.024	0.014	0.022	0	0	0.006	0.07	0.004
1607	Living/Bacillariophyta/Bacillariophyceae/Pennate_4	0	0.014	0.002	0	0.03	0	0.164	0.002	0	0	0.002	0	0.024	0.014	0	0.012	0.006	0.01	0.078	0.004	0	0.002	0.014	0.006	0.014	0.012	0.008	0.008	0.032	0.006	0.012	0	0.004	0.008	0	0.04	0.024	0.002	0	0	0.01	0	0.006	0	0	0	0	0
1608	Living/Bacillariophyta/Bacillariophyceae/Pennate_4	0	0.002	0.002	0	0	0	0.008	0.002	0	0	0	0	0.002	0.034	0.018	0.418	0.132	0.172	0	0.01	0	0.008	0	0	0	0.002	0	0	0.006	0.006	0	0	0	0	0	0	0.004	0	0	0	0.004	0.002	0	0	0	0	0	0
1609	Living/Bacillariophyta/Bacillariophyceae/Pennate_4	0	0.002	0	0	0	0	0.012	0.006	0.01	0	0.002	0	0	0.02	0.046	0.482	0.108	0.218	0	0.016	0	0.002	0	0	0	0.002	0	0	0	0	0	0	0.002	0	0	0	0.002	0	0	0	0.01	0	0.006	0	0	0	0	0
1610	Living/Bacillariophyta/Bacillariophyceae/Pennate_4	0	0	0.004	0	0	0	0	0.028	0.008	0	0	0	0	0.008	0.006	0.148	0.014	0.006	0.002	0	0	0	0	0	0.004	0.02	0	0	0.01	0	0.004	0.004	0	0	0	0	0.012	0	0	0	0.034	0.01	0	0	0	0	0	0
1611	Living/Bacillariophyta/Bacillariophyceae/Pennate_4	0	0	0.002	0	0	0	0.002	0.066	0.008	0	0	0	0	0.046	0.03	0.074	0.006	0.006	0	0.002	0	0	0.002	0	0	0	0	0	0.014	0.002	0	0	0	0	0	0	0.006	0	0.002	0	0.098	0.004	0.002	0	0	0	0	0
1612	Living/Bacillariophyta/Bacillariophyceae/Pennate_4	0	0	0.004	0	0	0	0.002	0.048	0.036	0	0	0	0	0	0.06	0.046	0.002	0	0	0.002	0	0	0	0	0	0.002	0	0	0	0	0	0	0	0	0	0	0	0	0	0	0.012	0	0.002	0	0	0	0	0
1613	Living/Bacillariophyta/Bacillariophyceae/Pennate_4	0	0	0.004	0	0	0	0	0.056	0.304	0	0	0	0	0.038	0.078	0.004	0	0.002	0	0.004	0	0	0	0	0	0	0	0	0	0	0	0	0	0	0	0	0	0	0	0	0.034	0	0.002	0	0	0	0	0
1614	Living/Bacillariophyta/Bacillariophyceae/Pennate_4	0	0.016	0	0.002	0.002	0	0.092	0	0	0	0.002	0.004	0.024	0.076	0.002	0.062	0.12	0.174	0.002	0.014	0.004	0.016	0.046	0.004	0.004	0.004	0.002	0	0.028	0.004	0.006	0	0.006	0.008	0	0	0.01	0	0	0.006	0.028	0.002	0.006	0	0	0	0.008	0
1615	Living/Bacillariophyta/Bacillariophyceae/Pennate_4	0	0	0	0	0	0	0	0.102	0.102	0	0	0	0	0.006	0.068	0.05	0.002	0	0	0	0	0	0	0	0	0	0	0	0	0	0	0	0	0	0	0	0	0	0	0	0.018	0	0.002	0	0	0	0	0
1616	Living/Bacillariophyta/Bacillariophyceae/Pennate_4	0	0	0.004	0	0	0	0	0.03	0.018	0	0	0	0.002	0.048	0.042	0.4	0.08	0.04	0	0.002	0	0	0	0	0	0.002	0	0	0.032	0.002	0	0	0	0	0	0	0.006	0	0	0	0.034	0	0.01	0	0	0	0	0
1617	Living/Bacillariophyta/Bacillariophyceae/Pennate_4	0	0.002	0	0	0	0	0.008	0.01	0	0.002	0	0	0	0.018	0.022	0.648	0.088	0.072	0	0.002	0	0.006	0	0	0.002	0	0	0	0.002	0.004	0	0.002	0.002	0	0	0	0.002	0	0	0	0.01	0	0.004	0	0	0	0	0
1618	Living/Bacillariophyta/Bacillariophyceae/Pennate_4	0	0.002	0	0	0	0	0	0.042	0.024	0	0	0	0	0.036	0.036	0.426	0.104	0.036	0	0.002	0	0	0	0	0	0.002	0	0	0.006	0	0.002	0	0	0	0	0	0.008	0	0	0	0.062	0.002	0.004	0	0	0	0	0
1619	Living/Bacillariophyta/Bacillariophyceae/Pennate_4	0	0.002	0.008	0	0	0	0.022	0.004	0.008	0	0	0	0	0.032	0.034	0.448	0.144	0.112	0.002	0.006	0	0	0	0	0	0	0	0	0.004	0.004	0	0	0	0	0	0	0.002	0	0	0	0.014	0.004	0.002	0	0	0	0	0
1620	Living/Bacillariophyta/Bacillariophyceae/Pennate_4	0.004	0.008	0	0	0.012	0.002	0.018	0	0	0	0	0.008	0.006	0.012	0	0.026	0.012	0.002	0.026	0	0	0	0.036	0.004	0.012	0.004	0.02	0.01	0.032	0.002	0.068	0.008	0.014	0.034	0.002	0.014	0.03	0	0	0.01	0.034	0.004	0.004	0	0	0	0.002	0.002
1621	Living/Bacillariophyta/Bacillariophyceae/Pennate_4	0	0	0.004	0	0	0	0.006	0.036	0.058	0	0	0	0	0.03	0.184	0.068	0.006	0	0	0.008	0	0.004	0	0	0	0.004	0	0	0.002	0	0	0	0	0	0	0	0	0	0	0	0.024	0.002	0.004	0	0	0	0	0
1622	Living/Bacillariophyta/Bacillariophyceae/Pennate_4	0	0	0.026	0	0	0	0.012	0.004	0.004	0	0	0	0.012	0.07	0.052	0.208	0.05	0.008	0	0.012	0	0.002	0	0.006	0.006	0.054	0	0.002	0.022	0.004	0	0	0	0	0.002	0	0.004	0	0	0	0.052	0.004	0.006	0	0	0	0	0
1623	Living/Bacillariophyta/Bacillariophyceae/Pennate_5	0	0.008	0.016	0	0.004	0.004	0.108	0	0	0.002	0.002	0.01	0.038	0.054	0	0.018	0.096	0.058	0.008	0.016	0.004	0.048	0.052	0.006	0.006	0.004	0.004	0.012	0.108	0.01	0.01	0	0	0.024	0.006	0.002	0.01	0.008	0.002	0	0.014	0.008	0.01	0.002	0	0	0.008	0
1624	Living/Bacillariophyta/Bacillariophyceae/Pennate_5	0	0	0	0	0	0.004	0.006	0.004	0.002	0	0	0	0.002	0.012	0.01	0.102	0.354	0.262	0	0.014	0.002	0.002	0.006	0.002	0.004	0.006	0.004	0.006	0.048	0.008	0	0.002	0	0.008	0.002	0	0.006	0	0.002	0	0.02	0	0.008	0	0	0	0	0
1625	Living/Bacillariophyta/Bacillariophyceae/Pennate_5	0	0	0	0	0	0	0.016	0	0.002	0.002	0	0	0	0.008	0.028	0.06	0.374	0.396	0	0.024	0	0.016	0	0	0.002	0	0.002	0	0.004	0.002	0	0.002	0	0	0	0	0	0	0.002	0	0.006	0	0.012	0	0	0	0	0
1626	Living/Bacillariophyta/Bacillariophyceae/Pennate_5	0	0	0.012	0	0	0	0.014	0.006	0	0	0	0	0.004	0.016	0.026	0.084	0.434	0.232	0	0.01	0	0.008	0	0.002	0	0.002	0	0	0.02	0	0.004	0	0	0	0	0	0.004	0	0	0	0.012	0.006	0.004	0	0	0	0	0
1627	Living/Bacillariophyta/Bacillariophyceae/Pennate_5	0	0	0.002	0.002	0	0	0.018	0.002	0.006	0.002	0.002	0	0.004	0.046	0.016	0.098	0.336	0.208	0	0.018	0	0.01	0.002	0	0	0	0	0	0.002	0.002	0.002	0	0	0	0	0	0.002	0	0.004	0	0.048	0.002	0.008	0	0	0	0	0.002
1628	Living/Bacillariophyta/Bacillariophyceae/Pennate_5	0	0	0.004	0	0	0	0.016	0	0	0	0	0	0.002	0.018	0.014	0.052	0.476	0.284	0	0.012	0.004	0.008	0	0	0	0	0.002	0	0.03	0.002	0	0	0	0	0.002	0	0	0.002	0.002	0.002	0.008	0	0.006	0	0.002	0	0	0
1629	Living/Bacillariophyta/Bacillariophyceae/Pennate_5	0	0	0.002	0	0	0	0.006	0	0	0	0	0	0.004	0.02	0.012	0.026	0.494	0.264	0	0.016	0.002	0.004	0.002	0	0	0.002	0	0	0.018	0.004	0.002	0	0	0	0	0	0.004	0	0.002	0	0.022	0.002	0.012	0	0	0	0	0
1630	Living/Bacillariophyta/Bacillariophyceae/Pennate_5	0	0	0.002	0	0	0	0.016	0.01	0.01	0	0.002	0	0	0.016	0.05	0.214	0.192	0.214	0	0.022	0	0.004	0	0	0	0.002	0	0	0.002	0	0	0	0	0	0	0	0.004	0	0	0	0.108	0.004	0.02	0	0	0	0	0
1631	Living/Bacillariophyta/Bacillariophyceae/Pennate_5	0.01	0.016	0.008	0	0.002	0.002	0.112	0	0	0	0.006	0.008	0.06	0.03	0	0.014	0.024	0.01	0.014	0.024	0.008	0.05	0.04	0.004	0	0	0.002	0.002	0.01	0.002	0.016	0	0	0.018	0.004	0	0.002	0	0.006	0.01	0.004	0	0.006	0	0	0.004	0.024	0.01
1632	Living/Bacillariophyta/Bacillariophyceae/Pennate_5	0.002	0	0.01	0	0	0	0.086	0.006	0.002	0.004	0	0	0.012	0.04	0.03	0.038	0.18	0.194	0	0.09	0	0.01	0	0	0	0	0	0	0.014	0.01	0.006	0	0	0	0.002	0	0.002	0	0.002	0	0.074	0.004	0.012	0	0	0.004	0	0
1633	Living/Bacillariophyta/Bacillariophyceae/Pennate_5	0	0.008	0.006	0.004	0	0	0.228	0	0.002	0	0	0	0.032	0.066	0.044	0.026	0.03	0.01	0	0.064	0.002	0.014	0	0.01	0	0.006	0	0.004	0.01	0	0.004	0	0	0	0	0	0.006	0	0.004	0	0.036	0	0.008	0	0	0	0.016	0
1634	Living/Bacillariophyta/Bacillariophyceae/Pennate_5	0.002	0	0	0	0	0	0.038	0.004	0	0.002	0.002	0	0.01	0.018	0.006	0.044	0.376	0.308	0	0.026	0	0.008	0.004	0	0.002	0.004	0	0	0.016	0.002	0.002	0	0	0.002	0	0	0.008	0	0	0	0.018	0.004	0.012	0	0	0	0.002	0.002
1635	Living/Bacillariophyta/Bacillariophyceae/Pennate_5	0	0	0.002	0	0	0	0.026	0.002	0	0.002	0.002	0	0	0.008	0.014	0.034	0.356	0.372	0	0.032	0.002	0.016	0	0	0	0.002	0	0	0.008	0	0	0	0	0.002	0	0	0	0.002	0.004	0.004	0.02	0	0.02	0	0	0	0	0.002
1636	Living/Bacillariophyta/Bacillariophyceae/Pennate_5	0	0	0.002	0	0	0	0.03	0	0	0.022	0	0	0.002	0	0.004	0.014	0.386	0.278	0.002	0.134	0	0.048	0.002	0	0.002	0	0	0	0.004	0	0	0	0	0.002	0	0	0	0	0.002	0	0.014	0.002	0.026	0	0	0.002	0	0
1637	Living/Bacillariophyta/Bacillariophyceae/Pennate_5	0.002	0.008	0.008	0.002	0	0.002	0.072	0	0	0	0.002	0	0.006	0.042	0.02	0.078	0.112	0.078	0	0.004	0	0.004	0.018	0.002	0.012	0.002	0	0	0.032	0.014	0.008	0	0.002	0.002	0.004	0.006	0.052	0	0	0.002	0.036	0.002	0.004	0	0	0	0	0.002
1638	Living/Bacillariophyta/Bacillariophyceae/Pennate_5	0	0.004	0.008	0	0.004	0	0.088	0.002	0	0	0	0	0.012	0.044	0.01	0.086	0.184	0.23	0	0.016	0	0.008	0.002	0	0.006	0.002	0	0	0.012	0.004	0.002	0	0	0	0	0	0.03	0	0	0.002	0.012	0.002	0.002	0	0	0	0.006	0
1639	Living/Bacillariophyta/Bacillariophyceae/Pennate_5	0	0.006	0.02	0.002	0.01	0.004	0.028	0	0	0	0	0.002	0.016	0.024	0.002	0.042	0.034	0.068	0.012	0.004	0	0.01	0.082	0.008	0.01	0.008	0.002	0.006	0.04	0.002	0.012	0.004	0.01	0.01	0.006	0.004	0.06	0	0	0.006	0.012	0.004	0.004	0	0	0	0.002	0.002
1640	Living/Bacillariophyta/Bacillariophyceae/Pennate_5	0	0.006	0.002	0	0.004	0.002	0.066	0.002	0	0.026	0.012	0.004	0.004	0.014	0.002	0.016	0.154	0.374	0.006	0.126	0.008	0.056	0.006	0	0	0	0.002	0.002	0.008	0	0	0	0	0	0	0	0	0	0	0.004	0.006	0.008	0.012	0	0	0	0.004	0.002
1641	Living/Bacillariophyta/Bacillariophyceae/Pennate_5	0	0	0.004	0	0	0	0.02	0.004	0.004	0	0	0	0	0.018	0.004	0.062	0.424	0.142	0	0.012	0.002	0.008	0.002	0.002	0.002	0	0	0.002	0.056	0.008	0.004	0	0	0.004	0	0	0.006	0	0	0.002	0.02	0.006	0.008	0	0	0	0.002	0
1642	Living/Bacillariophyta/Bacillariophyceae/Pennate_5	0.002	0.008	0	0	0.002	0.002	0.042	0	0	0.012	0.008	0.006	0.018	0.034	0	0.02	0.176	0.172	0.004	0.032	0.004	0.034	0.026	0	0.002	0	0.002	0	0.028	0.008	0.004	0	0	0	0	0	0.012	0	0.012	0.03	0.07	0.02	0.048	0	0	0	0.002	0.004
1643	Living/Bacillariophyta/Bacillariophyceae/Pennate_5	0	0.002	0.004	0	0	0.002	0.046	0.008	0	0.004	0.002	0	0.012	0.018	0.004	0.04	0.274	0.278	0	0.036	0.002	0.03	0.006	0	0.002	0.01	0.002	0.006	0.054	0.008	0.014	0.002	0	0	0	0	0.004	0	0	0	0.02	0	0.004	0	0	0	0	0
1644	Living/Bacillariophyta/Bacillariophyceae/Pennate_5	0	0	0.014	0	0	0	0.08	0	0	0.01	0	0	0.024	0.038	0.03	0	0.268	0.156	0	0.096	0.004	0.056	0.004	0	0	0	0	0	0.004	0.018	0.004	0	0	0	0	0	0	0	0	0.002	0.034	0.004	0.008	0.002	0	0.002	0.006	0.002
1645	Living/Bacillariophyta/Bacillariophyceae/Pennate_5	0	0.002	0.006	0	0	0	0.21	0	0	0.008	0.002	0	0.006	0.03	0.006	0.026	0.154	0.314	0	0.096	0.004	0.024	0.002	0	0	0.004	0	0	0.008	0	0	0	0	0	0	0	0.002	0	0	0	0.024	0	0.004	0	0	0	0.004	0
1646	Living/Bacillariophyta/Bacillariophyceae/Pennate_5	0	0	0	0	0	0.002	0.014	0.01	0.002	0	0	0	0.004	0.03	0.016	0.444	0.148	0.092	0	0.008	0	0.004	0	0	0.002	0.01	0	0	0.01	0.002	0	0	0	0.002	0	0	0.012	0	0	0	0.034	0	0.008	0	0	0	0	0
1647	Living/Bacillariophyta/Bacillariophyceae/Pennate_5	0	0	0.01	0	0	0	0.212	0.006	0	0.002	0.002	0	0.016	0.072	0.12	0.018	0.088	0.034	0	0.066	0	0.014	0	0	0.008	0	0	0	0.02	0.02	0	0	0	0	0	0	0.004	0	0.002	0	0.048	0.004	0.016	0.002	0	0	0.002	0
1648	Living/Bacillariophyta/Bacillariophyceae/Pennate_5	0	0	0.006	0	0	0	0.008	0.012	0.002	0	0	0	0.004	0.036	0.004	0.248	0.322	0.078	0	0.002	0	0.004	0	0	0	0.012	0	0.006	0.078	0.006	0	0	0	0.002	0	0.002	0.006	0	0	0	0.034	0.002	0.004	0	0	0	0	0
1649	Living/Bacillariophyta/Bacillariophyceae/Pennate_5	0.002	0	0.002	0	0	0.002	0.032	0	0	0.036	0.022	0	0.002	0.01	0.004	0.008	0.194	0.204	0	0.142	0.024	0.276	0	0	0	0	0	0	0.002	0	0	0	0	0	0	0	0	0	0	0	0.004	0.002	0.01	0	0	0.006	0.004	0
1650	Living/Bacillariophyta/Bacillariophyceae/Pennate_5	0	0.002	0.004	0	0	0	0.064	0.004	0	0.012	0.006	0	0.008	0.024	0.016	0.036	0.29	0.288	0	0.098	0.006	0.038	0.002	0	0	0	0	0	0.006	0	0.002	0	0	0	0	0	0.01	0	0	0	0.012	0.004	0.008	0	0	0	0	0
1651	Living/Bacillariophyta/Bacillariophyceae/Pennate_5	0	0.004	0.008	0.002	0.002	0	0.18	0	0	0.008	0	0.006	0.02	0.04	0	0.03	0.2	0.146	0.004	0.016	0.004	0.016	0.028	0.004	0.002	0.002	0	0.002	0.01	0.004	0.004	0	0	0.002	0	0	0.028	0	0	0.004	0.056	0.01	0.028	0.002	0	0	0.002	0
1652	Living/Bacillariophyta/Bacillariophyceae/Pennate_5	0	0	0.016	0	0.002	0	0.298	0	0.002	0.002	0.002	0	0.014	0.092	0.044	0.03	0.074	0.096	0	0.058	0	0.006	0.006	0.004	0	0.006	0	0.006	0.014	0.01	0.004	0	0	0	0	0	0.016	0	0	0	0.018	0.002	0.006	0	0	0	0.002	0
1653	Living/Bacillariophyta/Bacillariophyceae/Pennate_5	0	0	0.002	0	0	0	0.018	0	0	0.002	0	0	0.002	0.024	0.016	0.044	0.402	0.346	0	0.038	0.002	0.01	0	0	0	0	0.002	0.002	0.008	0.006	0	0	0	0	0	0	0.008	0	0	0	0.012	0.002	0.006	0	0	0	0	0
1654	Living/Bacillariophyta/Bacillariophyceae/Pennate_5	0	0	0.01	0	0	0	0.012	0.004	0.002	0.002	0	0	0.006	0.024	0.024	0.074	0.372	0.29	0	0.02	0	0	0	0	0	0.002	0	0.002	0.016	0.006	0	0	0	0	0	0.002	0.002	0	0.002	0	0.042	0.002	0.004	0	0.002	0	0	0
1655	Living/Bacillariophyta/Bacillariophyceae/Pennate_5	0.002	0	0	0	0	0	0.014	0.002	0.002	0.002	0	0	0	0.018	0.018	0.046	0.34	0.31	0	0.04	0.002	0.02	0	0	0	0	0	0	0.008	0.002	0	0	0	0	0	0	0.004	0.002	0.006	0	0.034	0.002	0.026	0	0	0	0	0.002
1656	Living/Bacillariophyta/Bacillariophyceae/Pennate_5	0	0	0.006	0	0	0	0.012	0.002	0.004	0.002	0	0	0.004	0.034	0.014	0.018	0.342	0.392	0	0.024	0	0.016	0	0	0	0.002	0	0	0.004	0.01	0	0	0	0.004	0	0	0	0	0.002	0	0.024	0	0.012	0	0.002	0	0	0
1657	Living/Bacillariophyta/Bacillariophyceae/Pennate_5	0	0.002	0.002	0	0	0	0.036	0.002	0.002	0.036	0.01	0	0.006	0.018	0.004	0.008	0.288	0.17	0	0.11	0.02	0.182	0.004	0	0	0	0	0	0.002	0	0	0.002	0	0	0	0	0.002	0	0.002	0.004	0.014	0	0.03	0	0	0	0	0
1658	Living/Bacillariophyta/Bacillariophyceae/Pennate_5	0	0	0.014	0	0	0	0.026	0.002	0.002	0.002	0	0	0.006	0.048	0.038	0.09	0.282	0.146	0	0.036	0	0.016	0.008	0	0	0.01	0.002	0	0.002	0.006	0.002	0.002	0	0	0	0	0.01	0	0	0	0.098	0.002	0.016	0	0	0.002	0	0
1659	Living/Bacillariophyta/Bacillariophyceae/Pennate_5	0	0	0	0	0	0	0.004	0.01	0.008	0	0	0	0	0.036	0.022	0.382	0.252	0.092	0	0.006	0	0.004	0	0	0	0.006	0	0.002	0.006	0	0	0.002	0	0	0	0	0	0	0	0	0.02	0.004	0.006	0	0	0	0	0
1660	Living/Bacillariophyta/Bacillariophyceae/Pennate_5	0	0	0.004	0	0	0	0.008	0.006	0.002	0	0	0	0.004	0.034	0.024	0.134	0.372	0.246	0	0.014	0	0.01	0.002	0.002	0	0.002	0.002	0	0.016	0.004	0	0	0	0	0	0	0.004	0	0	0	0.026	0	0.006	0	0	0	0	0
1661	Living/Bacillariophyta/Bacillariophyceae/Pennate_5	0	0	0.008	0	0	0	0.022	0.002	0	0.036	0.006	0	0.002	0.006	0.016	0.01	0.356	0.18	0	0.14	0.008	0.08	0	0	0	0	0	0	0	0	0.002	0.002	0.004	0	0	0	0.002	0	0.002	0.002	0.026	0	0.044	0.002	0	0	0.002	0
1662	Living/Bacillariophyta/Bacillariophyceae/Pennate_5	0.002	0	0.002	0	0	0	0.016	0	0	0.05	0.008	0.004	0.006	0.006	0.008	0.002	0.244	0.232	0	0.166	0.016	0.14	0	0	0	0	0.002	0	0.004	0	0	0	0	0	0	0	0	0	0.004	0	0.012	0	0.038	0.004	0	0.002	0	0
1663	Living/Bacillariophyta/Bacillariophyceae/Pennate_5	0	0	0.01	0	0	0	0.02	0.018	0.012	0	0	0	0	0.1	0.102	0.294	0.11	0.058	0	0.006	0	0.008	0.002	0	0.004	0	0	0	0.004	0.002	0.002	0	0	0	0	0	0.002	0	0	0	0.044	0	0.008	0	0	0	0	0
1664	Living/Bacillariophyta/Bacillariophyceae/Pennate_5	0.002	0	0.004	0	0	0	0.042	0.002	0	0.002	0.004	0	0.002	0.018	0.056	0.014	0.402	0.128	0	0.06	0	0.02	0.002	0.002	0	0	0	0	0.006	0	0	0	0	0	0	0	0.002	0	0.006	0.002	0.066	0.004	0.018	0	0	0	0	0
1665	Living/Bacillariophyta/Bacillariophyceae/Pennate_5	0	0	0	0	0	0	0.012	0.006	0.008	0	0.002	0	0	0.022	0.022	0.344	0.284	0.044	0	0.01	0	0.002	0.004	0.002	0	0.002	0	0	0.004	0	0	0	0	0	0	0	0.018	0	0	0	0.038	0.002	0.008	0	0	0	0	0
1666	Living/Bacillariophyta/Bacillariophyceae/Pennate_5	0	0	0.038	0	0	0.002	0.092	0	0	0.004	0	0	0.004	0.106	0.022	0.04	0.062	0.18	0	0.024	0.004	0.02	0.004	0.002	0.004	0.008	0	0.004	0.016	0.006	0	0	0	0	0	0	0	0	0.002	0.002	0.01	0.004	0	0	0	0	0	0
1667	Living/Bacillariophyta/Bacillariophyceae/Pennate_5	0	0	0.004	0	0	0	0.072	0	0	0.002	0.006	0.002	0.016	0.04	0.002	0.006	0.332	0.204	0	0.036	0.008	0.068	0.01	0.002	0.002	0	0.002	0	0.034	0.002	0.002	0	0	0.006	0	0	0.004	0	0.004	0.002	0.012	0.008	0.02	0.002	0	0	0.01	0.002
1668	Living/Bacillariophyta/Bacillariophyceae/Pennate_5	0	0.006	0.002	0	0	0	0.004	0.028	0.008	0	0.002	0	0.004	0.052	0.074	0.16	0.164	0.066	0	0.014	0	0.01	0	0	0	0.004	0.002	0	0.026	0.008	0.002	0	0	0	0	0	0.006	0	0.004	0	0.092	0.004	0.024	0	0	0	0.002	0.002
1669	Living/Bacillariophyta/Bacillariophyceae/Pennate_5	0	0.002	0.006	0	0	0	0.012	0.002	0.002	0.006	0.002	0	0	0.008	0.012	0.008	0.536	0.228	0	0.046	0	0.024	0.004	0.002	0	0.002	0	0.002	0.008	0	0.002	0	0	0	0	0	0	0	0.002	0.002	0.012	0.002	0.02	0	0	0	0.004	0
1670	Living/Bacillariophyta/Bacillariophyceae/Pennate_5	0.004	0	0.012	0	0	0	0.046	0	0	0.02	0.004	0.006	0.014	0.012	0.022	0.002	0.262	0.168	0	0.102	0.01	0.102	0.002	0	0	0	0	0	0.008	0.006	0	0	0	0	0	0	0.002	0	0	0.002	0.03	0.01	0.052	0	0	0.002	0.002	0.002
1671	Living/Bacillariophyta/Bacillariophyceae/Pennate_5	0.002	0.004	0.002	0.004	0.004	0.002	0.084	0	0	0	0	0.016	0.042	0.016	0.002	0.012	0.038	0.028	0.012	0.012	0.002	0.012	0.03	0.014	0.01	0.004	0.034	0.022	0.144	0.012	0.01	0.006	0.004	0.046	0.004	0.002	0.004	0.014	0.004	0.002	0.018	0.002	0.012	0	0	0	0.022	0.008
1672	Living/Bacillariophyta/Bacillariophyceae/Pennate_5	0	0	0.004	0.002	0	0	0.048	0.002	0.002	0	0	0	0.002	0.024	0.008	0.06	0.308	0.276	0	0.086	0.006	0.056	0.006	0.002	0.004	0	0	0	0.002	0	0	0	0	0	0	0	0.006	0	0.002	0	0.014	0.002	0.008	0	0	0	0	0.002
1673	Living/Bacillariophyta/Bacillariophyceae/Pennate_5	0.01	0.022	0.004	0	0.006	0.192	0.016	0	0	0	0.004	0.004	0	0.002	0	0.004	0.022	0.002	0.012	0.004	0	0.002	0.076	0.012	0.02	0.006	0.012	0	0.036	0.002	0.066	0.006	0.012	0.026	0.008	0.002	0.038	0.008	0.002	0.002	0.004	0	0.008	0	0	0	0.004	0.004
1674	Living/Bacillariophyta/Bacillariophyceae/Pennate_5	0.002	0	0.004	0	0	0	0.008	0.006	0	0	0	0.004	0	0.04	0.006	0.21	0.328	0.162	0	0.004	0	0.002	0	0	0	0.006	0.002	0	0.042	0.002	0.002	0.002	0	0	0	0	0.01	0	0	0.002	0.02	0	0.006	0	0	0	0	0
1675	Living/Bacillariophyta/Bacillariophyceae/Pennate_5	0	0	0.014	0	0	0	0.014	0.012	0.004	0	0	0	0.002	0.064	0.03	0.158	0.166	0.056	0	0.008	0	0.006	0.004	0.002	0.002	0.004	0	0	0.028	0.014	0.002	0	0	0	0	0	0.012	0	0	0	0.146	0.012	0.008	0.002	0	0	0.002	0
1676	Living/Bacillariophyta/Bacillariophyceae/Pennate_5	0.002	0	0.006	0	0	0	0.006	0.002	0.002	0.006	0	0.002	0	0.044	0.01	0.074	0.254	0.346	0	0.04	0	0.024	0	0	0.002	0	0	0	0.01	0	0	0	0	0	0	0	0.006	0	0	0	0.034	0	0.016	0	0	0	0.002	0
1677	Living/Bacillariophyta/Bacillariophyceae/Pennate_5	0.002	0.002	0	0.002	0	0	0.082	0	0	0.036	0.014	0	0.014	0.012	0	0.01	0.16	0.21	0	0.15	0.02	0.176	0.006	0.002	0.002	0.002	0.004	0	0.002	0	0	0	0	0.002	0	0	0.004	0	0	0.006	0.006	0.004	0.012	0	0.002	0	0.008	0.002
1678	Living/Bacillariophyta/Bacillariophyceae/Pennate_6	0	0	0.012	0	0.002	0	0.1	0	0.002	0.006	0.002	0	0.004	0.124	0.016	0.042	0.194	0.24	0	0.044	0.012	0.03	0	0	0	0	0	0	0.008	0.004	0.002	0	0	0	0	0	0	0	0	0	0.018	0	0.004	0	0	0	0	0.002
1679	Living/Bacillariophyta/Bacillariophyceae/Pennate_6	0	0.004	0	0.002	0	0	0.082	0.002	0	0.024	0	0	0.006	0.036	0.01	0.028	0.098	0.396	0.002	0.126	0.002	0.03	0.004	0	0.002	0	0.002	0	0.002	0	0	0	0	0	0	0	0	0	0	0	0.022	0.008	0.014	0	0	0	0.002	0
1680	Living/Bacillariophyta/Bacillariophyceae/Pennate_6	0	0	0	0	0	0	0.126	0	0	0.012	0	0.004	0.006	0.012	0.006	0.048	0.16	0.378	0.002	0.076	0	0.026	0	0.002	0.004	0.01	0.004	0.002	0.002	0	0	0	0	0	0.002	0.004	0.016	0	0	0.002	0.008	0	0.002	0	0	0	0.008	0
1681	Living/Bacillariophyta/Bacillariophyceae/Pennate_6	0	0.006	0.002	0	0	0	0.068	0.006	0.01	0.006	0.006	0	0.008	0.06	0.05	0.036	0.086	0.064	0	0.082	0	0.02	0.004	0	0.002	0	0	0	0.002	0.002	0.002	0	0	0	0	0	0.002	0	0.004	0.004	0.082	0.006	0.022	0	0	0.002	0.002	0.002
1682	Living/Bacillariophyta/Bacillariophyceae/Pennate_6	0	0	0.006	0	0	0	0.01	0	0	0	0.002	0	0	0.014	0	0.018	0.23	0.64	0.002	0.01	0.002	0.008	0	0	0	0.004	0	0	0.008	0	0.002	0	0.002	0	0	0	0	0	0	0	0.008	0	0.002	0	0	0	0	0
1683	Living/Bacillariophyta/Bacillariophyceae/Pennate_6	0	0.002	0.004	0.002	0	0	0.034	0	0.002	0.006	0.002	0	0.002	0.006	0.006	0.012	0.244	0.442	0	0.026	0.002	0.032	0	0	0.004	0	0.002	0	0.022	0.008	0.002	0.002	0	0.01	0	0	0	0	0.004	0	0.008	0	0.018	0	0	0	0	0.002
1684	Living/Bacillariophyta/Bacillariophyceae/Pennate_6	0	0	0.004	0	0	0	0.006	0.002	0.004	0.002	0	0	0	0.036	0.012	0.042	0.272	0.468	0	0.028	0.002	0.008	0	0	0	0	0.004	0	0.01	0	0	0	0	0.004	0	0	0.004	0	0	0	0.012	0	0.01	0	0	0	0	0
1685	Living/Bacillariophyta/Bacillariophyceae/Pennate_6	0.004	0	0.01	0	0	0	0.008	0	0	0.042	0.014	0	0	0.008	0.002	0.002	0.198	0.266	0.002	0.132	0.014	0.158	0	0	0	0	0	0	0	0	0.002	0	0.002	0	0	0	0	0	0.006	0.006	0.014	0.006	0.02	0.006	0	0	0	0.006
1686	Living/Bacillariophyta/Bacillariophyceae/Pennate_6	0	0	0	0	0	0	0.072	0	0	0	0	0.006	0.02	0.026	0.016	0.078	0.132	0.302	0	0.02	0.002	0.008	0.002	0.002	0.004	0	0.004	0.004	0.058	0.006	0.018	0.004	0.002	0.008	0	0	0.022	0	0	0	0.026	0	0.01	0	0	0	0.002	0
1687	Living/Bacillariophyta/Bacillariophyceae/Pennate_6	0	0	0.022	0	0	0	0.002	0	0.002	0.012	0.002	0	0	0.016	0.002	0.002	0.008	0.01	0	0.022	0.004	0.012	0	0	0	0	0	0	0.004	0.046	0	0	0	0	0	0	0	0	0.006	0.002	0	0.002	0.016	0	0.002	0	0.002	0.022
1688	Living/Bacillariophyta/Bacillariophyceae/Pennate_6	0	0	0.004	0	0	0	0.022	0	0.002	0.02	0.006	0	0.002	0.012	0.008	0.016	0.19	0.324	0	0.148	0.002	0.026	0	0.002	0	0	0	0	0.01	0.002	0	0	0	0	0	0	0	0	0.012	0.002	0.016	0.002	0.078	0	0	0	0	0
1689	Living/Bacillariophyta/Bacillariophyceae/Pennate_6	0	0	0.008	0	0	0	0.072	0	0	0.016	0.01	0	0.004	0.014	0.002	0.01	0.138	0.426	0	0.166	0.012	0.082	0	0	0	0	0	0	0	0	0	0	0	0	0	0	0	0	0	0.002	0.002	0.002	0.014	0	0	0	0.002	0
1690	Living/Bacillariophyta/Bacillariophyceae/Pennate_6	0	0	0.002	0	0	0	0.028	0	0	0.006	0.008	0	0	0.012	0.006	0.03	0.122	0.622	0.002	0.044	0.002	0.022	0.002	0	0	0	0	0	0.002	0	0	0	0	0	0	0	0.006	0	0.002	0.002	0.014	0.006	0.02	0	0	0	0	0
1691	Living/Bacillariophyta/Bacillariophyceae/Pennate_6	0	0	0.008	0	0	0	0.022	0	0	0.06	0.018	0	0.006	0.008	0	0	0.1	0.28	0	0.128	0.028	0.192	0.004	0.002	0	0	0	0	0.004	0	0	0	0	0.002	0	0	0	0	0.004	0.014	0.006	0.014	0.028	0.002	0.004	0	0.006	0.004
1692	Living/Bacillariophyta/Bacillariophyceae/Pennate_6	0.002	0	0.012	0	0.002	0	0.054	0.002	0.012	0.024	0.01	0	0	0.058	0.016	0.008	0.03	0.042	0.002	0.218	0	0.072	0	0	0	0	0.002	0	0	0.008	0	0	0	0	0	0	0	0	0.004	0	0.004	0.002	0	0	0	0	0.004	0.002
1693	Living/Bacillariophyta/Bacillariophyceae/Pennate_6	0	0.002	0.006	0	0	0	0.018	0.002	0.002	0.004	0	0	0.002	0.012	0.022	0.018	0.182	0.492	0	0.072	0.002	0.026	0.002	0	0	0.002	0	0	0.01	0	0	0	0	0	0	0	0	0	0.002	0	0.008	0	0.016	0	0	0	0.002	0
1694	Living/Bacillariophyta/Bacillariophyceae/Pennate_6	0	0	0.002	0	0	0	0	0	0.002	0	0	0	0.004	0.006	0.016	0.032	0.246	0.582	0	0.016	0	0.012	0	0	0	0	0	0	0.004	0.002	0	0	0	0	0	0	0.002	0	0	0	0.01	0	0.014	0	0	0	0	0
1695	Living/Bacillariophyta/Bacillariophyceae/Pennate_6	0	0.004	0.004	0	0	0	0.056	0.002	0	0.004	0	0	0	0.054	0.02	0.09	0.134	0.432	0	0.042	0	0.014	0.002	0	0.004	0.002	0	0	0.004	0	0	0	0	0	0	0	0.004	0	0	0.004	0.014	0	0.002	0	0	0	0	0
1696	Living/Bacillariophyta/Bacillariophyceae/Pennate_6	0	0.002	0.012	0	0.004	0	0.104	0.002	0.002	0.008	0.004	0	0.014	0.042	0.018	0.068	0.186	0.24	0	0.046	0.002	0.016	0.004	0.004	0	0.002	0	0	0.002	0	0	0	0	0	0	0	0.004	0	0	0	0.054	0.006	0.018	0	0	0	0.008	0
1697	Living/Bacillariophyta/Bacillariophyceae/Pennate_6	0	0.002	0.002	0	0.004	0.002	0.012	0.004	0	0	0	0	0.002	0.026	0	0.164	0.15	0.304	0.004	0.012	0	0.004	0.018	0	0.004	0.002	0.002	0.004	0.022	0.002	0.006	0	0.004	0.002	0.002	0	0.04	0	0	0	0.024	0.006	0.004	0	0	0	0.002	0.002
1698	Living/Bacillariophyta/Bacillariophyceae/Pennate_6	0	0	0.01	0	0	0	0.032	0	0	0.018	0.004	0	0.004	0.02	0.004	0.008	0.218	0.416	0	0.07	0.002	0.072	0.002	0	0	0	0	0	0.01	0.002	0	0	0	0	0	0	0.002	0	0.002	0	0.012	0.002	0.028	0	0	0.004	0.004	0.002
1699	Living/Bacillariophyta/Bacillariophyceae/Pennate_6	0	0	0.002	0	0	0	0.008	0	0	0.006	0.004	0.002	0	0.008	0.014	0.022	0.28	0.546	0	0.018	0	0.014	0	0	0	0	0	0	0.004	0.004	0	0	0	0.002	0	0	0.004	0	0	0	0.012	0	0.012	0	0	0	0	0
1700	Living/Bacillariophyta/Bacillariophyceae/Pennate_6	0	0	0.01	0	0	0	0.016	0	0.006	0	0	0	0.008	0.032	0.076	0.06	0.322	0.26	0	0.078	0	0.016	0	0	0	0.006	0.002	0.002	0.01	0.002	0	0	0	0.004	0	0	0.002	0	0.002	0	0.014	0	0.002	0	0	0	0	0
1701	Living/Bacillariophyta/Bacillariophyceae/Pennate_6	0	0	0.004	0	0	0	0.048	0.002	0	0	0	0	0.004	0.038	0.01	0.236	0.176	0.366	0	0.02	0	0	0.002	0	0	0.002	0.002	0	0.008	0.002	0	0	0	0	0	0.002	0.004	0	0	0	0.006	0	0.002	0	0	0	0	0
1702	Living/Bacillariophyta/Bacillariophyceae/Pennate_6	0	0	0.004	0	0	0	0.058	0.004	0.006	0.004	0	0	0.01	0.052	0.01	0.04	0.11	0.43	0	0.054	0.004	0.042	0.008	0	0	0	0	0	0.012	0.014	0.004	0	0	0	0	0	0.002	0	0.002	0.002	0.012	0.002	0.006	0	0.002	0.002	0.004	0
1703	Living/Bacillariophyta/Bacillariophyceae/Pennate_6	0	0	0.002	0	0.002	0	0.022	0	0	0.002	0.004	0	0.004	0.032	0.008	0.076	0.14	0.516	0.006	0.02	0.002	0.018	0.004	0.002	0	0.002	0	0	0.008	0.002	0	0	0	0.002	0	0	0.004	0	0	0	0.004	0	0.006	0	0	0.002	0	0.004
1704	Living/Bacillariophyta/Bacillariophyceae/Pennate_6	0.002	0	0	0	0	0	0.028	0	0	0.006	0.002	0	0.002	0.014	0.008	0.114	0.148	0.544	0	0.02	0	0.008	0.002	0	0	0	0	0.002	0.004	0	0	0	0.002	0	0	0	0.004	0	0	0	0.008	0	0.002	0	0	0	0	0
1705	Living/Bacillariophyta/Bacillariophyceae/Pennate_6	0	0.004	0.004	0	0	0.002	0.05	0	0	0.014	0.004	0	0.008	0.05	0.01	0.042	0.124	0.448	0	0.058	0.002	0.028	0	0	0	0	0	0	0.006	0	0	0	0	0	0	0	0	0	0.002	0.002	0.02	0.002	0.01	0.002	0	0	0.002	0.004
1706	Living/Bacillariophyta/Bacillariophyceae/Pennate_6	0	0	0.002	0	0	0	0.022	0	0	0.002	0	0	0.004	0.04	0.002	0.116	0.222	0.392	0.002	0.018	0	0.012	0	0.004	0.004	0.008	0.004	0.004	0.03	0.002	0.006	0	0	0.002	0	0	0.004	0	0	0	0.014	0	0.006	0.002	0	0	0	0
1707	Living/Bacillariophyta/Bacillariophyceae/Pennate_6	0	0.002	0.002	0	0	0	0.042	0	0.002	0	0	0	0.002	0.038	0.004	0.164	0.212	0.222	0	0.01	0	0.006	0.01	0	0.006	0.004	0.004	0.002	0.038	0.01	0.002	0	0.002	0.002	0.002	0	0.014	0	0	0	0.012	0.002	0.004	0	0	0	0.002	0
1708	Living/Bacillariophyta/Bacillariophyceae/Pennate_6	0	0	0.012	0	0	0	0	0.002	0.008	0.002	0.002	0	0	0.02	0.032	0.042	0.158	0.56	0	0.038	0	0.008	0	0	0	0	0	0	0.016	0.008	0	0	0	0	0	0	0	0	0.002	0	0.012	0	0.006	0	0	0	0	0
1709	Living/Bacillariophyta/Bacillariophyceae/Pennate_6	0	0	0	0	0	0	0.016	0.006	0.002	0	0	0	0.002	0.032	0.016	0.164	0.266	0.346	0	0.014	0	0.01	0	0	0	0	0	0	0.004	0.002	0	0	0	0	0	0	0.02	0	0	0	0.018	0.002	0.012	0	0	0	0	0
1710	Living/Bacillariophyta/Bacillariophyceae/Pennate_6	0	0.006	0	0	0	0	0.046	0	0	0.002	0	0.006	0.006	0.018	0.004	0.15	0.142	0.244	0.004	0.02	0	0.008	0.004	0.002	0.004	0.018	0.002	0.002	0.012	0	0.004	0.002	0.002	0	0	0.004	0.09	0	0	0.004	0.044	0.016	0.012	0	0	0	0	0
1711	Living/Bacillariophyta/Bacillariophyceae/Pennate_6	0	0	0.012	0	0	0	0.034	0	0	0.014	0.012	0	0.01	0.026	0.004	0.01	0.082	0.358	0	0.114	0.024	0.17	0.002	0	0	0	0	0	0.01	0.002	0	0	0	0.004	0	0	0	0.002	0.004	0	0.004	0.002	0.02	0	0	0	0.006	0.002
1712	Living/Bacillariophyta/Bacillariophyceae/Pennate_6	0	0	0.002	0	0	0	0.002	0	0.004	0.004	0	0	0.002	0.02	0.006	0.05	0.308	0.5	0	0.012	0.002	0.006	0	0	0.002	0	0	0	0.01	0.002	0.002	0	0	0	0	0.002	0	0	0.002	0	0.012	0	0.008	0	0	0	0	0
1713	Living/Bacillariophyta/Bacillariophyceae/Pennate_6	0	0	0.004	0	0	0	0.018	0.002	0.008	0	0	0	0	0.032	0.022	0.084	0.212	0.388	0	0.034	0.002	0.01	0.008	0	0	0.004	0	0	0.006	0.002	0.004	0	0	0	0	0	0.004	0	0.002	0	0.038	0.002	0.012	0	0	0	0	0.002
1714	Living/Bacillariophyta/Bacillariophyceae/Pennate_6	0	0	0	0	0	0	0.02	0	0	0	0	0	0.004	0.01	0.01	0.078	0.166	0.612	0	0.03	0	0.018	0	0.002	0	0	0	0.002	0.002	0.002	0	0	0	0	0	0.002	0	0	0	0	0	0	0.002	0	0.002	0	0	0
1715	Living/Bacillariophyta/Bacillariophyceae/Pennate_6	0.004	0.006	0.004	0	0	0	0.196	0	0	0.006	0.006	0	0.008	0.04	0.022	0.042	0.07	0.16	0	0.066	0.006	0.012	0	0	0	0.004	0.004	0.004	0	0.002	0	0	0.002	0	0	0	0	0	0.006	0.002	0.012	0.004	0.012	0	0	0.002	0.016	0.002
1716	Living/Bacillariophyta/Bacillariophyceae/Pennate_6	0	0.002	0.004	0	0	0.002	0.026	0.002	0.006	0.004	0.002	0	0.002	0.024	0.024	0.094	0.24	0.322	0	0.042	0.002	0.018	0.004	0	0.002	0	0	0	0.004	0.004	0	0	0	0	0	0	0.004	0	0.002	0.004	0.036	0	0.014	0	0	0	0	0.002
1717	Living/Bacillariophyta/Bacillariophyceae/Pennate_6	0	0	0.008	0	0	0	0.05	0	0	0.014	0.02	0.002	0	0.02	0.004	0.012	0.148	0.452	0.004	0.074	0.008	0.116	0.002	0	0	0	0	0	0.002	0.002	0.002	0	0	0	0	0.002	0.002	0	0.002	0.002	0.002	0	0.004	0	0	0	0.008	0.002
1718	Living/Bacillariophyta/Bacillariophyceae/Pennate_6	0	0	0.006	0	0	0	0.026	0	0.01	0	0	0	0	0.05	0.01	0.072	0.178	0.412	0	0.028	0	0.016	0	0	0	0	0	0	0.002	0.004	0.002	0	0	0	0	0	0.004	0	0.004	0	0.02	0	0.002	0	0	0	0.004	0.002
1719	Living/Bacillariophyta/Bacillariophyceae/Pennate_6	0.002	0	0.002	0	0	0	0.018	0	0	0.016	0.006	0	0	0.026	0.006	0.02	0.168	0.532	0	0.034	0.002	0.024	0	0	0	0	0	0	0.014	0	0	0	0	0.006	0	0	0	0	0.002	0.008	0.006	0.004	0.01	0	0	0.002	0	0.008
1720	Living/Bacillariophyta/Bacillariophyceae/Pennate_6	0.004	0	0.004	0	0	0	0.018	0	0	0.01	0.01	0	0.004	0.028	0.002	0.028	0.1	0.258	0	0.104	0.016	0.162	0.004	0	0	0	0	0	0.008	0.002	0.004	0.002	0	0.002	0	0	0.002	0	0.008	0.01	0.026	0	0.06	0	0	0.002	0.002	0.008
1721	Living/Bacillariophyta/Bacillariophyceae/Pennate_6	0	0.002	0.004	0	0	0	0.208	0.002	0	0.038	0.008	0	0.01	0.02	0	0.01	0.188	0.168	0.002	0.102	0.01	0.06	0.006	0.002	0	0	0.002	0	0.008	0	0.004	0.002	0	0	0	0	0.016	0	0	0.002	0.01	0.008	0.014	0	0.002	0	0.014	0
1722	Living/Bacillariophyta/Bacillariophyceae/Pennate_6	0	0	0	0	0	0	0.034	0	0.002	0	0	0	0	0.03	0.034	0.178	0.168	0.428	0	0.042	0.002	0.008	0	0.002	0	0.002	0.002	0	0.01	0	0	0	0	0.002	0	0	0	0	0	0	0.016	0	0.004	0	0	0	0	0
1723	Living/Bacillariophyta/Bacillariophyceae/Pennate_6	0	0	0.01	0	0	0	0.034	0.002	0	0.028	0.006	0.006	0.028	0.022	0.004	0.002	0.2	0.222	0	0.124	0.004	0.122	0.008	0.004	0	0	0	0	0.006	0.006	0.004	0	0.002	0	0	0	0	0.004	0.002	0.006	0.012	0.01	0.028	0	0	0.004	0.008	0.006
1724	Living/Bacillariophyta/Bacillariophyceae/Pennate_6	0	0.002	0.004	0	0	0	0.024	0	0	0.022	0.002	0	0	0.034	0.004	0.01	0.176	0.448	0	0.082	0.012	0.066	0.004	0	0	0	0	0.002	0.022	0.002	0	0	0.002	0.002	0	0	0	0	0.002	0.002	0.004	0	0.018	0.002	0	0	0.002	0
1725	Living/Bacillariophyta/Bacillariophyceae/Pennate_6	0	0	0.004	0	0	0	0.008	0.002	0.002	0	0.002	0	0	0.01	0.018	0.048	0.266	0.56	0	0.032	0	0.004	0	0	0	0	0	0	0.002	0	0.002	0	0	0	0	0	0	0	0	0	0.016	0	0.004	0	0	0	0	0
1726	Living/Bacillariophyta/Bacillariophyceae/Pennate_6	0	0	0	0	0	0.002	0.04	0	0	0.03	0.006	0	0.006	0.02	0.002	0.018	0.108	0.332	0	0.144	0.006	0.116	0.002	0	0	0	0	0.002	0.002	0.004	0	0	0	0.002	0	0	0.004	0	0.002	0	0.014	0.004	0.042	0	0	0	0.002	0
1727	Living/Bacillariophyta/Bacillariophyceae/Pennate_6	0	0	0.004	0	0	0	0.036	0	0	0.016	0.008	0	0.012	0.032	0.008	0.016	0.194	0.436	0.002	0.09	0.004	0.072	0.002	0.002	0.002	0.004	0	0.002	0.004	0	0	0	0	0	0	0	0.002	0	0	0	0.008	0	0.004	0	0	0	0.004	0.002
1728	Living/Bacillariophyta/Bacillariophyceae/Pennate_6	0.002	0.002	0.002	0	0	0	0.022	0	0	0.006	0	0	0.006	0.018	0.006	0.024	0.154	0.496	0	0.096	0.01	0.04	0.004	0	0	0	0	0	0.002	0.002	0.002	0	0.002	0	0	0	0.002	0	0	0.004	0.034	0.006	0.018	0	0	0	0	0
1729	Living/Bacillariophyta/Bacillariophyceae/Pennate_6	0	0	0.012	0	0	0	0.026	0	0	0.012	0.008	0	0.004	0.02	0.004	0.006	0.122	0.44	0	0.092	0.022	0.124	0.004	0	0	0	0	0	0.006	0.002	0.006	0	0	0.002	0.002	0	0.002	0	0	0	0.006	0	0.01	0	0	0	0.002	0
1730	Living/Bacillariophyta/Bacillariophyceae/Pennate_6	0	0.002	0.006	0	0	0	0.046	0.002	0	0.002	0.002	0	0.002	0.034	0.02	0.054	0.122	0.536	0	0.062	0.002	0.022	0	0.002	0	0.002	0	0	0.008	0	0	0	0	0	0	0	0.002	0	0	0	0.008	0	0.01	0	0	0.002	0	0.002
1731	Living/Bacillariophyta/Bacillariophyceae/Pennate_6	0	0.002	0.014	0	0	0	0.022	0.004	0.008	0	0.002	0	0	0.068	0.044	0.1	0.202	0.178	0	0.018	0.006	0.036	0.006	0	0	0	0	0	0.048	0.004	0	0	0	0	0	0	0.002	0	0	0.002	0.038	0.002	0.032	0	0	0	0	0.002
1732	Living/Bacillariophyta/Bacillariophyceae/Pennate_6	0.004	0	0.008	0	0	0	0.012	0	0	0.006	0.006	0	0	0.008	0.002	0.042	0.138	0.554	0.002	0.074	0	0.022	0	0	0	0.002	0	0	0.002	0	0	0.002	0	0	0	0	0.004	0	0	0.006	0.03	0.012	0.038	0	0	0	0	0.002
1733	Living/Bacillariophyta/Bacillariophyceae/Pennate_6	0.004	0	0.004	0	0	0	0.034	0	0	0.032	0.006	0	0.002	0.018	0.002	0.018	0.174	0.466	0	0.092	0.002	0.038	0.006	0	0	0	0	0	0.004	0	0	0	0.002	0.002	0	0	0.002	0	0	0.014	0.006	0.004	0.024	0	0	0	0.002	0.004
1734	Living/Bacillariophyta/Bacillariophyceae/Pennate_6	0	0	0	0	0	0	0.048	0.006	0	0	0	0	0.01	0.016	0.01	0.098	0.136	0.414	0.002	0.016	0	0.004	0.004	0.004	0.004	0.008	0.002	0.002	0.014	0.002	0	0	0	0.004	0	0	0.014	0	0	0.002	0.026	0.002	0.008	0	0	0	0.002	0
1735	Living/Bacillariophyta/Bacillariophyceae/Pennate_6	0	0	0.012	0.002	0	0	0.032	0	0.002	0.006	0.002	0.002	0.002	0.038	0.038	0.046	0.088	0.452	0	0.11	0.002	0.022	0	0	0	0	0	0.004	0.004	0.002	0	0	0	0	0	0	0.004	0	0.002	0	0.02	0.002	0.028	0	0	0	0	0
1736	Living/Bacillariophyta/Bacillariophyceae/Pennate_6	0	0	0.004	0	0	0	0.012	0	0.002	0.006	0	0.002	0.002	0.028	0.008	0.092	0.098	0.56	0.002	0.042	0.004	0.016	0	0	0	0	0	0.002	0.002	0	0	0.002	0	0	0	0	0.008	0	0.002	0.002	0.012	0	0.008	0	0	0	0	0
1737	Living/Bacillariophyta/Bacillariophyceae/Pennate_6	0	0	0.002	0	0	0	0.016	0	0	0.042	0.044	0	0.002	0.002	0	0.008	0.084	0.25	0	0.104	0.014	0.356	0	0	0	0	0	0	0.006	0	0	0	0	0.002	0.002	0	0	0	0	0.008	0	0	0.022	0.002	0	0.004	0.01	0.002
1738	Living/Bacillariophyta/Bacillariophyceae/Pennate_6	0	0	0.002	0	0	0	0.036	0	0.002	0.02	0.02	0	0.004	0.014	0.002	0.004	0.164	0.34	0	0.15	0.008	0.106	0.004	0.002	0.002	0	0	0.002	0.012	0	0	0	0	0.002	0	0.002	0.004	0	0	0.006	0.006	0.002	0.03	0	0	0	0.004	0.002
1739	Living/Bacillariophyta/Bacillariophyceae/Pennate_6	0	0	0.002	0	0	0	0.024	0.008	0.008	0	0	0	0	0.038	0.044	0.268	0.174	0.14	0	0.006	0	0	0	0	0.002	0	0	0	0.004	0	0.002	0	0	0	0	0	0.008	0	0.002	0	0.042	0.002	0.01	0	0	0	0	0
1740	Living/Bacillariophyta/Bacillariophyceae/Pennate_6	0	0.002	0.02	0.002	0	0	0.098	0	0	0.004	0	0	0	0.078	0.024	0.112	0.142	0.136	0.002	0.03	0.006	0.022	0.006	0	0.002	0.004	0	0	0.022	0.002	0.002	0.002	0	0.004	0	0.002	0.008	0	0	0.002	0.022	0.002	0	0	0	0	0	0
1741	Living/Bacillariophyta/Bacillariophyceae/Pennate_6	0.002	0.002	0	0	0	0.002	0.06	0	0	0.002	0.002	0.002	0.004	0.02	0.004	0.05	0.178	0.466	0	0.056	0.004	0.046	0.006	0.004	0.002	0.002	0	0	0.012	0	0	0	0.002	0.004	0	0	0.004	0	0	0.002	0.008	0.002	0.008	0	0	0	0	0
1742	Living/Bacillariophyta/Bacillariophyceae/Pennate_6	0	0	0.004	0	0	0	0.002	0	0.004	0.002	0.002	0	0	0.016	0.002	0.08	0.24	0.532	0.002	0.016	0	0.006	0.004	0	0	0	0	0	0	0	0.004	0	0	0	0	0	0.004	0	0	0	0.024	0	0.01	0	0	0	0	0
1743	Living/Bacillariophyta/Bacillariophyceae/Pennate_6	0	0	0.008	0.002	0	0	0.046	0.002	0	0.044	0.006	0	0.002	0.018	0.004	0.028	0.108	0.308	0.002	0.216	0.006	0.11	0.002	0	0	0	0	0.002	0.004	0	0.002	0	0	0	0	0	0	0	0	0	0.01	0.004	0.004	0	0	0	0.002	0.004
1744	Living/Bacillariophyta/Bacillariophyceae/Pennate_6	0	0	0.004	0	0	0	0.016	0	0.002	0.002	0	0	0	0.04	0	0.056	0.16	0.56	0	0.014	0	0.014	0.002	0	0	0	0	0	0.006	0.004	0.002	0	0	0	0	0	0	0	0.002	0	0.012	0.004	0.006	0	0	0	0.002	0
[truncated: 16,358 more rows]
[truncated: 107 more columns]
