# Supplementary material for: Quantitative 3D-imaging for cell biology and ecology of environmental microbial eukaryotes
Source: eLife. 2017 Oct 31;6:e26066. doi: 10.7554/eLife.26066 (PMC5663481; doi:10.7554/eLife.26066)
Supplement: Figure 3—figure supplement 2—source data 2. [file elife-26066-fig3-figsupp2-data2.xlsx]

## Sheet: Sheet1
	GoldenLabel	Living/Aggregates/Clumps	Living/Aggregates/Multiple	Living/Amoebozoa/Amoebozoa	Living/Bacillariophyta/Bacillariophyceae	Living/Bacillariophyta/Coscinodiscophyceae	Living/Bacillariophyta/Mediophyceae	Living/Bacillariophyta/Rhizosolenids	Living/Chlorophyta/Pyramimonadales	Living/Ciliophora/Spirotrichea	Living/Cyanobacteria/Cyanobacteria	Living/Dictyochophyceae/Dictyochales	Living/Haptophyta/Others	Living/Haptophyta/Prymnesiophyceae	Living/Holodinophyta/Dinophysiales	Living/Holodinophyta/Gonyaulacales	Living/Holodinophyta/Gymnodiniales	Living/Holodinophyta/Noctilucales	Living/Holodinophyta/Prorocentrales	Living/Holodinophyta/Protoplastes	Living/Holodinophyta/Syndiniales	Living/Holodinophyta/Thoracosphaerales	Living/Other/Autotrophes	Living/Other/Heterotrophes	Living/Other/Resting_stage	Living/Part/Coccolithes	Living/Part/Hooks_corethron	Living/Part/Lorica	Living/Part/Setae	Not_living/Artefact/Htm	Not_living/Detritus/Detritus_large	Not_living/Detritus/Detritus_small	Not_living/Detritus/Fibers	Not_living/Feces/Feces
0	Living/Aggregates/Clumps	0.778	0.004	0	0.02	0	0.04	0.044	0	0.004	0.018	0.006	0	0	0	0.004	0.002	0	0	0	0	0	0	0	0	0	0	0.004	0	0	0.068	0	0.006	0.002
1	Living/Aggregates/Clumps	0.8	0.004	0	0.018	0.002	0.06	0.024	0	0	0.03	0	0	0	0	0	0	0.002	0	0	0	0	0	0.004	0	0	0	0.002	0.002	0	0.048	0	0.002	0.002
2	Living/Aggregates/Clumps	0.726	0.016	0	0.062	0.002	0.008	0.004	0	0.004	0.004	0.004	0	0	0	0.006	0.08	0.004	0.002	0	0	0	0	0.006	0	0	0	0.002	0	0	0.052	0	0.014	0.004
3	Living/Aggregates/Clumps	0.264	0.034	0.004	0.28	0.038	0.036	0.026	0	0.04	0.038	0.012	0	0.012	0.002	0.008	0.014	0.002	0.002	0.004	0	0	0	0.028	0.006	0	0	0.008	0	0	0.08	0.002	0.008	0.052
4	Living/Aggregates/Clumps	0.558	0.04	0	0.11	0.022	0.002	0	0	0.034	0.002	0	0	0	0	0.014	0.1	0.008	0.008	0.01	0.008	0	0	0.042	0	0	0	0	0	0	0.036	0	0	0.006
5	Living/Aggregates/Clumps	0.616	0.03	0	0.102	0.032	0	0.002	0	0.018	0.016	0.002	0	0	0	0.004	0.054	0.002	0.008	0.004	0.004	0	0.002	0.034	0.008	0	0	0	0	0	0.058	0	0	0.004
6	Living/Aggregates/Clumps	0.946	0.006	0	0.01	0.004	0.006	0.002	0	0	0.002	0.004	0	0	0	0	0.01	0	0.002	0.002	0	0	0	0.004	0	0	0	0	0	0	0.002	0	0	0
7	Living/Aggregates/Clumps	0.478	0.09	0	0.062	0.014	0.042	0.014	0	0.044	0.02	0.004	0	0.006	0	0.022	0.03	0.012	0.002	0.018	0	0	0.006	0.008	0.004	0	0	0.006	0	0	0.054	0	0.01	0.054
8	Living/Aggregates/Clumps	0.334	0.04	0.002	0.236	0.044	0.048	0.008	0	0.088	0.01	0.002	0	0	0	0.002	0.052	0.008	0.008	0.006	0.002	0	0	0.018	0.006	0	0	0	0	0.002	0.058	0	0.002	0.024
9	Living/Aggregates/Clumps	0.88	0.018	0	0.022	0.002	0.006	0.004	0	0.004	0	0	0	0	0	0	0.026	0	0.004	0	0	0	0	0.002	0	0	0	0	0	0	0.028	0	0.004	0
10	Living/Aggregates/Clumps	0.664	0.022	0	0.056	0.012	0.01	0.006	0	0.018	0.01	0	0	0	0	0.008	0.094	0	0	0.01	0.004	0	0	0.016	0	0	0	0.002	0	0	0.052	0	0.006	0.01
11	Living/Aggregates/Clumps	0.794	0.014	0	0.032	0	0.024	0.014	0	0	0.03	0.004	0	0	0	0	0.008	0.002	0.002	0.004	0.006	0	0	0.004	0.002	0	0	0.002	0	0	0.042	0	0.002	0.014
12	Living/Aggregates/Clumps	0.226	0.028	0	0.054	0.024	0.024	0.044	0	0.116	0.012	0.004	0	0.002	0	0.006	0.064	0.004	0.006	0.002	0	0	0	0.006	0	0	0	0.034	0	0.004	0.226	0	0.112	0.002
13	Living/Aggregates/Clumps	0.066	0.028	0.002	0.214	0.054	0.402	0.072	0.002	0.006	0.006	0.002	0	0.034	0	0.01	0.008	0.008	0.016	0	0	0	0.01	0.012	0.004	0	0	0	0	0	0.016	0.004	0.016	0.008
14	Living/Aggregates/Clumps	0.61	0.03	0	0.032	0.004	0.014	0	0	0.032	0	0	0	0	0.006	0.028	0.078	0.006	0	0.006	0.002	0	0	0.01	0	0	0	0.004	0	0	0.076	0	0.058	0.004
15	Living/Aggregates/Clumps	0.648	0.032	0	0.14	0.032	0.044	0.008	0	0.008	0.02	0	0	0.002	0	0.002	0.008	0	0.004	0.002	0.002	0	0	0.006	0	0	0	0	0	0	0.022	0.002	0.004	0.014
16	Living/Aggregates/Clumps	0.508	0.026	0.004	0.096	0.01	0.05	0.026	0	0.008	0.032	0.006	0	0	0	0.004	0.04	0.006	0.002	0.002	0.002	0	0.002	0.01	0.002	0	0	0.014	0.002	0	0.104	0.004	0.004	0.036
17	Living/Aggregates/Clumps	0.644	0.038	0	0.032	0.006	0.036	0.02	0	0.012	0.012	0.002	0	0.002	0	0	0.022	0	0	0	0	0	0	0.004	0	0	0	0.002	0	0	0.122	0	0.014	0.032
18	Living/Aggregates/Clumps	0.708	0.022	0	0.046	0.014	0.04	0.03	0	0.008	0.008	0	0	0	0	0	0.01	0.002	0	0.004	0	0	0	0	0.002	0	0	0.002	0	0	0.036	0	0.008	0.06
19	Living/Aggregates/Clumps	0.644	0.018	0	0.044	0.012	0.07	0.068	0	0.01	0.014	0.004	0	0.002	0	0	0.008	0	0	0	0	0	0	0.002	0.002	0	0	0.004	0	0	0.074	0	0.006	0.018
20	Living/Aggregates/Clumps	0.59	0.024	0.002	0.088	0.004	0.036	0.008	0	0.042	0.008	0	0	0	0	0.01	0.05	0	0	0	0	0	0	0.002	0	0	0	0.006	0	0	0.102	0	0.028	0
21	Living/Aggregates/Clumps	0.38	0.158	0	0.07	0.004	0.006	0.004	0	0.068	0.004	0.002	0	0.002	0.01	0.026	0.12	0.024	0.032	0.022	0.004	0	0	0.02	0	0	0	0.002	0	0	0.026	0	0.014	0.002
22	Living/Aggregates/Clumps	0.108	0.022	0	0.03	0.01	0.428	0.306	0	0.002	0.03	0.006	0	0.02	0	0	0.004	0.002	0.002	0	0	0	0	0.008	0.002	0	0	0.006	0	0.002	0.008	0	0.004	0
23	Living/Aggregates/Clumps	0.324	0.134	0	0.062	0.018	0.02	0.004	0	0.068	0.004	0	0	0	0.006	0.086	0.06	0.006	0.082	0.018	0.004	0	0.002	0.02	0.002	0	0	0.002	0	0	0.036	0	0.02	0.022
24	Living/Aggregates/Clumps	0.742	0.018	0	0.032	0.006	0.004	0	0	0.026	0.006	0.002	0	0	0	0	0.076	0	0.002	0.004	0	0	0	0.014	0	0	0	0	0	0	0.056	0	0.002	0.01
25	Living/Aggregates/Clumps	0.782	0.004	0	0.04	0	0.03	0.044	0	0.006	0.02	0	0	0.004	0	0	0.002	0	0	0	0	0	0	0	0.004	0	0	0.002	0	0	0.058	0	0.002	0.002
26	Living/Aggregates/Clumps	0.658	0.012	0	0.06	0.008	0.004	0.016	0.002	0.002	0.046	0	0	0.006	0	0.004	0.002	0	0	0	0.004	0	0	0.002	0.002	0	0	0.008	0	0	0.138	0	0.006	0.02
27	Living/Aggregates/Clumps	0.86	0.004	0.002	0.044	0.004	0.008	0.006	0	0.002	0.008	0.002	0	0	0	0	0.006	0	0	0	0	0	0	0.002	0	0	0	0	0	0	0.044	0	0.002	0.006
28	Living/Aggregates/Clumps	0.024	0	0	0.008	0	0.124	0.302	0	0	0.218	0.008	0	0.008	0	0	0	0	0	0	0	0	0	0	0	0.012	0.014	0.164	0.024	0	0.07	0.014	0.008	0.002
29	Living/Aggregates/Clumps	0.136	0.086	0	0.058	0.072	0.062	0.02	0.002	0.032	0.046	0.008	0.002	0.088	0	0.02	0.03	0.018	0.046	0.02	0.006	0.002	0.004	0.05	0.036	0	0	0.01	0	0	0.09	0	0.002	0.054
30	Living/Aggregates/Clumps	0.148	0.074	0.012	0.094	0.06	0.054	0.058	0	0.008	0.048	0.098	0	0.098	0	0.002	0.002	0.004	0.006	0.01	0.004	0.004	0.002	0.014	0.01	0.002	0	0.014	0	0	0.112	0.002	0.008	0.052
31	Living/Aggregates/Clumps	0.468	0.02	0	0.034	0.028	0.04	0.164	0.002	0.002	0.04	0.004	0	0.022	0	0.002	0.002	0	0	0	0.004	0	0	0.004	0.004	0	0	0.006	0	0	0.068	0	0	0.086
32	Living/Aggregates/Clumps	0.19	0.064	0	0.082	0.008	0.154	0.126	0.002	0.006	0.076	0.058	0.002	0.072	0	0.002	0	0	0	0.004	0	0.002	0.002	0.006	0.008	0	0	0.038	0	0	0.054	0.004	0.008	0.032
33	Living/Aggregates/Clumps	0.43	0.024	0	0.024	0.01	0.042	0.094	0	0.002	0.048	0.004	0	0.024	0	0	0.002	0.002	0	0.004	0	0	0	0.008	0.01	0	0	0.014	0.002	0	0.11	0	0.004	0.142
34	Living/Aggregates/Clumps	0.228	0.058	0	0.072	0.034	0.106	0.128	0.002	0.026	0.036	0.008	0	0.006	0	0.004	0.002	0.002	0.004	0.012	0	0	0	0.008	0.004	0	0	0.014	0	0	0.1	0	0.014	0.132
35	Living/Aggregates/Clumps	0.214	0.028	0.002	0.032	0.018	0.07	0.098	0.008	0.006	0.028	0	0	0.008	0	0	0.006	0.002	0.002	0.002	0	0	0	0.016	0.02	0.002	0	0.02	0	0	0.204	0.002	0.002	0.21
36	Living/Aggregates/Clumps	0.198	0.012	0.008	0.016	0.03	0.028	0.054	0.002	0.002	0.036	0.064	0	0.086	0	0.002	0	0	0	0.006	0	0.002	0.002	0.002	0.026	0.018	0.006	0.106	0.002	0	0.156	0.022	0.002	0.112
37	Living/Aggregates/Clumps	0.048	0.038	0.022	0.03	0.02	0.118	0.096	0	0	0.074	0.174	0	0.112	0	0	0	0.004	0.006	0.004	0	0.004	0	0.004	0.006	0.004	0.004	0.068	0.004	0.002	0.058	0.05	0.016	0.034
38	Living/Aggregates/Clumps	0.582	0.06	0.002	0.092	0.014	0.068	0.018	0	0.008	0.036	0.002	0	0.006	0	0.002	0.012	0.002	0	0.002	0	0	0	0.004	0.002	0	0	0.006	0	0.002	0.048	0	0.012	0.02
39	Living/Aggregates/Clumps	0.31	0.01	0	0.036	0.008	0.002	0.008	0	0.038	0.004	0	0	0	0	0	0.236	0.002	0.004	0.002	0.002	0	0	0.006	0.002	0	0	0.012	0	0.002	0.248	0	0.062	0.006
40	Living/Aggregates/Clumps	0.552	0.038	0	0.112	0.028	0.002	0.004	0	0.06	0.002	0.002	0.002	0	0	0.022	0.082	0.004	0.01	0.006	0.006	0	0	0.032	0	0	0	0.002	0	0	0.03	0	0	0.004
41	Living/Aggregates/Clumps	0.714	0.012	0.002	0.106	0.006	0.022	0.01	0	0.006	0.01	0.004	0	0	0	0	0.008	0.002	0	0	0	0	0	0.004	0	0	0	0.01	0	0	0.076	0	0.002	0.006
42	Living/Aggregates/Clumps	0.258	0.038	0	0.296	0.026	0.168	0.086	0	0.028	0.028	0	0	0	0	0.004	0.006	0.004	0	0.004	0	0	0	0.002	0	0	0	0.004	0	0	0.024	0	0.016	0.008
43	Living/Aggregates/Clumps	0.056	0.206	0	0.024	0.018	0.01	0.004	0	0.028	0.004	0	0	0	0.026	0.18	0.092	0.022	0.196	0.03	0.004	0.002	0.002	0.004	0.002	0	0	0.002	0	0	0.048	0	0.04	0
44	Living/Aggregates/Clumps	0.272	0.084	0	0.346	0.058	0.024	0.002	0	0.068	0.004	0	0	0	0	0.01	0.03	0.012	0.006	0.02	0	0	0	0.002	0	0	0	0.002	0	0	0.022	0	0.008	0.03
45	Living/Aggregates/Clumps	0.458	0.004	0	0.208	0.01	0.034	0.022	0	0.014	0.022	0	0	0	0	0.004	0.008	0.004	0.002	0	0	0	0	0.004	0	0	0	0.004	0	0	0.18	0.002	0	0.02
46	Living/Aggregates/Clumps	0.498	0.054	0	0.13	0.046	0.004	0.002	0	0.018	0.004	0	0	0	0	0.008	0.12	0.014	0.006	0.016	0	0	0	0.034	0.006	0	0	0	0	0	0.034	0	0	0.006
47	Living/Aggregates/Clumps	0.588	0.042	0	0.118	0.036	0.018	0.004	0	0.02	0.014	0	0	0.006	0.002	0.004	0.058	0.006	0.004	0.018	0	0	0.006	0.008	0	0	0	0	0	0	0.014	0	0.002	0.032
48	Living/Aggregates/Clumps	0.932	0.006	0	0.006	0	0.002	0.002	0	0.006	0.002	0	0	0	0	0	0.012	0	0	0	0	0	0	0	0	0	0	0	0	0	0.02	0	0.01	0.002
49	Living/Aggregates/Clumps	0.6	0.018	0	0.058	0.028	0.02	0.016	0	0.016	0.02	0.008	0	0	0	0.006	0.094	0	0.002	0	0.002	0	0.002	0.012	0	0	0	0.004	0	0	0.08	0	0.006	0.008
50	Living/Aggregates/Clumps	0.354	0.074	0	0.038	0.022	0.092	0.04	0.002	0.026	0.03	0.008	0	0.006	0.002	0.054	0.04	0.002	0.024	0.014	0.004	0.002	0	0.004	0.01	0	0	0.014	0	0	0.106	0.002	0.01	0.02
51	Living/Aggregates/Clumps	0.336	0.014	0.002	0.028	0.004	0.186	0.166	0	0.018	0.044	0.002	0	0.022	0	0.006	0.006	0	0.002	0	0	0.002	0	0.004	0.002	0	0	0.026	0	0.004	0.096	0	0.012	0.018
52	Living/Aggregates/Clumps	0.788	0	0.002	0.046	0.002	0.04	0.01	0	0.024	0.004	0.002	0	0.002	0	0.002	0.018	0.002	0	0.002	0	0	0	0.002	0	0	0	0	0.002	0	0.042	0	0.01	0
53	Living/Aggregates/Clumps	0.372	0.068	0	0.126	0.042	0.04	0.014	0	0.142	0.002	0.002	0	0.012	0	0.028	0.022	0.02	0.016	0.022	0	0	0.002	0.01	0.002	0	0	0	0	0	0.032	0	0	0.026
54	Living/Aggregates/Clumps	0.528	0.026	0	0.19	0.052	0.034	0.01	0	0.016	0.014	0.002	0	0.002	0	0	0.018	0.002	0.002	0.002	0.01	0	0	0.004	0.002	0	0	0.004	0	0	0.052	0	0	0.03
55	Living/Aggregates/Clumps	0.852	0.014	0	0.008	0.002	0.016	0.01	0	0.01	0.004	0.004	0	0	0	0.002	0.014	0.002	0.004	0.002	0	0	0	0	0	0	0	0	0	0	0.048	0	0.006	0.002
56	Living/Aggregates/Clumps	0.784	0.006	0	0.102	0	0.032	0.008	0	0.012	0.002	0.002	0	0	0	0	0.01	0	0	0	0	0	0	0.002	0	0	0	0	0	0	0.026	0	0.014	0
57	Living/Aggregates/Clumps	0.192	0.118	0	0.054	0.016	0.104	0.078	0	0.054	0.014	0.004	0	0.02	0.012	0.102	0.01	0.028	0.064	0.034	0.004	0	0	0.028	0	0	0	0.008	0	0	0.032	0	0.016	0.008
58	Living/Aggregates/Clumps	0.45	0.104	0	0.076	0.006	0.004	0.006	0	0.1	0.008	0	0	0	0.006	0.018	0.082	0.008	0.016	0.014	0.002	0	0	0.02	0.002	0	0	0	0	0	0.06	0	0.01	0.008
59	Living/Aggregates/Clumps	0.446	0.052	0.004	0.108	0.026	0.016	0.006	0	0.064	0.008	0	0	0	0.004	0.014	0.06	0.01	0.01	0.002	0	0	0.002	0.008	0.002	0	0	0.006	0	0	0.11	0	0.04	0.002
60	Living/Aggregates/Clumps	0.76	0.022	0	0.04	0.004	0.03	0.012	0	0.028	0.008	0	0	0	0	0.004	0.04	0.002	0.002	0	0	0	0	0	0.002	0	0	0.002	0	0	0.036	0	0.002	0.006
61	Living/Aggregates/Clumps	0.892	0.01	0	0.02	0	0.024	0.006	0	0	0	0	0	0.002	0	0	0.016	0	0	0	0	0	0	0.002	0	0	0	0.002	0	0	0.02	0	0.006	0
62	Living/Aggregates/Clumps	0.772	0.022	0	0.048	0.006	0.008	0.004	0	0.01	0.018	0.002	0	0.002	0.002	0.004	0.006	0.004	0	0.002	0.002	0	0	0.004	0.002	0	0	0.006	0	0	0.072	0	0.002	0.002
63	Living/Aggregates/Clumps	0.77	0.012	0	0.024	0	0.074	0.026	0	0.004	0.02	0.002	0	0	0	0	0.004	0	0	0	0	0	0	0	0.002	0	0	0.008	0	0	0.04	0.002	0.008	0.004
64	Living/Aggregates/Clumps	0.288	0.008	0.002	0.024	0.004	0.156	0.122	0	0.006	0.226	0.01	0	0.004	0	0	0.002	0	0	0.002	0	0	0	0	0	0	0	0.052	0.004	0.002	0.068	0	0.006	0.014
65	Living/Aggregates/Clumps	0.52	0.026	0.002	0.056	0.004	0.07	0.03	0	0.014	0.008	0	0	0.004	0	0.008	0.004	0.002	0	0.002	0	0	0	0.002	0.002	0	0	0.006	0	0	0.198	0	0.002	0.04
66	Living/Aggregates/Clumps	0.108	0.004	0	0.012	0.004	0.306	0.316	0	0.004	0.148	0.004	0	0.004	0	0.002	0	0	0	0.002	0	0	0	0	0	0	0	0.036	0.006	0	0.034	0	0.008	0.002
67	Living/Aggregates/Clumps	0.21	0.008	0	0.028	0.022	0.042	0.102	0.002	0.02	0.05	0.044	0	0.048	0	0	0	0.002	0	0.002	0	0	0	0.004	0.004	0	0.002	0.024	0	0	0.228	0.022	0.008	0.128
68	Living/Aggregates/Clumps	0.858	0.016	0	0.036	0.004	0.002	0.006	0	0.006	0.002	0.004	0	0	0	0.002	0.03	0.002	0.002	0.002	0	0	0	0	0	0	0	0.004	0	0	0.016	0	0.004	0.004
69	Living/Aggregates/Clumps	0.746	0.028	0	0.04	0.006	0.004	0.006	0	0.006	0.018	0.002	0	0	0	0.004	0.014	0.006	0	0.006	0.008	0	0.002	0.006	0	0	0	0	0	0	0.082	0	0	0.016
70	Living/Aggregates/Clumps	0.27	0.006	0	0.01	0	0.342	0.138	0	0.002	0.112	0.004	0	0.004	0	0.002	0.002	0	0	0	0	0	0	0.004	0.004	0	0	0.022	0.012	0.002	0.052	0	0.012	0
71	Living/Aggregates/Clumps	0.2	0.012	0	0.022	0.004	0.04	0.056	0.002	0.004	0.026	0	0	0	0	0.002	0.002	0.002	0.002	0	0	0	0	0.006	0	0	0	0.02	0	0	0.498	0	0.018	0.084
72	Living/Aggregates/Clumps	0.02	0.05	0.03	0.12	0.126	0.052	0.068	0	0.002	0.024	0.068	0	0.122	0	0.006	0.004	0.01	0.006	0.006	0	0	0.002	0.006	0.026	0	0	0.004	0	0	0.042	0.014	0.004	0.188
73	Living/Aggregates/Clumps	0.92	0.004	0	0.022	0	0.006	0.002	0	0.002	0.008	0	0	0	0	0	0.008	0	0	0	0	0	0	0	0.002	0	0	0	0	0	0.024	0	0	0.002
74	Living/Aggregates/Clumps	0.852	0	0	0.008	0.002	0.034	0.012	0	0.008	0.006	0	0	0	0	0	0.006	0.002	0	0	0	0	0	0	0.002	0	0	0.002	0	0	0.048	0	0.01	0.008
75	Living/Aggregates/Clumps	0.766	0.002	0	0.07	0	0.02	0.008	0	0.022	0.004	0	0	0	0	0	0.022	0.002	0.002	0	0	0	0	0.002	0	0	0	0.002	0	0	0.066	0	0.012	0
76	Living/Aggregates/Clumps	0.192	0.034	0.002	0.206	0.038	0.028	0.012	0.004	0.028	0.038	0.016	0	0.006	0	0.002	0.008	0.006	0.012	0.006	0.002	0.002	0	0.006	0.01	0	0	0.006	0	0	0.17	0.002	0.006	0.158
77	Living/Aggregates/Clumps	0.454	0.036	0	0.046	0.008	0	0.002	0	0.064	0	0	0	0	0.004	0.01	0.302	0	0.002	0.012	0.002	0	0	0.008	0	0	0	0.002	0	0	0.042	0	0.004	0.002
78	Living/Aggregates/Clumps	0.604	0.03	0	0.052	0.018	0.054	0.08	0	0.01	0.05	0.004	0	0.014	0	0	0	0.004	0.002	0	0	0	0	0.004	0.004	0	0	0	0	0	0.046	0	0.002	0.022
79	Living/Aggregates/Clumps	0.56	0.004	0	0.09	0.002	0.036	0.01	0	0.084	0.002	0	0	0	0	0	0.04	0.002	0	0	0	0	0	0.002	0.002	0	0	0.014	0	0	0.088	0	0.056	0.008
80	Living/Aggregates/Clumps	0.872	0.004	0	0.012	0	0.026	0.012	0	0.008	0.01	0.002	0	0.002	0	0	0.002	0	0.002	0	0.002	0	0	0	0	0	0	0.002	0	0	0.04	0	0	0.004
81	Living/Aggregates/Clumps	0.63	0.038	0	0.056	0.016	0.076	0.08	0	0.008	0.018	0	0	0.012	0.002	0	0.01	0	0.002	0.008	0	0	0	0.002	0	0	0	0	0	0	0.028	0	0	0.014
82	Living/Aggregates/Clumps	0.442	0.014	0	0.072	0.006	0.048	0.024	0	0.006	0.05	0	0	0.002	0	0	0.006	0.002	0.002	0.002	0	0	0	0.008	0.002	0	0.002	0.004	0	0	0.246	0.002	0.014	0.046
83	Living/Aggregates/Clumps	0.736	0.006	0	0.042	0	0.082	0.048	0	0.014	0.03	0.004	0	0	0	0	0.002	0	0	0	0	0	0.002	0	0	0	0	0	0	0	0.018	0	0.012	0.004
84	Living/Aggregates/Clumps	0.748	0.008	0	0.042	0.004	0.004	0.01	0	0.044	0.012	0	0	0	0	0.004	0.064	0	0	0	0	0.002	0	0.002	0	0	0	0.002	0	0.002	0.042	0	0.004	0.006
85	Living/Aggregates/Clumps	0.626	0.014	0	0.082	0.008	0.034	0.026	0	0.032	0.006	0.002	0	0	0	0.012	0.066	0.004	0.002	0.006	0	0	0	0.002	0	0	0	0.004	0	0	0.05	0.002	0.016	0.006
86	Living/Aggregates/Clumps	0.476	0.036	0	0.072	0.024	0.058	0.04	0	0.01	0.036	0.004	0	0.008	0	0.008	0.038	0.016	0.01	0.018	0.012	0.006	0	0.016	0.002	0	0	0.004	0	0.002	0.058	0	0	0.046
87	Living/Aggregates/Clumps	0.722	0.048	0	0.062	0.008	0.038	0.018	0	0.018	0.006	0.002	0	0	0.002	0.004	0.012	0.004	0.004	0.004	0	0	0	0.004	0.002	0	0	0.002	0	0	0.024	0	0.006	0.01
88	Living/Aggregates/Clumps	0.156	0.04	0	0.092	0.058	0.176	0.088	0.004	0.014	0.018	0.006	0	0.018	0	0.01	0.016	0.018	0.01	0.004	0	0	0	0.016	0	0.002	0	0.012	0	0	0.092	0	0.012	0.138
89	Living/Aggregates/Clumps	0.322	0.204	0	0.01	0.002	0.022	0	0	0.032	0.006	0	0	0	0.018	0.122	0.072	0.004	0.07	0.016	0.004	0	0	0.014	0	0	0	0	0	0	0.042	0	0.036	0.004
90	Living/Aggregates/Clumps	0.228	0.088	0.002	0.088	0.07	0.094	0.004	0	0.04	0.01	0.002	0	0.008	0.004	0.02	0.102	0.012	0.038	0.076	0	0	0	0.02	0.002	0	0	0.002	0	0	0.04	0	0.002	0.048
91	Living/Aggregates/Clumps	0.678	0.01	0	0.116	0.014	0.048	0.018	0	0.008	0.014	0.002	0	0.002	0	0.002	0.05	0	0.002	0.002	0.002	0	0	0	0	0	0	0.004	0	0	0.02	0	0.004	0.004
92	Living/Aggregates/Clumps	0.538	0.016	0	0.03	0	0.15	0.152	0	0	0.056	0.002	0	0.012	0	0	0.002	0	0	0	0	0	0	0	0	0	0	0.002	0	0	0.026	0	0.004	0.01
93	Living/Aggregates/Clumps	0.652	0.026	0	0.048	0.022	0.048	0.012	0	0.014	0.024	0	0	0.002	0	0.002	0.012	0.002	0.006	0.006	0	0	0	0.004	0.002	0	0	0	0	0	0.078	0	0.01	0.03
94	Living/Aggregates/Clumps	0.018	0.01	0	0.032	0.002	0.76	0.128	0	0.002	0.006	0.008	0	0.002	0	0	0	0	0	0.002	0	0	0	0	0	0	0.002	0.008	0.002	0	0.002	0	0.01	0.006
95	Living/Aggregates/Clumps	0.148	0.06	0.008	0.082	0.056	0.07	0.046	0.004	0.03	0.05	0.032	0	0.026	0	0.018	0.004	0.004	0.006	0.004	0	0.006	0.002	0.012	0.002	0.004	0	0.008	0.004	0	0.222	0.002	0.036	0.054
96	Living/Aggregates/Clumps	0.406	0.024	0	0.08	0.008	0.108	0.138	0	0.016	0.04	0.008	0	0.002	0.002	0.002	0.004	0	0.002	0	0	0	0.002	0.002	0.004	0.002	0	0.014	0	0	0.09	0	0.024	0.022
97	Living/Aggregates/Clumps	0.028	0.044	0.004	0.082	0.012	0.366	0.178	0	0.004	0.016	0.02	0.004	0.188	0	0.002	0	0	0.004	0.002	0	0.006	0.002	0.004	0.002	0.002	0.002	0.006	0	0	0.01	0.006	0	0.006
98	Living/Aggregates/Clumps	0.232	0.02	0	0.062	0.026	0.016	0.042	0	0.012	0.06	0.012	0	0.02	0	0.002	0	0.002	0.002	0	0	0.002	0.002	0.006	0.054	0.004	0	0.018	0	0	0.198	0.004	0	0.204
99	Living/Aggregates/Clumps	0.25	0.018	0.006	0.028	0.006	0.168	0.254	0.002	0.002	0.09	0.016	0	0.06	0	0	0	0	0	0	0	0	0	0.004	0.004	0.01	0	0.034	0.002	0	0.038	0.002	0.004	0.002
100	Living/Aggregates/Clumps	0.696	0.006	0	0.008	0	0.094	0.058	0	0.002	0.07	0.004	0	0.004	0	0	0.002	0	0	0	0	0	0	0	0	0	0	0.004	0.002	0	0.044	0	0.004	0.002
101	Living/Aggregates/Clumps	0.078	0.08	0.002	0.082	0.072	0.078	0.026	0.012	0.054	0.008	0.022	0	0.036	0	0.03	0.012	0.044	0.018	0.012	0	0.008	0.004	0.052	0.02	0	0	0.002	0	0	0.144	0.006	0.03	0.068
102	Living/Aggregates/Clumps	0.002	0.03	0.012	0.03	0.02	0.01	0.032	0.008	0	0.048	0.048	0.01	0.42	0	0	0	0	0	0.002	0	0.006	0.01	0.012	0.082	0.002	0	0.02	0	0	0.008	0.116	0.004	0.068
103	Living/Aggregates/Clumps	0.228	0.042	0	0.024	0.026	0.018	0.036	0.004	0.006	0.028	0.006	0	0.012	0.002	0.002	0.002	0	0.004	0.004	0	0.002	0.002	0.004	0.042	0	0	0.004	0.002	0	0.092	0.004	0	0.404
104	Living/Aggregates/Clumps	0.782	0.006	0	0.088	0.006	0.004	0.002	0	0.006	0.012	0	0	0	0	0	0.016	0.002	0	0	0	0	0	0.008	0	0	0	0.004	0	0	0.052	0	0.008	0.004
105	Living/Aggregates/Clumps	0.8	0.024	0	0.056	0.008	0.024	0	0	0.022	0.006	0.002	0	0	0	0.002	0.014	0	0.002	0	0	0	0	0.002	0.002	0	0	0	0	0	0.024	0	0.012	0
106	Living/Aggregates/Clumps	0.472	0.05	0	0.232	0.018	0.022	0.012	0	0.036	0.006	0.002	0	0	0	0.008	0.008	0.006	0.004	0.004	0.004	0	0	0.026	0.006	0	0	0.004	0	0	0.056	0	0	0.024
107	Living/Aggregates/Clumps	0.358	0.066	0	0.2	0.058	0.018	0.01	0.002	0.034	0.02	0.004	0	0.016	0.004	0.01	0.022	0.006	0.01	0.012	0.002	0	0.004	0.036	0.022	0	0	0.002	0	0	0.044	0	0	0.04
108	Living/Aggregates/Clumps	0.832	0.006	0	0.028	0.004	0.014	0.006	0	0.004	0.01	0.002	0	0	0.002	0	0.008	0	0	0	0	0	0	0	0	0	0	0.002	0	0	0.06	0	0.02	0.002
109	Living/Aggregates/Clumps	0.908	0.006	0	0.038	0.004	0.002	0	0	0.008	0	0.002	0	0	0	0	0.014	0	0	0.002	0	0	0	0.004	0	0	0	0	0	0	0.012	0	0	0
110	Living/Aggregates/Clumps	0.664	0.026	0	0.196	0.014	0.018	0.006	0	0.006	0.01	0	0	0	0	0	0.008	0	0	0	0	0	0	0.008	0	0	0	0	0	0	0.042	0	0.002	0
111	Living/Aggregates/Clumps	0.778	0.014	0	0.068	0.01	0.014	0.004	0	0.006	0.008	0.01	0	0.012	0	0.002	0.024	0	0	0.006	0	0	0	0.004	0	0	0	0.004	0	0	0.032	0	0.002	0.002
112	Living/Aggregates/Clumps	0.126	0.118	0.002	0.126	0.182	0.042	0.008	0	0.03	0.006	0	0	0.008	0.004	0.074	0.062	0.066	0.058	0.028	0	0.002	0.004	0.016	0.004	0	0	0	0	0	0.028	0	0.004	0.002
113	Living/Aggregates/Clumps	0.164	0.044	0	0.108	0.046	0.02	0.022	0.006	0.008	0.034	0.002	0.004	0.032	0	0.006	0.006	0	0	0.004	0	0.004	0.008	0.016	0.056	0	0	0.01	0	0	0.052	0.008	0.002	0.338
114	Living/Aggregates/Clumps	0.102	0.114	0	0.05	0.046	0.008	0.002	0	0.05	0.002	0	0	0.002	0.066	0.162	0.126	0.042	0.06	0.084	0.012	0	0	0.034	0.002	0	0	0.004	0	0	0.016	0	0.008	0.008
115	Living/Aggregates/Clumps	0.68	0.036	0	0.054	0.01	0.018	0.04	0	0.012	0.02	0.004	0	0.002	0.002	0.004	0.036	0	0.012	0.008	0.004	0	0	0.006	0.002	0	0	0.008	0	0	0.038	0	0.004	0
116	Living/Aggregates/Clumps	0.452	0.008	0	0.024	0	0.234	0.088	0	0.002	0.056	0.006	0	0	0	0	0.002	0	0	0	0	0	0	0	0.002	0	0.002	0.01	0.01	0	0.064	0.004	0.016	0.02
117	Living/Aggregates/Clumps	0.362	0.044	0	0.176	0.048	0.046	0.02	0	0.024	0.024	0	0.002	0.01	0	0.006	0.008	0.008	0.006	0.012	0.002	0.002	0.002	0.008	0.012	0	0	0.004	0	0	0.082	0	0.002	0.09
118	Living/Aggregates/Clumps	0.768	0.016	0	0.074	0.006	0.008	0.01	0	0.022	0.004	0	0.002	0	0	0.002	0.018	0	0	0.002	0	0	0	0.004	0	0	0	0.002	0	0	0.05	0	0.006	0.006
119	Living/Aggregates/Clumps	0.628	0.016	0	0.144	0.002	0.07	0.048	0	0.012	0.006	0	0	0	0	0	0.006	0	0	0	0	0	0	0.002	0	0	0	0.004	0.002	0	0.034	0	0.014	0.012
120	Living/Aggregates/Clumps	0.506	0.092	0	0.054	0.022	0.052	0.036	0	0.022	0.024	0.004	0	0.014	0.002	0.014	0.022	0.01	0.018	0.016	0.008	0.002	0	0.01	0	0	0	0.008	0	0	0.048	0	0.004	0.012
121	Living/Aggregates/Clumps	0.616	0.006	0	0.088	0.008	0.012	0.006	0	0.004	0.024	0	0	0.002	0	0	0.012	0	0	0.002	0	0	0	0.002	0	0	0	0.008	0	0	0.188	0	0.002	0.02
122	Living/Aggregates/Clumps	0.736	0.002	0	0.112	0.01	0.006	0.006	0	0.012	0.004	0	0	0	0	0	0.032	0	0	0	0	0	0	0.002	0	0	0	0.006	0	0	0.064	0	0.002	0.006
123	Living/Aggregates/Clumps	0.63	0.038	0	0.09	0.012	0.036	0.016	0	0.002	0.012	0.004	0	0	0.002	0.004	0.022	0	0.002	0.002	0.008	0	0	0.014	0	0	0	0.002	0	0	0.058	0	0.01	0.036
124	Living/Aggregates/Clumps	0.714	0.004	0.002	0.104	0.002	0.042	0.038	0	0.006	0.024	0.002	0	0.008	0	0	0.006	0	0	0	0	0	0	0	0	0	0	0.004	0	0	0.032	0	0.008	0.004
125	Living/Aggregates/Clumps	0.65	0.004	0.002	0.088	0.006	0.042	0.034	0	0.01	0.012	0.002	0	0	0	0	0.016	0	0	0	0	0	0.002	0.002	0	0	0	0.008	0.002	0	0.096	0	0.014	0.01
126	Living/Aggregates/Clumps	0.652	0.016	0	0.038	0.008	0.038	0.054	0	0.002	0.032	0.01	0	0.008	0	0	0.01	0.004	0	0.002	0	0	0.002	0	0.002	0.002	0	0.008	0	0	0.074	0	0.006	0.032
127	Living/Aggregates/Clumps	0.92	0.002	0	0.018	0	0.006	0.004	0	0.01	0.002	0	0	0	0	0	0.014	0	0	0	0	0	0	0	0	0	0	0	0	0	0.018	0	0.004	0.002
128	Living/Aggregates/Clumps	0.814	0.01	0	0.048	0	0.014	0.016	0	0.014	0.002	0	0	0	0	0.006	0.02	0	0	0.002	0	0	0	0.002	0	0	0	0.006	0	0	0.026	0	0.014	0.006
129	Living/Aggregates/Clumps	0.882	0.006	0	0.014	0	0.012	0.008	0	0	0.004	0.002	0	0	0	0	0.008	0	0	0.002	0.002	0	0.002	0	0	0	0	0.002	0	0	0.046	0	0.004	0.006
130	Living/Aggregates/Clumps	0.378	0.036	0.002	0.084	0.02	0.012	0.004	0	0.07	0.018	0.004	0	0	0.008	0.012	0.076	0.018	0.006	0.008	0.004	0	0.002	0.024	0	0	0	0.002	0	0.006	0.17	0	0.032	0.004
131	Living/Aggregates/Clumps	0.534	0.058	0	0.12	0.024	0.068	0.03	0	0.028	0.032	0.006	0	0.002	0	0.002	0.01	0.004	0.004	0.002	0.004	0	0	0	0	0	0	0.002	0	0	0.046	0	0.006	0.018
132	Living/Aggregates/Clumps	0.09	0.13	0	0.028	0.02	0.002	0	0	0.022	0.004	0	0	0	0.01	0.062	0.456	0.012	0.06	0.048	0.004	0.002	0	0.008	0	0	0	0	0	0.002	0.032	0	0.008	0
133	Living/Aggregates/Clumps	0.792	0.016	0	0.008	0.002	0.05	0.044	0	0.01	0.022	0.004	0	0.002	0	0	0.002	0	0	0	0	0	0	0	0	0	0	0.004	0	0	0.04	0	0.002	0.002
134	Living/Aggregates/Clumps	0.73	0.01	0	0.026	0.01	0.038	0.022	0	0.006	0.038	0.004	0	0.004	0	0	0.002	0	0	0.002	0	0	0.002	0.008	0	0	0	0.004	0	0	0.08	0	0	0.014
135	Living/Aggregates/Clumps	0.186	0.016	0	0.024	0.008	0.302	0.24	0	0.016	0.108	0.004	0	0.012	0.002	0	0.002	0	0	0	0.002	0	0	0	0	0	0	0.012	0	0	0.046	0	0.01	0.01
136	Living/Aggregates/Clumps	0.316	0.044	0.004	0.052	0.048	0.156	0.1	0.002	0.028	0.046	0.012	0	0.046	0.002	0.006	0.002	0.006	0.002	0.002	0	0	0.002	0.006	0	0.004	0	0.018	0	0.002	0.052	0.002	0.008	0.032
137	Living/Aggregates/Clumps	0.182	0.09	0	0.094	0.068	0.054	0.06	0.002	0.012	0.044	0.014	0	0.064	0	0.004	0.002	0.014	0.008	0.004	0.002	0.004	0.008	0.016	0.024	0.002	0	0.004	0	0	0.036	0	0.002	0.186
138	Living/Aggregates/Clumps	0.588	0.01	0	0.03	0.002	0.018	0.028	0.002	0	0.022	0.002	0	0.002	0	0	0.01	0	0	0	0	0	0	0.002	0.002	0	0	0.006	0.002	0	0.118	0	0.02	0.136
139	Living/Aggregates/Clumps	0.184	0.01	0	0.014	0	0.188	0.136	0	0.012	0.092	0.004	0	0.006	0	0	0.006	0	0.002	0	0	0	0	0.006	0	0	0	0.068	0	0.004	0.22	0	0.044	0.004
140	Living/Aggregates/Clumps	0.286	0.038	0	0.048	0.03	0.042	0.024	0.002	0.006	0.018	0.004	0	0.012	0.002	0.008	0.016	0.004	0.012	0.01	0.006	0.002	0	0.004	0.002	0	0	0.016	0	0.002	0.224	0	0.016	0.166
141	Living/Aggregates/Clumps	0.89	0.004	0	0.016	0.002	0.008	0.004	0	0.002	0.006	0	0	0	0	0	0.026	0.002	0	0	0	0	0	0	0	0	0	0	0	0	0.032	0	0	0.008
142	Living/Aggregates/Clumps	0.858	0	0	0.02	0.002	0.028	0.024	0	0	0.02	0	0	0	0	0	0.006	0	0	0	0	0	0	0	0	0	0	0	0	0	0.03	0	0	0.012
143	Living/Aggregates/Clumps	0.544	0.012	0	0.282	0.02	0.016	0.006	0	0.014	0.006	0	0	0.004	0	0.004	0.032	0	0.002	0.004	0	0	0	0.008	0.002	0	0	0	0	0	0.032	0	0	0.012
144	Living/Aggregates/Clumps	0.594	0.058	0	0.078	0.02	0.03	0.008	0	0.036	0.02	0	0	0	0	0.008	0.01	0.024	0.002	0.008	0	0	0	0.018	0	0	0	0.008	0	0	0.054	0	0.006	0.018
145	Living/Aggregates/Clumps	0.456	0.09	0	0.038	0.024	0.006	0.004	0	0.01	0.006	0.002	0	0	0.002	0.038	0.204	0.008	0.02	0.012	0	0	0	0.022	0.004	0	0	0	0	0	0.036	0	0.002	0.016
146	Living/Aggregates/Clumps	0.58	0.054	0	0.02	0.002	0.006	0.006	0	0.036	0	0.002	0	0	0.02	0.024	0.06	0.006	0.006	0.002	0	0	0	0.018	0	0	0	0.002	0	0	0.084	0	0.07	0.002
147	Living/Aggregates/Clumps	0.284	0.104	0	0.068	0.038	0.01	0	0.002	0.024	0.028	0.002	0	0.008	0.002	0.018	0.146	0.012	0.028	0.01	0.002	0	0.006	0.026	0.052	0	0	0.002	0	0	0.082	0	0.01	0.036
148	Living/Aggregates/Clumps	0.854	0.018	0	0.042	0.008	0.02	0.002	0	0.004	0.002	0	0	0	0	0	0.024	0	0.006	0	0	0	0	0.004	0	0	0	0	0	0	0.012	0	0.002	0.002
149	Living/Aggregates/Clumps	0.194	0.076	0	0.028	0.044	0.064	0.02	0.004	0.052	0.02	0.002	0	0.008	0.006	0.022	0.112	0.018	0.034	0.03	0.002	0.002	0.002	0.062	0.004	0	0	0.006	0	0	0.128	0	0.006	0.054
150	Living/Aggregates/Clumps	0.2	0.09	0	0.06	0.032	0.028	0.008	0	0.024	0.016	0.004	0	0.004	0.006	0.118	0.056	0.04	0.108	0.018	0.002	0.004	0.002	0.1	0.004	0	0	0.002	0	0	0.046	0	0.02	0.008
151	Living/Aggregates/Clumps	0.612	0.006	0	0.058	0.006	0.024	0.034	0	0.006	0.056	0.002	0	0.002	0	0	0	0	0	0	0	0	0	0	0.002	0	0	0.018	0	0	0.126	0	0	0.048
152	Living/Aggregates/Clumps	0.776	0.012	0	0.044	0.01	0.004	0	0	0.008	0.008	0	0	0	0	0.002	0.074	0	0.002	0	0	0	0	0.01	0	0	0	0	0	0	0.046	0	0	0.004
153	Living/Aggregates/Clumps	0.478	0.026	0	0.3	0.03	0.012	0.012	0	0.02	0.018	0	0	0.002	0	0.004	0.016	0.004	0.004	0.006	0	0	0	0.014	0	0	0	0	0	0	0.04	0	0.002	0.012
154	Living/Aggregates/Clumps	0.7	0.01	0	0.078	0.014	0.062	0.038	0	0.008	0.018	0.008	0	0	0	0.002	0.008	0	0.004	0	0	0	0	0	0	0	0	0	0	0	0.044	0	0.004	0.002
155	Living/Aggregates/Clumps	0.89	0.002	0	0.018	0	0.014	0.006	0	0.004	0.01	0.006	0	0	0	0	0.01	0	0.002	0	0	0	0	0	0	0	0	0.002	0	0	0.024	0	0	0.012
156	Living/Aggregates/Clumps	0.744	0.024	0	0.036	0.014	0.046	0.036	0	0.006	0.03	0.002	0	0.002	0	0.002	0.002	0.002	0	0.002	0	0	0	0.004	0	0	0	0	0.002	0	0.032	0	0.004	0.01
157	Living/Aggregates/Clumps	0.166	0.018	0	0.156	0.02	0.342	0.152	0	0.036	0.028	0	0	0.004	0	0.002	0.002	0	0.002	0.002	0	0	0	0.002	0.002	0	0	0.002	0.012	0	0.022	0.002	0.014	0.014
158	Living/Aggregates/Clumps	0.538	0.05	0	0.056	0.02	0.036	0.028	0	0.01	0.052	0.008	0	0.006	0.004	0.018	0.018	0.012	0.01	0	0.004	0	0	0.02	0.002	0	0	0.012	0	0	0.08	0	0.01	0.006
159	Living/Aggregates/Clumps	0.816	0.01	0	0.052	0.006	0.018	0.002	0	0.008	0.006	0.008	0	0.004	0	0.004	0.02	0.004	0	0.002	0	0	0	0.002	0	0	0	0	0	0	0.028	0	0	0.01
160	Living/Aggregates/Clumps	0.332	0.064	0	0.122	0.062	0.07	0.028	0.002	0.034	0.03	0.004	0.002	0	0	0.016	0.034	0.004	0.048	0.01	0	0	0	0.02	0.002	0.002	0	0.012	0	0	0.074	0	0.006	0.022
161	Living/Aggregates/Clumps	0.784	0.002	0	0.028	0.002	0.032	0.028	0	0	0.018	0	0	0	0	0	0.016	0	0	0.002	0	0	0	0	0	0	0	0.002	0	0	0.064	0	0.002	0.02
162	Living/Aggregates/Clumps	0.524	0.006	0	0.038	0	0.082	0.082	0	0	0.066	0.006	0	0.004	0	0	0	0	0	0	0	0	0	0	0	0.002	0	0.02	0.002	0	0.154	0	0.006	0.008
163	Living/Aggregates/Clumps	0.558	0.004	0.002	0.024	0.01	0.11	0.04	0.002	0.002	0.106	0.01	0	0.002	0	0	0	0	0	0	0	0	0	0.002	0	0	0	0.018	0	0	0.098	0	0.002	0.01
164	Living/Aggregates/Clumps	0.8	0.006	0	0.054	0.004	0.026	0.008	0	0.002	0.024	0.002	0	0.002	0	0	0.002	0	0	0.002	0	0	0	0.004	0	0	0	0.002	0	0	0.046	0	0	0.016
165	Living/Aggregates/Clumps	0.67	0.004	0	0.012	0	0.076	0.058	0	0.002	0.086	0.002	0	0.002	0	0	0	0	0	0	0	0	0	0	0	0	0	0.018	0	0	0.066	0	0	0.004
166	Living/Aggregates/Clumps	0.42	0.012	0	0.03	0	0.178	0.164	0	0.008	0.08	0.002	0	0	0	0	0.002	0	0.004	0	0	0	0	0	0	0	0	0.004	0	0	0.08	0	0.008	0.008
167	Living/Aggregates/Clumps	0.802	0.002	0	0.05	0.002	0.014	0.008	0	0.002	0.034	0.002	0	0	0	0	0.004	0	0	0	0	0	0	0.002	0	0	0	0	0	0	0.068	0	0.002	0.008
168	Living/Aggregates/Clumps	0.728	0.014	0	0.03	0	0.054	0.032	0	0.002	0.024	0.008	0	0.002	0	0.002	0.002	0	0	0	0	0	0	0.002	0	0	0	0.008	0	0	0.084	0	0.002	0.006
169	Living/Aggregates/Clumps	0.264	0.034	0	0.028	0.042	0.024	0.062	0	0.008	0.06	0.018	0.002	0.032	0.004	0.004	0.002	0	0.004	0.004	0	0	0	0.004	0.018	0	0.002	0.014	0	0	0.104	0.006	0.004	0.256
170	Living/Aggregates/Clumps	0.724	0.004	0	0.022	0.006	0.042	0.02	0	0.002	0.026	0.002	0	0.002	0	0	0.002	0	0	0.002	0	0	0	0	0.004	0	0	0.012	0	0	0.064	0	0.002	0.064
171	Living/Aggregates/Clumps	0.148	0.018	0.01	0.08	0.026	0.274	0.188	0.002	0	0.058	0.02	0	0.024	0	0.002	0	0.004	0	0.002	0	0.004	0	0.006	0.002	0	0.002	0.032	0	0	0.062	0.002	0.012	0.022
172	Living/Aggregates/Clumps	0.308	0.006	0.002	0.032	0.024	0.14	0.124	0	0.01	0.096	0.004	0	0.058	0	0.002	0	0	0.004	0	0	0	0	0.01	0.006	0	0	0.036	0	0	0.072	0.004	0.004	0.058
173	Living/Aggregates/Clumps	0.61	0.056	0	0.022	0.004	0.052	0.024	0	0.014	0.016	0.004	0	0.004	0	0.012	0.034	0	0.008	0.014	0	0	0	0.01	0	0	0	0.006	0	0	0.088	0	0.008	0.014
174	Living/Aggregates/Clumps	0.312	0.006	0.006	0.008	0.002	0.088	0.11	0	0.002	0.116	0.018	0	0.076	0	0.002	0	0	0	0	0	0.002	0	0.004	0.002	0.004	0	0.054	0.002	0	0.138	0.002	0	0.046
175	Living/Aggregates/Clumps	0.396	0.01	0	0.01	0.008	0.106	0.086	0.002	0.004	0.076	0.01	0	0.016	0	0	0	0	0	0	0	0	0	0.004	0.004	0.002	0.002	0.054	0.002	0	0.188	0.002	0.002	0.016
176	Living/Aggregates/Clumps	0.894	0.01	0	0.014	0.006	0.002	0	0	0.008	0	0	0	0	0	0	0.036	0.004	0	0	0	0	0	0	0.002	0	0	0	0	0	0.018	0	0.004	0.002
177	Living/Aggregates/Clumps	0.634	0.034	0	0.01	0	0.004	0	0	0.02	0	0	0	0	0	0.022	0.032	0.004	0.008	0.01	0.004	0	0	0.012	0	0	0	0	0	0	0.076	0	0.128	0.002
178	Living/Aggregates/Clumps	0.496	0.052	0	0.248	0.018	0.05	0.012	0	0.046	0.004	0	0	0.002	0	0	0.028	0.002	0	0.002	0	0	0	0.004	0.002	0	0	0.002	0	0	0.03	0	0.002	0
179	Living/Aggregates/Clumps	0.664	0.006	0	0.102	0.022	0.002	0	0	0.006	0.002	0	0	0	0	0	0.142	0	0	0	0	0	0	0	0	0	0	0	0	0	0.054	0	0	0
180	Living/Aggregates/Clumps	0.486	0.046	0	0.148	0.046	0.062	0.018	0.002	0.048	0.03	0.002	0	0.008	0.004	0.004	0.006	0.002	0.002	0.008	0.002	0	0	0.014	0	0	0	0.004	0	0	0.034	0	0	0.024
181	Living/Aggregates/Clumps	0.684	0.02	0	0.022	0.004	0.01	0.002	0	0.01	0.002	0	0	0	0.002	0.002	0.124	0	0	0.004	0	0	0	0.006	0	0	0	0	0	0	0.08	0	0.002	0.026
182	Living/Aggregates/Clumps	0.576	0.016	0	0.05	0	0.008	0.01	0	0.014	0.036	0.002	0	0.006	0	0.004	0.02	0.002	0.002	0.004	0	0	0	0.012	0.006	0	0	0	0	0	0.176	0	0.002	0.054
183	Living/Aggregates/Clumps	0.286	0.02	0	0.064	0.006	0.122	0.086	0	0.076	0.05	0	0	0.004	0	0.022	0.01	0	0.002	0.004	0	0	0	0.004	0	0.002	0	0.044	0.004	0.01	0.096	0.002	0.084	0.002
184	Living/Aggregates/Clumps	0.116	0.048	0	0.042	0.026	0.02	0.012	0.006	0.052	0.024	0.004	0	0.016	0.014	0.056	0.024	0.028	0.07	0.034	0.028	0.002	0.004	0.166	0.038	0	0	0.022	0	0	0.122	0.002	0.004	0.02
185	Living/Aggregates/Clumps	0.194	0.102	0	0.038	0.046	0.028	0.028	0	0.024	0.006	0	0	0.018	0.006	0.188	0.036	0.026	0.148	0.07	0	0	0	0.012	0	0	0	0.002	0	0	0.018	0	0.002	0.008
186	Living/Aggregates/Clumps	0.434	0.042	0	0.036	0.02	0.154	0.098	0	0.002	0.082	0	0	0.048	0	0.004	0.002	0	0.004	0.004	0.002	0	0	0.006	0	0	0	0.008	0.002	0	0.04	0	0.002	0.01
187	Living/Aggregates/Clumps	0.574	0.024	0	0.046	0.008	0.058	0.04	0	0.008	0.056	0	0	0.002	0	0.004	0.026	0	0.004	0	0	0	0	0.008	0.002	0	0	0.018	0	0	0.102	0	0.01	0.01
188	Living/Aggregates/Clumps	0.814	0.024	0	0.04	0.01	0.008	0.004	0	0.02	0.004	0	0	0.002	0	0.01	0.022	0	0.002	0	0.002	0	0	0.024	0	0	0	0	0	0	0.004	0	0.008	0.002
189	Living/Aggregates/Clumps	0.428	0.012	0	0.032	0.004	0.184	0.144	0	0.006	0.086	0	0	0.016	0	0	0.002	0	0	0	0	0	0.002	0.002	0	0	0	0.024	0	0	0.052	0.002	0.002	0.002
190	Living/Aggregates/Clumps	0.758	0.004	0	0.056	0.006	0.004	0.006	0	0	0.008	0	0	0	0	0.004	0.012	0	0	0	0	0	0	0.002	0	0	0	0	0	0	0.1	0	0.01	0.03
191	Living/Aggregates/Clumps	0.78	0.01	0	0.054	0.018	0.018	0.008	0	0	0.024	0	0	0.004	0	0	0.036	0	0	0	0	0	0	0.002	0	0	0	0	0	0	0.044	0	0.002	0
192	Living/Aggregates/Clumps	0.236	0.016	0	0.15	0.034	0.008	0.008	0	0.038	0.002	0	0	0	0.004	0.024	0.262	0.01	0.022	0.022	0.008	0	0	0.056	0.014	0	0	0.002	0	0	0.056	0	0.006	0.022
193	Living/Aggregates/Clumps	0.896	0	0	0.034	0.008	0.01	0.008	0	0.002	0.006	0	0	0	0	0	0.008	0	0	0	0	0	0	0.002	0	0	0	0.002	0	0	0.02	0	0	0.004
194	Living/Aggregates/Clumps	0.846	0.004	0	0.052	0.008	0.016	0.008	0	0.008	0.002	0	0	0	0	0	0.016	0	0	0	0	0	0	0	0	0	0	0	0	0.002	0.032	0	0.006	0
195	Living/Aggregates/Clumps	0.72	0.016	0	0.03	0.012	0.014	0.008	0	0.036	0.006	0	0	0	0	0.004	0.06	0.004	0.004	0.002	0	0	0	0.022	0	0	0	0	0	0	0.052	0	0.008	0.002
196	Living/Aggregates/Clumps	0.042	0.17	0.002	0.044	0.164	0.078	0.008	0	0.006	0.016	0.01	0	0.01	0.006	0.116	0.104	0.036	0.094	0.032	0.004	0.01	0.002	0.014	0.01	0	0	0	0	0	0.004	0.002	0.004	0.012
197	Living/Aggregates/Clumps	0.884	0.01	0	0.022	0.002	0.008	0.008	0	0.006	0.002	0	0	0	0	0	0.016	0	0.002	0	0	0	0	0.006	0	0	0	0.004	0	0	0.016	0	0.012	0.002
198	Living/Aggregates/Clumps	0.668	0.036	0	0.032	0.006	0.104	0.056	0	0.012	0.032	0	0	0.006	0	0	0.008	0.002	0	0	0	0	0	0.006	0.002	0	0	0	0	0	0.016	0	0.006	0.008
199	Living/Aggregates/Clumps	0.526	0.02	0	0.072	0.008	0.008	0.006	0	0.01	0.02	0	0	0	0	0	0.092	0.006	0	0.004	0	0	0	0.02	0	0	0	0.004	0	0	0.188	0	0.01	0.006
200	Living/Aggregates/Clumps	0.846	0.006	0	0.022	0	0.004	0	0	0.016	0.002	0	0	0	0	0.002	0.058	0	0.002	0.004	0	0	0	0	0	0	0	0	0	0	0.026	0	0.004	0.008
201	Living/Aggregates/Clumps	0.86	0.006	0	0.046	0.008	0.004	0.002	0	0.01	0.012	0	0	0	0	0.004	0.014	0.002	0	0	0	0	0	0.006	0	0	0	0	0	0	0.026	0	0	0
202	Living/Aggregates/Clumps	0.72	0.022	0	0.048	0.004	0.092	0.046	0	0.008	0.016	0	0	0	0	0.002	0.004	0	0	0	0	0	0	0	0	0	0	0.002	0.002	0	0.014	0	0.012	0.008
203	Living/Aggregates/Clumps	0.732	0.006	0	0.056	0.004	0.006	0.01	0	0.002	0.026	0	0	0	0	0	0.01	0	0	0	0	0	0	0.004	0	0	0	0.004	0	0	0.104	0	0.004	0.032
204	Living/Aggregates/Clumps	0.326	0.096	0	0.124	0.036	0.032	0.022	0	0.084	0.024	0	0	0.01	0.004	0.034	0.028	0.03	0.012	0.012	0.006	0	0	0.026	0	0	0	0.002	0	0	0.066	0.002	0.01	0.014
205	Living/Aggregates/Clumps	0.29	0.014	0	0.026	0.008	0.088	0.312	0	0.014	0.072	0	0	0.02	0	0	0	0.002	0	0.002	0	0	0	0.002	0.002	0	0	0.014	0	0	0.092	0	0.002	0.04
206	Living/Aggregates/Clumps	0.16	0.034	0	0.06	0.066	0.132	0.128	0	0.018	0.058	0.02	0	0.176	0	0.002	0	0	0	0	0	0	0	0.004	0.016	0.002	0	0.028	0	0.002	0.036	0.002	0.002	0.054
207	Living/Aggregates/Clumps	0.268	0.046	0.006	0.054	0.006	0.12	0.032	0	0.03	0.028	0.002	0	0	0	0.006	0.012	0.004	0.004	0.002	0	0.004	0	0.016	0.002	0	0	0.01	0	0	0.254	0.002	0.038	0.054
208	Living/Aggregates/Clumps	0.492	0.062	0	0.114	0.034	0.08	0.03	0	0.038	0.012	0	0	0	0	0.008	0.036	0.014	0.004	0.01	0	0	0.002	0.008	0	0	0	0.002	0	0	0.036	0	0.002	0.016
209	Living/Aggregates/Clumps	0.324	0.028	0	0.034	0.004	0.184	0.21	0.002	0.01	0.04	0.004	0	0.006	0	0.004	0	0.002	0.002	0	0.002	0	0	0.004	0	0	0	0.01	0	0	0.104	0	0.016	0.01
210	Living/Aggregates/Clumps	0.346	0.038	0	0.038	0.01	0.076	0.128	0.002	0.004	0.044	0.028	0	0.08	0	0.002	0	0	0	0.002	0	0	0	0.006	0.008	0	0	0.018	0	0	0.07	0.006	0.006	0.088
211	Living/Aggregates/Clumps	0.832	0.008	0	0.008	0.002	0.036	0.02	0	0.004	0.018	0	0	0	0	0.002	0.004	0	0	0	0	0	0	0.01	0	0	0	0.002	0	0	0.038	0	0.002	0.014
212	Living/Aggregates/Clumps	0.338	0.006	0	0.012	0.01	0.034	0.112	0.004	0.002	0.05	0.008	0	0.02	0	0	0.002	0	0.002	0	0.002	0	0	0.002	0.026	0.002	0.002	0.05	0.002	0	0.186	0.008	0.006	0.114
213	Living/Aggregates/Clumps	0.256	0.006	0	0.03	0.014	0.114	0.142	0.002	0.004	0.044	0.018	0	0.022	0	0	0	0.004	0.002	0.004	0	0	0	0	0.002	0.008	0.002	0.1	0	0.002	0.168	0.02	0.006	0.03
214	Living/Aggregates/Clumps	0.906	0.002	0	0.026	0.002	0.024	0.01	0	0.004	0.002	0	0.002	0	0	0	0	0	0	0	0	0	0	0	0	0	0	0.002	0	0	0.012	0	0.004	0.004
215	Living/Aggregates/Clumps	0.278	0.05	0	0.084	0.022	0.024	0.026	0	0.104	0.034	0.002	0	0.004	0	0.012	0.016	0.01	0.006	0.01	0	0	0	0.05	0.008	0	0	0.002	0	0	0.214	0.004	0.012	0.028
216	Living/Aggregates/Clumps	0.662	0.016	0	0.088	0.012	0.016	0.01	0.002	0.008	0.014	0	0	0	0	0.002	0.016	0.002	0	0	0	0	0	0.012	0	0	0	0.008	0	0	0.126	0	0.002	0.004
217	Living/Aggregates/Clumps	0.478	0.012	0	0.082	0.006	0.006	0	0	0.032	0.008	0	0	0	0	0.002	0.264	0.004	0.004	0.004	0.004	0	0	0.01	0.002	0	0	0.008	0	0	0.06	0	0.004	0.01
218	Living/Aggregates/Clumps	0.386	0.052	0	0.058	0.02	0.1	0.054	0	0.054	0.07	0.004	0	0.016	0	0.022	0.02	0.008	0.008	0.01	0	0	0.004	0.016	0	0	0	0.008	0	0	0.074	0	0.008	0.008
219	Living/Aggregates/Clumps	0.216	0.078	0	0.44	0.058	0.008	0.008	0	0.036	0.012	0.004	0	0.01	0	0.008	0.014	0.008	0.008	0.008	0	0	0.002	0.02	0.002	0	0	0.004	0	0	0.02	0	0.006	0.03
220	Living/Aggregates/Clumps	0.064	0.092	0.002	0.166	0.072	0.018	0	0	0.084	0.006	0	0	0	0.004	0.038	0.112	0.062	0.132	0.094	0.01	0	0	0.01	0.002	0	0	0	0	0	0.024	0	0	0.008
221	Living/Aggregates/Clumps	0.204	0.176	0	0.096	0.042	0.008	0.006	0	0.052	0	0	0	0	0.018	0.088	0.062	0.04	0.032	0.052	0.004	0	0.002	0.06	0.002	0	0	0	0	0	0.038	0	0.008	0.01
222	Living/Aggregates/Clumps	0.9	0.008	0	0.022	0.004	0.02	0.004	0	0.006	0.002	0.002	0	0	0	0	0.004	0	0	0	0	0	0	0	0	0	0	0	0	0	0.022	0	0.002	0.004
223	Living/Aggregates/Clumps	0.334	0.104	0	0.032	0.004	0.014	0.002	0	0.088	0	0.002	0	0	0.008	0.094	0.034	0.008	0.028	0.002	0	0	0	0.004	0	0	0	0.002	0	0	0.11	0	0.128	0.002
224	Living/Aggregates/Clumps	0.636	0.042	0	0.082	0.018	0.032	0.026	0	0.04	0.008	0	0	0.004	0.002	0.004	0.006	0.002	0	0.002	0	0	0	0.01	0.002	0	0	0.006	0	0	0.026	0	0.008	0.044
225	Living/Aggregates/Clumps	0.902	0.002	0	0.01	0	0.004	0	0	0.004	0	0	0	0	0	0	0.044	0	0.002	0.002	0.004	0	0	0.002	0	0	0	0	0	0	0.012	0	0.008	0.004
226	Living/Aggregates/Clumps	0.338	0.076	0	0.084	0.046	0.022	0.02	0	0.012	0.076	0	0	0.016	0	0.008	0.038	0.012	0.008	0.01	0	0.002	0.008	0.008	0.032	0	0	0.002	0	0	0.072	0	0.006	0.104
227	Living/Aggregates/Clumps	0.768	0.01	0.002	0.058	0.004	0.036	0.016	0	0.006	0.01	0.004	0	0.002	0	0	0.012	0	0.002	0	0	0	0	0	0	0	0	0.012	0	0	0.048	0	0.008	0.002
228	Living/Aggregates/Clumps	0.254	0.042	0	0.104	0.01	0.008	0.004	0	0.044	0.008	0	0	0	0	0.02	0.024	0.01	0.012	0.008	0.006	0.002	0.002	0.402	0	0	0	0.004	0	0	0.026	0	0.008	0.002
229	Living/Aggregates/Clumps	0.726	0.016	0	0.018	0	0.098	0.052	0	0.028	0.01	0.002	0	0.002	0	0	0.008	0	0	0	0	0	0	0	0	0	0	0.004	0	0.002	0.02	0	0.012	0.002
230	Living/Aggregates/Clumps	0.51	0.052	0	0.056	0.014	0.068	0.07	0	0.012	0.06	0.002	0	0.046	0	0	0.01	0.002	0.002	0.004	0	0	0	0.002	0.004	0	0	0.006	0	0	0.04	0	0.006	0.034
231	Living/Aggregates/Clumps	0.866	0.022	0	0.016	0.002	0.006	0.006	0	0.016	0.004	0.006	0	0	0	0	0.036	0	0	0.004	0.002	0	0	0.002	0	0	0	0	0	0	0.008	0	0.002	0.002
232	Living/Aggregates/Clumps	0.902	0.002	0	0.022	0	0.022	0.004	0	0	0.016	0.002	0	0	0	0	0.004	0	0	0	0	0	0	0	0	0	0	0.002	0	0	0.02	0	0.002	0.002
233	Living/Aggregates/Clumps	0.518	0.016	0	0.062	0.008	0.072	0.106	0	0	0.058	0.006	0	0.004	0	0	0.002	0	0.004	0	0	0	0	0.002	0	0.002	0	0.01	0.002	0	0.108	0	0.01	0.01
234	Living/Aggregates/Clumps	0.39	0.02	0	0.174	0.042	0.02	0.002	0	0.008	0.05	0	0	0.008	0	0.002	0.016	0.008	0.006	0.004	0.008	0	0	0.008	0.006	0	0	0.004	0	0	0.204	0	0	0.02
235	Living/Aggregates/Clumps	0.418	0.012	0	0.19	0.024	0.02	0.022	0	0.006	0.076	0.006	0	0.002	0	0	0.006	0.002	0.006	0.002	0	0	0	0.006	0.004	0	0	0.004	0	0	0.162	0	0.004	0.028
236	Living/Aggregates/Clumps	0.756	0.02	0	0.062	0	0.07	0.018	0	0.014	0.002	0	0	0	0	0.004	0.008	0	0	0	0	0	0	0	0	0	0	0.006	0	0	0.032	0	0.006	0.002
237	Living/Aggregates/Clumps	0.434	0.054	0	0.068	0.012	0.114	0.084	0	0.016	0.03	0.002	0	0.008	0	0.024	0.03	0.006	0.006	0.008	0.002	0	0.002	0.008	0	0	0	0.004	0.002	0	0.052	0	0.014	0.02
238	Living/Aggregates/Clumps	0.438	0.054	0	0.176	0.04	0.01	0.004	0	0.032	0.008	0.002	0	0	0	0.004	0.128	0.006	0.006	0.022	0.008	0	0	0.022	0.002	0	0	0	0	0	0.032	0	0	0.006
239	Living/Aggregates/Clumps	0.538	0.098	0	0.066	0.016	0.016	0.002	0	0.024	0.004	0.002	0	0	0.002	0.03	0.098	0.004	0.034	0.02	0.004	0	0	0.002	0	0	0	0	0	0	0.026	0	0.014	0
240	Living/Aggregates/Clumps	0.164	0.25	0	0.08	0.022	0.03	0.014	0	0.026	0.002	0	0	0.004	0.014	0.168	0.03	0.008	0.11	0.022	0.002	0	0	0.012	0.002	0	0	0.004	0	0	0.016	0	0.018	0.002
241	Living/Aggregates/Clumps	0.78	0.024	0	0.034	0.002	0.02	0.012	0	0.018	0.002	0	0	0	0	0	0.026	0	0.002	0	0	0	0	0.004	0	0	0	0.002	0	0	0.064	0	0.008	0.002
242	Living/Aggregates/Clumps	0.682	0.03	0	0.048	0.01	0.102	0.038	0	0.02	0.03	0.002	0	0	0	0	0.004	0	0.002	0.002	0	0	0	0.004	0	0	0	0	0	0.002	0.014	0	0.006	0.004
243	Living/Aggregates/Clumps	0.804	0.006	0	0.05	0.016	0.03	0.022	0	0	0.016	0	0	0.004	0	0	0.014	0	0	0.002	0.002	0	0	0.004	0	0	0	0.002	0	0	0.018	0	0	0.01
244	Living/Aggregates/Clumps	0.826	0.004	0	0.016	0.004	0.054	0.038	0	0.004	0.008	0.002	0	0	0	0	0.004	0	0	0	0	0	0	0	0	0	0	0	0.002	0	0.028	0	0.002	0.008
245	Living/Aggregates/Clumps	0.858	0.006	0	0.03	0	0.034	0.016	0	0.01	0.006	0.002	0	0	0	0	0.004	0	0	0	0	0	0	0.002	0	0	0	0	0	0	0.026	0	0.002	0.004
246	Living/Aggregates/Clumps	0.93	0.016	0	0.01	0.002	0.006	0.006	0	0.01	0	0	0	0	0	0	0.01	0	0	0.002	0.002	0	0	0.002	0	0	0	0	0	0	0.002	0	0.002	0
247	Living/Aggregates/Clumps	0.684	0.002	0	0.02	0	0.064	0.044	0	0	0.044	0.002	0	0.002	0	0.002	0.002	0	0	0	0	0	0	0.006	0	0	0	0.01	0.004	0	0.096	0	0.012	0.006
248	Living/Aggregates/Clumps	0.168	0.004	0	0.012	0.002	0.186	0.072	0	0.012	0.222	0.002	0	0.006	0	0	0	0.002	0	0	0	0	0	0.002	0.002	0.006	0.004	0.102	0.002	0	0.174	0.004	0.008	0.008
249	Living/Aggregates/Clumps	0.412	0.086	0	0.034	0.024	0.026	0.022	0.002	0.032	0.018	0.004	0	0.014	0.002	0.014	0.012	0.014	0.018	0.004	0.004	0	0	0.024	0.002	0	0	0.004	0	0	0.178	0	0.014	0.036
250	Living/Aggregates/Clumps	0.59	0.042	0	0.058	0.012	0.014	0.004	0	0.032	0.016	0	0	0.002	0.012	0.006	0.064	0.002	0.022	0.004	0.002	0	0	0.034	0.002	0	0	0.002	0	0	0.074	0	0.002	0.004
251	Living/Aggregates/Clumps	0.65	0.032	0	0.038	0	0.022	0.006	0	0.004	0.032	0.002	0	0	0	0.004	0.09	0.004	0	0.002	0.004	0	0	0.006	0	0	0	0	0	0	0.054	0	0.012	0.038
252	Living/Aggregates/Clumps	0.024	0.046	0.042	0.076	0.118	0.168	0.024	0.004	0.004	0.016	0.014	0.004	0.138	0	0.024	0.012	0.02	0.016	0.016	0.002	0.04	0.028	0.05	0.014	0	0	0.014	0	0.004	0.028	0.026	0.014	0.014
253	Living/Aggregates/Clumps	0.122	0.026	0.02	0.146	0.052	0.048	0.08	0.002	0.026	0.016	0.024	0	0.012	0	0.002	0.01	0.008	0.002	0.008	0	0.002	0	0.018	0.008	0	0	0.02	0	0	0.21	0.006	0.018	0.114
254	Living/Aggregates/Clumps	0.85	0.008	0	0.052	0.006	0.008	0.002	0	0.006	0.01	0.004	0	0	0	0	0.01	0	0	0.002	0	0	0	0	0	0	0	0.002	0	0	0.036	0	0.004	0
255	Living/Aggregates/Clumps	0.764	0.004	0	0.026	0.006	0.008	0	0	0.028	0.002	0	0	0	0	0.002	0.118	0	0	0.002	0	0	0	0.004	0	0	0	0	0	0	0.028	0	0.004	0.004
256	Living/Aggregates/Clumps	0.246	0.062	0.002	0.262	0.034	0.032	0.02	0	0.13	0.01	0	0	0	0.002	0.022	0.028	0.026	0.01	0.008	0	0	0	0.048	0	0	0	0	0	0	0.052	0	0.002	0.004
257	Living/Aggregates/Clumps	0.49	0.05	0	0.102	0.036	0.004	0.002	0	0.044	0.03	0	0	0.002	0.004	0.024	0.044	0.012	0.014	0.01	0.004	0	0.002	0.028	0.002	0	0	0.002	0	0	0.062	0	0.012	0.02
258	Living/Aggregates/Clumps	0.488	0.048	0	0.16	0.03	0.012	0.002	0	0.018	0.038	0	0	0.004	0	0.01	0.048	0.008	0.002	0.004	0.004	0	0	0.002	0.02	0	0	0	0	0	0.086	0	0.002	0.014
259	Living/Aggregates/Clumps	0.854	0.014	0	0.07	0.01	0.004	0.004	0	0.004	0.008	0	0	0	0	0	0.002	0	0	0	0	0	0	0.006	0	0	0	0	0	0	0.024	0	0	0
260	Living/Aggregates/Clumps	0.452	0.026	0	0.13	0.022	0.01	0.002	0	0.08	0.012	0	0	0	0	0.01	0.122	0.002	0.004	0.002	0.002	0	0.002	0.038	0.004	0	0	0.002	0	0	0.052	0	0.024	0.002
261	Living/Aggregates/Clumps	0.224	0.028	0	0.13	0.028	0.018	0.012	0.006	0.012	0.15	0.002	0	0.004	0	0.018	0.036	0	0.004	0	0.006	0.004	0	0.018	0.09	0	0	0.014	0.002	0	0.144	0.002	0.014	0.034
262	Living/Aggregates/Clumps	0.334	0.026	0	0.122	0.016	0.198	0.156	0.002	0.018	0.036	0.008	0	0.016	0.002	0	0.002	0	0	0	0.002	0	0	0.004	0	0	0	0.002	0.002	0	0.032	0	0.01	0.012
263	Living/Aggregates/Clumps	0.03	0.05	0	0.236	0.064	0.02	0.002	0	0.006	0.008	0	0	0.01	0.01	0.106	0.056	0.024	0.046	0.034	0.008	0.002	0.004	0.202	0.038	0	0	0	0	0	0.014	0	0.006	0.024
264	Living/Aggregates/Clumps	0.732	0.004	0	0.02	0.004	0.022	0.04	0	0.002	0.032	0	0	0	0	0	0	0	0	0	0	0	0	0.002	0.002	0	0	0.004	0	0	0.106	0	0.006	0.024
265	Living/Aggregates/Clumps	0.556	0.04	0	0.108	0.016	0.022	0.002	0	0.026	0.004	0.004	0	0.002	0	0	0.142	0.004	0.002	0.008	0.004	0	0	0.004	0.008	0	0	0.002	0	0	0.028	0	0	0.018
266	Living/Aggregates/Clumps	0.706	0.012	0	0.062	0.006	0.074	0.024	0	0.014	0.012	0.004	0	0	0	0	0.01	0	0	0	0	0	0	0.006	0.002	0	0	0	0	0	0.06	0	0.006	0.002
267	Living/Aggregates/Clumps	0.392	0.06	0	0.138	0.054	0.038	0.024	0	0.018	0.006	0.004	0	0.002	0	0.002	0.026	0.01	0.002	0.006	0.002	0	0	0.012	0.012	0	0	0.006	0	0	0.036	0	0.004	0.146
268	Living/Aggregates/Clumps	0.808	0.022	0	0.02	0.004	0	0	0	0.012	0	0	0	0	0	0.002	0.076	0.006	0.004	0.004	0.004	0	0	0.002	0	0	0	0	0	0	0.026	0	0.008	0.002
269	Living/Aggregates/Clumps	0.416	0.008	0.004	0.028	0.002	0.042	0.03	0	0.032	0.032	0.002	0	0.002	0	0.006	0.07	0	0.002	0	0.002	0	0	0.008	0.002	0	0	0.036	0	0.002	0.176	0	0.092	0.006
270	Living/Aggregates/Clumps	0.302	0.002	0	0.088	0.002	0.082	0.086	0	0	0.118	0.002	0	0.002	0	0	0.006	0	0	0	0	0	0	0	0	0	0	0.086	0.002	0	0.21	0	0.006	0.006
271	Living/Aggregates/Clumps	0.43	0.018	0	0.112	0.018	0	0	0	0.042	0	0	0	0	0	0.016	0.286	0.004	0.006	0.008	0.004	0	0	0.024	0	0	0	0	0	0	0.032	0	0	0
272	Living/Aggregates/Clumps	0.612	0.01	0	0.054	0.008	0.068	0.034	0	0.002	0.088	0.004	0	0.004	0	0.002	0.004	0	0.002	0.006	0	0	0.002	0	0.002	0	0	0.008	0	0	0.078	0	0.008	0.004
273	Living/Aggregates/Clumps	0.752	0.044	0	0.018	0.004	0.004	0.002	0	0.014	0.006	0	0	0.002	0.004	0.008	0.036	0	0.01	0.004	0.002	0	0	0.016	0	0	0	0	0	0	0.058	0	0.012	0.004
274	Living/Aggregates/Clumps	0.698	0.01	0	0.026	0.008	0.11	0.052	0	0.002	0.052	0.006	0	0.002	0	0.002	0.004	0	0	0	0	0	0	0	0.002	0	0	0.004	0	0	0.014	0.002	0.004	0.002
275	Living/Aggregates/Clumps	0.706	0.01	0	0.086	0.024	0.02	0.014	0.002	0.008	0.016	0.006	0	0.006	0	0.006	0.02	0.002	0.002	0.004	0	0.004	0	0.006	0.002	0	0	0.004	0	0	0.048	0	0	0.004
276	Living/Aggregates/Clumps	0.874	0.008	0	0.014	0	0.01	0.01	0	0	0.008	0	0	0.002	0	0.002	0.002	0	0	0	0.002	0	0	0	0	0	0	0	0	0	0.058	0	0.004	0.006
277	Living/Aggregates/Clumps	0.342	0.114	0	0.056	0.006	0.04	0.026	0	0.056	0.014	0.004	0	0	0.026	0.042	0.042	0.022	0.018	0.008	0	0	0	0.016	0.002	0	0	0	0	0	0.132	0	0.024	0.01
278	Living/Aggregates/Clumps	0.526	0.036	0	0.236	0.006	0.056	0.02	0	0.026	0.016	0	0	0.006	0	0.002	0.02	0.002	0.002	0.002	0.002	0	0	0.004	0	0	0	0.002	0	0	0.016	0	0.012	0.008
279	Living/Aggregates/Clumps	0.328	0.022	0	0.062	0.012	0.348	0.122	0	0.008	0.036	0.002	0	0.01	0	0.002	0.002	0	0.002	0.004	0	0	0	0.004	0	0	0	0.004	0	0	0.016	0	0.014	0.002
280	Living/Aggregates/Clumps	0.58	0.012	0	0.026	0.002	0.186	0.122	0	0.002	0.02	0.004	0	0.004	0	0	0	0	0	0	0	0	0	0	0	0	0	0	0	0	0.028	0	0.01	0.004
281	Living/Aggregates/Clumps	0.648	0.028	0	0.032	0.006	0.01	0.006	0	0.02	0.002	0.01	0	0	0.014	0.034	0.07	0.014	0.018	0.008	0.002	0	0	0.008	0.004	0	0	0	0	0	0.046	0	0.018	0.002
282	Living/Aggregates/Clumps	0.622	0.012	0	0.012	0.006	0.004	0.008	0	0.008	0.002	0	0	0	0.004	0.008	0.094	0.002	0	0.002	0.002	0	0	0.008	0	0	0	0.002	0	0	0.2	0	0.004	0
283	Living/Aggregates/Clumps	0.466	0.108	0	0.062	0	0.006	0	0	0.026	0.002	0	0	0	0.008	0.05	0.16	0.018	0.022	0.008	0	0	0	0.008	0.002	0	0	0	0	0	0.038	0	0.012	0.004
284	Living/Aggregates/Clumps	0.322	0.158	0	0.05	0.018	0.012	0	0	0.022	0.012	0	0	0	0.032	0.098	0.08	0.026	0.072	0.008	0.002	0	0	0.034	0	0	0	0	0	0	0.032	0	0.018	0.004
285	Living/Aggregates/Clumps	0.682	0.018	0	0.034	0.002	0.132	0.054	0	0	0.032	0.008	0	0	0	0	0.002	0	0	0	0.002	0	0	0	0	0	0	0	0	0	0.02	0	0.008	0.006
286	Living/Aggregates/Clumps	0.428	0	0	0.086	0.002	0.066	0.118	0	0	0.08	0.002	0	0	0	0.004	0	0	0	0	0	0	0	0	0	0	0	0.034	0.002	0	0.154	0	0.014	0.01
287	Living/Aggregates/Clumps	0.834	0.008	0	0.026	0.002	0.014	0.004	0	0.004	0.008	0.002	0	0	0	0	0.05	0	0	0	0	0	0	0.004	0	0	0	0	0	0	0.042	0	0	0.002
288	Living/Aggregates/Clumps	0.368	0.02	0	0.048	0.014	0.102	0.068	0.002	0.016	0.046	0.006	0	0.02	0	0.002	0.006	0.002	0	0.002	0	0	0	0.01	0.006	0	0	0.03	0	0	0.118	0.002	0.006	0.106
289	Living/Aggregates/Clumps	0.45	0.012	0	0.088	0.014	0.008	0.022	0.004	0.004	0.036	0	0	0.014	0	0	0.004	0.002	0	0.002	0	0	0	0.014	0.002	0	0	0.006	0	0	0.278	0.002	0.002	0.036
290	Living/Aggregates/Clumps	0.388	0.046	0	0.064	0.016	0.062	0.042	0	0.046	0.022	0.006	0	0.008	0.002	0.016	0.018	0.006	0.008	0.012	0.004	0.004	0	0.01	0.002	0	0	0.018	0	0	0.154	0	0.01	0.036
291	Living/Aggregates/Clumps	0.262	0.018	0	0.024	0.014	0.11	0.23	0.002	0	0.056	0.012	0	0.022	0	0	0	0	0	0.002	0	0.002	0	0.002	0	0.004	0	0.058	0	0	0.146	0.006	0.002	0.028
292	Living/Aggregates/Clumps	0.358	0.022	0	0.02	0.012	0.04	0.072	0.004	0.006	0.016	0.012	0	0.026	0.002	0.002	0.012	0.002	0.004	0.002	0	0.002	0	0.004	0.02	0	0	0.002	0	0	0.078	0	0.004	0.278
293	Living/Aggregates/Clumps	0.73	0.008	0	0.028	0.006	0.02	0.05	0.002	0	0.028	0.002	0	0.004	0	0	0.002	0	0.004	0.008	0	0	0	0.002	0.002	0	0	0	0	0	0.084	0	0	0.02
294	Living/Aggregates/Clumps	0.344	0.026	0	0.03	0.008	0.12	0.14	0.002	0.01	0.022	0.002	0	0.002	0.002	0.004	0.008	0	0	0	0	0.004	0	0.004	0.002	0	0	0.018	0	0	0.14	0	0.032	0.08
295	Living/Aggregates/Clumps	0.514	0.058	0	0.024	0.006	0.014	0.012	0	0.08	0.004	0	0	0	0	0.014	0.054	0.006	0.014	0.002	0	0	0	0.002	0	0	0	0.004	0	0	0.154	0	0.036	0.002
296	Living/Aggregates/Clumps	0.53	0.06	0	0.12	0.03	0.064	0.034	0	0.012	0.016	0	0.002	0.004	0	0.006	0.018	0.002	0.004	0.004	0.002	0.002	0.002	0.006	0	0	0	0.002	0	0	0.058	0	0.014	0.008
297	Living/Aggregates/Clumps	0.406	0.012	0	0.024	0.02	0.036	0.11	0.002	0	0.066	0.026	0	0.014	0	0	0	0	0.002	0	0	0.002	0.002	0.002	0.01	0.008	0	0.032	0.004	0	0.168	0.014	0.004	0.036
298	Living/Aggregates/Clumps	0.124	0.016	0.008	0.032	0.018	0.06	0.084	0	0	0.032	0.104	0	0.05	0	0	0	0	0.002	0	0	0	0	0.002	0.01	0.014	0.008	0.128	0.002	0	0.142	0.056	0.006	0.102
299	Living/Aggregates/Clumps	0.536	0.012	0	0.05	0	0.126	0.064	0	0.004	0.024	0.002	0	0	0	0.002	0.004	0	0	0	0	0	0.002	0.008	0	0	0	0.006	0	0	0.144	0	0.002	0.014
300	Living/Aggregates/Clumps	0.818	0.002	0	0.016	0.002	0.036	0.016	0	0.014	0.002	0	0	0.002	0	0.002	0.012	0	0	0	0	0	0	0	0	0	0	0	0	0	0.068	0	0.006	0.004
301	Living/Aggregates/Clumps	0.546	0.028	0	0.1	0.008	0.076	0.036	0	0.014	0.032	0.004	0	0	0	0.006	0.018	0.002	0.002	0	0	0	0	0.006	0	0	0	0.014	0	0	0.082	0	0.022	0.004
302	Living/Aggregates/Clumps	0.81	0.002	0	0.05	0	0	0.002	0	0.012	0	0	0	0	0	0.002	0.062	0.002	0.002	0	0	0.002	0	0.01	0	0	0	0	0	0	0.036	0	0.002	0.006
303	Living/Aggregates/Clumps	0.616	0.006	0.002	0.022	0.002	0.006	0.002	0	0.016	0.01	0	0	0	0	0.006	0.082	0	0.002	0	0	0	0	0.002	0	0	0	0.012	0	0	0.186	0	0.018	0.01
304	Living/Aggregates/Clumps	0.516	0.038	0	0.066	0.002	0.034	0.006	0	0.012	0.03	0.002	0	0	0	0.002	0.084	0	0.006	0.002	0	0	0	0.028	0	0	0	0	0	0	0.16	0	0.012	0
305	Living/Aggregates/Clumps	0.328	0.056	0	0.33	0.028	0.056	0.038	0	0.038	0.038	0.002	0	0.006	0	0.012	0.008	0	0.01	0.002	0	0	0.004	0.01	0	0	0	0.004	0	0	0.008	0	0.008	0.014
306	Living/Aggregates/Clumps	0.602	0.03	0	0.076	0.012	0.092	0.058	0.002	0.02	0.01	0.036	0	0.006	0	0.002	0.006	0	0	0	0	0	0	0.008	0	0	0	0	0	0	0.028	0	0.008	0.004
307	Living/Aggregates/Clumps	0.656	0.02	0	0.066	0.008	0.028	0.012	0	0.002	0.016	0.018	0	0.002	0	0.002	0.018	0.014	0	0	0	0	0	0.008	0.004	0	0	0	0	0	0.064	0	0.002	0.06
308	Living/Aggregates/Clumps	0.63	0.022	0	0.012	0.002	0.01	0.002	0	0.018	0.004	0.002	0	0.004	0	0.002	0.076	0.002	0.004	0.004	0	0.002	0.004	0.01	0	0	0	0	0	0	0.166	0	0.014	0.01
309	Living/Aggregates/Clumps	0.8	0.014	0	0.034	0.006	0.018	0.012	0	0.002	0.022	0.004	0	0.002	0	0	0.002	0.002	0	0	0.002	0	0	0.004	0	0	0	0.004	0	0	0.058	0	0.004	0.01
310	Living/Aggregates/Clumps	0.844	0.006	0	0.03	0.002	0.016	0.016	0	0.002	0.008	0	0	0.004	0	0	0.006	0.002	0.002	0	0	0	0	0.002	0.002	0	0	0	0	0	0.044	0.002	0.002	0.01
311	Living/Aggregates/Clumps	0.072	0.078	0	0.036	0.044	0.008	0.004	0	0.006	0.016	0	0	0.008	0.006	0.328	0.022	0.018	0.244	0.056	0.008	0.002	0.004	0.018	0	0	0	0.002	0	0	0.008	0	0	0.012
312	Living/Aggregates/Clumps	0.682	0.036	0	0.076	0.028	0.026	0.012	0	0.008	0.03	0	0	0.008	0	0.008	0.016	0.002	0.002	0.004	0.002	0	0	0.012	0.004	0	0	0.006	0	0	0.03	0	0	0.008
313	Living/Aggregates/Clumps	0.268	0.026	0.002	0.224	0.06	0.024	0.006	0	0.13	0.018	0.002	0	0.002	0	0.004	0.02	0.016	0.004	0.008	0.004	0	0	0.036	0.002	0	0	0.026	0	0	0.092	0	0.006	0.02
314	Living/Aggregates/Clumps	0.734	0.04	0	0.038	0.01	0.032	0.018	0	0.024	0.002	0.004	0	0.002	0.004	0.004	0.018	0	0.006	0	0	0	0	0.006	0	0	0	0	0	0.002	0.034	0	0.016	0.006
315	Living/Aggregates/Clumps	0.734	0.012	0	0.086	0.01	0.06	0.014	0	0.006	0.004	0.002	0	0	0	0.002	0.018	0	0	0	0	0	0	0	0	0	0	0.004	0	0	0.04	0	0.004	0.004
316	Living/Aggregates/Clumps	0.518	0.02	0	0.148	0.032	0.05	0.006	0	0.046	0.052	0	0	0	0	0.002	0.014	0.006	0.006	0.004	0	0	0	0.03	0.002	0	0	0.004	0	0	0.052	0	0.002	0.006
317	Living/Aggregates/Clumps	0.406	0.048	0	0.128	0.044	0.006	0.012	0.002	0.024	0.024	0	0	0.006	0.002	0.006	0.042	0.018	0.004	0.01	0.004	0	0	0.014	0.012	0	0	0.014	0	0	0.098	0	0.002	0.074
318	Living/Aggregates/Clumps	0.698	0.01	0	0.074	0.006	0.004	0.008	0	0.04	0.002	0	0	0.002	0	0.004	0.07	0	0	0.002	0	0	0	0.002	0	0	0	0.004	0	0	0.062	0	0.006	0.006
319	Living/Aggregates/Clumps	0.852	0.006	0	0.028	0.002	0.054	0.012	0	0.002	0.016	0	0	0	0	0	0.004	0	0	0	0	0	0	0	0	0	0	0	0	0	0.022	0	0.002	0
320	Living/Aggregates/Clumps	0.586	0.028	0	0.164	0.032	0.042	0.012	0	0.022	0.006	0.004	0	0.002	0	0	0.038	0.006	0.004	0.002	0	0	0	0.01	0	0	0	0.002	0	0	0.032	0	0	0.008
321	Living/Aggregates/Clumps	0.352	0.01	0	0.106	0.022	0.004	0.002	0	0.018	0.008	0	0	0	0	0.002	0.296	0	0	0	0.004	0	0	0.004	0	0	0	0	0	0	0.168	0	0.002	0.002
322	Living/Aggregates/Clumps	0.878	0.03	0	0.022	0	0.016	0.002	0	0.006	0.002	0	0	0	0	0.002	0.004	0	0.002	0	0	0	0.002	0	0	0	0	0.002	0	0	0.016	0	0.014	0.002
323	Living/Aggregates/Clumps	0.882	0.004	0	0.036	0.002	0.01	0.012	0	0.008	0.002	0.002	0	0	0	0	0.008	0	0	0	0	0	0	0	0	0	0	0	0	0	0.018	0	0	0.016
324	Living/Aggregates/Clumps	0.138	0.11	0.002	0.118	0.036	0.05	0.006	0	0.054	0.006	0.002	0.004	0.006	0.002	0.166	0.034	0.054	0.11	0.026	0.002	0	0.006	0.008	0.002	0	0	0	0	0	0.036	0	0.01	0.012
325	Living/Aggregates/Clumps	0.624	0.022	0	0.03	0.01	0.014	0.01	0.002	0.042	0.012	0	0	0	0	0.008	0.09	0	0.002	0	0	0	0	0	0	0	0	0.006	0	0	0.088	0	0.022	0.018
326	Living/Aggregates/Clumps	0.88	0.014	0	0.02	0.004	0.014	0.006	0	0.01	0.004	0.002	0	0	0	0	0.006	0	0.002	0	0	0	0	0.002	0	0	0	0	0	0	0.024	0	0.012	0
327	Living/Aggregates/Clumps	0.652	0.012	0.002	0.116	0.018	0.026	0.012	0	0.008	0.01	0.002	0	0	0	0.002	0.028	0	0.002	0.002	0	0	0	0.008	0.004	0	0	0.004	0	0	0.046	0	0	0.046
328	Living/Aggregates/Clumps	0.518	0.098	0	0.02	0	0.028	0.02	0	0.07	0.004	0.002	0	0	0	0.014	0.028	0	0.024	0	0	0	0	0.004	0	0	0	0.002	0	0	0.082	0	0.084	0.002
329	Living/Aggregates/Clumps	0.838	0.026	0	0.036	0	0.032	0.024	0	0.002	0.008	0.008	0	0	0	0	0	0	0	0	0	0	0	0	0	0	0	0	0	0	0.024	0	0.002	0
330	Living/Aggregates/Clumps	0.71	0.018	0	0.064	0.006	0.03	0.012	0	0.012	0.01	0	0	0.002	0	0.002	0.032	0.008	0	0	0.002	0.002	0	0.008	0.002	0	0	0.004	0	0	0.044	0	0.008	0.024
331	Living/Aggregates/Clumps	0.736	0.006	0	0.074	0.002	0.082	0.042	0	0.012	0	0.004	0	0	0	0.002	0.002	0	0	0	0	0	0	0	0	0	0	0	0	0	0.03	0	0.008	0
332	Living/Aggregates/Clumps	0.824	0.01	0	0.02	0.004	0.012	0	0	0.012	0.004	0.004	0	0	0	0	0.036	0.002	0.002	0	0	0	0	0	0	0	0	0	0	0	0.042	0	0.006	0.022
333	Living/Aggregates/Clumps	0.214	0.006	0	0.018	0	0.34	0.186	0	0.002	0.13	0	0	0.002	0	0	0	0	0.002	0	0	0	0	0	0	0.002	0.002	0.018	0.008	0	0.046	0	0.024	0
334	Living/Aggregates/Clumps	0.652	0.012	0	0.042	0.006	0.018	0.012	0	0.008	0.012	0	0	0	0	0	0.042	0	0	0.002	0	0	0	0	0	0	0	0.004	0.002	0	0.172	0	0.002	0.014
335	Living/Aggregates/Clumps	0.27	0.078	0	0.098	0.04	0.03	0.024	0	0.034	0.028	0.024	0	0.022	0	0.006	0.014	0.012	0.008	0.012	0	0	0.002	0.012	0.02	0	0	0.006	0	0	0.076	0.002	0.004	0.178
336	Living/Aggregates/Clumps	0.644	0.016	0	0.024	0	0.14	0.082	0	0.002	0.028	0.014	0	0	0	0	0.006	0	0	0	0	0	0	0.002	0.002	0	0	0.002	0	0	0.024	0	0.01	0.004
337	Living/Aggregates/Clumps	0.352	0.04	0	0.088	0.032	0.036	0.034	0	0.016	0.11	0.008	0	0.038	0	0.012	0.016	0	0.008	0.006	0.004	0	0	0.008	0.018	0	0	0.026	0.002	0	0.098	0	0.004	0.044
338	Living/Aggregates/Clumps	0.176	0.018	0.004	0.062	0.006	0.126	0.28	0.002	0.01	0.04	0.04	0	0.05	0	0.002	0	0	0	0	0	0.002	0	0.004	0.002	0.002	0	0.034	0.004	0.002	0.094	0.006	0.008	0.026
339	Living/Aggregates/Clumps	0.78	0.01	0	0.024	0.002	0.014	0.008	0	0.014	0.002	0	0	0.002	0	0.004	0.028	0.004	0	0	0.002	0	0	0	0	0	0	0.002	0	0	0.072	0	0.01	0.022
340	Living/Aggregates/Clumps	0.51	0.004	0	0.016	0.002	0.026	0.05	0.004	0	0.03	0.008	0	0.004	0	0.002	0	0	0	0.002	0	0	0	0	0.008	0.002	0	0.032	0	0	0.202	0.002	0	0.096
341	Living/Aggregates/Clumps	0.726	0.006	0	0.014	0.004	0.032	0.056	0.002	0	0.032	0.002	0	0.006	0	0.002	0	0	0	0	0	0	0	0.002	0	0	0	0.006	0	0	0.094	0	0.004	0.012
342	Living/Aggregates/Clumps	0.108	0.02	0.004	0.04	0.038	0.046	0.084	0.006	0	0.04	0.054	0	0.074	0	0	0.004	0	0	0.02	0	0.002	0.002	0	0.02	0.006	0.002	0.052	0.002	0	0.088	0.054	0.004	0.23
343	Living/Aggregates/Clumps	0.828	0.026	0	0.032	0.006	0.008	0.006	0	0.006	0	0.012	0	0	0	0.002	0.034	0	0.002	0	0	0	0	0.004	0	0	0	0	0	0	0.026	0	0	0.008
344	Living/Aggregates/Clumps	0.892	0.008	0	0.026	0.006	0.02	0.004	0	0.002	0.008	0	0.002	0.002	0	0.002	0.004	0	0	0	0	0	0	0.002	0.002	0	0	0	0	0	0.02	0	0	0
345	Living/Aggregates/Clumps	0.618	0.006	0	0.042	0.004	0.158	0.072	0	0.006	0.042	0	0	0.004	0	0	0.002	0.002	0	0	0	0	0	0	0	0	0	0.002	0	0	0.022	0.002	0.01	0.008
346	Living/Aggregates/Clumps	0.828	0.006	0	0.022	0.002	0.038	0.018	0	0.004	0.012	0	0	0.002	0	0	0.002	0	0	0	0	0	0	0	0	0	0	0	0	0	0.052	0	0	0.014
347	Living/Aggregates/Clumps	0.618	0.004	0	0.032	0	0.168	0.098	0	0	0.026	0.002	0	0.004	0	0	0	0	0	0	0	0	0	0	0.002	0	0	0	0	0	0.03	0	0.014	0.002
348	Living/Aggregates/Clumps	0.706	0.004	0	0.022	0.002	0.146	0.06	0	0.004	0.012	0.002	0	0	0	0	0	0	0	0.002	0	0	0	0	0	0	0	0	0	0	0.028	0	0.01	0.002
349	Living/Aggregates/Clumps	0.354	0.07	0	0.248	0.038	0.01	0.006	0	0.008	0.024	0.004	0	0.008	0.002	0.012	0.042	0.012	0.006	0.01	0	0	0.002	0.03	0.018	0	0	0.006	0	0	0.044	0	0.004	0.042
350	Living/Aggregates/Clumps	0.416	0.044	0	0.314	0.032	0.034	0.008	0	0.012	0.016	0	0	0.002	0	0.006	0.038	0.006	0.006	0.008	0.006	0	0	0.012	0	0	0	0	0	0	0.018	0	0	0.022
351	Living/Aggregates/Clumps	0.762	0.02	0	0.03	0.002	0.006	0.002	0	0.032	0	0	0	0	0.002	0.008	0.054	0.004	0.004	0.004	0	0	0	0.006	0	0	0	0.006	0	0	0.04	0	0.016	0.002
352	Living/Aggregates/Clumps	0.644	0.012	0	0.07	0.002	0.094	0.054	0	0.01	0.036	0.002	0	0.002	0	0.004	0.002	0	0	0	0	0	0.002	0.002	0	0	0	0.002	0	0	0.046	0	0.012	0.004
353	Living/Aggregates/Clumps	0.37	0.034	0	0.088	0.002	0.242	0.082	0	0.048	0.028	0.006	0	0.01	0	0.004	0.002	0.004	0.002	0	0	0	0	0.006	0	0	0	0.004	0.004	0	0.024	0	0.034	0.006
354	Living/Aggregates/Clumps	0.208	0.044	0.006	0.238	0.078	0.022	0.012	0	0.03	0.086	0.01	0	0.006	0	0.002	0.02	0.01	0	0.008	0	0	0.002	0.012	0.016	0	0	0.024	0	0	0.126	0	0.002	0.038
355	Living/Aggregates/Clumps	0.128	0.064	0.002	0.37	0.07	0.03	0.004	0.004	0.024	0.008	0.006	0	0.01	0	0.026	0.068	0.016	0.014	0.02	0	0	0.002	0.018	0.01	0	0	0	0	0	0.044	0	0.004	0.058
356	Living/Aggregates/Clumps	0.824	0.012	0	0.048	0.004	0.006	0.002	0	0.006	0.008	0	0	0.002	0	0	0.034	0.002	0	0	0	0	0	0.008	0	0	0	0	0	0	0.042	0	0	0.002
357	Living/Aggregates/Clumps	0.48	0.104	0	0.054	0.028	0.032	0.008	0	0.076	0.01	0	0.002	0	0.006	0	0.036	0.01	0.008	0.03	0	0.002	0.002	0.016	0.006	0	0	0	0	0	0.038	0	0	0.052
358	Living/Aggregates/Clumps	0.586	0.066	0	0.062	0.018	0.018	0	0	0.014	0.006	0	0	0	0.002	0.012	0.132	0.012	0.008	0.01	0.006	0	0	0.02	0.004	0	0	0	0	0	0.01	0	0	0.014
359	Living/Aggregates/Clumps	0.776	0.03	0	0.026	0.002	0.02	0.01	0	0.02	0.004	0	0	0	0.002	0.004	0.016	0	0.006	0.004	0	0	0	0.016	0.004	0	0	0	0	0	0.034	0	0.022	0.004
360	Living/Aggregates/Clumps	0.082	0.062	0	0.114	0.068	0.218	0.094	0.002	0.026	0.034	0.028	0	0.022	0.002	0.02	0.012	0.014	0.006	0.008	0.002	0	0.026	0.054	0.012	0	0	0.014	0.002	0	0.048	0.004	0.014	0.012
361	Living/Aggregates/Clumps	0.866	0.01	0	0.034	0.006	0.008	0.004	0	0.006	0.014	0.002	0	0.002	0	0	0.008	0	0	0	0.002	0	0	0.004	0	0	0	0.004	0	0	0.022	0	0	0.008
362	Living/Aggregates/Clumps	0.51	0.078	0	0.048	0.014	0.008	0.002	0	0.042	0.006	0.002	0	0	0.006	0.04	0.088	0.008	0.016	0.008	0.006	0	0.002	0.016	0	0	0	0.002	0	0	0.062	0	0.036	0
363	Living/Aggregates/Clumps	0.644	0.002	0	0.018	0.002	0.116	0.106	0	0.002	0.034	0.002	0	0	0	0	0.004	0	0	0	0	0	0	0	0	0	0	0.002	0	0	0.05	0	0.016	0.002
364	Living/Aggregates/Clumps	0.196	0.084	0.002	0.058	0.026	0.038	0.022	0	0.03	0.004	0	0	0.006	0.016	0.058	0.086	0.034	0.066	0.032	0.006	0	0	0.014	0	0	0	0.01	0	0.002	0.156	0	0.034	0.02
365	Living/Aggregates/Clumps	0.284	0.036	0	0.12	0.078	0.03	0.02	0	0.006	0.024	0	0	0.004	0.002	0.022	0.074	0.004	0.038	0.03	0.036	0	0.004	0.01	0.008	0	0	0.01	0	0	0.096	0	0.004	0.06
366	Living/Aggregates/Clumps	0.696	0.002	0	0.052	0.004	0.018	0.026	0	0.004	0.058	0.006	0	0.006	0	0	0.008	0	0	0.002	0.002	0.002	0.002	0	0.006	0.002	0	0.008	0	0	0.064	0	0.006	0.026
367	Living/Aggregates/Clumps	0.74	0.002	0	0.056	0.006	0.024	0.01	0	0.002	0.056	0.008	0	0.002	0	0	0	0	0	0	0	0	0	0.002	0	0	0	0.006	0	0	0.08	0	0	0.006
368	Living/Aggregates/Clumps	0.47	0.006	0	0.024	0.004	0.044	0.104	0.002	0	0.19	0.004	0	0.024	0	0	0	0	0	0	0.004	0	0	0	0	0	0	0.036	0	0	0.074	0	0.004	0.01
369	Living/Aggregates/Clumps	0.812	0.004	0	0.032	0.002	0.024	0.022	0	0.004	0.032	0.004	0	0.006	0	0.002	0.002	0	0	0	0	0	0	0	0	0	0	0.006	0	0	0.032	0	0.002	0.014
370	Living/Aggregates/Clumps	0.496	0.022	0	0.258	0.016	0.02	0.004	0	0.016	0.002	0	0	0	0.002	0.002	0.078	0.012	0.006	0.008	0.002	0	0	0.01	0	0	0	0.002	0	0	0.036	0	0.004	0.004
371	Living/Aggregates/Clumps	0.662	0.002	0	0.08	0.004	0.056	0.076	0	0.004	0.026	0	0	0	0	0	0.002	0	0	0	0.002	0	0	0.004	0.004	0	0	0.002	0	0	0.07	0	0	0.006
372	Living/Aggregates/Clumps	0.676	0.018	0	0.114	0.016	0.008	0	0	0.024	0.004	0.002	0	0.002	0	0.004	0.046	0.008	0.002	0.006	0	0	0	0.006	0.002	0	0	0.002	0	0	0.05	0	0.002	0.008
373	Living/Aggregates/Clumps	0.214	0.042	0	0.112	0.064	0.058	0.012	0.002	0.014	0.002	0	0	0	0	0.01	0.262	0.012	0.004	0.032	0.006	0	0	0.006	0.002	0	0	0.008	0	0.002	0.11	0	0.008	0.018
374	Living/Aggregates/Clumps	0.274	0.042	0	0.29	0.056	0.094	0.024	0	0.048	0.004	0	0	0	0.004	0.012	0.016	0.012	0.004	0.012	0	0	0	0.024	0	0	0	0.01	0	0	0.048	0	0.014	0.012
375	Living/Aggregates/Clumps	0.87	0.006	0	0.026	0.012	0.006	0.004	0	0.008	0.004	0.002	0	0	0	0.002	0.01	0	0.002	0.004	0	0	0	0.004	0	0	0	0	0	0	0.034	0	0.004	0.002
376	Living/Aggregates/Clumps	0.322	0.026	0	0.07	0.012	0.012	0.01	0	0.09	0.004	0	0	0	0.01	0.026	0.056	0.004	0.012	0.006	0	0	0	0.01	0	0	0	0.016	0	0	0.266	0	0.042	0.006
377	Living/Aggregates/Clumps	0.56	0.036	0.002	0.092	0.014	0.022	0.016	0	0.044	0.002	0.002	0	0	0	0.004	0.048	0.004	0.004	0.004	0	0	0	0.004	0	0	0	0	0	0	0.106	0	0.034	0.002
378	Living/Aggregates/Clumps	0.002	0	0.018	0.08	0.004	0.618	0.08	0	0	0.002	0.008	0	0.022	0	0	0	0	0.002	0	0	0.002	0.018	0.018	0.004	0.002	0.028	0.032	0.01	0.008	0.006	0.016	0.02	0
379	Living/Aggregates/Clumps	0.132	0.056	0.002	0.248	0.078	0.072	0.012	0	0.048	0.012	0.006	0	0.016	0.004	0.034	0.05	0.06	0.018	0.008	0	0	0	0.072	0.002	0	0	0.006	0	0	0.05	0.002	0.01	0.002
380	Living/Aggregates/Clumps	0.8	0.008	0	0.04	0.008	0.072	0.018	0	0.01	0.01	0	0	0	0	0.002	0	0	0.004	0	0	0	0	0	0	0	0	0	0	0	0.01	0	0.012	0.006
381	Living/Aggregates/Clumps	0.826	0.01	0	0.032	0.004	0.032	0.012	0	0.018	0.002	0.002	0	0	0	0.002	0.012	0	0.002	0.008	0	0	0	0	0	0	0	0	0	0	0.026	0.002	0.004	0.006
382	Living/Aggregates/Clumps	0.404	0.008	0.002	0.032	0.004	0.088	0.116	0.002	0.004	0.098	0.008	0	0.014	0	0.006	0.004	0	0	0	0.002	0	0	0.002	0.002	0	0	0.026	0	0	0.156	0.002	0.008	0.012
383	Living/Aggregates/Clumps	0.766	0.004	0	0.058	0	0.02	0.004	0	0.006	0.028	0.004	0	0	0	0.004	0.01	0	0	0	0.002	0	0	0.004	0	0	0	0.01	0	0	0.064	0	0.008	0.008
384	Living/Aggregates/Clumps	0.618	0.03	0	0.044	0.02	0.05	0.054	0	0.004	0.076	0.008	0	0.012	0	0.006	0	0	0.002	0	0	0	0	0.004	0	0	0	0.002	0	0	0.044	0.002	0.006	0.018
385	Living/Aggregates/Clumps	0.058	0.048	0.004	0.032	0.062	0.028	0.034	0.002	0.026	0.016	0.004	0	0.006	0.026	0.13	0.052	0.024	0.072	0.052	0.024	0.004	0.002	0.034	0.024	0.002	0.002	0.048	0	0.002	0.124	0	0.01	0.048
386	Living/Aggregates/Clumps	0.718	0.01	0	0.022	0	0.062	0.068	0.002	0	0.034	0.002	0	0	0	0	0.002	0	0	0	0	0	0	0	0.004	0	0	0.004	0	0	0.034	0.002	0.01	0.026
387	Living/Aggregates/Clumps	0.552	0.008	0	0.052	0.002	0.03	0.076	0	0.002	0.06	0	0	0.014	0	0.002	0	0.002	0	0	0	0	0	0.008	0.002	0	0	0.008	0	0	0.142	0.002	0.004	0.034
388	Living/Aggregates/Clumps	0.376	0.014	0	0.026	0.018	0.04	0.05	0.006	0.006	0.044	0.016	0	0.026	0	0	0	0	0	0.004	0	0	0	0.002	0.008	0	0.002	0.048	0.006	0	0.154	0.006	0.006	0.142
389	Living/Aggregates/Clumps	0.214	0.032	0	0.042	0.036	0.092	0.158	0.002	0.002	0.056	0.044	0	0.062	0	0	0.002	0.004	0.002	0	0	0.004	0	0.004	0.01	0	0	0.022	0	0	0.086	0.002	0	0.124
390	Living/Aggregates/Clumps	0.186	0.004	0.004	0.016	0.004	0.054	0.118	0	0.002	0.038	0.01	0	0.016	0	0	0	0	0	0	0	0	0.002	0.004	0.002	0.022	0.016	0.132	0	0	0.298	0.02	0.014	0.038
391	Living/Aggregates/Clumps	0.348	0	0	0.032	0	0.158	0.204	0.002	0.008	0.038	0.006	0	0.01	0	0	0.004	0	0.002	0	0	0.002	0	0	0	0.002	0	0.01	0.006	0	0.134	0	0.004	0.03
392	Living/Aggregates/Clumps	0.494	0.006	0	0.014	0.008	0.062	0.086	0.002	0.002	0.09	0.006	0	0.028	0	0.002	0	0	0.002	0	0	0	0	0	0.006	0	0	0.034	0	0	0.118	0.004	0.002	0.034
393	Living/Aggregates/Multiple	0.038	0.024	0.004	0.06	0.044	0.06	0.028	0.01	0.006	0.098	0.062	0.004	0.114	0	0.008	0.004	0.002	0.006	0.008	0.01	0.004	0.012	0.044	0.254	0	0	0.02	0.002	0	0.044	0.004	0	0.026
394	Living/Aggregates/Multiple	0	0.076	0	0.002	0.024	0	0	0	0.002	0	0	0	0	0.058	0.378	0.09	0.024	0.23	0.048	0.032	0	0	0.004	0	0	0	0.012	0	0	0.016	0	0.004	0
395	Living/Aggregates/Multiple	0.28	0.19	0	0.044	0.006	0	0	0	0.126	0	0	0	0	0.01	0.07	0.118	0.01	0.034	0.012	0.002	0	0	0.018	0	0	0	0	0	0	0.052	0	0.028	0
396	Living/Aggregates/Multiple	0.04	0.146	0	0.07	0.14	0.024	0.01	0.002	0.058	0.002	0	0	0.006	0.022	0.074	0.07	0.112	0.064	0.048	0.006	0.008	0.002	0.022	0.01	0	0	0	0	0	0.024	0.002	0.012	0.026
397	Living/Aggregates/Multiple	0.056	0.068	0.008	0.076	0.078	0.048	0.014	0.004	0.016	0.108	0.064	0.002	0.106	0	0.014	0.008	0.002	0.018	0.018	0.01	0.008	0.018	0.032	0.094	0	0	0.016	0	0	0.076	0.006	0.006	0.026
398	Living/Aggregates/Multiple	0.002	0.026	0	0.038	0	0.038	0.01	0	0	0.002	0	0.004	0.85	0	0	0	0	0	0	0	0	0.008	0.006	0	0	0	0	0	0	0	0.014	0	0.002
399	Living/Aggregates/Multiple	0.008	0.1	0.002	0.044	0.23	0.02	0.004	0.018	0.002	0.01	0.006	0.002	0.066	0	0.088	0.024	0.006	0.074	0.06	0.024	0.074	0.038	0.016	0.03	0	0	0	0	0	0.01	0.002	0.006	0.036
400	Living/Aggregates/Multiple	0.014	0.048	0.006	0.088	0.334	0.058	0.002	0.002	0.008	0.002	0	0	0.026	0	0.044	0.04	0.024	0.042	0.094	0.004	0.044	0	0.034	0.012	0	0	0	0	0.002	0.024	0.002	0.01	0.036
401	Living/Aggregates/Multiple	0	0.002	0.002	0.01	0.034	0	0	0.002	0	0	0	0	0	0	0.36	0.212	0.014	0.04	0.258	0.002	0.02	0.006	0.004	0.016	0	0	0.002	0	0.004	0	0.008	0.004	0
402	Living/Aggregates/Multiple	0.004	0.074	0	0.006	0.01	0.002	0	0	0.002	0	0	0	0.006	0.012	0.37	0.042	0.018	0.35	0.08	0	0	0	0.004	0.004	0	0	0.004	0	0.004	0.004	0	0.004	0
403	Living/Aggregates/Multiple	0.086	0.122	0	0.022	0.022	0.01	0.002	0	0.026	0.002	0	0	0.002	0.104	0.15	0.056	0.06	0.096	0.034	0.014	0.006	0.002	0.106	0.012	0	0	0.002	0	0	0.034	0	0.026	0.004
404	Living/Aggregates/Multiple	0.136	0.1	0	0.082	0.038	0.008	0.004	0	0.018	0	0	0	0	0.02	0.2	0.08	0.052	0.082	0.042	0.01	0.002	0.002	0.074	0.006	0	0	0.002	0	0	0.016	0	0	0.026
405	Living/Aggregates/Multiple	0.02	0.238	0	0.02	0.008	0	0.002	0	0.004	0.002	0	0	0	0.084	0.232	0.076	0.02	0.182	0.054	0.01	0	0.002	0.012	0	0	0	0.004	0	0	0.02	0	0.006	0.004
406	Living/Aggregates/Multiple	0	0	0	0.024	0.004	0.028	0	0.004	0	0.002	0	0.014	0.874	0	0.002	0	0	0	0.004	0	0	0.012	0.008	0.006	0.002	0	0.008	0	0	0	0.008	0	0
407	Living/Aggregates/Multiple	0.074	0.066	0	0.054	0.15	0.056	0.16	0	0.002	0.008	0.018	0	0.21	0	0.004	0	0.002	0.004	0.004	0	0.012	0.006	0.01	0.008	0.002	0	0.004	0	0	0.018	0.012	0.002	0.114
408	Living/Aggregates/Multiple	0.01	0.08	0.006	0.032	0.184	0.016	0.004	0.006	0.006	0.002	0.018	0.004	0.22	0	0.034	0.014	0.004	0.05	0.062	0.008	0.046	0.024	0.03	0.04	0	0	0.004	0	0	0.02	0.004	0.004	0.068
409	Living/Aggregates/Multiple	0.118	0.032	0	0.072	0.026	0.134	0.278	0.002	0.012	0.05	0.028	0	0.138	0	0.01	0	0	0.01	0.002	0	0.002	0.004	0.004	0.002	0	0	0.018	0	0.002	0.038	0.004	0.002	0.012
410	Living/Aggregates/Multiple	0.018	0.124	0	0.034	0.052	0.012	0.004	0	0.004	0	0	0	0	0.018	0.348	0.116	0.06	0.11	0.028	0.012	0	0	0.018	0	0	0	0.004	0	0	0.026	0	0.012	0
411	Living/Aggregates/Multiple	0.106	0.14	0	0.038	0.028	0.024	0.002	0	0.014	0.006	0	0	0	0.006	0.34	0.068	0.016	0.12	0.03	0	0	0.002	0.006	0.002	0	0	0	0	0	0.016	0	0.032	0.004
412	Living/Aggregates/Multiple	0.334	0.052	0	0.254	0.052	0.048	0.002	0	0.026	0.018	0.002	0	0	0.004	0.01	0.07	0.01	0.01	0.03	0.006	0	0	0.012	0.004	0	0	0	0	0	0.014	0	0.004	0.038
413	Living/Aggregates/Multiple	0.072	0.116	0	0.016	0.004	0.002	0.002	0	0.016	0	0	0	0	0.076	0.23	0.092	0.008	0.28	0.004	0.002	0	0	0.006	0	0	0	0.004	0	0	0.036	0	0.032	0.002
414	Living/Aggregates/Multiple	0.562	0.034	0	0.052	0.024	0.09	0.048	0	0.024	0.058	0	0	0.01	0	0.002	0.02	0.006	0.004	0.012	0.002	0	0	0.014	0	0	0	0.004	0	0	0.014	0	0.008	0.012
415	Living/Aggregates/Multiple	0.258	0.06	0	0.134	0.076	0.156	0.026	0	0.016	0.026	0	0	0.012	0	0.004	0.042	0.01	0.014	0.044	0.008	0	0.004	0.004	0.012	0	0	0	0	0	0.028	0	0	0.066
416	Living/Aggregates/Multiple	0.07	0.096	0	0.218	0.158	0.006	0.004	0.002	0.024	0.012	0.002	0	0.018	0.008	0.04	0.044	0.056	0.068	0.036	0.006	0.002	0.006	0.034	0.02	0	0	0.002	0	0	0.03	0	0.014	0.024
417	Living/Aggregates/Multiple	0.028	0.144	0.004	0.09	0.168	0.024	0	0	0.02	0.002	0	0	0.012	0.01	0.106	0.118	0.106	0.048	0.018	0.002	0.016	0.01	0.026	0.008	0	0	0	0	0.002	0.022	0	0.004	0.012
418	Living/Aggregates/Multiple	0.198	0.13	0	0.058	0.09	0.058	0.008	0.004	0.082	0.004	0.004	0	0.03	0.004	0.052	0.07	0.03	0.026	0.05	0.004	0	0.002	0.008	0.008	0	0	0.002	0	0	0.034	0	0	0.044
419	Living/Aggregates/Multiple	0.022	0.008	0.082	0.138	0.014	0.144	0.062	0.026	0.016	0.002	0.02	0.002	0.046	0	0.012	0.004	0.014	0.006	0.012	0	0.03	0.006	0.022	0.016	0.006	0	0.028	0.004	0.002	0.104	0.034	0.086	0.032
420	Living/Aggregates/Multiple	0	0.038	0.002	0.008	0.044	0	0	0.002	0	0	0	0	0	0.022	0.344	0.172	0.052	0.094	0.104	0.02	0	0.002	0.018	0.008	0	0	0.002	0	0.008	0.036	0.002	0.014	0.008
421	Living/Aggregates/Multiple	0.052	0.124	0.006	0.132	0.204	0.066	0.016	0	0.014	0.014	0.016	0.002	0.026	0	0.048	0.034	0.03	0.034	0.018	0.006	0.028	0.006	0.02	0.006	0	0	0.004	0	0.006	0.042	0.004	0.016	0.026
422	Living/Aggregates/Multiple	0.012	0.024	0.002	0.262	0.432	0.022	0.004	0	0.008	0.012	0.016	0	0.064	0	0.006	0.018	0.01	0.012	0.008	0.002	0.002	0.018	0.018	0.022	0	0	0.002	0	0	0.006	0	0	0.018
423	Living/Aggregates/Multiple	0.006	0.072	0	0	0.004	0	0	0	0	0.002	0	0	0	0.016	0.472	0.024	0.006	0.358	0.012	0.006	0	0.002	0.006	0	0	0	0.006	0	0	0.002	0	0.006	0
424	Living/Aggregates/Multiple	0.054	0.12	0	0.01	0	0	0.002	0	0.01	0.002	0	0	0	0.044	0.338	0.116	0.012	0.152	0.018	0.006	0	0	0	0	0	0	0.004	0	0	0.064	0	0.046	0.002
425	Living/Aggregates/Multiple	0.292	0.116	0.002	0.248	0.018	0.038	0.012	0	0.036	0.012	0	0	0.002	0.002	0.064	0.012	0.014	0.036	0.02	0	0	0.004	0.016	0	0	0	0.006	0	0	0.012	0	0.036	0.002
426	Living/Aggregates/Multiple	0.226	0.152	0	0.018	0.004	0.006	0	0	0.086	0	0	0	0	0.048	0.06	0.03	0.01	0.054	0.002	0.006	0	0.004	0.002	0	0	0	0.006	0	0	0.148	0	0.138	0
427	Living/Aggregates/Multiple	0.01	0.062	0.002	0.046	0.036	0.044	0.03	0.006	0	0.01	0.02	0.02	0.614	0	0.002	0	0	0.004	0	0	0.02	0.002	0.01	0.026	0	0	0.004	0	0	0.002	0.016	0.002	0.012
428	Living/Aggregates/Multiple	0.034	0.06	0.008	0.034	0.108	0.054	0.106	0.03	0.004	0.02	0.024	0.002	0.082	0	0.004	0.006	0	0.006	0.016	0	0.01	0.014	0.006	0.054	0	0	0.008	0	0	0.03	0.018	0.002	0.26
429	Living/Aggregates/Multiple	0.004	0.09	0.01	0.02	0.058	0.006	0	0.02	0	0	0	0	0.002	0	0.168	0.052	0.01	0.04	0.074	0.032	0.02	0.002	0.032	0.132	0	0	0.012	0	0.008	0.074	0.032	0.02	0.082
430	Living/Aggregates/Multiple	0	0.078	0	0.038	0.19	0.04	0	0.002	0	0	0	0	0.016	0.002	0.172	0.08	0.024	0.05	0.076	0.036	0.01	0.006	0.14	0.022	0	0	0	0	0	0.006	0.004	0.002	0.006
431	Living/Aggregates/Multiple	0.008	0.062	0	0.022	0.186	0.026	0	0.002	0.002	0	0	0	0.026	0	0.282	0.04	0.002	0.132	0.046	0.008	0.108	0.008	0.012	0.008	0	0	0	0	0.006	0.004	0.006	0.002	0.002
432	Living/Aggregates/Multiple	0.024	0.058	0	0.12	0.142	0.006	0.004	0.006	0.008	0.042	0.038	0.002	0.048	0	0.018	0.012	0.014	0.014	0.018	0.006	0.014	0.008	0.024	0.106	0	0	0.002	0	0	0.074	0.014	0	0.178
433	Living/Aggregates/Multiple	0.348	0.04	0.002	0.27	0.078	0.034	0.01	0	0.016	0.02	0.004	0	0.01	0.002	0.01	0.034	0.01	0.008	0.006	0	0	0	0.01	0.012	0	0	0.006	0	0	0.022	0	0.004	0.044
434	Living/Aggregates/Multiple	0.094	0.042	0.002	0.194	0.078	0.038	0.024	0.002	0	0.032	0.034	0	0.038	0	0.002	0.012	0.006	0.004	0.014	0	0.002	0.006	0.016	0.018	0	0	0.006	0	0	0.048	0.002	0	0.286
435	Living/Aggregates/Multiple	0.096	0.14	0	0.002	0	0.002	0	0	0.022	0	0	0	0	0.038	0.23	0.116	0.012	0.19	0.04	0.002	0	0	0.02	0	0	0	0.002	0	0	0.05	0	0.038	0
436	Living/Aggregates/Multiple	0.018	0.024	0.106	0.132	0.056	0.08	0.068	0.004	0.002	0.03	0.054	0	0.264	0	0.002	0.004	0.016	0.004	0	0	0.012	0.01	0.02	0.014	0	0	0.006	0	0	0.032	0.014	0.006	0.022
437	Living/Aggregates/Multiple	0.082	0.038	0.006	0.232	0.3	0.074	0.044	0	0.006	0.012	0.02	0	0.042	0	0.014	0.01	0.008	0.01	0.012	0	0.012	0.006	0.004	0.006	0	0	0.002	0	0	0.016	0.01	0.004	0.03
438	Living/Aggregates/Multiple	0.094	0.108	0	0.008	0.002	0.004	0.002	0	0.084	0.004	0	0	0	0.058	0.15	0.042	0.052	0.042	0.006	0.006	0	0	0.004	0	0	0	0.01	0	0	0.154	0	0.168	0.002
439	Living/Aggregates/Multiple	0.006	0.27	0	0.034	0.126	0.01	0.004	0.002	0.016	0	0	0	0	0.004	0.11	0.14	0.084	0.074	0.07	0.002	0.006	0	0.006	0.004	0	0	0.002	0	0.002	0.018	0.002	0.004	0.004
440	Living/Aggregates/Multiple	0.566	0.044	0	0.05	0.008	0.108	0.048	0	0.006	0.044	0.004	0	0.004	0	0.004	0.026	0	0.008	0.01	0	0	0	0.002	0	0	0	0.002	0	0	0.038	0	0.006	0.022
441	Living/Aggregates/Multiple	0.082	0.062	0	0.138	0.17	0.036	0.034	0.006	0.018	0.024	0.01	0	0.032	0	0.012	0.012	0.018	0.028	0.036	0	0	0.008	0.018	0.016	0	0	0	0	0	0.084	0	0.006	0.15
442	Living/Aggregates/Multiple	0.036	0.074	0.026	0.056	0.032	0.07	0.096	0.01	0.002	0.022	0.056	0	0.268	0	0	0.002	0.006	0.008	0.006	0.002	0.044	0.026	0.006	0.008	0	0	0.014	0.002	0.002	0.022	0.064	0.016	0.024
443	Living/Aggregates/Multiple	0.002	0.09	0.006	0.028	0.06	0.004	0	0.012	0	0.002	0	0	0	0	0.16	0.068	0.004	0.02	0.108	0.024	0.024	0	0.026	0.228	0	0	0.004	0	0.006	0.034	0.038	0.022	0.03
444	Living/Aggregates/Multiple	0.11	0.084	0	0.056	0.03	0.024	0.002	0	0.04	0.002	0	0	0.004	0.012	0.064	0.32	0.014	0.086	0.084	0.008	0	0	0.04	0	0	0	0	0	0	0.008	0	0.002	0.01
445	Living/Aggregates/Multiple	0.162	0.11	0	0.198	0.078	0.016	0.004	0	0.01	0.014	0	0	0.004	0.01	0.094	0.042	0.038	0.062	0.064	0.006	0	0.006	0.022	0.01	0	0	0	0	0	0.026	0	0.002	0.022
446	Living/Aggregates/Multiple	0.442	0.106	0	0.058	0.01	0.014	0.01	0	0.07	0.006	0	0	0	0.014	0.038	0.082	0.022	0.032	0.012	0.004	0	0	0.036	0.002	0	0	0.002	0	0	0.032	0	0.006	0.002
447	Living/Aggregates/Multiple	0.09	0.132	0	0.022	0.01	0.006	0.002	0	0.008	0.004	0	0	0	0.056	0.258	0.056	0.014	0.266	0.034	0.002	0.002	0.002	0.006	0	0	0	0.002	0	0	0.016	0	0.012	0
448	Living/Aggregates/Multiple	0	0.002	0.002	0.054	0.288	0.018	0.022	0.006	0	0.006	0.002	0.038	0.422	0	0.002	0	0	0.002	0	0	0.032	0.028	0.008	0.018	0	0	0.002	0	0	0	0.02	0	0.028
449	Living/Aggregates/Multiple	0.014	0.152	0	0.024	0.104	0.012	0	0	0	0.006	0.002	0	0.008	0.002	0.212	0.066	0.004	0.306	0.044	0.002	0.018	0.004	0.004	0.002	0	0	0	0	0.002	0.006	0.002	0	0.004
450	Living/Aggregates/Multiple	0.5	0.07	0	0.056	0.026	0.046	0.028	0	0.044	0.034	0	0	0.016	0	0.03	0.026	0.012	0.03	0.02	0.004	0	0	0.006	0	0	0	0	0	0	0.034	0	0.01	0.008
451	Living/Aggregates/Multiple	0.018	0.038	0.032	0.024	0.01	0.27	0.084	0	0	0.012	0.038	0.004	0.352	0	0.002	0	0	0	0	0	0.004	0.026	0.002	0	0.01	0.006	0.028	0.004	0	0.006	0.026	0	0.004
452	Living/Aggregates/Multiple	0.004	0.142	0	0.022	0.138	0.004	0.002	0	0	0	0	0	0.004	0.004	0.39	0.066	0.022	0.118	0.024	0.012	0.004	0.002	0.034	0.002	0	0	0	0	0	0.002	0	0	0.004
453	Living/Aggregates/Multiple	0.004	0	0.002	0.08	0.238	0.026	0.004	0.006	0	0.014	0.002	0.026	0.392	0	0.004	0.01	0	0.004	0	0.002	0.024	0.068	0.034	0.038	0	0	0	0	0	0.002	0.014	0	0.006
454	Living/Aggregates/Multiple	0.02	0.104	0	0.048	0.066	0.088	0.014	0.004	0.004	0	0.018	0	0.014	0.004	0.192	0.08	0.092	0.062	0.046	0.034	0.008	0.002	0.046	0.008	0	0	0	0	0	0.02	0	0.022	0.004
455	Living/Aggregates/Multiple	0.004	0.062	0.042	0.02	0.1	0.02	0.004	0.014	0	0.004	0.016	0.006	0.104	0	0.056	0.024	0.006	0.022	0.028	0.028	0.17	0.022	0.048	0.026	0	0	0.006	0	0.002	0.042	0.062	0.02	0.042
456	Living/Aggregates/Multiple	0.046	0.038	0.006	0.054	0.022	0.192	0.114	0.002	0	0.028	0.078	0	0.202	0	0.002	0.002	0	0	0.002	0	0.002	0.014	0.002	0.006	0.01	0.008	0.068	0.002	0	0.03	0.042	0.002	0.026
457	Living/Aggregates/Multiple	0.004	0.128	0	0.024	0.106	0.014	0.002	0	0	0.002	0.002	0	0.026	0	0.284	0.046	0.012	0.18	0.036	0.012	0.04	0.022	0.018	0.002	0	0	0.002	0	0.006	0.004	0.01	0.002	0.016
458	Living/Aggregates/Multiple	0.064	0.148	0.004	0.084	0.118	0.076	0.012	0	0.036	0.002	0.008	0	0.006	0.008	0.056	0.066	0.118	0.03	0.042	0.002	0.006	0.006	0.024	0.012	0	0	0	0	0	0.026	0	0.006	0.04
459	Living/Aggregates/Multiple	0.008	0.054	0	0.006	0.054	0	0	0	0.006	0	0	0	0	0.016	0.378	0.14	0.082	0.096	0.094	0.032	0	0	0.016	0	0	0	0.002	0	0.004	0.002	0	0.008	0.002
460	Living/Aggregates/Multiple	0.094	0.018	0	0.038	0.028	0.042	0.016	0.012	0.028	0.008	0	0	0.004	0.008	0.048	0.088	0.046	0.034	0.03	0.002	0.004	0.002	0.024	0.006	0	0	0.024	0	0.006	0.292	0	0.046	0.052
461	Living/Aggregates/Multiple	0.218	0.042	0	0.126	0.028	0.224	0.138	0	0.01	0.016	0.002	0	0.05	0	0.018	0.008	0.006	0.02	0.014	0.004	0	0	0.004	0.002	0	0	0.004	0	0	0.044	0.002	0.012	0.008
462	Living/Aggregates/Multiple	0.048	0.066	0	0.004	0.004	0.002	0	0	0.004	0.004	0	0	0.002	0.036	0.196	0.22	0.024	0.268	0.062	0.008	0	0	0.014	0	0	0	0	0	0	0.034	0	0.004	0
463	Living/Aggregates/Multiple	0.214	0.14	0	0.134	0.04	0.014	0	0	0.028	0.006	0	0	0.002	0.012	0.08	0.052	0.014	0.1	0.038	0.004	0	0.004	0.03	0.01	0	0	0.002	0	0	0.042	0	0.012	0.022
464	Living/Aggregates/Multiple	0.13	0.136	0.002	0.024	0.014	0.006	0.002	0	0.028	0	0	0	0.006	0.046	0.284	0.038	0.016	0.152	0.014	0	0	0	0.012	0	0	0	0.002	0	0	0.05	0	0.038	0
465	Living/Aggregates/Multiple	0.006	0.05	0	0.008	0.022	0	0	0	0.002	0.002	0	0	0.002	0.03	0.47	0.05	0.032	0.196	0.03	0.046	0.002	0.002	0	0	0	0	0.002	0	0	0.028	0	0.02	0
466	Living/Aggregates/Multiple	0.042	0.104	0	0.004	0.01	0.008	0	0	0.01	0.004	0	0	0.002	0.064	0.22	0.124	0.008	0.252	0.044	0.034	0.002	0	0.012	0.002	0	0	0.008	0	0	0.04	0	0.002	0.004
467	Living/Aggregates/Multiple	0.016	0.246	0	0.006	0.028	0.002	0	0	0.008	0	0	0	0	0.072	0.218	0.094	0.022	0.174	0.058	0.012	0	0	0.012	0.002	0	0	0.002	0	0	0.018	0	0.006	0.004
468	Living/Aggregates/Multiple	0.006	0.064	0	0	0.004	0.002	0	0	0	0	0	0	0	0.008	0.476	0.032	0.002	0.362	0.016	0.008	0	0	0	0	0	0	0	0	0	0.008	0.002	0.01	0
469	Living/Aggregates/Multiple	0.276	0.076	0	0.086	0.054	0.038	0.032	0	0.07	0.026	0.002	0	0.03	0.002	0.014	0.046	0.022	0.026	0.03	0.006	0.002	0	0.018	0.016	0	0	0.006	0	0	0.086	0	0.006	0.03
470	Living/Aggregates/Multiple	0.024	0.046	0.006	0.02	0.074	0.038	0.02	0.006	0.002	0.018	0.026	0.004	0.088	0	0.026	0.006	0.002	0.018	0.338	0	0.072	0.006	0.006	0.03	0	0	0.012	0	0	0.024	0.01	0.004	0.074
471	Living/Aggregates/Multiple	0.096	0.032	0.002	0.2	0.288	0.026	0.016	0	0.058	0	0.002	0	0.012	0	0.01	0.034	0.018	0.008	0.022	0	0	0.002	0.01	0.016	0	0	0.004	0	0	0.024	0	0	0.12
472	Living/Aggregates/Multiple	0.494	0.038	0	0.182	0.022	0.01	0.008	0	0.022	0.022	0	0	0.004	0	0.014	0.046	0.002	0.014	0	0.002	0	0.002	0.018	0.016	0	0	0.008	0	0	0.062	0	0.002	0.012
473	Living/Aggregates/Multiple	0.138	0.086	0	0.03	0.034	0.016	0.006	0	0.064	0.014	0	0	0	0.022	0.062	0.108	0.034	0.146	0.038	0.004	0.004	0	0.034	0.006	0	0	0.014	0	0	0.096	0	0.014	0.03
474	Living/Aggregates/Multiple	0.004	0.078	0	0.002	0.012	0	0	0	0	0	0	0	0	0.008	0.402	0.102	0.018	0.308	0.032	0.006	0	0.002	0.01	0	0	0	0.002	0	0	0.008	0	0.006	0
475	Living/Aggregates/Multiple	0.268	0.182	0	0.016	0	0.002	0.002	0	0.066	0.004	0	0	0	0.06	0.114	0.048	0.026	0.046	0.016	0.008	0	0	0.028	0	0	0	0.002	0	0	0.08	0	0.03	0.002
476	Living/Aggregates/Multiple	0.278	0.102	0	0.046	0.014	0.09	0.022	0.004	0.042	0.018	0.004	0.002	0.01	0.008	0.136	0.02	0.038	0.072	0.008	0.002	0	0.008	0.022	0	0	0	0.006	0	0	0.026	0	0.014	0.008
477	Living/Aggregates/Multiple	0.046	0.078	0	0.014	0.024	0.004	0.004	0	0.01	0.002	0.002	0	0.006	0.042	0.25	0.092	0.022	0.288	0.06	0.008	0.002	0	0.012	0	0	0	0.006	0	0.004	0.024	0	0	0
478	Living/Aggregates/Multiple	0.5	0.036	0	0.102	0.018	0.134	0.056	0	0.022	0.026	0.006	0	0.02	0	0.002	0.004	0	0.004	0.002	0.004	0	0	0.006	0	0	0	0.004	0	0	0.03	0	0.01	0.014
479	Living/Aggregates/Multiple	0.058	0.086	0.002	0.042	0.066	0.074	0.098	0.004	0	0.022	0.038	0.002	0.142	0	0.002	0.002	0.002	0.008	0.006	0	0.004	0.006	0.004	0.038	0	0.002	0.014	0	0	0.02	0.022	0.002	0.234
480	Living/Aggregates/Multiple	0.008	0.092	0	0.026	0.056	0.01	0.004	0	0	0.004	0.004	0	0.014	0.004	0.202	0.046	0.002	0.444	0.06	0.002	0	0.004	0.008	0.004	0	0	0.004	0	0	0	0.002	0	0
481	Living/Aggregates/Multiple	0.022	0.134	0	0.012	0.062	0.01	0.002	0	0.008	0.002	0.006	0	0.002	0.022	0.33	0.114	0.098	0.066	0.048	0.012	0	0.002	0.024	0.006	0	0	0	0	0	0.004	0	0.006	0.008
482	Living/Aggregates/Multiple	0.04	0.032	0	0.016	0.018	0	0.008	0	0.014	0.014	0	0	0	0.058	0.114	0.142	0.012	0.102	0.05	0.006	0.002	0	0.032	0	0	0	0.034	0	0.002	0.242	0	0.054	0.008
483	Living/Aggregates/Multiple	0.442	0.026	0	0.31	0.044	0.03	0.006	0	0.022	0.01	0.004	0	0	0	0.006	0.048	0.006	0.002	0	0.002	0	0	0.006	0	0	0	0.004	0	0	0.028	0	0	0.004
484	Living/Aggregates/Multiple	0.048	0.09	0	0.074	0.152	0.012	0.004	0	0.016	0.02	0.002	0.002	0.034	0	0.108	0.052	0.03	0.162	0.096	0.008	0	0.008	0.018	0.014	0	0	0.002	0	0	0.024	0	0.006	0.018
485	Living/Aggregates/Multiple	0.026	0.024	0.004	0.098	0.29	0.034	0	0	0.008	0.002	0.002	0.002	0.002	0	0.03	0.234	0.064	0.03	0.096	0.002	0.004	0.002	0.026	0.002	0	0	0.002	0	0	0.002	0	0	0.014
486	Living/Aggregates/Multiple	0.016	0.056	0	0.04	0.242	0.014	0	0	0.006	0.002	0	0	0.008	0.004	0.168	0.106	0.028	0.162	0.098	0.002	0.006	0.006	0.014	0.004	0	0	0	0	0	0.004	0.002	0	0.012
487	Living/Aggregates/Multiple	0.048	0.078	0	0.04	0.046	0.042	0.002	0	0.01	0.006	0.006	0	0.01	0	0.186	0.034	0.042	0.322	0.034	0.006	0.01	0.006	0.014	0.002	0	0	0.002	0	0.002	0.032	0	0.012	0.008
488	Living/Aggregates/Multiple	0.564	0.052	0	0.128	0.006	0.012	0.004	0	0.034	0.002	0	0	0.002	0.002	0.022	0.046	0.016	0.006	0.004	0	0	0	0.056	0	0	0	0.004	0	0	0.022	0	0.014	0.004
489	Living/Aggregates/Multiple	0.044	0.068	0	0.014	0.016	0.032	0.006	0	0.014	0	0	0	0	0.102	0.3	0.05	0.04	0.108	0.034	0.002	0	0	0.006	0	0	0	0.02	0	0	0.07	0.004	0.07	0
490	Living/Aggregates/Multiple	0.2	0.038	0	0.122	0.04	0.2	0.178	0	0.016	0.032	0.004	0	0.006	0	0.002	0.002	0	0.002	0	0	0	0	0.01	0	0	0	0.022	0.002	0	0.1	0	0.008	0.016
491	Living/Aggregates/Multiple	0.018	0.294	0.004	0.032	0.086	0.02	0	0	0.016	0	0.002	0	0.002	0.01	0.104	0.16	0.062	0.11	0.054	0.004	0	0	0.01	0	0	0	0.002	0	0	0.006	0	0.002	0.002
492	Living/Aggregates/Multiple	0.15	0.06	0	0.13	0.126	0.15	0.022	0	0.028	0.01	0	0	0.01	0.002	0.006	0.034	0.004	0.016	0.046	0.002	0	0	0.042	0.01	0	0	0.008	0	0	0.07	0	0.002	0.072
493	Living/Aggregates/Multiple	0.498	0.076	0	0.028	0.006	0.012	0.01	0	0.052	0.004	0	0	0	0.004	0.026	0.12	0.002	0.022	0.018	0	0	0	0.018	0	0	0	0.002	0	0	0.044	0	0.052	0.006
494	Living/Aggregates/Multiple	0.058	0.064	0.006	0.108	0.13	0.058	0.036	0.004	0.02	0.028	0.048	0.006	0.11	0	0.01	0.012	0.012	0.02	0.022	0.002	0.012	0.028	0.018	0.026	0	0	0.004	0	0.002	0.074	0.002	0.014	0.066
495	Living/Aggregates/Multiple	0.006	0.084	0.002	0.014	0.03	0.016	0.006	0	0.006	0	0.002	0	0.008	0.004	0.328	0.048	0.026	0.282	0.06	0.008	0.018	0.002	0.01	0	0	0	0.002	0	0.004	0.02	0	0.01	0.004
496	Living/Aggregates/Multiple	0.034	0.056	0	0.018	0.082	0.028	0.038	0.014	0.004	0.014	0.016	0.006	0.04	0	0	0.002	0.002	0.006	0.002	0.002	0.008	0.002	0.018	0.064	0	0	0.002	0	0	0.016	0.006	0	0.52
497	Living/Aggregates/Multiple	0.01	0.01	0.052	0.082	0.086	0.08	0.008	0.008	0.002	0.008	0.008	0.022	0.264	0	0.01	0.002	0.002	0	0.014	0	0.052	0.014	0.05	0.052	0	0	0.008	0	0.002	0.01	0.098	0.02	0.026
498	Living/Aggregates/Multiple	0.006	0.122	0.014	0.026	0.22	0.032	0.004	0.002	0.002	0.006	0.006	0.004	0.106	0	0.056	0.02	0.004	0.116	0.034	0.006	0.094	0.022	0.024	0.028	0	0	0	0	0.004	0.01	0.008	0.002	0.022
499	Living/Amoebozoa/Amoebozoa	0	0	0.468	0.048	0.052	0.006	0	0.004	0	0.034	0.002	0.016	0.068	0	0.004	0.002	0	0	0.006	0	0.014	0.006	0.028	0.014	0.004	0	0.008	0	0	0	0.204	0.008	0.004
500	Living/Amoebozoa/Amoebozoa	0	0.002	0.214	0.052	0.108	0.032	0.008	0.03	0	0.006	0	0.004	0.084	0	0.03	0.02	0.004	0.004	0.004	0.006	0.098	0.002	0.092	0.05	0	0	0.002	0	0	0.01	0.114	0.008	0.016
501	Living/Amoebozoa/Amoebozoa	0.002	0.008	0.404	0.138	0.016	0.06	0.014	0.008	0.002	0.006	0.004	0.004	0.014	0	0.008	0.002	0.004	0.006	0.004	0	0.018	0.002	0.068	0.006	0	0	0	0	0.002	0.028	0.054	0.108	0.01
502	Living/Amoebozoa/Amoebozoa	0	0.002	0.71	0.06	0.006	0.014	0.006	0.008	0.004	0.002	0.002	0	0.006	0	0.01	0.006	0.004	0.002	0.006	0	0.012	0	0.01	0	0	0	0.002	0	0.002	0.04	0.024	0.06	0.002
503	Living/Amoebozoa/Amoebozoa	0.002	0.002	0.672	0.06	0.026	0.04	0.006	0.002	0	0	0.018	0	0.014	0	0.004	0.004	0.012	0.002	0.006	0	0.012	0	0.022	0	0.002	0	0	0	0.004	0.012	0.058	0.018	0.002
504	Living/Amoebozoa/Amoebozoa	0.002	0.006	0.598	0.028	0.01	0.022	0.01	0.01	0	0.002	0.008	0.004	0.018	0	0.012	0.006	0.004	0	0.006	0	0.018	0.002	0.022	0.012	0	0.002	0.004	0.002	0.002	0.034	0.09	0.052	0.014
505	Living/Amoebozoa/Amoebozoa	0.002	0.008	0.436	0.044	0.098	0.006	0.014	0.008	0.002	0.026	0.02	0.002	0.09	0	0.006	0.002	0.002	0.002	0	0	0.024	0.004	0.044	0.036	0	0	0.004	0	0	0.02	0.044	0.004	0.052
506	Living/Amoebozoa/Amoebozoa	0.004	0.006	0.392	0.026	0.182	0.006	0.016	0.012	0.002	0.02	0.01	0.006	0.094	0	0.008	0	0.006	0.002	0.006	0	0.008	0	0.028	0.022	0	0	0.004	0	0	0.016	0.086	0.004	0.034
507	Living/Amoebozoa/Amoebozoa	0.004	0.002	0.404	0.028	0.18	0.01	0.032	0.002	0.002	0.01	0.012	0.004	0.084	0	0	0.002	0.006	0	0.006	0	0.03	0.002	0.014	0.014	0	0	0.006	0	0	0.018	0.096	0.004	0.028
508	Living/Amoebozoa/Amoebozoa	0.002	0	0.322	0.024	0.142	0.014	0.006	0.006	0	0.026	0.006	0.018	0.148	0	0.004	0.002	0	0	0.002	0.002	0.04	0.008	0.064	0.032	0	0	0.002	0	0	0.016	0.07	0	0.044
509	Living/Amoebozoa/Amoebozoa	0	0.002	0.356	0.026	0.108	0.006	0.004	0.002	0	0.016	0	0.004	0.068	0	0.012	0.012	0.004	0.004	0.004	0	0.222	0.004	0.034	0.01	0	0	0.004	0	0	0.002	0.084	0.002	0.01
510	Living/Amoebozoa/Amoebozoa	0	0.006	0.276	0.334	0.02	0.058	0.002	0.01	0	0.006	0	0.012	0.052	0	0.002	0.006	0.002	0.002	0	0	0.008	0.004	0.068	0.004	0	0	0.006	0.002	0.002	0	0.114	0.002	0.002
511	Living/Amoebozoa/Amoebozoa	0	0	0.276	0.124	0.068	0.066	0.004	0	0	0.006	0	0.022	0.042	0	0.002	0.004	0	0	0.004	0	0.016	0.036	0.178	0.008	0.002	0	0.004	0	0.002	0.002	0.128	0.004	0.002
512	Living/Amoebozoa/Amoebozoa	0	0	0.084	0.322	0.014	0.054	0.002	0.008	0	0.002	0.002	0.042	0.15	0	0	0	0	0.004	0	0	0	0.05	0.078	0.002	0.004	0	0.02	0	0.008	0.002	0.152	0	0
513	Living/Amoebozoa/Amoebozoa	0	0	0.19	0.088	0.254	0.014	0	0.008	0	0.008	0	0.012	0.086	0	0.002	0	0.002	0	0.002	0	0.076	0.018	0.144	0.02	0	0	0.004	0	0	0.002	0.068	0	0.002
514	Living/Amoebozoa/Amoebozoa	0	0.002	0.496	0.028	0.014	0.006	0	0.002	0	0	0	0.002	0.016	0	0.018	0.012	0	0	0.018	0	0.032	0.002	0.046	0.014	0	0	0.012	0	0	0.006	0.258	0.012	0.004
515	Living/Amoebozoa/Amoebozoa	0	0.008	0.534	0.098	0.022	0.05	0.006	0.008	0.002	0	0.004	0.004	0.02	0	0.006	0.002	0.004	0	0.006	0	0.016	0.004	0.06	0.002	0	0	0.008	0	0.004	0.008	0.082	0.042	0
516	Living/Amoebozoa/Amoebozoa	0.006	0.002	0.338	0.314	0.016	0.15	0.006	0.004	0	0.002	0	0.002	0.012	0	0.002	0.002	0.014	0.002	0.004	0	0.006	0.006	0.022	0.004	0.002	0	0.006	0	0.006	0.008	0.042	0.022	0
517	Living/Amoebozoa/Amoebozoa	0	0.004	0.602	0.106	0.006	0.05	0.006	0.006	0.004	0.002	0.002	0	0.006	0	0.004	0.002	0.004	0	0.002	0	0.004	0.008	0.016	0.012	0	0	0.026	0.002	0.008	0.024	0.032	0.058	0.004
518	Living/Amoebozoa/Amoebozoa	0	0	0.496	0.048	0.038	0.034	0	0	0	0.002	0	0.006	0.018	0	0.012	0.014	0.004	0.002	0.002	0	0.06	0.008	0.112	0.012	0	0	0	0	0	0.006	0.118	0.006	0.002
519	Living/Amoebozoa/Amoebozoa	0	0.004	0.66	0.026	0.022	0.02	0	0.002	0.002	0.004	0.002	0.002	0.02	0	0.008	0.008	0	0.004	0.004	0	0.026	0.01	0.026	0.014	0.002	0	0.012	0	0.006	0.004	0.1	0.008	0.004
520	Living/Amoebozoa/Amoebozoa	0	0.002	0.654	0.094	0.016	0.026	0.008	0.01	0.002	0	0	0	0.008	0	0.006	0.004	0.004	0	0.01	0.002	0.014	0.006	0.018	0.012	0	0	0.01	0	0.004	0.01	0.022	0.054	0.004
521	Living/Amoebozoa/Amoebozoa	0.012	0.012	0.352	0.08	0.04	0.036	0.022	0.006	0.012	0.016	0.008	0	0.016	0.002	0.016	0.006	0.012	0.002	0.004	0.002	0.016	0	0.006	0	0.004	0	0.028	0.002	0	0.154	0.032	0.09	0.012
522	Living/Amoebozoa/Amoebozoa	0	0	0.128	0.402	0.002	0.026	0	0.002	0	0.002	0	0.028	0.054	0	0	0	0	0.002	0	0.002	0.002	0.05	0.158	0.004	0	0	0.006	0	0.01	0	0.118	0.004	0
523	Living/Amoebozoa/Amoebozoa	0.006	0.004	0.544	0.064	0.014	0.1	0.02	0.004	0.002	0.004	0.008	0.004	0.028	0.002	0.014	0.002	0.008	0.002	0.01	0.002	0.012	0.008	0.02	0.002	0	0	0.016	0	0.006	0.016	0.054	0.014	0.01
524	Living/Amoebozoa/Amoebozoa	0.02	0.02	0.234	0.112	0.03	0.206	0.052	0.002	0	0.008	0.034	0.002	0.074	0	0.002	0.014	0.026	0.006	0.002	0.002	0.018	0.002	0.014	0.012	0	0.002	0.016	0	0	0.024	0.04	0.022	0.004
525	Living/Amoebozoa/Amoebozoa	0.012	0.03	0.378	0.178	0.038	0.076	0.024	0	0.002	0.006	0.008	0.002	0.1	0	0.002	0.002	0.016	0.002	0.004	0	0.008	0.002	0.036	0.016	0.002	0	0.006	0	0.002	0.004	0.018	0.02	0.006
526	Living/Amoebozoa/Amoebozoa	0.002	0.002	0.562	0.05	0.1	0.01	0.014	0.01	0	0.008	0.004	0.012	0.078	0	0	0	0.004	0	0.004	0.002	0.018	0.004	0.016	0.02	0.002	0	0.004	0	0	0.004	0.046	0.002	0.022
527	Living/Amoebozoa/Amoebozoa	0	0.008	0.518	0.022	0.014	0.018	0.002	0.042	0.004	0.004	0.004	0.002	0.024	0.002	0.016	0.006	0.002	0.002	0.036	0	0.04	0	0.002	0.014	0.002	0.002	0.022	0	0.012	0.034	0.092	0.048	0.006
528	Living/Amoebozoa/Amoebozoa	0	0.002	0.388	0.096	0.048	0.044	0.002	0.002	0	0	0	0.01	0.04	0	0.01	0.012	0	0	0.006	0.002	0.076	0.01	0.146	0.004	0.002	0	0.002	0	0	0.002	0.094	0	0.002
529	Living/Amoebozoa/Amoebozoa	0.01	0.002	0.54	0.08	0.04	0.046	0.016	0.002	0.004	0.014	0.016	0.004	0.018	0	0.004	0.008	0.024	0	0.004	0.002	0.008	0.002	0.022	0.006	0	0.002	0	0.002	0	0.042	0.038	0.04	0.004
530	Living/Amoebozoa/Amoebozoa	0.016	0.012	0.314	0.164	0.03	0.088	0.028	0.006	0.004	0.01	0.02	0.006	0.012	0	0.024	0.012	0.016	0.002	0.004	0.002	0.004	0.008	0.026	0.006	0	0.002	0.006	0	0	0.048	0.034	0.092	0.004
531	Living/Amoebozoa/Amoebozoa	0	0	0.292	0.064	0.03	0.01	0	0.006	0	0.006	0	0.018	0.03	0	0.012	0.008	0	0.002	0.01	0	0.032	0.002	0.276	0.014	0	0	0.004	0	0	0	0.184	0	0
532	Living/Amoebozoa/Amoebozoa	0.012	0.006	0.35	0.094	0.038	0.028	0.006	0.008	0.02	0.02	0.008	0	0.01	0	0.024	0.006	0.02	0.004	0.006	0.002	0.002	0	0.026	0.006	0.004	0.002	0.014	0	0.004	0.154	0.01	0.098	0.018
533	Living/Amoebozoa/Amoebozoa	0.006	0.016	0.304	0.08	0.046	0.082	0.012	0.002	0.002	0.018	0.014	0.004	0.07	0	0.014	0.002	0.002	0.002	0.002	0	0.048	0.018	0.028	0.002	0	0	0.014	0	0.006	0.024	0.122	0.044	0.016
534	Living/Amoebozoa/Amoebozoa	0	0	0.362	0.13	0.01	0.052	0.002	0.008	0	0	0	0.008	0.044	0	0.002	0.002	0	0	0	0	0.004	0.012	0.12	0.002	0.002	0	0.006	0	0.008	0.002	0.214	0.01	0
535	Living/Amoebozoa/Amoebozoa	0.004	0.004	0.5	0.028	0.064	0.014	0.012	0.004	0.002	0.018	0.01	0	0.052	0	0.008	0.002	0.002	0.006	0.008	0.002	0.054	0	0.008	0.006	0.002	0	0.014	0	0	0.02	0.12	0.008	0.028
536	Living/Amoebozoa/Amoebozoa	0	0.004	0.478	0.018	0.1	0.002	0.006	0.006	0	0.014	0.004	0.01	0.034	0	0.004	0.006	0	0	0.008	0.002	0.038	0	0.032	0.01	0	0	0.012	0	0.002	0.004	0.196	0.002	0.008
537	Living/Amoebozoa/Amoebozoa	0.002	0.002	0.28	0.228	0.028	0.05	0	0	0	0.002	0	0.016	0.032	0	0.004	0.012	0.002	0	0.008	0	0.032	0.006	0.102	0.01	0.002	0	0.002	0	0	0	0.172	0.006	0.002
538	Living/Amoebozoa/Amoebozoa	0	0	0.244	0.204	0.03	0.074	0.006	0.004	0	0.004	0	0.024	0.114	0	0.002	0	0	0.006	0.004	0	0.002	0.028	0.042	0.01	0.008	0.004	0.034	0	0.006	0.002	0.132	0.016	0
539	Living/Amoebozoa/Amoebozoa	0	0.006	0.332	0.022	0.01	0.034	0.018	0.014	0	0.008	0.008	0.004	0.034	0	0.01	0	0.002	0.004	0.016	0	0.048	0	0.014	0.014	0.012	0.008	0.128	0.002	0.018	0.018	0.17	0.034	0.012
540	Living/Amoebozoa/Amoebozoa	0	0	0.302	0.034	0.03	0.02	0	0.004	0	0.004	0	0.02	0.008	0	0.028	0.028	0.004	0.002	0.008	0.004	0.11	0.006	0.298	0.016	0	0	0	0	0.002	0.004	0.062	0.002	0.004
541	Living/Amoebozoa/Amoebozoa	0	0.002	0.272	0.174	0.006	0.044	0.008	0.002	0	0.018	0	0.002	0.014	0	0.002	0.004	0	0	0	0	0.004	0.002	0.036	0.006	0.006	0.004	0.02	0.012	0.006	0.01	0.214	0.128	0.004
542	Living/Amoebozoa/Amoebozoa	0	0	0.432	0.008	0.012	0.006	0	0.012	0	0.002	0	0.002	0.012	0	0.042	0.006	0.002	0.004	0.058	0	0.104	0	0.03	0.028	0	0	0.03	0	0.008	0.006	0.19	0.002	0.004
543	Living/Amoebozoa/Amoebozoa	0.002	0.014	0.526	0.034	0.03	0.018	0	0.01	0	0.004	0	0	0.02	0	0.024	0.01	0.002	0.006	0.012	0.002	0.11	0	0.042	0.014	0.002	0	0.006	0	0.004	0.01	0.08	0.018	0
544	Living/Amoebozoa/Amoebozoa	0	0.002	0.208	0.026	0.01	0.02	0	0.016	0	0.008	0	0.004	0.036	0	0.026	0.014	0.004	0.002	0.036	0	0.054	0.006	0.256	0.01	0	0	0.01	0	0.01	0.006	0.224	0.01	0.002
545	Living/Amoebozoa/Amoebozoa	0.004	0.006	0.152	0.086	0.152	0.042	0.004	0.018	0.004	0.01	0.016	0.01	0.11	0	0.004	0.002	0.002	0.006	0.008	0.002	0.086	0.008	0.004	0.022	0	0	0.018	0	0.002	0.01	0.132	0.026	0.054
546	Living/Amoebozoa/Amoebozoa	0	0	0.132	0.046	0.35	0.008	0	0.004	0	0.016	0	0.038	0.082	0	0.002	0	0	0.004	0	0.002	0.062	0.012	0.136	0.016	0	0	0.006	0	0	0.004	0.068	0	0.012
547	Living/Amoebozoa/Amoebozoa	0.01	0.012	0.14	0.082	0.246	0.022	0.006	0.006	0.002	0.002	0.008	0.006	0.092	0	0.014	0.026	0.01	0.008	0.012	0.004	0.074	0.01	0.108	0.016	0	0	0	0	0	0.008	0.048	0.006	0.022
548	Living/Amoebozoa/Amoebozoa	0	0.016	0.416	0.038	0.106	0.026	0.004	0.002	0.002	0.002	0.004	0	0.034	0	0.02	0.022	0.012	0.014	0.006	0.006	0.076	0.01	0.05	0.004	0	0	0.01	0	0	0.014	0.082	0.008	0.016
549	Living/Amoebozoa/Amoebozoa	0	0	0.394	0.044	0.026	0.022	0	0	0	0.002	0	0.004	0.016	0	0.006	0.012	0	0.004	0.016	0.002	0.04	0.014	0.07	0.012	0.008	0	0.064	0	0.004	0.008	0.22	0.012	0
550	Living/Amoebozoa/Amoebozoa	0	0	0.088	0.07	0.04	0.002	0	0.014	0	0.01	0	0.016	0.038	0	0	0	0	0.002	0.002	0	0.004	0.002	0.042	0.012	0.002	0	0.032	0	0.002	0.002	0.614	0.002	0.004
551	Living/Amoebozoa/Amoebozoa	0	0	0.496	0.054	0.016	0.012	0	0.002	0	0	0	0.01	0.03	0	0.006	0.01	0	0.004	0.006	0	0.016	0.004	0.13	0.006	0	0	0.008	0	0.002	0	0.182	0.002	0.004
552	Living/Amoebozoa/Amoebozoa	0.006	0.01	0.388	0.032	0.08	0.028	0.008	0.022	0.004	0.018	0.014	0.002	0.078	0	0.004	0.002	0.002	0.004	0.002	0	0.036	0.006	0.014	0.008	0	0.002	0.036	0	0.002	0.016	0.156	0.008	0.012
553	Living/Amoebozoa/Amoebozoa	0.018	0.004	0.234	0.06	0.11	0.03	0.036	0.012	0.002	0.036	0.058	0.004	0.086	0	0.004	0.008	0.002	0.004	0.006	0	0.024	0	0.012	0.034	0.006	0	0.016	0	0	0.036	0.086	0.008	0.064
554	Living/Amoebozoa/Amoebozoa	0	0.002	0.394	0.054	0.162	0.008	0.008	0.008	0	0.018	0.006	0.01	0.142	0	0.002	0.002	0	0.002	0.004	0	0.02	0.01	0.01	0.022	0.002	0	0.01	0	0	0.002	0.08	0.002	0.02
555	Living/Amoebozoa/Amoebozoa	0	0.002	0.612	0.12	0.014	0.078	0.012	0.004	0	0	0.002	0.006	0.032	0	0.002	0	0	0.002	0.002	0	0.004	0.006	0.014	0.01	0	0	0	0	0	0.006	0.042	0.028	0.002
556	Living/Amoebozoa/Amoebozoa	0	0.002	0.702	0.026	0.008	0.016	0.004	0.008	0.002	0	0	0.004	0.004	0	0.006	0.002	0	0	0.01	0.002	0.018	0.002	0.028	0.02	0	0	0.004	0	0.006	0.014	0.06	0.044	0.008
557	Living/Amoebozoa/Amoebozoa	0.002	0.002	0.418	0.234	0.02	0.138	0.014	0.008	0	0.002	0	0.006	0.016	0	0	0.002	0.002	0	0.004	0	0.004	0.002	0.038	0.002	0	0	0	0.002	0.002	0.006	0.056	0.02	0
558	Living/Amoebozoa/Amoebozoa	0	0	0.168	0.04	0.02	0.048	0	0.002	0	0.004	0	0.01	0.008	0	0.062	0.046	0	0.022	0.016	0.002	0.04	0.006	0.416	0.01	0	0	0	0	0.01	0.002	0.06	0.008	0
559	Living/Amoebozoa/Amoebozoa	0.002	0.006	0.762	0.02	0.004	0.014	0.004	0.006	0	0.002	0	0	0.012	0	0.004	0.006	0	0.002	0.004	0	0.018	0	0.022	0.006	0.002	0	0.002	0	0.002	0.014	0.064	0.022	0
560	Living/Amoebozoa/Amoebozoa	0	0	0.35	0.124	0.004	0.01	0.002	0.002	0	0.002	0	0.048	0.04	0	0.002	0.002	0	0.002	0.002	0	0.004	0.01	0.196	0.002	0.002	0	0.008	0	0.008	0	0.18	0	0
561	Living/Amoebozoa/Amoebozoa	0.004	0	0.58	0.022	0.03	0.012	0.008	0.008	0	0.006	0.002	0	0.018	0	0.01	0.004	0.002	0	0.01	0	0.03	0	0.022	0.002	0.002	0.004	0.022	0.002	0.004	0.022	0.12	0.042	0.012
562	Living/Amoebozoa/Amoebozoa	0.002	0	0.422	0.04	0.1	0.008	0.006	0.008	0	0.028	0	0.006	0.044	0	0.004	0.006	0	0	0	0	0.028	0	0.004	0.012	0.004	0.002	0.016	0	0	0.004	0.252	0.002	0.002
563	Living/Amoebozoa/Amoebozoa	0.004	0.004	0.51	0.068	0.096	0.018	0.01	0.006	0.004	0.01	0.004	0.008	0.068	0	0.006	0	0.002	0.004	0.008	0.002	0.046	0.002	0.008	0.004	0	0	0.01	0	0	0.008	0.066	0.006	0.018
564	Living/Amoebozoa/Amoebozoa	0.002	0	0.212	0.324	0.03	0.09	0.002	0.004	0	0.01	0.002	0.018	0.096	0	0	0.004	0	0.004	0	0	0.002	0.026	0.042	0.008	0.004	0	0.014	0	0.008	0.002	0.08	0.016	0
565	Living/Amoebozoa/Amoebozoa	0.002	0.006	0.598	0.152	0.008	0.028	0.012	0	0.002	0.016	0.004	0	0.012	0	0.002	0	0	0	0.002	0	0.002	0.002	0.016	0.006	0.004	0.004	0.008	0	0.002	0.014	0.056	0.04	0.002
566	Living/Amoebozoa/Amoebozoa	0	0.002	0.48	0.046	0.01	0.01	0	0.004	0	0.004	0	0.01	0.028	0	0.018	0.01	0	0.004	0.032	0	0.026	0.006	0.152	0.02	0	0	0.002	0	0.012	0	0.118	0.006	0
567	Living/Amoebozoa/Amoebozoa	0	0	0.288	0.13	0.018	0.028	0	0.004	0	0.01	0	0.014	0.042	0	0.01	0.002	0	0.002	0.014	0	0.02	0.014	0.198	0.004	0	0	0.046	0	0.004	0	0.148	0.004	0
568	Living/Amoebozoa/Amoebozoa	0	0.006	0.458	0.046	0.104	0.004	0.018	0.004	0	0.024	0	0.01	0.124	0	0.002	0.002	0	0	0.004	0	0.046	0.004	0.026	0.014	0	0	0.004	0	0	0	0.084	0.004	0.012
569	Living/Amoebozoa/Amoebozoa	0.002	0	0.388	0.234	0.038	0.028	0.004	0.006	0.002	0.018	0	0.002	0.032	0	0.006	0.004	0	0	0.002	0	0.018	0.01	0.068	0	0	0	0.004	0	0	0.002	0.126	0.004	0.002
570	Living/Amoebozoa/Amoebozoa	0	0	0.258	0.024	0.024	0.01	0	0.016	0	0.002	0.002	0	0.042	0	0.028	0.014	0	0.008	0.05	0	0.08	0	0.06	0.014	0.006	0	0.044	0.002	0.018	0.004	0.286	0.006	0.002
571	Living/Amoebozoa/Amoebozoa	0.006	0.01	0.392	0.092	0.028	0.156	0.02	0	0	0.008	0.012	0.006	0.082	0	0.006	0.002	0.002	0.004	0.006	0	0.012	0.014	0.046	0.008	0.002	0	0.016	0	0	0.004	0.056	0.01	0
572	Living/Amoebozoa/Amoebozoa	0.002	0.004	0.574	0.07	0.012	0.034	0.006	0.006	0.002	0.014	0.004	0.002	0.01	0	0.008	0	0.002	0	0.002	0	0.006	0	0.022	0.008	0.004	0	0.016	0	0	0.016	0.096	0.076	0.004
573	Living/Amoebozoa/Amoebozoa	0	0.006	0.62	0.016	0.022	0.014	0.004	0.002	0	0.008	0.004	0.004	0.02	0	0.01	0.002	0.002	0	0.008	0	0.028	0.006	0.02	0.004	0.006	0	0.022	0	0.002	0.012	0.126	0.026	0.006
574	Living/Amoebozoa/Amoebozoa	0	0.002	0.364	0.03	0.038	0.006	0	0.004	0	0.008	0	0.002	0.008	0	0.008	0.012	0.004	0	0.004	0	0.066	0.002	0.122	0.022	0	0	0.006	0	0	0	0.288	0.002	0.002
575	Living/Amoebozoa/Amoebozoa	0.008	0.02	0.33	0.022	0.004	0.22	0.048	0.006	0	0.002	0.028	0.004	0.058	0	0.012	0.002	0.006	0.004	0.006	0	0.022	0.002	0.034	0.002	0	0	0.024	0.004	0.008	0.028	0.04	0.04	0.016
576	Living/Amoebozoa/Amoebozoa	0	0.008	0.292	0.006	0.02	0.01	0	0.008	0.002	0	0	0	0.008	0	0.188	0.016	0	0.012	0.046	0.006	0.166	0.002	0.042	0.024	0	0	0.012	0.002	0.008	0.008	0.102	0.004	0.008
577	Living/Amoebozoa/Amoebozoa	0	0	0.286	0.036	0.032	0.012	0	0.01	0	0.002	0	0.006	0.022	0	0.016	0.01	0	0	0.016	0.002	0.24	0.004	0.048	0.018	0	0	0.028	0	0.002	0.002	0.198	0.004	0.006
578	Living/Amoebozoa/Amoebozoa	0.046	0.03	0.13	0.182	0.04	0.12	0.084	0.012	0.006	0.036	0.036	0.002	0.032	0	0.008	0.004	0.022	0.002	0.002	0	0.006	0	0.02	0.016	0	0	0.024	0.002	0	0.068	0.024	0.02	0.026
579	Living/Amoebozoa/Amoebozoa	0	0	0.232	0.282	0.01	0.024	0	0.002	0	0.008	0	0.008	0.066	0	0.006	0.004	0	0.002	0	0	0.01	0.022	0.1	0.004	0.002	0	0.008	0	0.006	0	0.198	0.004	0.002
580	Living/Amoebozoa/Amoebozoa	0.002	0	0.062	0.2	0.154	0.044	0	0.012	0	0.01	0	0.028	0.092	0	0.008	0.01	0	0.002	0.008	0	0.108	0.028	0.176	0.006	0.002	0	0.004	0	0	0.002	0.042	0	0
581	Living/Amoebozoa/Amoebozoa	0	0	0.238	0.014	0.04	0.008	0	0.012	0.002	0	0	0	0.002	0	0.134	0.054	0	0.012	0.044	0	0.166	0.002	0.14	0.012	0	0	0.006	0	0	0.002	0.108	0.002	0.002
582	Living/Amoebozoa/Amoebozoa	0.008	0.004	0.528	0.09	0.034	0.076	0.014	0	0.002	0.008	0.008	0.002	0.018	0	0.004	0.004	0.008	0	0.004	0.002	0.008	0.002	0.02	0	0.006	0	0.012	0.002	0.002	0.022	0.054	0.058	0
583	Living/Amoebozoa/Amoebozoa	0	0.002	0.598	0.04	0.026	0.02	0	0	0	0	0.002	0.004	0.012	0	0.004	0	0	0	0.004	0	0.032	0.004	0.068	0.008	0	0	0.004	0	0.002	0.006	0.154	0.01	0
584	Living/Amoebozoa/Amoebozoa	0.004	0.004	0.404	0.028	0.024	0.046	0.006	0.006	0	0.004	0.014	0.004	0.02	0	0.01	0.004	0	0	0.006	0	0.038	0.002	0.012	0.004	0.004	0.008	0.108	0.004	0.01	0.018	0.148	0.036	0.024
585	Living/Amoebozoa/Amoebozoa	0	0.002	0.03	0.25	0.002	0.11	0	0.012	0	0.016	0	0.076	0.072	0	0	0.002	0	0	0.002	0	0.004	0.08	0.264	0.004	0	0	0	0	0.006	0	0.068	0	0
586	Living/Amoebozoa/Amoebozoa	0.002	0.002	0.234	0.132	0.202	0.012	0.016	0.006	0	0.008	0	0.018	0.196	0	0	0	0.006	0	0.002	0	0.034	0.002	0.026	0.036	0	0	0.002	0	0	0.004	0.034	0	0.026
587	Living/Amoebozoa/Amoebozoa	0	0	0.38	0.07	0.104	0.01	0.002	0.002	0	0.024	0	0.014	0.076	0	0	0	0	0	0.01	0	0.052	0.008	0.046	0.016	0.004	0	0.034	0	0	0	0.142	0.002	0.004
588	Living/Amoebozoa/Amoebozoa	0.008	0.014	0.12	0.12	0.186	0.058	0.01	0.004	0.002	0.008	0.012	0.012	0.056	0	0.026	0.004	0.006	0.014	0.026	0.002	0.126	0.014	0.026	0.006	0	0	0.014	0.002	0	0.016	0.066	0.014	0.028
589	Living/Amoebozoa/Amoebozoa	0.004	0.008	0.444	0.032	0.122	0.01	0.012	0.006	0.002	0.01	0.012	0.002	0.098	0	0.006	0.004	0.004	0.002	0.006	0	0.036	0	0.034	0.032	0	0	0.012	0	0	0.024	0.038	0.002	0.038
590	Living/Amoebozoa/Amoebozoa	0	0.002	0.142	0.012	0.034	0.012	0.002	0.066	0	0.004	0.002	0	0.024	0	0.07	0.016	0.006	0.006	0.036	0.004	0.1	0.002	0.09	0.05	0.002	0	0.014	0	0.004	0.054	0.178	0.016	0.052
591	Living/Amoebozoa/Amoebozoa	0	0.002	0.638	0.024	0.04	0.014	0.004	0.004	0	0.002	0.002	0	0.014	0	0.012	0.002	0.01	0.004	0.008	0	0.034	0	0.014	0.008	0	0	0.016	0	0.008	0.022	0.074	0.028	0.016
592	Living/Amoebozoa/Amoebozoa	0	0	0.314	0.05	0.014	0.01	0	0.002	0	0.008	0	0.01	0.02	0	0.01	0.006	0	0	0.014	0	0.024	0.014	0.214	0.006	0	0	0.01	0	0.002	0	0.268	0.002	0.002
593	Living/Amoebozoa/Amoebozoa	0	0.004	0.348	0.04	0.02	0.006	0	0	0	0.002	0	0.004	0.004	0	0.078	0.03	0	0.004	0.04	0	0.048	0.008	0.134	0.018	0.004	0	0.02	0	0.006	0	0.176	0.004	0.002
594	Living/Amoebozoa/Amoebozoa	0.004	0.002	0.588	0.044	0.026	0.062	0.016	0.006	0.004	0.016	0.004	0	0.012	0	0.022	0.012	0.014	0.002	0.004	0.002	0.01	0.004	0.01	0	0.006	0	0.02	0.002	0	0.034	0.022	0.048	0.004
595	Living/Amoebozoa/Amoebozoa	0.024	0.036	0.288	0.032	0.016	0.044	0.03	0.034	0.004	0.008	0.026	0	0.046	0	0.008	0.004	0.006	0.004	0.01	0	0.026	0.004	0.032	0.016	0	0	0.02	0	0.008	0.114	0.062	0.082	0.016
596	Living/Bacillariophyta/Bacillariophyceae	0	0	0.05	0.716	0	0.028	0.002	0.012	0	0	0.002	0.02	0.038	0	0	0	0	0	0	0	0	0.03	0.03	0	0.002	0	0.006	0.002	0.002	0	0.054	0.006	0
597	Living/Bacillariophyta/Bacillariophyceae	0	0	0.048	0.738	0	0.028	0	0.006	0	0	0	0.004	0.022	0	0	0.002	0	0.004	0	0	0	0.028	0.03	0.002	0.006	0	0.018	0	0.006	0	0.054	0.004	0
598	Living/Bacillariophyta/Bacillariophyceae	0	0	0.018	0.352	0.008	0.006	0.002	0.016	0	0.016	0	0.052	0.046	0	0	0	0	0.014	0	0	0	0.042	0.028	0.002	0.002	0	0.012	0	0.006	0	0.378	0	0
599	Living/Bacillariophyta/Bacillariophyceae	0.082	0.022	0.008	0.378	0.064	0.018	0.02	0.002	0.02	0.034	0.03	0	0.012	0	0.006	0.008	0.002	0.006	0	0	0	0	0.022	0.046	0	0	0.01	0	0	0.14	0.002	0.004	0.064
600	Living/Bacillariophyta/Bacillariophyceae	0.112	0.032	0.002	0.422	0.048	0.028	0.022	0	0.05	0.008	0.002	0.002	0.004	0.002	0.012	0.026	0.016	0.018	0.024	0.008	0.002	0.002	0.014	0.008	0	0	0.006	0	0	0.084	0	0.01	0.036
601	Living/Bacillariophyta/Bacillariophyceae	0.248	0.036	0	0.446	0.024	0.002	0	0	0.03	0	0	0	0	0.002	0.016	0.066	0.02	0.024	0.016	0.004	0.002	0	0.022	0	0	0	0.002	0	0	0.026	0	0.002	0.012
602	Living/Bacillariophyta/Bacillariophyceae	0.044	0.02	0.016	0.334	0.104	0.048	0.052	0.002	0.014	0.022	0.04	0	0.018	0	0.01	0.018	0.006	0.014	0.016	0.002	0.01	0	0	0.008	0	0	0.006	0	0	0.082	0.004	0.012	0.098
603	Living/Bacillariophyta/Bacillariophyceae	0.12	0.02	0	0.314	0.042	0.024	0.008	0.002	0.014	0.014	0	0	0.002	0	0.002	0.044	0.006	0	0.008	0.002	0.002	0	0.014	0.014	0	0	0.006	0	0	0.316	0.002	0	0.024
604	Living/Bacillariophyta/Bacillariophyceae	0	0	0	0.766	0.034	0.012	0	0.014	0	0	0	0.054	0.042	0	0	0.01	0	0	0.004	0	0.002	0.034	0.01	0.002	0.002	0	0	0	0	0	0.012	0	0.002
605	Living/Bacillariophyta/Bacillariophyceae	0	0	0.002	0.754	0.008	0.018	0	0.014	0	0.002	0	0.052	0.024	0	0.004	0.002	0	0	0	0	0	0.074	0.028	0.004	0	0	0	0	0	0	0.014	0	0
606	Living/Bacillariophyta/Bacillariophyceae	0.016	0.004	0	0.768	0.002	0.102	0.06	0	0.008	0.006	0.004	0	0	0	0.002	0	0	0.002	0	0	0	0	0	0	0	0	0	0.008	0	0.006	0	0.01	0.002
607	Living/Bacillariophyta/Bacillariophyceae	0.048	0.008	0	0.674	0.006	0.12	0.1	0	0.012	0.006	0	0	0.008	0	0	0	0.004	0	0	0	0	0	0.002	0	0	0	0	0.002	0	0.008	0	0.002	0
608	Living/Bacillariophyta/Bacillariophyceae	0.012	0.004	0	0.944	0.002	0	0.002	0	0	0	0	0	0	0	0.004	0.004	0.004	0.004	0	0.002	0	0.006	0.004	0	0	0	0	0	0	0.002	0	0.004	0.002
609	Living/Bacillariophyta/Bacillariophyceae	0.028	0.022	0.004	0.84	0.036	0.016	0.004	0	0.008	0.006	0	0	0.002	0	0.004	0.004	0	0.004	0.01	0	0	0	0	0	0	0	0.002	0	0	0.006	0.002	0	0.002
610	Living/Bacillariophyta/Bacillariophyceae	0.008	0	0	0.662	0.112	0.008	0.002	0	0	0.002	0	0	0.012	0	0.004	0.014	0	0.008	0.002	0.004	0.01	0.028	0.01	0.096	0	0	0	0	0	0	0	0	0.018
611	Living/Bacillariophyta/Bacillariophyceae	0.002	0.004	0.002	0.424	0.074	0.018	0	0.002	0	0.01	0.002	0.002	0.032	0	0.004	0.02	0.002	0.014	0.006	0.002	0.006	0.25	0.036	0.082	0	0	0	0	0.002	0	0	0.002	0.002
612	Living/Bacillariophyta/Bacillariophyceae	0.012	0.008	0	0.884	0.036	0.002	0.006	0	0.002	0.002	0	0	0.006	0.002	0.002	0.002	0.002	0	0.012	0	0	0.012	0.004	0.004	0	0	0	0	0	0	0	0	0.002
613	Living/Bacillariophyta/Bacillariophyceae	0.092	0.026	0	0.672	0.05	0.034	0.004	0.002	0.014	0.022	0.002	0	0.014	0	0.008	0.006	0	0.006	0.014	0	0	0.004	0.012	0	0	0	0	0	0	0.012	0	0	0.006
614	Living/Bacillariophyta/Bacillariophyceae	0.008	0.004	0	0.442	0.15	0.006	0	0	0	0.002	0	0	0.016	0.002	0.008	0.018	0.002	0.008	0.022	0.006	0.004	0.048	0.09	0.156	0	0	0	0	0	0.002	0.002	0	0.004
615	Living/Bacillariophyta/Bacillariophyceae	0.198	0.018	0	0.622	0.05	0.008	0.008	0	0.004	0.022	0	0	0	0	0.002	0.006	0	0.008	0.006	0.002	0	0	0.004	0	0	0	0.002	0	0	0.02	0	0.002	0.018
616	Living/Bacillariophyta/Bacillariophyceae	0.06	0.006	0	0.846	0.018	0.014	0	0	0.018	0.002	0	0	0	0.002	0	0.018	0	0	0	0.002	0	0.002	0.002	0	0	0	0	0	0	0.008	0	0	0.002
617	Living/Bacillariophyta/Bacillariophyceae	0.002	0.01	0.004	0.428	0.29	0.006	0	0.002	0.006	0.012	0.008	0	0.092	0	0.002	0.016	0.002	0	0.004	0	0.002	0.034	0.002	0.036	0	0	0	0	0	0.004	0	0	0.038
618	Living/Bacillariophyta/Bacillariophyceae	0.122	0.024	0	0.674	0.048	0.022	0.006	0	0	0.004	0	0	0.002	0	0.002	0.03	0.004	0.014	0.02	0.002	0	0	0.006	0.006	0	0	0.002	0	0	0	0	0.002	0.01
619	Living/Bacillariophyta/Bacillariophyceae	0.056	0.046	0	0.406	0.194	0.014	0.004	0.002	0.002	0.04	0.014	0	0.044	0	0.004	0.008	0.002	0.004	0.006	0.002	0.004	0.024	0.01	0.036	0	0	0.002	0	0	0.01	0	0.002	0.064
620	Living/Bacillariophyta/Bacillariophyceae	0.008	0.01	0.002	0.848	0.066	0.01	0	0	0.004	0	0	0	0.008	0	0.002	0.004	0.002	0.006	0.006	0	0	0.002	0.004	0.008	0	0	0	0	0	0.004	0	0.002	0.004
621	Living/Bacillariophyta/Bacillariophyceae	0.008	0.012	0	0.598	0.176	0.018	0	0	0.016	0	0	0	0.024	0	0.006	0.026	0.014	0.006	0.014	0	0.008	0.006	0.026	0.016	0	0	0	0	0	0.004	0	0.002	0.02
622	Living/Bacillariophyta/Bacillariophyceae	0.012	0.006	0.002	0.804	0.03	0.002	0	0	0.002	0.002	0	0	0.002	0.004	0.02	0.028	0.008	0.018	0.012	0	0.002	0.004	0.036	0.002	0	0	0	0	0	0.004	0	0	0
623	Living/Bacillariophyta/Bacillariophyceae	0.046	0.018	0	0.758	0.05	0.006	0.002	0	0.01	0.002	0.002	0	0.002	0	0.014	0.016	0.004	0.012	0.024	0.002	0.002	0.002	0.012	0.004	0	0	0	0	0	0.002	0	0	0.01
624	Living/Bacillariophyta/Bacillariophyceae	0.012	0.014	0.002	0.758	0.112	0.016	0	0	0.002	0.004	0.002	0	0.012	0	0.002	0.012	0.008	0.002	0.006	0	0.002	0.008	0.008	0.008	0	0	0	0	0	0.004	0	0	0.006
625	Living/Bacillariophyta/Bacillariophyceae	0	0.004	0.002	0.168	0.238	0.014	0	0.002	0	0.01	0.008	0.002	0.274	0	0.002	0.008	0	0.002	0	0	0.026	0.042	0.026	0.154	0	0	0.002	0	0	0	0.004	0	0.012
626	Living/Bacillariophyta/Bacillariophyceae	0	0	0	0.27	0.37	0.03	0	0	0	0	0	0	0.058	0	0.002	0.02	0	0.002	0.006	0.002	0.01	0.196	0.012	0.022	0	0	0	0	0	0	0	0	0
627	Living/Bacillariophyta/Bacillariophyceae	0	0	0.01	0.194	0.156	0.032	0.002	0.004	0	0.01	0	0.016	0.266	0	0	0	0	0	0	0	0.008	0.18	0.07	0.028	0	0	0.002	0	0	0	0.02	0	0.002
628	Living/Bacillariophyta/Bacillariophyceae	0.008	0.022	0	0.448	0.302	0.008	0.002	0	0.008	0.002	0	0	0.036	0	0.02	0.01	0.002	0.01	0.01	0.004	0	0.004	0.012	0.08	0	0	0	0	0	0.002	0	0.004	0.006
629	Living/Bacillariophyta/Bacillariophyceae	0.01	0.008	0	0.67	0.198	0.008	0	0	0	0.006	0	0	0.028	0	0.002	0.016	0	0.006	0.004	0	0.004	0.014	0.012	0.002	0	0	0	0	0	0	0.002	0	0.01
630	Living/Bacillariophyta/Bacillariophyceae	0	0.006	0.02	0.288	0.002	0.09	0.002	0.006	0	0.022	0	0.116	0.272	0	0.002	0	0	0	0.004	0	0.002	0.042	0.028	0.008	0	0	0.006	0	0	0	0.084	0	0
631	Living/Bacillariophyta/Bacillariophyceae	0.004	0	0	0.902	0	0.036	0.004	0	0	0.002	0	0.002	0.004	0	0	0	0	0	0	0	0	0	0.002	0.002	0	0	0.006	0.012	0.002	0.002	0.012	0.008	0
632	Living/Bacillariophyta/Bacillariophyceae	0.018	0.032	0	0.238	0.276	0.018	0.002	0.002	0	0.024	0.014	0	0.126	0	0.004	0.024	0.008	0.014	0.014	0.002	0.004	0.008	0.004	0.04	0	0	0	0	0	0.006	0.002	0	0.12
633	Living/Bacillariophyta/Bacillariophyceae	0.002	0	0	0.976	0.002	0.008	0.008	0	0	0.002	0	0	0	0	0	0	0	0	0	0	0	0	0.002	0	0	0	0	0	0	0	0	0	0
634	Living/Bacillariophyta/Bacillariophyceae	0	0	0.002	0.968	0.002	0.006	0	0	0	0.002	0	0	0.006	0	0	0	0	0	0	0	0	0	0.004	0	0	0	0	0	0	0	0.006	0.004	0
635	Living/Bacillariophyta/Bacillariophyceae	0	0	0	0.996	0	0	0.002	0	0	0	0	0	0.002	0	0	0	0	0	0	0	0	0	0	0	0	0	0	0	0	0	0	0	0
636	Living/Bacillariophyta/Bacillariophyceae	0	0	0	0.986	0.002	0.006	0.004	0	0	0	0	0	0	0	0	0	0	0	0	0	0	0	0.002	0	0	0	0	0	0	0	0	0	0
637	Living/Bacillariophyta/Bacillariophyceae	0	0	0.002	0.764	0	0.036	0.004	0	0	0.002	0.002	0.008	0.012	0	0	0	0	0	0.004	0	0.002	0.004	0.004	0	0.006	0	0.016	0.014	0	0	0.066	0.05	0.004
638	Living/Bacillariophyta/Bacillariophyceae	0.004	0.02	0	0.51	0.076	0.066	0.008	0.004	0	0.012	0.008	0	0.08	0	0.008	0.006	0.008	0.002	0.004	0.01	0.012	0.022	0.048	0.066	0	0	0	0	0	0.008	0.004	0.012	0.002
639	Living/Bacillariophyta/Bacillariophyceae	0	0	0	0.99	0	0.002	0.004	0	0	0	0	0	0.002	0	0	0	0	0.002	0	0	0	0	0	0	0	0	0	0	0	0	0	0	0
640	Living/Bacillariophyta/Bacillariophyceae	0	0	0.004	0.962	0.002	0.012	0.004	0	0	0	0	0	0.002	0	0.004	0.002	0	0	0	0	0	0	0	0	0	0	0	0	0	0	0.006	0.002	0
641	Living/Bacillariophyta/Bacillariophyceae	0	0	0.004	0.984	0	0.004	0.002	0	0	0	0	0	0.002	0	0	0	0	0	0	0	0	0.002	0.002	0	0	0	0	0	0	0	0	0	0
642	Living/Bacillariophyta/Bacillariophyceae	0	0	0	0.982	0	0.008	0.002	0	0	0	0	0.002	0	0	0	0	0	0	0	0	0	0	0.002	0	0.002	0	0	0	0	0	0.002	0	0
643	Living/Bacillariophyta/Bacillariophyceae	0	0	0.002	0.96	0	0	0.01	0	0	0.002	0	0	0.006	0	0	0	0	0	0.004	0	0	0	0.002	0.002	0	0	0.004	0	0	0	0.006	0.002	0
644	Living/Bacillariophyta/Bacillariophyceae	0.004	0.002	0	0.9	0.002	0.066	0.002	0	0	0.002	0	0.002	0	0	0.002	0.002	0	0	0	0	0	0.006	0.006	0.002	0	0	0	0	0	0	0	0.002	0
645	Living/Bacillariophyta/Bacillariophyceae	0.09	0.01	0.002	0.498	0.014	0.09	0.134	0	0.024	0.018	0	0	0.006	0	0.002	0.006	0.004	0	0.004	0.002	0	0.002	0.002	0.006	0	0	0.006	0	0	0.058	0.002	0.004	0.016
646	Living/Bacillariophyta/Bacillariophyceae	0.006	0.004	0.002	0.84	0.038	0.02	0.03	0.002	0.01	0	0.002	0.002	0.004	0	0.002	0.002	0	0	0.002	0	0.006	0	0	0.002	0	0	0	0	0	0.006	0.006	0.006	0.008
647	Living/Bacillariophyta/Bacillariophyceae	0	0	0	0.876	0	0.014	0	0.002	0	0.002	0	0.006	0.014	0	0	0	0	0	0	0	0	0.006	0.008	0	0	0	0.006	0	0	0	0.06	0.006	0
648	Living/Bacillariophyta/Bacillariophyceae	0	0	0	0.978	0.006	0.008	0	0	0	0	0	0	0.002	0	0	0	0	0	0	0	0	0	0.002	0	0	0	0	0	0	0	0	0.002	0.002
649	Living/Bacillariophyta/Bacillariophyceae	0.002	0.004	0.004	0.884	0.01	0.02	0.068	0	0	0	0	0	0.002	0	0	0	0	0	0	0	0	0	0	0.004	0	0	0	0	0	0	0	0.002	0
650	Living/Bacillariophyta/Bacillariophyceae	0	0	0.038	0.572	0	0.004	0	0.002	0	0.002	0	0.04	0.02	0	0	0.004	0	0.002	0.002	0	0	0.06	0.122	0.008	0.002	0	0.004	0	0.002	0	0.116	0	0
651	Living/Bacillariophyta/Bacillariophyceae	0.124	0.04	0	0.386	0.09	0.018	0.002	0	0.054	0.006	0.002	0	0.002	0	0.006	0.134	0.014	0.014	0.058	0.006	0	0	0.014	0	0	0	0.006	0	0	0.016	0	0.002	0.006
652	Living/Bacillariophyta/Bacillariophyceae	0	0.006	0.054	0.698	0.042	0.046	0.008	0.006	0.002	0	0.002	0.01	0.026	0	0.006	0.002	0.002	0	0.008	0	0.018	0.006	0.02	0.008	0	0	0.002	0	0	0.004	0.018	0.004	0.002
653	Living/Bacillariophyta/Bacillariophyceae	0.004	0.006	0	0.89	0.016	0.026	0.022	0.002	0.006	0.002	0	0	0.004	0	0	0	0	0.008	0.002	0	0	0	0.002	0	0	0	0.002	0	0	0.004	0	0	0.004
654	Living/Bacillariophyta/Bacillariophyceae	0.01	0.006	0	0.684	0.048	0.078	0.032	0.01	0.01	0.004	0	0.002	0.004	0.002	0.008	0.006	0.002	0.014	0.008	0	0.004	0.002	0.004	0.01	0	0	0.006	0	0	0.028	0.002	0.006	0.01
655	Living/Bacillariophyta/Bacillariophyceae	0.006	0.002	0	0.95	0.004	0.022	0.01	0	0.004	0	0	0	0	0	0	0	0	0	0	0	0	0	0	0	0	0	0	0	0	0	0	0.002	0
656	Living/Bacillariophyta/Bacillariophyceae	0.248	0.014	0	0.51	0.054	0.016	0.01	0	0.052	0	0	0	0	0	0.008	0.028	0.008	0.006	0.006	0	0	0	0	0	0	0	0.002	0	0	0.034	0	0.004	0
657	Living/Bacillariophyta/Bacillariophyceae	0	0.006	0.014	0.55	0.056	0.042	0.006	0.028	0	0.002	0	0.002	0.008	0	0.044	0.01	0.004	0.01	0.04	0.002	0.08	0.002	0.014	0.012	0	0	0.004	0	0.004	0.01	0.032	0.008	0.01
658	Living/Bacillariophyta/Bacillariophyceae	0	0	0.004	0.956	0	0.02	0.01	0	0	0	0	0.002	0.002	0	0	0	0	0	0	0	0	0	0	0	0	0	0	0	0	0	0.002	0.004	0
659	Living/Bacillariophyta/Bacillariophyceae	0.004	0.002	0.006	0.744	0.038	0.028	0.03	0.016	0.002	0.002	0.002	0.002	0.002	0	0.006	0.01	0.006	0.006	0.01	0	0.008	0.002	0.006	0.004	0	0	0.002	0	0	0.028	0.004	0.016	0.014
660	Living/Bacillariophyta/Bacillariophyceae	0.128	0.012	0.002	0.63	0.012	0.08	0.062	0	0.022	0.014	0	0	0.002	0	0.002	0	0.002	0	0	0	0	0.002	0.002	0	0	0	0	0.002	0	0.016	0	0.01	0
661	Living/Bacillariophyta/Bacillariophyceae	0	0	0.002	0.98	0	0.002	0	0	0	0	0	0.002	0.002	0	0	0	0.002	0	0.002	0	0	0	0	0	0	0	0	0	0	0.002	0.002	0.004	0
662	Living/Bacillariophyta/Bacillariophyceae	0.008	0.006	0.002	0.884	0.004	0.014	0.01	0	0.008	0.014	0	0.002	0.004	0	0.002	0	0	0	0	0	0	0.006	0.018	0.01	0	0	0.002	0	0	0.004	0	0.002	0
663	Living/Bacillariophyta/Bacillariophyceae	0	0	0.002	0.998	0	0	0	0	0	0	0	0	0	0	0	0	0	0	0	0	0	0	0	0	0	0	0	0	0	0	0	0	0
664	Living/Bacillariophyta/Bacillariophyceae	0	0	0	0.992	0	0	0.002	0	0	0	0	0	0	0	0	0	0	0	0.002	0	0	0	0	0	0	0	0	0	0	0	0.004	0	0
665	Living/Bacillariophyta/Bacillariophyceae	0	0	0	0.998	0	0.002	0	0	0	0	0	0	0	0	0	0	0	0	0	0	0	0	0	0	0	0	0	0	0	0	0	0	0
666	Living/Bacillariophyta/Bacillariophyceae	0	0	0	0.994	0	0.002	0	0	0	0	0	0	0.004	0	0	0	0	0	0	0	0	0	0	0	0	0	0	0	0	0	0	0	0
667	Living/Bacillariophyta/Bacillariophyceae	0	0	0.002	0.99	0	0	0.002	0	0	0	0	0	0	0	0	0	0	0	0	0	0	0.002	0.002	0	0	0	0	0	0	0	0	0.002	0
668	Living/Bacillariophyta/Bacillariophyceae	0.018	0.03	0.006	0.17	0.294	0.068	0.012	0	0.008	0.002	0.01	0	0.012	0	0.036	0.078	0.026	0.02	0.032	0.006	0.022	0.006	0.09	0.01	0	0.002	0.006	0	0	0.01	0.008	0.006	0.012
669	Living/Bacillariophyta/Bacillariophyceae	0	0	0	0.992	0	0.004	0	0	0	0	0	0.002	0.002	0	0	0	0	0	0	0	0	0	0	0	0	0	0	0	0	0	0	0	0
670	Living/Bacillariophyta/Bacillariophyceae	0	0	0	0.994	0	0	0.002	0	0	0	0	0.002	0.002	0	0	0	0	0	0	0	0	0	0	0	0	0	0	0	0	0	0	0	0
671	Living/Bacillariophyta/Bacillariophyceae	0	0	0	1	0	0	0	0	0	0	0	0	0	0	0	0	0	0	0	0	0	0	0	0	0	0	0	0	0	0	0	0	0
672	Living/Bacillariophyta/Bacillariophyceae	0	0	0.006	0.94	0.002	0.012	0.008	0	0	0.002	0.002	0	0.01	0	0	0	0.002	0	0.002	0	0	0	0.002	0.002	0	0	0	0.002	0	0	0.008	0	0
673	Living/Bacillariophyta/Bacillariophyceae	0	0.004	0.01	0.692	0.078	0.092	0.01	0.002	0	0.002	0.004	0	0.02	0	0.004	0.004	0.002	0	0.004	0	0.006	0.01	0.016	0.01	0	0.002	0.004	0	0	0	0.01	0.008	0.006
674	Living/Bacillariophyta/Bacillariophyceae	0.028	0.024	0	0.616	0.118	0.016	0.01	0	0.02	0.002	0	0	0.004	0.002	0.014	0.038	0.01	0.024	0.01	0.002	0	0	0.008	0	0	0	0.008	0	0	0.024	0.002	0.01	0.01
675	Living/Bacillariophyta/Bacillariophyceae	0	0.002	0.004	0.872	0.044	0.034	0	0	0	0.002	0	0.004	0.01	0	0	0.004	0	0.002	0	0	0.004	0.012	0	0.002	0	0	0	0	0	0	0.002	0.002	0
676	Living/Bacillariophyta/Bacillariophyceae	0.024	0.02	0.004	0.49	0.21	0.052	0.022	0.002	0.046	0	0	0	0.006	0	0.002	0.034	0.012	0.024	0.024	0	0	0	0.002	0.006	0	0	0.002	0	0	0.01	0	0	0.008
677	Living/Bacillariophyta/Bacillariophyceae	0	0	0.002	0.606	0.168	0.076	0.006	0.006	0	0.002	0	0.022	0.028	0	0.002	0.006	0	0.002	0	0	0.004	0.05	0.014	0.004	0	0	0	0	0	0	0	0	0.002
678	Living/Bacillariophyta/Bacillariophyceae	0	0	0	0.98	0	0.004	0	0	0	0	0	0	0.002	0	0	0	0	0	0	0	0.002	0.008	0.002	0	0	0	0	0	0	0	0.002	0	0
679	Living/Bacillariophyta/Bacillariophyceae	0	0.002	0	0.904	0.018	0.03	0.004	0	0	0	0	0	0.012	0	0	0	0	0	0	0	0.002	0.014	0.002	0	0	0	0	0	0	0	0.012	0	0
680	Living/Bacillariophyta/Bacillariophyceae	0.002	0	0.002	0.9	0.014	0.006	0.032	0.006	0.002	0.002	0	0	0.002	0	0	0	0	0	0	0	0.004	0.002	0	0.002	0	0.002	0	0	0	0.004	0.012	0.002	0.004
681	Living/Bacillariophyta/Bacillariophyceae	0.002	0	0.004	0.822	0.028	0.002	0.028	0.01	0	0.006	0.002	0.01	0.034	0	0	0.002	0	0.002	0	0	0.004	0.002	0.004	0.006	0	0	0	0.002	0.002	0	0.022	0	0.006
682	Living/Bacillariophyta/Bacillariophyceae	0.006	0.002	0.004	0.818	0.034	0.016	0.054	0.002	0	0.004	0.002	0	0.036	0	0	0	0.004	0	0	0	0.002	0	0	0.006	0	0	0.002	0	0	0	0.002	0.002	0.004
683	Living/Bacillariophyta/Bacillariophyceae	0.002	0	0.01	0.928	0.016	0.006	0.004	0.002	0	0	0	0	0.012	0	0	0	0	0	0	0	0.002	0	0.002	0.002	0	0.002	0	0	0	0.002	0.004	0.004	0.002
684	Living/Bacillariophyta/Bacillariophyceae	0.006	0	0	0.93	0.024	0.008	0.018	0	0	0	0	0	0.002	0	0	0	0	0.002	0	0	0	0	0.006	0.002	0	0	0	0	0	0	0	0	0.002
685	Living/Bacillariophyta/Bacillariophyceae	0	0	0.004	0.93	0.014	0.004	0.002	0.006	0	0.002	0	0.01	0.012	0	0	0	0	0	0	0	0.002	0.004	0	0.002	0	0	0	0	0	0	0.008	0	0
686	Living/Bacillariophyta/Bacillariophyceae	0.052	0.012	0	0.72	0.076	0.014	0.006	0	0.03	0.006	0	0	0	0	0	0.012	0.004	0.008	0.01	0	0	0	0.01	0.002	0	0	0	0	0	0.034	0	0.002	0.002
687	Living/Bacillariophyta/Bacillariophyceae	0	0.002	0.002	0.938	0.012	0	0.002	0.002	0	0	0	0.006	0.018	0	0	0	0	0	0.002	0	0	0.002	0	0	0	0	0	0	0	0	0.004	0.004	0.006
688	Living/Bacillariophyta/Bacillariophyceae	0	0	0	1	0	0	0	0	0	0	0	0	0	0	0	0	0	0	0	0	0	0	0	0	0	0	0	0	0	0	0	0	0
689	Living/Bacillariophyta/Bacillariophyceae	0.014	0.002	0.004	0.846	0.002	0.042	0.046	0.002	0.008	0.002	0.004	0	0.004	0	0	0	0	0	0	0	0	0.002	0.002	0	0	0	0.002	0	0	0.004	0.002	0.008	0.004
690	Living/Bacillariophyta/Bacillariophyceae	0	0	0	0.98	0.002	0.008	0	0	0	0.002	0	0	0.004	0	0.002	0	0	0	0	0	0	0	0	0	0	0	0	0	0	0	0	0.002	0
691	Living/Bacillariophyta/Bacillariophyceae	0	0	0	0.984	0	0.004	0.004	0	0	0	0	0	0	0	0	0	0	0	0	0	0	0.002	0.002	0	0	0	0	0	0	0	0.002	0.002	0
692	Living/Bacillariophyta/Bacillariophyceae	0.004	0.006	0	0.862	0.006	0.042	0.01	0	0	0.004	0.004	0.008	0.01	0	0	0	0	0.002	0	0	0	0.008	0.002	0	0	0.002	0.004	0.006	0	0.002	0.008	0.01	0
693	Living/Bacillariophyta/Bacillariophyceae	0.002	0	0	0.95	0.006	0.008	0.01	0	0.002	0	0.002	0	0.002	0	0	0	0	0	0	0	0	0.002	0.008	0	0	0.002	0	0	0	0.002	0.002	0	0.002
694	Living/Bacillariophyta/Bacillariophyceae	0.036	0.07	0.014	0.11	0.17	0.192	0.048	0.002	0.028	0.012	0.024	0	0.104	0.002	0.028	0.01	0.02	0.012	0.008	0.002	0.006	0.016	0.022	0.016	0.002	0	0.004	0	0.002	0.02	0.002	0.006	0.012
695	Living/Bacillariophyta/Bacillariophyceae	0.004	0	0.002	0.536	0.002	0.142	0.034	0	0	0.012	0.006	0	0.01	0	0	0	0	0.002	0.002	0	0	0.004	0.002	0.004	0	0.004	0.026	0.18	0	0.004	0.004	0.014	0.006
696	Living/Bacillariophyta/Bacillariophyceae	0	0	0.002	0.984	0	0.008	0	0	0	0	0	0	0.002	0	0	0	0	0	0	0	0	0	0	0	0	0	0	0	0	0	0	0.002	0.002
697	Living/Bacillariophyta/Bacillariophyceae	0	0	0.006	0.934	0.01	0.012	0	0.002	0.002	0	0.004	0	0.008	0	0	0	0	0.002	0	0	0	0.004	0	0.002	0	0	0.002	0	0	0.004	0	0.008	0
698	Living/Bacillariophyta/Bacillariophyceae	0.002	0	0	0.848	0.002	0.068	0.024	0	0	0.006	0.006	0	0	0	0	0	0	0	0	0	0	0.018	0.002	0	0	0	0.006	0.004	0	0	0.008	0.006	0
699	Living/Bacillariophyta/Bacillariophyceae	0	0	0.002	0.786	0.004	0.012	0.004	0.004	0	0.014	0	0.038	0.016	0	0	0	0	0	0	0	0	0.102	0	0.004	0	0	0	0	0.002	0	0.012	0	0
700	Living/Bacillariophyta/Bacillariophyceae	0	0	0.004	0.924	0.02	0.004	0.01	0.002	0	0.002	0	0.006	0.008	0	0.002	0.002	0	0	0	0	0	0	0.002	0	0	0	0	0	0	0	0.012	0	0.002
701	Living/Bacillariophyta/Bacillariophyceae	0	0.002	0.002	0.886	0	0.022	0	0.004	0	0.004	0	0.008	0.03	0	0	0	0	0	0	0	0	0.014	0.006	0.004	0.002	0	0.002	0	0	0	0.014	0	0
702	Living/Bacillariophyta/Bacillariophyceae	0.03	0.032	0	0.494	0.09	0.018	0.006	0	0.078	0	0	0	0.004	0.002	0.032	0.064	0.032	0.026	0.032	0.006	0	0	0.026	0.002	0	0	0	0	0	0.014	0	0.004	0.008
703	Living/Bacillariophyta/Bacillariophyceae	0	0.002	0.012	0.864	0.012	0.032	0.008	0	0.002	0	0.002	0.002	0.004	0	0	0	0	0.002	0	0	0	0.002	0.004	0.006	0	0	0.002	0	0	0.006	0.028	0.002	0.008
704	Living/Bacillariophyta/Bacillariophyceae	0	0	0.006	0.908	0	0.014	0	0.002	0	0.002	0	0.006	0.004	0	0	0.002	0	0	0	0	0	0.014	0.016	0.002	0	0	0	0	0.002	0	0.022	0	0
705	Living/Bacillariophyta/Bacillariophyceae	0	0	0.004	0.91	0	0.014	0.002	0.002	0	0.002	0	0.004	0.014	0	0	0	0	0	0	0	0	0.03	0.002	0.004	0.002	0	0	0	0	0	0.01	0	0
706	Living/Bacillariophyta/Bacillariophyceae	0	0	0.012	0.866	0.006	0.042	0	0.004	0	0	0	0.01	0.014	0	0	0.002	0	0	0	0	0	0.014	0.01	0	0	0	0	0	0.002	0	0.018	0	0
707	Living/Bacillariophyta/Bacillariophyceae	0	0	0.012	0.924	0.01	0.022	0.008	0	0.002	0	0	0	0	0	0.002	0	0	0.002	0	0	0	0	0.008	0.002	0	0	0	0	0	0.002	0	0.006	0
708	Living/Bacillariophyta/Bacillariophyceae	0	0	0.006	0.916	0.002	0.016	0	0.006	0	0.004	0	0.014	0.01	0	0	0	0	0	0	0	0	0.016	0.002	0	0	0	0	0	0	0	0.008	0	0
709	Living/Bacillariophyta/Bacillariophyceae	0.002	0.006	0.002	0.876	0.016	0.022	0.04	0	0	0.002	0.002	0	0.008	0	0.002	0	0.002	0	0	0	0.006	0	0	0.002	0	0	0	0	0	0.006	0.002	0.002	0.002
710	Living/Bacillariophyta/Bacillariophyceae	0.006	0.006	0.006	0.816	0.02	0.066	0.018	0	0.006	0.002	0	0	0.014	0	0.002	0.002	0.002	0.004	0	0	0	0	0.01	0.002	0	0	0	0	0	0.004	0	0.01	0.004
711	Living/Bacillariophyta/Bacillariophyceae	0	0	0	0.97	0	0.008	0.01	0	0	0	0.002	0	0	0	0	0	0	0	0	0	0.002	0	0.002	0	0	0	0.002	0.002	0	0	0	0.002	0
712	Living/Bacillariophyta/Bacillariophyceae	0	0	0	0.996	0	0.002	0	0	0	0	0	0	0	0	0	0	0	0	0	0	0	0	0	0	0	0	0	0	0	0	0	0.002	0
713	Living/Bacillariophyta/Bacillariophyceae	0.006	0.002	0.006	0.874	0.01	0.018	0.012	0.002	0	0	0	0	0.002	0	0.004	0	0	0	0	0	0.002	0.004	0.002	0.004	0.002	0.002	0.006	0	0	0.014	0.012	0.012	0.004
714	Living/Bacillariophyta/Bacillariophyceae	0	0	0	0.96	0.004	0.016	0.006	0.002	0	0	0.004	0	0	0	0	0	0	0	0	0	0.002	0	0	0	0	0	0.004	0	0	0	0	0.002	0
715	Living/Bacillariophyta/Bacillariophyceae	0.002	0	0.004	0.88	0	0.044	0.036	0	0.002	0.002	0	0	0	0	0	0	0	0	0	0	0	0.004	0.004	0	0	0.002	0.002	0	0	0.004	0.008	0.006	0
716	Living/Bacillariophyta/Bacillariophyceae	0.002	0	0.002	0.898	0.01	0.05	0	0.002	0	0.004	0	0.004	0.016	0	0	0	0	0	0	0	0.002	0.006	0	0.004	0	0	0	0	0	0	0	0	0
717	Living/Bacillariophyta/Bacillariophyceae	0.008	0.024	0.004	0.292	0.39	0.008	0	0.002	0.02	0.002	0.004	0	0	0.004	0.014	0.108	0.026	0.022	0.036	0.004	0	0	0.02	0	0	0	0.002	0	0	0.004	0.004	0	0.002
718	Living/Bacillariophyta/Bacillariophyceae	0	0	0.002	0.992	0	0.004	0	0	0	0	0	0	0	0	0	0	0	0	0	0	0	0	0	0	0	0	0	0	0	0	0	0.002	0
719	Living/Bacillariophyta/Bacillariophyceae	0	0	0	0.98	0.004	0	0.004	0.002	0	0.002	0	0	0.004	0	0	0	0	0	0	0	0	0	0	0	0	0.002	0	0	0	0	0.002	0	0
720	Living/Bacillariophyta/Bacillariophyceae	0	0	0	0.99	0	0	0	0	0	0	0	0	0	0	0	0	0.002	0	0	0	0	0	0.004	0	0	0	0	0	0	0	0.004	0	0
721	Living/Bacillariophyta/Bacillariophyceae	0	0	0.012	0.954	0.004	0.002	0	0.002	0	0	0	0.002	0.006	0	0	0.002	0	0	0	0	0.002	0	0.008	0	0	0	0	0	0	0	0.004	0	0.002
722	Living/Bacillariophyta/Bacillariophyceae	0	0	0	0.994	0	0.004	0.002	0	0	0	0	0	0	0	0	0	0	0	0	0	0	0	0	0	0	0	0	0	0	0	0	0	0
723	Living/Bacillariophyta/Bacillariophyceae	0	0	0.002	0.922	0.008	0.014	0.004	0	0	0.002	0	0.008	0.02	0	0	0.004	0	0	0	0	0	0.002	0.004	0.004	0	0	0	0	0	0	0.006	0	0
724	Living/Bacillariophyta/Bacillariophyceae	0	0	0.002	0.782	0.004	0.026	0.022	0	0	0.024	0.002	0	0.002	0	0	0	0	0	0	0	0	0.002	0.004	0	0	0.006	0.018	0.044	0	0.006	0.014	0.04	0.002
725	Living/Bacillariophyta/Bacillariophyceae	0	0	0	1	0	0	0	0	0	0	0	0	0	0	0	0	0	0	0	0	0	0	0	0	0	0	0	0	0	0	0	0	0
726	Living/Bacillariophyta/Bacillariophyceae	0.01	0.002	0.006	0.844	0.01	0.062	0.018	0.002	0	0.002	0	0	0.008	0	0	0	0	0	0	0	0	0.002	0.004	0	0	0.002	0	0.004	0	0.006	0.008	0.01	0
727	Living/Bacillariophyta/Bacillariophyceae	0.066	0.038	0.004	0.432	0.148	0.026	0.006	0	0.028	0.01	0.006	0	0.008	0	0.014	0.044	0.006	0.032	0.016	0.004	0.006	0.002	0.026	0.002	0	0	0.008	0	0	0.048	0	0.008	0.012
728	Living/Bacillariophyta/Bacillariophyceae	0.016	0.02	0.012	0.602	0.06	0.132	0.066	0	0.002	0.004	0.002	0.002	0.024	0	0.002	0.004	0.004	0.002	0.002	0	0.004	0.004	0.008	0.002	0	0	0	0	0	0.012	0	0.006	0.008
729	Living/Bacillariophyta/Bacillariophyceae	0.006	0.002	0	0.91	0.01	0.018	0.018	0	0	0.004	0	0	0.004	0	0.002	0	0	0	0	0	0	0.006	0.012	0.002	0	0	0.004	0	0	0	0.002	0	0
730	Living/Bacillariophyta/Bacillariophyceae	0	0	0.01	0.916	0.006	0.048	0.004	0	0	0.002	0	0	0	0	0	0	0.002	0	0	0	0	0	0.002	0	0	0	0	0.004	0	0	0.002	0.004	0
731	Living/Bacillariophyta/Bacillariophyceae	0.004	0.002	0.002	0.906	0.014	0.032	0.01	0	0	0.002	0	0	0.002	0	0	0.002	0	0	0	0	0.002	0.002	0.002	0	0	0	0	0	0	0	0.01	0.008	0
732	Living/Bacillariophyta/Bacillariophyceae	0.024	0.026	0	0.442	0.17	0.062	0.02	0.002	0.032	0.002	0.002	0	0.008	0.006	0.014	0.064	0.012	0.028	0.044	0	0.002	0	0.016	0	0	0	0.004	0	0.002	0.008	0	0.002	0.008
733	Living/Bacillariophyta/Bacillariophyceae	0	0	0	0.996	0	0.002	0.002	0	0	0	0	0	0	0	0	0	0	0	0	0	0	0	0	0	0	0	0	0	0	0	0	0	0
734	Living/Bacillariophyta/Bacillariophyceae	0	0	0.002	0.98	0	0	0.004	0	0	0	0	0	0.002	0	0	0	0.002	0	0	0	0	0	0	0	0	0	0	0.002	0	0.002	0.004	0.002	0
735	Living/Bacillariophyta/Bacillariophyceae	0	0	0	0.98	0	0.008	0	0	0	0	0	0.002	0.002	0	0	0	0	0	0	0	0	0.006	0.002	0	0	0	0	0	0	0	0	0	0
736	Living/Bacillariophyta/Bacillariophyceae	0.028	0.012	0.004	0.694	0.068	0.034	0.014	0	0.06	0	0.004	0	0.006	0	0.002	0.006	0.014	0	0.006	0	0.002	0.002	0.012	0.004	0	0	0.002	0	0	0.014	0	0.004	0.008
737	Living/Bacillariophyta/Bacillariophyceae	0	0.002	0	0.978	0.006	0.004	0	0	0.002	0	0	0	0	0	0	0	0	0	0	0	0	0.004	0.002	0	0	0	0	0	0	0	0.002	0	0
738	Living/Bacillariophyta/Bacillariophyceae	0	0	0	0.934	0	0.004	0.002	0	0	0.008	0.002	0	0	0	0	0	0	0	0	0	0	0	0	0	0	0	0.01	0.012	0	0.004	0.004	0.02	0
739	Living/Bacillariophyta/Bacillariophyceae	0	0	0.004	0.892	0.008	0.026	0	0.006	0	0	0	0.004	0.024	0	0	0	0.002	0	0	0	0.004	0.006	0.008	0	0	0	0.002	0	0	0.002	0.01	0.002	0
740	Living/Bacillariophyta/Bacillariophyceae	0.066	0.028	0.008	0.366	0.068	0.058	0.104	0.004	0.044	0.004	0.002	0	0.016	0.002	0.004	0.024	0.006	0.008	0.01	0	0.004	0	0.008	0.002	0	0	0.012	0	0	0.102	0.004	0.018	0.028
741	Living/Bacillariophyta/Bacillariophyceae	0.008	0	0.002	0.854	0.002	0.054	0.022	0	0.002	0.002	0.002	0	0.012	0	0	0	0	0	0	0	0	0	0.002	0	0.002	0	0.008	0.006	0	0.008	0.008	0.004	0.002
742	Living/Bacillariophyta/Bacillariophyceae	0	0	0.002	0.956	0.002	0.01	0.006	0	0	0	0	0.002	0.01	0	0.002	0	0	0	0.002	0	0.002	0.004	0	0	0	0	0	0	0	0	0.002	0	0
743	Living/Bacillariophyta/Bacillariophyceae	0	0	0	0.988	0	0.002	0.002	0	0	0.002	0	0	0	0	0	0	0	0	0	0	0	0	0	0	0	0	0	0.002	0	0	0	0.002	0.002
744	Living/Bacillariophyta/Bacillariophyceae	0	0	0	0.98	0	0.004	0.002	0	0	0.002	0	0	0	0	0	0	0	0	0	0	0	0	0	0	0	0.002	0	0	0.002	0.002	0.004	0.002	0
745	Living/Bacillariophyta/Bacillariophyceae	0	0	0	0.996	0	0.004	0	0	0	0	0	0	0	0	0	0	0	0	0	0	0	0	0	0	0	0	0	0	0	0	0	0	0
746	Living/Bacillariophyta/Bacillariophyceae	0	0	0.004	0.904	0	0.016	0	0.002	0	0	0	0.02	0.018	0	0	0	0	0	0	0	0	0.016	0.006	0	0	0	0.002	0	0	0	0.012	0	0
747	Living/Bacillariophyta/Bacillariophyceae	0.01	0.004	0	0.828	0.01	0.058	0.028	0	0.01	0.008	0.002	0	0.004	0	0	0	0	0	0	0	0.002	0.002	0.002	0	0	0.002	0	0.006	0	0.006	0.002	0.01	0.006
748	Living/Bacillariophyta/Bacillariophyceae	0	0.006	0.026	0.634	0.12	0.038	0.008	0	0.002	0.004	0	0.004	0.042	0	0	0	0.002	0.006	0.002	0	0.04	0.012	0.012	0.008	0	0.002	0	0	0	0	0.02	0	0.012
749	Living/Bacillariophyta/Bacillariophyceae	0	0	0	0.996	0	0.002	0	0	0	0	0	0	0	0	0	0	0	0	0	0	0	0	0	0	0	0	0	0	0	0	0.002	0	0
750	Living/Bacillariophyta/Bacillariophyceae	0.002	0	0.046	0.78	0.042	0.034	0.004	0.002	0	0.006	0.002	0.004	0.018	0	0	0.006	0	0	0.002	0	0.006	0	0.018	0.004	0	0	0.002	0	0	0.004	0.006	0.006	0.006
751	Living/Bacillariophyta/Bacillariophyceae	0	0	0.002	0.902	0.022	0.006	0.004	0	0	0	0.002	0.004	0.032	0	0	0.004	0	0.002	0	0	0.002	0.004	0.008	0	0	0	0	0	0	0	0.004	0.002	0
752	Living/Bacillariophyta/Bacillariophyceae	0.002	0.002	0	0.912	0	0.048	0	0	0	0	0	0	0.012	0	0	0	0	0	0	0	0	0.006	0	0.004	0	0	0.004	0.002	0	0	0.006	0	0.002
753	Living/Bacillariophyta/Bacillariophyceae	0	0.002	0.024	0.812	0.016	0.036	0.01	0.002	0	0.004	0.008	0	0.02	0	0.004	0.002	0.004	0.002	0.006	0	0.002	0.008	0.004	0.006	0	0	0.002	0	0	0.006	0.016	0.004	0
754	Living/Bacillariophyta/Bacillariophyceae	0.03	0.014	0.022	0.112	0.034	0.104	0.194	0.004	0.002	0.06	0.042	0	0.06	0	0	0	0.002	0.004	0.004	0	0	0.004	0.012	0.01	0.004	0.002	0.1	0.006	0	0.03	0.114	0.012	0.018
755	Living/Bacillariophyta/Bacillariophyceae	0.002	0	0.006	0.932	0.006	0.004	0.016	0	0	0	0	0.002	0.012	0	0	0	0	0	0	0	0.002	0.006	0.002	0.002	0.002	0	0	0	0	0.002	0.002	0	0.002
756	Living/Bacillariophyta/Bacillariophyceae	0.078	0.01	0	0.656	0.04	0.056	0.072	0	0.012	0.018	0	0	0.008	0	0	0.006	0	0	0	0	0	0	0.006	0.002	0	0	0.006	0	0	0.02	0	0.004	0.006
757	Living/Bacillariophyta/Bacillariophyceae	0.004	0	0.004	0.762	0.114	0.046	0.024	0	0	0.002	0.002	0	0.008	0	0.004	0	0	0	0	0	0	0.004	0.014	0.006	0	0	0	0	0	0	0.002	0	0.004
758	Living/Bacillariophyta/Bacillariophyceae	0.008	0.004	0.012	0.71	0.01	0.138	0.054	0	0	0.004	0.006	0.004	0.01	0	0	0	0	0	0	0	0	0.002	0.002	0	0	0	0.002	0	0	0.006	0.008	0.02	0
759	Living/Bacillariophyta/Bacillariophyceae	0	0.004	0.03	0.814	0.012	0.044	0	0	0	0.002	0	0.004	0.008	0	0	0	0	0	0	0	0.002	0.002	0.02	0.004	0	0.002	0	0	0	0.002	0.05	0	0
760	Living/Bacillariophyta/Bacillariophyceae	0	0	0.046	0.688	0.02	0.054	0.002	0.004	0.002	0	0	0.014	0.056	0	0.004	0.002	0	0.002	0.008	0	0.014	0.01	0.022	0.004	0.002	0	0	0	0	0.002	0.042	0.002	0
761	Living/Bacillariophyta/Bacillariophyceae	0	0	0	0.956	0.002	0.004	0.002	0.002	0	0	0	0.004	0.01	0	0	0	0	0	0	0	0	0.006	0	0	0	0	0.002	0	0.002	0	0.008	0	0.002
762	Living/Bacillariophyta/Bacillariophyceae	0	0	0.004	0.89	0	0.028	0.022	0	0	0.004	0	0.002	0.002	0	0.002	0.002	0	0	0	0	0	0.01	0.002	0	0	0.002	0	0.004	0	0	0.014	0.012	0
763	Living/Bacillariophyta/Bacillariophyceae	0	0	0.01	0.718	0.01	0.012	0	0.04	0	0.002	0	0.03	0.048	0	0	0	0	0	0	0	0	0.056	0.044	0.006	0	0	0.004	0	0	0	0.02	0	0
764	Living/Bacillariophyta/Bacillariophyceae	0	0.004	0.008	0.712	0.056	0.022	0.02	0.004	0	0.012	0.002	0.014	0.08	0	0	0	0	0	0.004	0	0.012	0.01	0.004	0.008	0	0.002	0.004	0	0	0.002	0.014	0.002	0.004
765	Living/Bacillariophyta/Bacillariophyceae	0.004	0.012	0.008	0.416	0.026	0.136	0.1	0.006	0	0.006	0.004	0.008	0.176	0	0	0	0	0	0	0	0.006	0.014	0.006	0.01	0	0	0.008	0.002	0	0.006	0.036	0.004	0.006
766	Living/Bacillariophyta/Bacillariophyceae	0	0	0	0.956	0	0.016	0.018	0	0	0	0	0.004	0.004	0	0	0	0	0	0	0	0	0	0	0.002	0	0	0	0	0	0	0	0	0
767	Living/Bacillariophyta/Bacillariophyceae	0	0	0	0.972	0	0.006	0.008	0	0	0	0	0	0.004	0	0	0	0	0	0.002	0	0	0.002	0	0	0	0	0	0	0	0	0.006	0	0
768	Living/Bacillariophyta/Bacillariophyceae	0.002	0.004	0.064	0.6	0.054	0.052	0.01	0.002	0	0.014	0.002	0.004	0.04	0	0	0.002	0	0.002	0	0	0.026	0.012	0.016	0.016	0	0	0.006	0	0	0.006	0.06	0	0.006
769	Living/Bacillariophyta/Bacillariophyceae	0	0	0.002	0.354	0.002	0.06	0.008	0.004	0	0.006	0.004	0.002	0.006	0	0	0	0	0	0	0	0	0.004	0.002	0.004	0.014	0.004	0.22	0.164	0.004	0.006	0.088	0.042	0
770	Living/Bacillariophyta/Bacillariophyceae	0.002	0	0.002	0.884	0.012	0.026	0.01	0	0.004	0	0	0	0.004	0	0	0.002	0	0	0	0	0	0.004	0.004	0	0	0.002	0.002	0.004	0	0.004	0.006	0.024	0.004
771	Living/Bacillariophyta/Bacillariophyceae	0.018	0.002	0.004	0.852	0.008	0.052	0.02	0	0.006	0.004	0	0	0.002	0	0.004	0	0	0.002	0	0	0	0.004	0	0	0	0	0.002	0	0	0.006	0.004	0.01	0
772	Living/Bacillariophyta/Bacillariophyceae	0	0	0.024	0.27	0.108	0.074	0	0.012	0.002	0	0	0.006	0.036	0	0.016	0.022	0.002	0	0.002	0	0.04	0.022	0.344	0.016	0	0	0	0	0	0	0.004	0	0
773	Living/Bacillariophyta/Bacillariophyceae	0	0	0	0.956	0.006	0.006	0.004	0.002	0	0.002	0	0.004	0.008	0	0	0	0	0	0	0	0	0.002	0.004	0.004	0	0	0	0	0	0	0.002	0	0
774	Living/Bacillariophyta/Bacillariophyceae	0	0	0	0.998	0	0	0	0	0	0	0	0	0	0	0	0	0	0	0	0	0	0.002	0	0	0	0	0	0	0	0	0	0	0
775	Living/Bacillariophyta/Bacillariophyceae	0.002	0.002	0.004	0.942	0	0.016	0.012	0	0.002	0.006	0	0	0	0	0	0	0	0	0	0	0	0	0	0	0	0	0	0.006	0	0.004	0.002	0.002	0
776	Living/Bacillariophyta/Bacillariophyceae	0	0	0.006	0.866	0	0.016	0.01	0	0	0.004	0	0	0	0	0	0	0	0	0	0	0	0	0.002	0	0	0	0.03	0.034	0	0.004	0.01	0.018	0
777	Living/Bacillariophyta/Bacillariophyceae	0.002	0	0.006	0.818	0.022	0.018	0.044	0.006	0	0.01	0.002	0.01	0.022	0	0	0	0	0	0.004	0	0.01	0.002	0.004	0	0	0	0	0	0	0	0.016	0.002	0.002
778	Living/Bacillariophyta/Bacillariophyceae	0	0.002	0.1	0.47	0.024	0.072	0	0.006	0	0.01	0	0.032	0.084	0	0.002	0.004	0	0	0.002	0	0.002	0.028	0.082	0.004	0.002	0.002	0.006	0	0	0	0.066	0	0
779	Living/Bacillariophyta/Bacillariophyceae	0.002	0.002	0.002	0.85	0	0.032	0.018	0.002	0	0.01	0.002	0.002	0.012	0	0	0	0	0.002	0	0	0.002	0	0.002	0.002	0	0.002	0.024	0.014	0.002	0	0.014	0.002	0
780	Living/Bacillariophyta/Bacillariophyceae	0.002	0	0	0.774	0.006	0.154	0.012	0	0	0.004	0.01	0	0.002	0	0	0	0	0	0	0	0	0	0	0	0.002	0	0.006	0.026	0	0	0.002	0	0
781	Living/Bacillariophyta/Bacillariophyceae	0	0.002	0.002	0.76	0.002	0.144	0.01	0	0	0	0	0.002	0.03	0	0.002	0	0	0	0	0	0.002	0.004	0.004	0	0.002	0	0.01	0.002	0	0	0.014	0.008	0
782	Living/Bacillariophyta/Bacillariophyceae	0	0	0.012	0.06	0.016	0.016	0.004	0.002	0	0.002	0.004	0	0.038	0	0.004	0.002	0	0	0.004	0	0.002	0.016	0.014	0.002	0.026	0	0.068	0	0.006	0	0.696	0.006	0
783	Living/Bacillariophyta/Bacillariophyceae	0.024	0.028	0.008	0.444	0.08	0.05	0.006	0.002	0.014	0.008	0.008	0	0.038	0	0.03	0.034	0.034	0.006	0.006	0.004	0	0.01	0.106	0.024	0	0	0	0	0.004	0.02	0.004	0	0.008
784	Living/Bacillariophyta/Bacillariophyceae	0	0	0.004	0.812	0.004	0.016	0	0.01	0	0.006	0	0.006	0.026	0	0	0.004	0	0.002	0	0	0.002	0.012	0.05	0.002	0	0	0	0	0	0	0.044	0	0
785	Living/Bacillariophyta/Bacillariophyceae	0	0	0.034	0.814	0.002	0.014	0	0.008	0	0.006	0	0.008	0.022	0	0	0	0	0.006	0	0	0	0.01	0.028	0.002	0	0	0.006	0	0.002	0	0.034	0.002	0.002
786	Living/Bacillariophyta/Bacillariophyceae	0	0.006	0	0.256	0.096	0.136	0.002	0.004	0	0	0.002	0.03	0.132	0	0.012	0.014	0	0.004	0.004	0	0.016	0.158	0.06	0.048	0	0	0	0	0	0	0.016	0.002	0.002
787	Living/Bacillariophyta/Bacillariophyceae	0	0.002	0	0.5	0.02	0.192	0.01	0.01	0	0.004	0.002	0.004	0.108	0	0.002	0.002	0	0.004	0	0	0.014	0.02	0.036	0.03	0	0	0.006	0	0	0.004	0.016	0.008	0.006
788	Living/Bacillariophyta/Bacillariophyceae	0	0	0.002	0.196	0.022	0.018	0.008	0.006	0	0.014	0.002	0.03	0.496	0	0	0	0	0	0	0	0.008	0.03	0.018	0.076	0	0	0.004	0	0	0.004	0.066	0	0
789	Living/Bacillariophyta/Bacillariophyceae	0.002	0	0.002	0.734	0	0.026	0.024	0	0	0.004	0.006	0	0.002	0	0	0	0	0	0	0	0	0	0.002	0	0.002	0.004	0.024	0.1	0	0.008	0.018	0.04	0.002
790	Living/Bacillariophyta/Bacillariophyceae	0.004	0	0.004	0.892	0.012	0.026	0.006	0	0	0.002	0	0.002	0.004	0	0	0	0.002	0	0	0	0.002	0.004	0.006	0.002	0	0.002	0.006	0.002	0	0.002	0.008	0.008	0.004
791	Living/Bacillariophyta/Bacillariophyceae	0.384	0.01	0	0.198	0.02	0.018	0.004	0.002	0	0.038	0.002	0	0.004	0	0.002	0.014	0	0	0	0	0	0	0.006	0.002	0.004	0.002	0.016	0.006	0	0.24	0.002	0.006	0.02
792	Living/Bacillariophyta/Bacillariophyceae	0	0	0	0.99	0	0.002	0.004	0	0	0	0	0	0	0	0	0	0	0	0	0	0	0	0	0.002	0	0	0	0.002	0	0	0	0	0
793	Living/Bacillariophyta/Bacillariophyceae	0.002	0.016	0.012	0.412	0.154	0.036	0.028	0.002	0.002	0.008	0.002	0.02	0.138	0	0.004	0.006	0.006	0	0.004	0.002	0.024	0.018	0.028	0.03	0	0	0.002	0	0.002	0	0.034	0.002	0.006
794	Living/Bacillariophyta/Bacillariophyceae	0	0	0.004	0.716	0.006	0.028	0	0.012	0	0	0	0.038	0.04	0	0.002	0.002	0	0	0.004	0	0	0.088	0.052	0.002	0	0	0	0	0	0	0.006	0	0
795	Living/Bacillariophyta/Bacillariophyceae	0	0	0.006	0.938	0.006	0.006	0.01	0	0	0	0	0.012	0.01	0	0	0	0	0	0	0	0.004	0.002	0.004	0	0	0	0	0	0	0	0.002	0	0
796	Living/Bacillariophyta/Bacillariophyceae	0.394	0.038	0	0.21	0.026	0.048	0.016	0	0.022	0.014	0.002	0	0	0	0	0.136	0.004	0	0.01	0.002	0	0	0.01	0	0	0	0	0	0	0.05	0	0.004	0.014
797	Living/Bacillariophyta/Bacillariophyceae	0	0	0.004	0.826	0.002	0.03	0.002	0.008	0	0	0	0.024	0.022	0	0	0	0	0	0	0	0	0.016	0.038	0	0	0	0	0.002	0.002	0	0.022	0.002	0
798	Living/Bacillariophyta/Bacillariophyceae	0.206	0.022	0	0.542	0.052	0	0.006	0	0.024	0.022	0	0	0	0	0.01	0.018	0.002	0.018	0.002	0.004	0	0.004	0.014	0	0	0	0.002	0	0	0.04	0	0.01	0.002
799	Living/Bacillariophyta/Bacillariophyceae	0.002	0.012	0	0.678	0.098	0.022	0	0.002	0	0.014	0	0	0.014	0	0.012	0.014	0.002	0.006	0.002	0	0.004	0.062	0.024	0.024	0	0	0	0	0	0.002	0.002	0	0.004
800	Living/Bacillariophyta/Bacillariophyceae	0.004	0.002	0	0.9	0.026	0.004	0	0	0.002	0.002	0	0	0.004	0	0.008	0.01	0.004	0.004	0.01	0	0	0.01	0.002	0.002	0	0	0	0	0	0.002	0.002	0	0.002
801	Living/Bacillariophyta/Bacillariophyceae	0.02	0.014	0	0.882	0.018	0.014	0	0	0.004	0	0.002	0	0.004	0	0.008	0.006	0.008	0.002	0.002	0.002	0	0.002	0	0	0	0	0	0	0	0.004	0	0.002	0.006
802	Living/Bacillariophyta/Bacillariophyceae	0.002	0.006	0	0.652	0.186	0.004	0.002	0	0	0.006	0.002	0	0.03	0	0.012	0.012	0.002	0.002	0.002	0	0.004	0.022	0.022	0.03	0	0	0	0	0	0.002	0	0	0
803	Living/Bacillariophyta/Bacillariophyceae	0.008	0.02	0	0.594	0.226	0.006	0.002	0	0.004	0	0	0	0.01	0	0.016	0.018	0	0.012	0.01	0.002	0.004	0.012	0.016	0.036	0	0	0	0	0	0	0	0.002	0.002
804	Living/Bacillariophyta/Bacillariophyceae	0.008	0.002	0	0.95	0.004	0	0	0	0.004	0	0	0	0	0	0.002	0.006	0	0.004	0.012	0.002	0.002	0	0	0.002	0	0	0	0	0	0.002	0	0	0
805	Living/Bacillariophyta/Bacillariophyceae	0	0.002	0	0.636	0.18	0.014	0	0	0	0.006	0	0	0.02	0	0.008	0.016	0	0	0.002	0.002	0.004	0.064	0.014	0.028	0	0	0	0	0	0	0	0	0.004
806	Living/Bacillariophyta/Bacillariophyceae	0	0.002	0.016	0.226	0.018	0.042	0	0.036	0	0.018	0	0.08	0.116	0	0	0	0	0.002	0.002	0	0.002	0.194	0.192	0.024	0	0	0	0	0	0	0.03	0	0
807	Living/Bacillariophyta/Bacillariophyceae	0	0	0.004	0.786	0.008	0.05	0.002	0	0	0	0.004	0	0.026	0	0	0	0	0	0	0	0	0.014	0.004	0.01	0.002	0.004	0.026	0.014	0.002	0.002	0.026	0.012	0.004
808	Living/Bacillariophyta/Bacillariophyceae	0.01	0.004	0	0.856	0.062	0	0	0	0	0	0	0	0.006	0	0.006	0.016	0.004	0.006	0.002	0	0	0.004	0.002	0.008	0	0	0	0	0	0.002	0	0	0.012
809	Living/Bacillariophyta/Bacillariophyceae	0.002	0.02	0	0.23	0.286	0.012	0.01	0.008	0	0.002	0.016	0	0.19	0	0.002	0.012	0.002	0	0.012	0.002	0.016	0.012	0.012	0.058	0	0	0	0	0	0.018	0.012	0	0.066
810	Living/Bacillariophyta/Bacillariophyceae	0	0	0.002	0.978	0.004	0.006	0.006	0	0	0	0	0	0.002	0	0	0	0	0	0	0	0	0	0	0	0	0	0.002	0	0	0	0	0	0
811	Living/Bacillariophyta/Bacillariophyceae	0	0	0.004	0.854	0.004	0.014	0.002	0.004	0.002	0	0	0.002	0	0	0.01	0.004	0.002	0.002	0.002	0	0.004	0	0.01	0.002	0	0	0.006	0	0.002	0.012	0.012	0.046	0
812	Living/Bacillariophyta/Bacillariophyceae	0	0	0.002	0.992	0	0.002	0.002	0	0	0	0	0	0	0	0	0	0	0	0	0	0	0	0	0	0	0	0	0	0	0	0	0.002	0
813	Living/Bacillariophyta/Bacillariophyceae	0	0.002	0.004	0.93	0.002	0.022	0.002	0	0	0	0	0.002	0	0	0	0	0	0	0.004	0	0.002	0	0.006	0	0	0	0.004	0	0	0	0.012	0.006	0.002
814	Living/Bacillariophyta/Bacillariophyceae	0	0	0.006	0.918	0.006	0.012	0.008	0.004	0	0.004	0	0.002	0.004	0	0.002	0	0	0	0.004	0	0.002	0.002	0.004	0	0	0	0.004	0	0	0	0.004	0.012	0.002
815	Living/Bacillariophyta/Bacillariophyceae	0	0	0	0.992	0	0.004	0.002	0	0	0	0	0	0	0	0	0	0	0	0	0	0	0	0.002	0	0	0	0	0	0	0	0	0	0
816	Living/Bacillariophyta/Bacillariophyceae	0	0	0	0.988	0	0.008	0.002	0	0	0	0	0	0	0	0	0	0	0	0	0	0	0.002	0	0	0	0	0	0	0	0	0	0	0
817	Living/Bacillariophyta/Bacillariophyceae	0.002	0.004	0.01	0.778	0	0.146	0.032	0	0	0	0	0.002	0.002	0	0	0	0	0	0	0	0	0	0.002	0	0	0.002	0	0	0	0.002	0.002	0.016	0
818	Living/Bacillariophyta/Bacillariophyceae	0.01	0.01	0.054	0.504	0.072	0.058	0.064	0.008	0	0.014	0	0.006	0.084	0	0.002	0.004	0.002	0	0	0	0.016	0.004	0.008	0.012	0	0	0.006	0	0	0.002	0.04	0.006	0.014
819	Living/Bacillariophyta/Bacillariophyceae	0	0	0.006	0.93	0	0.016	0	0	0	0.006	0	0	0	0	0	0	0	0	0	0	0	0.018	0.006	0	0.002	0	0	0	0	0	0.012	0.004	0
820	Living/Bacillariophyta/Bacillariophyceae	0	0	0	0.938	0.008	0.02	0	0	0	0.002	0	0.01	0.008	0	0	0	0	0	0	0	0	0.002	0	0	0	0	0	0	0	0	0.012	0	0
821	Living/Bacillariophyta/Bacillariophyceae	0.014	0.012	0.006	0.444	0.012	0.212	0.22	0.004	0.002	0.002	0.006	0	0.032	0	0.002	0	0	0	0	0	0.006	0.002	0.002	0.004	0	0.002	0.002	0	0	0.008	0.004	0.002	0
822	Living/Bacillariophyta/Bacillariophyceae	0	0.002	0.012	0.846	0	0.052	0.022	0	0.002	0.012	0	0	0.006	0	0	0	0	0	0	0	0	0	0.004	0	0	0	0.002	0.006	0.002	0.006	0.008	0.016	0.002
823	Living/Bacillariophyta/Bacillariophyceae	0.148	0.032	0.002	0.5	0.016	0.134	0.056	0	0.036	0.008	0	0	0	0	0.004	0.006	0	0.002	0	0.002	0	0	0.004	0	0	0	0.008	0	0	0.032	0	0.01	0
824	Living/Bacillariophyta/Bacillariophyceae	0.018	0.014	0	0.698	0.14	0.008	0.006	0	0.028	0	0.002	0	0.002	0	0.004	0.016	0.018	0.01	0.01	0	0	0	0.006	0.004	0	0	0.002	0	0	0.006	0	0	0.008
825	Living/Bacillariophyta/Bacillariophyceae	0.078	0.016	0	0.738	0.01	0.078	0.04	0	0.012	0.002	0	0	0	0	0.002	0.002	0	0	0.002	0	0	0	0	0	0	0	0.004	0	0	0.014	0	0.002	0
826	Living/Bacillariophyta/Bacillariophyceae	0.012	0.002	0	0.922	0.002	0.026	0.02	0	0.004	0	0	0	0	0	0	0	0.002	0	0	0	0	0.004	0	0	0	0	0	0	0	0.006	0	0	0
827	Living/Bacillariophyta/Bacillariophyceae	0.002	0.002	0.01	0.73	0.052	0.042	0.01	0.002	0.002	0.004	0	0.002	0.004	0	0.008	0.01	0.008	0.01	0.014	0	0.022	0.01	0.006	0.004	0	0	0.004	0	0	0.006	0.024	0.006	0.006
828	Living/Bacillariophyta/Bacillariophyceae	0.002	0	0.002	0.87	0.006	0.02	0.048	0.002	0	0	0.002	0.002	0.004	0	0	0	0	0	0.002	0	0	0.002	0.006	0	0	0	0	0	0	0.008	0.012	0.008	0.004
829	Living/Bacillariophyta/Bacillariophyceae	0	0.008	0.046	0.542	0.05	0.066	0.012	0.012	0	0	0.006	0.024	0.048	0	0.002	0.014	0.006	0.002	0.008	0	0.044	0.014	0.022	0.018	0	0	0	0	0	0.004	0.03	0.006	0.016
830	Living/Bacillariophyta/Bacillariophyceae	0.06	0.034	0.002	0.47	0.2	0.028	0.006	0	0.05	0.004	0	0	0.002	0	0.004	0.038	0.012	0.006	0.034	0.002	0	0	0.008	0.002	0	0	0	0	0	0.022	0	0	0.016
831	Living/Bacillariophyta/Bacillariophyceae	0.002	0.004	0.01	0.848	0.012	0.02	0.016	0.008	0.004	0	0	0	0.002	0.002	0.004	0.002	0.002	0.004	0.014	0.002	0.004	0	0.006	0.002	0	0	0	0	0.002	0.014	0.002	0.01	0.004
832	Living/Bacillariophyta/Bacillariophyceae	0	0	0.002	0.98	0	0.006	0	0	0	0	0	0.002	0	0	0	0	0	0	0	0	0	0	0.002	0	0	0	0	0	0	0.002	0.002	0.004	0
833	Living/Bacillariophyta/Bacillariophyceae	0	0	0.002	0.978	0	0.004	0	0	0	0	0	0	0	0	0	0	0	0	0.002	0	0	0.002	0.002	0	0	0	0	0	0	0	0.006	0.004	0
834	Living/Bacillariophyta/Bacillariophyceae	0.014	0.004	0	0.882	0	0.046	0.02	0	0.002	0.01	0	0	0	0	0.002	0	0	0	0	0.002	0	0.002	0	0	0	0	0	0.002	0	0.006	0.002	0.004	0.002
835	Living/Bacillariophyta/Bacillariophyceae	0.002	0	0	0.476	0	0.028	0.004	0.006	0	0.01	0	0.006	0.026	0	0.004	0	0	0.002	0.002	0	0	0.062	0.034	0.004	0.032	0	0.008	0.002	0.034	0.002	0.23	0.026	0
836	Living/Bacillariophyta/Bacillariophyceae	0.008	0.004	0	0.672	0.064	0.04	0.038	0.006	0.004	0.002	0	0	0.004	0.002	0.01	0.02	0.006	0.016	0.004	0.002	0.004	0.006	0.006	0.006	0	0	0.004	0	0	0.042	0.008	0.012	0.01
837	Living/Bacillariophyta/Bacillariophyceae	0.002	0.002	0.004	0.902	0.008	0.018	0.02	0	0.002	0	0.002	0	0.008	0	0	0	0.002	0	0.006	0	0.002	0	0.004	0.004	0	0	0.002	0	0	0.008	0	0.004	0
838	Living/Bacillariophyta/Bacillariophyceae	0	0.002	0	0.976	0.002	0.004	0.008	0	0.002	0.002	0	0	0.004	0	0	0	0	0	0	0	0	0	0	0	0	0	0	0	0	0	0	0	0
839	Living/Bacillariophyta/Bacillariophyceae	0	0	0	0.998	0	0	0.002	0	0	0	0	0	0	0	0	0	0	0	0	0	0	0	0	0	0	0	0	0	0	0	0	0	0
840	Living/Bacillariophyta/Bacillariophyceae	0	0	0	0.976	0.002	0.004	0	0	0	0	0	0.002	0.006	0	0	0	0	0	0	0	0	0.002	0.006	0	0	0	0	0	0	0	0.002	0	0
841	Living/Bacillariophyta/Bacillariophyceae	0	0.012	0.008	0.33	0.454	0.074	0.004	0	0.002	0.004	0	0	0.018	0	0.016	0.024	0.004	0.006	0.004	0.004	0.016	0.002	0.01	0	0	0	0	0	0	0.004	0	0.002	0.002
842	Living/Bacillariophyta/Bacillariophyceae	0.018	0.008	0	0.768	0.042	0.088	0.026	0	0.004	0.006	0	0	0.002	0	0.01	0.006	0.008	0	0	0	0	0	0	0.004	0	0	0	0	0	0.006	0	0.004	0
843	Living/Bacillariophyta/Bacillariophyceae	0	0	0	0.998	0	0	0	0	0	0	0	0	0	0	0	0	0	0	0	0	0	0.002	0	0	0	0	0	0	0	0	0	0	0
844	Living/Bacillariophyta/Bacillariophyceae	0	0	0	0.998	0	0	0	0	0	0	0	0	0.002	0	0	0	0	0	0	0	0	0	0	0	0	0	0	0	0	0	0	0	0
845	Living/Bacillariophyta/Bacillariophyceae	0	0	0	0.998	0	0	0	0.002	0	0	0	0	0	0	0	0	0	0	0	0	0	0	0	0	0	0	0	0	0	0	0	0	0
846	Living/Bacillariophyta/Bacillariophyceae	0.226	0.02	0	0.196	0.048	0.05	0.062	0	0.006	0.016	0.006	0	0	0	0.002	0.1	0.002	0	0.002	0.002	0	0	0.002	0.002	0	0	0.016	0	0	0.204	0	0.012	0.026
847	Living/Bacillariophyta/Bacillariophyceae	0	0	0	0.996	0	0.002	0	0	0	0	0	0	0	0	0	0	0	0	0.002	0	0	0	0	0	0	0	0	0	0	0	0	0	0
848	Living/Bacillariophyta/Bacillariophyceae	0	0	0	1	0	0	0	0	0	0	0	0	0	0	0	0	0	0	0	0	0	0	0	0	0	0	0	0	0	0	0	0	0
849	Living/Bacillariophyta/Bacillariophyceae	0	0	0	0.998	0	0	0	0	0	0	0	0	0.002	0	0	0	0	0	0	0	0	0	0	0	0	0	0	0	0	0	0	0	0
850	Living/Bacillariophyta/Bacillariophyceae	0	0	0.002	0.972	0.004	0.004	0	0	0	0	0	0	0.01	0	0	0	0	0	0	0	0.002	0.002	0	0	0	0	0	0	0	0	0.002	0.002	0
851	Living/Bacillariophyta/Bacillariophyceae	0	0	0.004	0.926	0.018	0.018	0.002	0	0	0	0	0.002	0.008	0	0	0	0	0	0	0	0.002	0.006	0.002	0.002	0	0	0.002	0	0	0	0.008	0	0
852	Living/Bacillariophyta/Bacillariophyceae	0.002	0	0	0.922	0.022	0.02	0.006	0	0	0	0	0.002	0.008	0	0	0	0	0	0	0	0.002	0.006	0	0.004	0	0	0	0	0	0	0.002	0.002	0.002
853	Living/Bacillariophyta/Bacillariophyceae	0	0	0.002	0.952	0.008	0.016	0.002	0.004	0	0	0	0	0.004	0	0	0.002	0	0	0.002	0	0	0.002	0	0.002	0	0	0	0	0	0	0.004	0	0
854	Living/Bacillariophyta/Bacillariophyceae	0	0	0.006	0.916	0.018	0.026	0	0	0.002	0	0	0.002	0.008	0	0.004	0	0	0	0	0	0	0.006	0.004	0.002	0	0.002	0	0	0	0	0.002	0.002	0
855	Living/Bacillariophyta/Bacillariophyceae	0	0	0.006	0.95	0	0.026	0.002	0	0	0.002	0.002	0	0.004	0	0	0	0	0	0	0	0	0	0.002	0.002	0	0	0.002	0	0	0	0.002	0	0
856	Living/Bacillariophyta/Bacillariophyceae	0.002	0.002	0.002	0.864	0.032	0.02	0.022	0	0	0.004	0.004	0	0.02	0	0	0	0	0	0	0	0.002	0	0	0.006	0	0	0.002	0	0	0	0.014	0.002	0.002
857	Living/Bacillariophyta/Bacillariophyceae	0.002	0	0.004	0.846	0.004	0.088	0.004	0	0	0.002	0	0.008	0.002	0	0.002	0.002	0	0.002	0	0	0	0.004	0.01	0	0	0	0	0	0.002	0	0.006	0.012	0
858	Living/Bacillariophyta/Bacillariophyceae	0	0	0	0.956	0.012	0.002	0.002	0	0	0	0	0.004	0.014	0	0	0	0	0	0.002	0	0	0.004	0.004	0	0	0	0	0	0	0	0	0	0
859	Living/Bacillariophyta/Bacillariophyceae	0.006	0.004	0.016	0.646	0.14	0.018	0.022	0.004	0	0.008	0.002	0.006	0.05	0	0	0.008	0	0.002	0.004	0	0.008	0.002	0.012	0.018	0	0	0.004	0	0	0.002	0.008	0.004	0.006
860	Living/Bacillariophyta/Bacillariophyceae	0.022	0.016	0.002	0.77	0.03	0.002	0.006	0	0.026	0	0	0	0	0.002	0.008	0.04	0.006	0.008	0.006	0.002	0.002	0	0.018	0	0	0	0.006	0	0	0.024	0	0.004	0
861	Living/Bacillariophyta/Bacillariophyceae	0	0	0	0.928	0.012	0.006	0.022	0	0	0.002	0	0.006	0.012	0	0	0	0	0	0	0	0.002	0.002	0	0.002	0	0	0.002	0	0	0	0.004	0	0
862	Living/Bacillariophyta/Bacillariophyceae	0.056	0.016	0	0.686	0.04	0.068	0.034	0	0.036	0.006	0	0	0.004	0	0.01	0.02	0	0.004	0.004	0	0	0	0	0	0	0	0.002	0	0	0.01	0	0.002	0.002
863	Living/Bacillariophyta/Bacillariophyceae	0	0	0	0.966	0.004	0.012	0.01	0	0	0	0	0.002	0.004	0	0	0	0	0	0	0	0.002	0	0	0	0	0	0	0	0	0	0	0	0
864	Living/Bacillariophyta/Bacillariophyceae	0	0	0	0.884	0.002	0.016	0	0.006	0	0	0	0.01	0.016	0	0	0.002	0	0	0	0	0	0.044	0.006	0.002	0	0	0.002	0	0	0.002	0.006	0.002	0
865	Living/Bacillariophyta/Bacillariophyceae	0	0	0.008	0.732	0.008	0.014	0	0.004	0	0.01	0	0.052	0.044	0	0	0	0	0.004	0.002	0	0.002	0.026	0.02	0.002	0.002	0	0	0	0.002	0	0.068	0	0
866	Living/Bacillariophyta/Bacillariophyceae	0	0	0.006	0.804	0	0.026	0.002	0.008	0	0	0	0.052	0.036	0	0	0	0	0	0	0	0	0.026	0.004	0.002	0	0	0	0	0	0	0.034	0	0
867	Living/Bacillariophyta/Bacillariophyceae	0	0	0.012	0.748	0.016	0.038	0.002	0.006	0	0.002	0.002	0.042	0.026	0	0.004	0	0	0.002	0.002	0	0.004	0.02	0.022	0.006	0	0	0.002	0	0.002	0	0.04	0	0.002
868	Living/Bacillariophyta/Bacillariophyceae	0.002	0.002	0.074	0.552	0.098	0.028	0.016	0.002	0.004	0.01	0.016	0.008	0.046	0	0.002	0	0.002	0	0.002	0.002	0.006	0.012	0.028	0.006	0	0.002	0.006	0.002	0	0.01	0.04	0.012	0.01
869	Living/Bacillariophyta/Bacillariophyceae	0.002	0	0	0.986	0	0.002	0.004	0	0	0	0	0	0	0	0.002	0	0	0	0	0	0	0	0	0	0	0	0	0.002	0	0.002	0	0	0
870	Living/Bacillariophyta/Bacillariophyceae	0	0	0.02	0.764	0.02	0.024	0.004	0.004	0	0	0	0.016	0.016	0	0.002	0	0	0.002	0.004	0	0.004	0.01	0.028	0.006	0	0	0.002	0	0	0	0.068	0.004	0.002
871	Living/Bacillariophyta/Bacillariophyceae	0	0	0	0.988	0.002	0.002	0.006	0	0	0	0	0	0	0	0	0	0	0	0	0	0	0	0	0	0	0	0	0	0	0.002	0	0	0
872	Living/Bacillariophyta/Bacillariophyceae	0	0.002	0.01	0.698	0.014	0.042	0	0.002	0	0.012	0	0.068	0.04	0	0.006	0.004	0	0.008	0.006	0	0	0.048	0.012	0.006	0	0	0	0	0	0.002	0.02	0	0
873	Living/Bacillariophyta/Bacillariophyceae	0	0	0	0.978	0	0.004	0.006	0	0	0	0	0	0.002	0	0	0	0	0	0	0	0	0	0	0	0	0	0	0.002	0	0	0.002	0.006	0
874	Living/Bacillariophyta/Bacillariophyceae	0	0	0	0.998	0	0.002	0	0	0	0	0	0	0	0	0	0	0	0	0	0	0	0	0	0	0	0	0	0	0	0	0	0	0
875	Living/Bacillariophyta/Bacillariophyceae	0	0.004	0.004	0.88	0.002	0.028	0.006	0	0	0.004	0.002	0	0.004	0	0.002	0	0.002	0	0	0	0	0	0.002	0	0	0	0.008	0.006	0	0.01	0.016	0.02	0
876	Living/Bacillariophyta/Bacillariophyceae	0	0.002	0	0.954	0.006	0.006	0.008	0.002	0.002	0.002	0	0	0.002	0	0	0	0	0	0	0	0	0	0	0.002	0	0.002	0	0	0	0.002	0.004	0.004	0.002
877	Living/Bacillariophyta/Bacillariophyceae	0	0.002	0	0.792	0.086	0.056	0	0.002	0	0.002	0	0	0.002	0	0.004	0.004	0.002	0.004	0.004	0	0.006	0.018	0.008	0	0	0	0.002	0	0	0.004	0	0.002	0
878	Living/Bacillariophyta/Bacillariophyceae	0	0	0	0.956	0	0.01	0	0	0	0	0	0	0.002	0	0	0	0	0	0	0	0	0.01	0.004	0	0	0	0	0	0	0	0.018	0	0
879	Living/Bacillariophyta/Bacillariophyceae	0.056	0.032	0	0.69	0.052	0.006	0	0	0.022	0	0	0	0	0.002	0.014	0.062	0.008	0.008	0.012	0	0	0	0.014	0	0	0	0.004	0	0	0.012	0	0	0.006
880	Living/Bacillariophyta/Bacillariophyceae	0.002	0	0.006	0.828	0.008	0.03	0.038	0	0.002	0.008	0.002	0	0.01	0	0	0	0	0	0.002	0	0	0.004	0	0.004	0.002	0	0.004	0.01	0	0	0.016	0.022	0.002
881	Living/Bacillariophyta/Bacillariophyceae	0	0	0.002	0.814	0.002	0.062	0.022	0.002	0	0.004	0.01	0.002	0.014	0	0	0	0	0	0	0	0	0.004	0.002	0	0.002	0	0.01	0.004	0	0.002	0.032	0.01	0
882	Living/Bacillariophyta/Bacillariophyceae	0	0	0	0.964	0	0.008	0	0	0	0	0	0.004	0.006	0	0	0	0	0	0	0	0	0.006	0.002	0	0	0	0	0	0.002	0	0.008	0	0
883	Living/Bacillariophyta/Bacillariophyceae	0	0	0	0.968	0.002	0.012	0.002	0	0	0	0	0	0	0	0	0.002	0	0	0.002	0	0	0	0	0.002	0.002	0	0	0.002	0	0	0.004	0.002	0
884	Living/Bacillariophyta/Bacillariophyceae	0	0	0	0.926	0	0.004	0	0	0	0.002	0	0.002	0.008	0	0	0	0	0	0.002	0	0	0.026	0.006	0	0.002	0	0.002	0	0.002	0	0.016	0.002	0
885	Living/Bacillariophyta/Bacillariophyceae	0	0	0.03	0.56	0.012	0.054	0	0.002	0	0.004	0	0.016	0.02	0	0.004	0	0	0	0.002	0	0	0.042	0.042	0.006	0.002	0	0.004	0	0.004	0	0.186	0.01	0
886	Living/Bacillariophyta/Bacillariophyceae	0.002	0.004	0	0.802	0.018	0.106	0.012	0	0	0	0.008	0	0.012	0	0.006	0	0.006	0.002	0	0	0.002	0.006	0.002	0	0	0	0.002	0	0.002	0	0.002	0.002	0.004
887	Living/Bacillariophyta/Bacillariophyceae	0	0	0.002	0.898	0.002	0.022	0	0.002	0	0	0	0.014	0.014	0	0	0	0	0	0	0	0	0.024	0.004	0.002	0	0	0	0	0	0	0.016	0	0
888	Living/Bacillariophyta/Bacillariophyceae	0.024	0.016	0	0.632	0.086	0.008	0.006	0	0.058	0.006	0	0	0.006	0	0.008	0.028	0.01	0.008	0.024	0	0	0	0.022	0	0.002	0	0.012	0	0.002	0.024	0.002	0.004	0.012
889	Living/Bacillariophyta/Bacillariophyceae	0	0	0	0.988	0	0.006	0.002	0	0	0	0	0	0.002	0	0	0	0	0	0	0	0	0	0	0	0	0	0	0	0	0	0.002	0	0
890	Living/Bacillariophyta/Bacillariophyceae	0.004	0	0	0.964	0.002	0.01	0.016	0	0.002	0.002	0	0	0	0	0	0	0	0	0	0	0	0	0	0	0	0	0	0	0	0	0	0	0
891	Living/Bacillariophyta/Bacillariophyceae	0.004	0.002	0.01	0.78	0.034	0.02	0.018	0.008	0.002	0.02	0.004	0	0.012	0	0	0	0.002	0	0	0	0.008	0.01	0.018	0.012	0	0	0.002	0	0	0.004	0.01	0.008	0.012
892	Living/Bacillariophyta/Bacillariophyceae	0.206	0.02	0	0.464	0.036	0.028	0.03	0	0.012	0.014	0.002	0	0.004	0	0	0.084	0.002	0	0	0	0	0	0.004	0.01	0	0	0.006	0	0	0.07	0	0.004	0.004
893	Living/Bacillariophyta/Bacillariophyceae	0	0	0	0.996	0	0.004	0	0	0	0	0	0	0	0	0	0	0	0	0	0	0	0	0	0	0	0	0	0	0	0	0	0	0
894	Living/Bacillariophyta/Bacillariophyceae	0	0	0	0.946	0.014	0.012	0	0	0	0	0	0.002	0.01	0	0	0	0	0	0	0	0	0.008	0.004	0.002	0	0	0	0	0	0	0.002	0	0
895	Living/Bacillariophyta/Bacillariophyceae	0.052	0.02	0.002	0.612	0.086	0.034	0.014	0	0.058	0	0.002	0	0.012	0	0.006	0.032	0.006	0.002	0.01	0	0	0	0.008	0.002	0	0	0.004	0	0	0.03	0	0	0.008
896	Living/Bacillariophyta/Bacillariophyceae	0.036	0.026	0	0.642	0.104	0.046	0.032	0	0.028	0.002	0	0	0.002	0	0.008	0.008	0.006	0.002	0.008	0	0	0	0	0.012	0	0	0.004	0	0	0.02	0	0	0.014
897	Living/Bacillariophyta/Bacillariophyceae	0.002	0	0	0.984	0	0.004	0.002	0	0	0.004	0	0	0	0	0	0	0	0	0	0	0	0	0	0	0	0	0	0	0	0.002	0.002	0	0
898	Living/Bacillariophyta/Bacillariophyceae	0.038	0.004	0.002	0.654	0.054	0.006	0.006	0	0.05	0	0	0	0	0	0.01	0.054	0.016	0.004	0.03	0.004	0	0	0.04	0	0	0	0	0	0	0.026	0	0.002	0
899	Living/Bacillariophyta/Bacillariophyceae	0.004	0.008	0.008	0.828	0.032	0.018	0.014	0	0	0.014	0.002	0.004	0.026	0	0	0	0	0	0	0	0	0.008	0.006	0.014	0	0.002	0	0	0	0.002	0.008	0	0.002
900	Living/Bacillariophyta/Bacillariophyceae	0.002	0	0.002	0.974	0.004	0.002	0.002	0	0	0	0	0.002	0.006	0	0	0	0	0	0	0	0.002	0.002	0	0.002	0	0	0	0	0	0	0	0	0
901	Living/Bacillariophyta/Bacillariophyceae	0.15	0.032	0	0.606	0.034	0.034	0.014	0	0.03	0.002	0.002	0	0	0	0.002	0.03	0.004	0.006	0.01	0.002	0	0	0.006	0.002	0	0	0	0	0	0.022	0	0.004	0.008
902	Living/Bacillariophyta/Bacillariophyceae	0	0.002	0.002	0.874	0.004	0.064	0	0	0	0	0	0.008	0.004	0	0.002	0.004	0	0	0.002	0	0.002	0.014	0.014	0	0	0	0	0	0	0	0.004	0	0
903	Living/Bacillariophyta/Bacillariophyceae	0.006	0	0.012	0.758	0.032	0.012	0.028	0.008	0	0.006	0.004	0.002	0.052	0	0	0	0	0	0	0	0	0.004	0.008	0.022	0	0	0.002	0	0	0.006	0.026	0.006	0.006
904	Living/Bacillariophyta/Bacillariophyceae	0	0	0.002	0.946	0.006	0.012	0	0.002	0	0	0	0	0.012	0	0	0.002	0	0	0	0	0.002	0	0.004	0.006	0	0	0	0	0	0.002	0.004	0	0
905	Living/Bacillariophyta/Bacillariophyceae	0.006	0.016	0.008	0.404	0.316	0.076	0.02	0	0.002	0	0.004	0	0.016	0	0.01	0.042	0.004	0.006	0.02	0	0.02	0.006	0.006	0.004	0	0	0	0	0	0.002	0	0	0.012
906	Living/Bacillariophyta/Bacillariophyceae	0.004	0	0	0.814	0	0.07	0.076	0	0.004	0	0	0	0.004	0	0	0	0	0	0	0	0	0	0	0.002	0	0	0.01	0	0	0.008	0	0.006	0.002
907	Living/Bacillariophyta/Bacillariophyceae	0	0.002	0.006	0.812	0.02	0.028	0	0.004	0	0	0	0.012	0.046	0	0.002	0	0	0	0	0	0.004	0.03	0.014	0.006	0	0	0	0	0	0	0.014	0	0
908	Living/Bacillariophyta/Bacillariophyceae	0	0	0.004	0.986	0.002	0.002	0.002	0	0	0	0	0.002	0	0	0	0	0	0	0	0	0	0	0	0	0	0	0	0	0	0	0	0.002	0
909	Living/Bacillariophyta/Bacillariophyceae	0.048	0.028	0.002	0.466	0.142	0.106	0.034	0	0.03	0.002	0.004	0	0.018	0	0.014	0.028	0.012	0.022	0.018	0	0	0	0.002	0.002	0	0	0.002	0	0	0.014	0	0	0.006
910	Living/Bacillariophyta/Bacillariophyceae	0.022	0.006	0	0.81	0.026	0.028	0.054	0	0	0.004	0.002	0	0.01	0	0.002	0	0	0	0.006	0	0	0.004	0	0.01	0	0.002	0	0	0	0.006	0	0.002	0.006
911	Living/Bacillariophyta/Bacillariophyceae	0.012	0.01	0.008	0.474	0.074	0.028	0.038	0.01	0.002	0.036	0.022	0.002	0.112	0	0.002	0	0	0	0.004	0	0.012	0.004	0.006	0.04	0	0.002	0.004	0.004	0	0.012	0.034	0.01	0.038
912	Living/Bacillariophyta/Bacillariophyceae	0.002	0.004	0.042	0.258	0.108	0.042	0.002	0.006	0	0.008	0.002	0.03	0.21	0	0.008	0.012	0	0	0.002	0	0.058	0.018	0.1	0.036	0	0	0	0	0	0	0.046	0	0.006
913	Living/Bacillariophyta/Bacillariophyceae	0	0.002	0	0.954	0.002	0.022	0.01	0	0	0	0	0	0.004	0	0	0	0	0	0	0	0	0	0	0	0	0	0	0	0	0.002	0	0.002	0.002
914	Living/Bacillariophyta/Bacillariophyceae	0	0.002	0.002	0.926	0	0.038	0.012	0	0	0	0	0	0.002	0	0	0	0	0	0	0	0	0.004	0	0	0	0	0	0.004	0	0	0.008	0.002	0
915	Living/Bacillariophyta/Bacillariophyceae	0	0.006	0.002	0.828	0.026	0.008	0.004	0.002	0	0.01	0	0.004	0.056	0	0.002	0	0	0	0	0	0.002	0.004	0.008	0.02	0	0	0	0.002	0	0	0.01	0	0.006
916	Living/Bacillariophyta/Bacillariophyceae	0.002	0	0.004	0.942	0.002	0.01	0.002	0	0	0	0	0	0	0	0.004	0.004	0	0.004	0	0	0	0	0.002	0	0	0	0.006	0	0.002	0	0.002	0.014	0
917	Living/Bacillariophyta/Bacillariophyceae	0.006	0	0	0.956	0.002	0.004	0.004	0	0	0.004	0	0	0	0	0	0	0	0	0	0	0	0	0	0	0	0	0	0.012	0	0.002	0.002	0.008	0
918	Living/Bacillariophyta/Bacillariophyceae	0	0	0	0.912	0.006	0.014	0.002	0	0	0.004	0	0	0.012	0	0	0	0	0	0	0	0	0.01	0	0.002	0.006	0	0.002	0	0.002	0	0.024	0.004	0
919	Living/Bacillariophyta/Bacillariophyceae	0	0.004	0.018	0.56	0.116	0.032	0.008	0	0	0.006	0.004	0.028	0.124	0	0.002	0.002	0	0	0	0	0.008	0.014	0.018	0.022	0	0	0	0	0	0.002	0.032	0	0
920	Living/Bacillariophyta/Bacillariophyceae	0.014	0.026	0.016	0.498	0.082	0.028	0.03	0.008	0.006	0.032	0.018	0.006	0.026	0	0	0.01	0.012	0.006	0.004	0.002	0.002	0.018	0.03	0.056	0	0	0.006	0	0.002	0.034	0.008	0.012	0.008
921	Living/Bacillariophyta/Bacillariophyceae	0.014	0.01	0.01	0.63	0.056	0.058	0.076	0.002	0.006	0.008	0.01	0	0.046	0	0.002	0.008	0.008	0.004	0.002	0	0.004	0.004	0.004	0.014	0	0	0	0	0	0.012	0	0.008	0.004
922	Living/Bacillariophyta/Bacillariophyceae	0.008	0.014	0.006	0.744	0.024	0.062	0.076	0	0	0.01	0.002	0	0.018	0	0	0	0.006	0.004	0.002	0	0	0.002	0.004	0	0	0	0	0	0	0.004	0.008	0.004	0.002
923	Living/Bacillariophyta/Bacillariophyceae	0	0	0.004	0.94	0	0.014	0	0	0	0	0	0.002	0	0	0.004	0	0	0.002	0.002	0	0	0.004	0.004	0.004	0	0	0	0	0.002	0	0.012	0.006	0
924	Living/Bacillariophyta/Bacillariophyceae	0	0	0.002	0.964	0.002	0.018	0	0	0	0	0	0	0.002	0	0	0	0	0	0	0	0	0.002	0	0	0	0	0.002	0	0	0	0.008	0	0
925	Living/Bacillariophyta/Bacillariophyceae	0	0	0.004	0.786	0	0.008	0	0.002	0	0.002	0	0.002	0.022	0	0	0.002	0	0	0	0	0	0.056	0.02	0.004	0	0	0	0	0.002	0	0.09	0	0
926	Living/Bacillariophyta/Bacillariophyceae	0	0.002	0	0.97	0	0.016	0	0	0	0	0	0	0.01	0	0	0	0	0	0	0	0	0	0	0	0	0	0	0	0	0	0.002	0	0
927	Living/Bacillariophyta/Bacillariophyceae	0	0	0.028	0.528	0.006	0.024	0.004	0.01	0	0.01	0	0.08	0.124	0	0	0	0	0	0	0	0.008	0.044	0.074	0.008	0	0	0.006	0	0.002	0	0.04	0.004	0
928	Living/Bacillariophyta/Bacillariophyceae	0	0.002	0	0.966	0.002	0.004	0.01	0	0	0.002	0	0	0.008	0	0	0	0	0	0	0	0	0.002	0	0	0	0	0	0	0	0	0.004	0	0
929	Living/Bacillariophyta/Bacillariophyceae	0	0.008	0	0.402	0.074	0.062	0	0	0	0.002	0	0.03	0.25	0	0.004	0.008	0	0	0.002	0	0.014	0.07	0.026	0.026	0	0	0.004	0	0	0.002	0.008	0.004	0.004
930	Living/Bacillariophyta/Bacillariophyceae	0	0	0.002	0.902	0.002	0.02	0	0.002	0	0	0	0.006	0.02	0	0	0	0	0	0	0	0.002	0.002	0.004	0.002	0.004	0	0.01	0	0	0	0.022	0	0
931	Living/Bacillariophyta/Bacillariophyceae	0	0	0	0.984	0.002	0	0.004	0	0	0	0	0.002	0.002	0	0	0	0	0	0	0	0	0	0.002	0.002	0	0	0	0	0	0	0	0.002	0
932	Living/Bacillariophyta/Bacillariophyceae	0.028	0.002	0.008	0.198	0.01	0.268	0.046	0	0	0.01	0.004	0	0.002	0	0	0.002	0	0	0.006	0	0.002	0.008	0.016	0.004	0.012	0.012	0.058	0.128	0.016	0.018	0.058	0.084	0
933	Living/Bacillariophyta/Bacillariophyceae	0	0	0.004	0.3	0.182	0.072	0.002	0.028	0	0.006	0	0.116	0.094	0	0.014	0.004	0	0.006	0.006	0	0.028	0.058	0.052	0.022	0	0	0	0	0	0	0.006	0	0
934	Living/Bacillariophyta/Bacillariophyceae	0	0	0.026	0.426	0.006	0.022	0	0.016	0	0.002	0	0.006	0.022	0	0.006	0.016	0	0	0.014	0	0.01	0.078	0.274	0.016	0	0	0	0	0.012	0	0.048	0	0
935	Living/Bacillariophyta/Bacillariophyceae	0	0.002	0.006	0.964	0	0.004	0	0	0	0	0	0	0.004	0	0	0	0	0	0	0	0	0	0	0	0	0	0.004	0	0	0.004	0.008	0.004	0
936	Living/Bacillariophyta/Bacillariophyceae	0	0	0.008	0.704	0.002	0.024	0.002	0	0	0.006	0	0	0.016	0	0.002	0	0	0.002	0	0	0	0.008	0.008	0	0.018	0	0.01	0.006	0.008	0	0.144	0.032	0
937	Living/Bacillariophyta/Bacillariophyceae	0	0	0.002	0.91	0.004	0.006	0	0.004	0	0	0	0	0.002	0	0.004	0	0	0	0	0	0	0.008	0.004	0.002	0.002	0	0.008	0	0	0	0.044	0	0
938	Living/Bacillariophyta/Bacillariophyceae	0.012	0.01	0.002	0.486	0.006	0.228	0.092	0	0	0.026	0.006	0	0.006	0	0	0	0.002	0	0	0	0	0.002	0	0	0.002	0.006	0.014	0.05	0	0.02	0.008	0.022	0
939	Living/Bacillariophyta/Bacillariophyceae	0.004	0	0.004	0.724	0	0.15	0.014	0	0	0.002	0	0	0.006	0	0	0	0	0	0	0	0	0	0.002	0	0.004	0.004	0.03	0.03	0	0	0.024	0.002	0
940	Living/Bacillariophyta/Bacillariophyceae	0.002	0	0	0.568	0.002	0.126	0.004	0	0	0	0	0.002	0.012	0	0	0	0	0	0	0	0	0.004	0.004	0	0.02	0.004	0.04	0.108	0.004	0.006	0.06	0.034	0
941	Living/Bacillariophyta/Bacillariophyceae	0	0	0.002	0.922	0.008	0.03	0	0	0	0	0	0.002	0.012	0	0	0	0	0	0	0	0.002	0.002	0.002	0.002	0	0	0	0	0	0	0.014	0.002	0
942	Living/Bacillariophyta/Bacillariophyceae	0	0	0	0.884	0	0.048	0	0	0	0	0	0	0.002	0	0.006	0.002	0	0.002	0.002	0	0	0.006	0.002	0.004	0.006	0	0.002	0	0	0	0.008	0.026	0
943	Living/Bacillariophyta/Bacillariophyceae	0	0	0.002	0.248	0.008	0.066	0.004	0.006	0	0.052	0	0.162	0.186	0	0.002	0.002	0	0	0.004	0	0.002	0.174	0.022	0.014	0	0	0	0	0.002	0	0.044	0	0
944	Living/Bacillariophyta/Bacillariophyceae	0	0	0	0.26	0	0.018	0	0.018	0	0.022	0	0.024	0.138	0	0	0	0	0.004	0	0	0	0.372	0.014	0.028	0.006	0	0.008	0.002	0.004	0	0.082	0	0
945	Living/Bacillariophyta/Bacillariophyceae	0	0	0.006	0.506	0.008	0.054	0.006	0.006	0	0.008	0	0.06	0.276	0	0.002	0	0	0.002	0	0	0.002	0.026	0.01	0.004	0	0	0	0	0.004	0	0.02	0	0
946	Living/Bacillariophyta/Bacillariophyceae	0.002	0.016	0.002	0.29	0.01	0.054	0.01	0.014	0	0.004	0	0.13	0.312	0	0.004	0.002	0	0.004	0.006	0	0.014	0.042	0.006	0.02	0.002	0	0.004	0.002	0.004	0	0.04	0.004	0.002
947	Living/Bacillariophyta/Bacillariophyceae	0	0	0.008	0.8	0.002	0.006	0	0.004	0	0.004	0	0.02	0.032	0	0	0	0	0.002	0	0	0	0.06	0.008	0.002	0	0	0.004	0	0	0	0.048	0	0
948	Living/Bacillariophyta/Bacillariophyceae	0	0.004	0.002	0.476	0.002	0.014	0.002	0.02	0	0.014	0.004	0.026	0.132	0	0	0	0	0.002	0	0	0	0.116	0.028	0.036	0	0	0.008	0	0	0	0.114	0	0
949	Living/Bacillariophyta/Bacillariophyceae	0	0.002	0.002	0.402	0.004	0.082	0.002	0.008	0	0.008	0	0.02	0.234	0	0	0.006	0	0.002	0	0	0.002	0.026	0.032	0.018	0.006	0	0.012	0	0	0	0.126	0.004	0.002
950	Living/Bacillariophyta/Bacillariophyceae	0	0.004	0.026	0.646	0.036	0.034	0.008	0.006	0	0.004	0.002	0.012	0.086	0	0	0	0	0	0	0	0.012	0.016	0.032	0.012	0.002	0	0.012	0	0	0	0.044	0.002	0.004
951	Living/Bacillariophyta/Bacillariophyceae	0.332	0.014	0	0.354	0.074	0.016	0.002	0	0.008	0.016	0	0	0	0	0.002	0.056	0.002	0	0.012	0.006	0	0	0.008	0.002	0	0	0.008	0	0	0.072	0	0.002	0.014
952	Living/Bacillariophyta/Bacillariophyceae	0.192	0.02	0	0.46	0.072	0.022	0.006	0	0.026	0.012	0	0	0	0	0.002	0.044	0.008	0.01	0.004	0.002	0	0	0.006	0.004	0	0	0.002	0	0	0.068	0	0.002	0.038
953	Living/Bacillariophyta/Bacillariophyceae	0.06	0.018	0.008	0.48	0.05	0.094	0.026	0	0.032	0.01	0.006	0	0.012	0	0.012	0.014	0.012	0.01	0.006	0	0	0.002	0.012	0.01	0	0	0.002	0	0	0.078	0	0.014	0.032
954	Living/Bacillariophyta/Bacillariophyceae	0.474	0.002	0	0.166	0.004	0.01	0.012	0	0.008	0.046	0	0	0	0	0	0.022	0.004	0	0	0.004	0	0	0.006	0.002	0	0	0.008	0	0	0.214	0	0.002	0.016
955	Living/Bacillariophyta/Bacillariophyceae	0	0	0.006	0.532	0.022	0.034	0	0.038	0	0.002	0	0.068	0.052	0	0	0	0	0.002	0.002	0	0	0.212	0.016	0.002	0	0	0	0	0.004	0	0.008	0	0
956	Living/Bacillariophyta/Bacillariophyceae	0	0	0.006	0.66	0.01	0.026	0	0.022	0	0.01	0	0.056	0.048	0	0.002	0.002	0	0	0	0	0	0.12	0.016	0.01	0	0	0	0	0	0	0.012	0	0
957	Living/Bacillariophyta/Bacillariophyceae	0	0	0.004	0.58	0.006	0.036	0	0.026	0	0.004	0	0.028	0.026	0	0	0	0	0.002	0.002	0	0	0.28	0.004	0.002	0	0	0	0	0	0	0	0	0
958	Living/Bacillariophyta/Bacillariophyceae	0	0	0	0.552	0.044	0.078	0.002	0.014	0	0.006	0	0.06	0.086	0	0.006	0.018	0	0.002	0.004	0	0.002	0.064	0.038	0.008	0	0	0.002	0	0	0	0.014	0	0
959	Living/Bacillariophyta/Bacillariophyceae	0	0	0.008	0.276	0.006	0.018	0	0.042	0	0.004	0	0.09	0.11	0	0	0	0	0	0	0	0.002	0.4	0.012	0.022	0	0	0	0	0	0	0.01	0	0
960	Living/Bacillariophyta/Bacillariophyceae	0	0	0.002	0.79	0.016	0.018	0	0.008	0	0.01	0	0.056	0.028	0	0	0	0	0.002	0	0	0	0.046	0.012	0.004	0	0	0	0	0	0	0.008	0	0
961	Living/Bacillariophyta/Bacillariophyceae	0	0	0.01	0.622	0.016	0.092	0	0.016	0	0.01	0	0.04	0.042	0	0.004	0.002	0	0.006	0.002	0	0.002	0.086	0.018	0.004	0	0	0	0	0.002	0	0.026	0	0
962	Living/Bacillariophyta/Bacillariophyceae	0.004	0	0.002	0.926	0.012	0.026	0.01	0	0	0	0	0	0	0	0	0	0	0	0	0	0	0.002	0.002	0.002	0	0	0.01	0	0	0	0	0.002	0.002
963	Living/Bacillariophyta/Bacillariophyceae	0	0	0.004	0.916	0.014	0.022	0.004	0	0	0	0	0.002	0.012	0	0	0.002	0.002	0	0	0	0	0.002	0.006	0.006	0	0	0	0	0	0.004	0.004	0	0
964	Living/Bacillariophyta/Bacillariophyceae	0	0	0.004	0.5	0.002	0.038	0	0.016	0	0.004	0	0.046	0.026	0	0	0.002	0	0	0	0	0.002	0.262	0.044	0.016	0.002	0	0	0	0	0	0.036	0	0
965	Living/Bacillariophyta/Bacillariophyceae	0.004	0	0	0.932	0	0.018	0.038	0	0	0.002	0	0.002	0	0	0	0	0	0	0	0	0	0	0.004	0	0	0	0	0	0	0	0	0	0
966	Living/Bacillariophyta/Bacillariophyceae	0	0	0	0.994	0	0.002	0.002	0	0	0	0	0	0.002	0	0	0	0	0	0	0	0	0	0	0	0	0	0	0	0	0	0	0	0
967	Living/Bacillariophyta/Bacillariophyceae	0.012	0.008	0	0.81	0.032	0.004	0.006	0	0.006	0.006	0	0	0.008	0.002	0.016	0.014	0.006	0.02	0.014	0.002	0.004	0.006	0.008	0.008	0	0	0	0	0	0.004	0	0.002	0.002
968	Living/Bacillariophyta/Bacillariophyceae	0.066	0.018	0.002	0.598	0.06	0.01	0.018	0	0.016	0.032	0.002	0	0.018	0.006	0.01	0.006	0.006	0.004	0.004	0.002	0	0.016	0.016	0.022	0	0	0.012	0	0	0.032	0.002	0.006	0.016
969	Living/Bacillariophyta/Bacillariophyceae	0.052	0.014	0	0.838	0.018	0.002	0.002	0	0.006	0	0	0	0	0	0.006	0.018	0.002	0.018	0.008	0.002	0	0	0.008	0	0	0	0.002	0	0	0	0	0	0.004
970	Living/Bacillariophyta/Bacillariophyceae	0.002	0.004	0	0.526	0.106	0.022	0	0.004	0	0.004	0	0	0.042	0	0.012	0.01	0.002	0.006	0.002	0.002	0.01	0.078	0.08	0.082	0	0	0	0	0	0	0	0	0.006
971	Living/Bacillariophyta/Bacillariophyceae	0.002	0.01	0	0.564	0.09	0.014	0.002	0.006	0.002	0.008	0	0	0.048	0	0.006	0.002	0	0.008	0.004	0.004	0.01	0.056	0.024	0.126	0	0	0.002	0	0	0.002	0.002	0	0.008
972	Living/Bacillariophyta/Bacillariophyceae	0.04	0.01	0	0.798	0.016	0.01	0.002	0	0.008	0.002	0	0	0	0	0.014	0.01	0.01	0.01	0.002	0.01	0	0.004	0.014	0.006	0	0	0.002	0	0	0.016	0	0.012	0.004
973	Living/Bacillariophyta/Bacillariophyceae	0.038	0.026	0	0.618	0.146	0.02	0.002	0	0.014	0.01	0	0.002	0.03	0	0.002	0.008	0.008	0.004	0.008	0	0	0.002	0.006	0.014	0	0	0	0	0	0.012	0	0	0.03
974	Living/Bacillariophyta/Bacillariophyceae	0.012	0.004	0	0.854	0.05	0.002	0.002	0	0.002	0.002	0	0	0	0	0.012	0.016	0.002	0.006	0.018	0.002	0	0	0.002	0.008	0	0	0	0	0	0	0	0	0.006
975	Living/Bacillariophyta/Bacillariophyceae	0.004	0.002	0	0.428	0.314	0.012	0	0	0	0.002	0	0.002	0.044	0	0.024	0.03	0.01	0.01	0.002	0.002	0.008	0.038	0.02	0.044	0	0	0	0	0	0	0.002	0	0.002
976	Living/Bacillariophyta/Bacillariophyceae	0.012	0.002	0	0.742	0.144	0.002	0	0	0.002	0	0	0	0.01	0	0.006	0.008	0.002	0.01	0.018	0.002	0	0	0.008	0.026	0	0	0	0	0	0.002	0	0	0.004
977	Living/Bacillariophyta/Bacillariophyceae	0	0	0	0.192	0.006	0.02	0	0.032	0	0.008	0	0.074	0.044	0	0	0.004	0	0	0.002	0	0	0.55	0.032	0.032	0	0	0	0	0	0	0.004	0	0
978	Living/Bacillariophyta/Bacillariophyceae	0.004	0.008	0.006	0.4	0.294	0.008	0.002	0.008	0.004	0.002	0.004	0.002	0.062	0	0.012	0.004	0.004	0.002	0.004	0.004	0.008	0.026	0.022	0.034	0	0	0.002	0	0	0.006	0.004	0	0.064
979	Living/Bacillariophyta/Bacillariophyceae	0.006	0.006	0.006	0.566	0.084	0.1	0.042	0	0.004	0.008	0.008	0.004	0.068	0	0.006	0.006	0.008	0.002	0.002	0	0.004	0.016	0.016	0.026	0	0	0	0	0	0.002	0.002	0.006	0.002
980	Living/Bacillariophyta/Bacillariophyceae	0	0	0.01	0.648	0.004	0.026	0.002	0.01	0	0.006	0	0.022	0.086	0	0	0	0	0	0	0	0	0.064	0.042	0.002	0.002	0	0.002	0	0.004	0	0.066	0.004	0
981	Living/Bacillariophyta/Bacillariophyceae	0	0.002	0.004	0.94	0	0.026	0	0	0	0	0	0.002	0.004	0	0	0	0	0	0	0	0	0.002	0.002	0	0	0.004	0.002	0.008	0	0	0	0.004	0
982	Living/Bacillariophyta/Bacillariophyceae	0	0.002	0.024	0.318	0.018	0.034	0.002	0.016	0	0.01	0	0.054	0.374	0	0	0	0	0	0	0	0	0.03	0.056	0.02	0	0	0	0	0.002	0	0.04	0	0
983	Living/Bacillariophyta/Bacillariophyceae	0.11	0.01	0	0.672	0.066	0.02	0.012	0.002	0.016	0.006	0	0	0.002	0	0	0.012	0.002	0	0.012	0.002	0	0.004	0.006	0	0	0	0.002	0	0	0.024	0	0.004	0.016
984	Living/Bacillariophyta/Bacillariophyceae	0.01	0.002	0.018	0.774	0.004	0.026	0.058	0	0.004	0.01	0.012	0	0.014	0	0	0	0	0	0.002	0	0	0.002	0.004	0	0.002	0	0.002	0.006	0	0.004	0.02	0.024	0.002
985	Living/Bacillariophyta/Bacillariophyceae	0	0.002	0.018	0.64	0.04	0.044	0.032	0.01	0	0.004	0.002	0.018	0.092	0	0	0.006	0.002	0.002	0.002	0	0.018	0.01	0.012	0.008	0	0	0	0	0	0	0.038	0	0
986	Living/Bacillariophyta/Bacillariophyceae	0	0	0.01	0.718	0.002	0.144	0.02	0	0	0	0	0.002	0.006	0	0.002	0.002	0	0	0	0	0	0.01	0.006	0	0	0	0.002	0.004	0	0	0.024	0.046	0.002
987	Living/Bacillariophyta/Bacillariophyceae	0	0	0.004	0.752	0.006	0.032	0.008	0.002	0	0.008	0	0.01	0.016	0	0.004	0.004	0	0	0.04	0	0.024	0.008	0.004	0.01	0	0	0.01	0	0	0	0.038	0.018	0.002
988	Living/Bacillariophyta/Bacillariophyceae	0.004	0.004	0	0.784	0.002	0.134	0.046	0	0	0	0	0	0.018	0	0	0	0	0	0	0	0	0	0.002	0.002	0	0	0	0.004	0	0	0	0	0
989	Living/Bacillariophyta/Bacillariophyceae	0	0	0.006	0.652	0.006	0.08	0.002	0.004	0	0.012	0	0.07	0.052	0	0.002	0	0	0	0	0	0	0.048	0.016	0.002	0	0	0.002	0	0	0	0.042	0.004	0
990	Living/Bacillariophyta/Bacillariophyceae	0	0	0	0.996	0	0.002	0	0	0	0	0.002	0	0	0	0	0	0	0	0	0	0	0	0	0	0	0	0	0	0	0	0	0	0
991	Living/Bacillariophyta/Bacillariophyceae	0	0.002	0.018	0.876	0.008	0.014	0.01	0	0	0.002	0.002	0.02	0.028	0	0	0	0	0	0	0	0	0.006	0	0.006	0	0	0	0	0	0	0.006	0.002	0
992	Living/Bacillariophyta/Bacillariophyceae	0	0	0.002	0.934	0	0.018	0	0	0	0.006	0	0	0.006	0	0	0	0	0	0	0	0	0.002	0.002	0	0	0	0.002	0	0.002	0	0.026	0	0
993	Living/Bacillariophyta/Bacillariophyceae	0	0	0	1	0	0	0	0	0	0	0	0	0	0	0	0	0	0	0	0	0	0	0	0	0	0	0	0	0	0	0	0	0
994	Living/Bacillariophyta/Bacillariophyceae	0.004	0.008	0.024	0.678	0.044	0.064	0.03	0.012	0	0.006	0.006	0.01	0.024	0	0.002	0.002	0.01	0	0.004	0	0.008	0.002	0.016	0.014	0	0	0	0	0	0.002	0.016	0.006	0.008
995	Living/Bacillariophyta/Bacillariophyceae	0	0	0.04	0.468	0.002	0.002	0	0.002	0	0.002	0	0.026	0.022	0	0.006	0.002	0	0	0.002	0	0.004	0.098	0.17	0	0.004	0	0.008	0	0.004	0	0.136	0.002	0
996	Living/Bacillariophyta/Bacillariophyceae	0	0.002	0.012	0.788	0.004	0.03	0.068	0.012	0	0.004	0	0.004	0.01	0	0.002	0.002	0	0	0.006	0	0.008	0	0.002	0.004	0	0	0.004	0	0	0.008	0.014	0.006	0.01
997	Living/Bacillariophyta/Bacillariophyceae	0	0	0.006	0.818	0.006	0.034	0	0.006	0	0	0	0.006	0.03	0	0.004	0.002	0	0.002	0.002	0	0	0.004	0.01	0.002	0	0	0.002	0	0.004	0	0.06	0.002	0
998	Living/Bacillariophyta/Bacillariophyceae	0	0	0.006	0.738	0.01	0.044	0.002	0	0	0.002	0	0.028	0.03	0	0.008	0.004	0	0.006	0.016	0	0.002	0.028	0.022	0.002	0	0	0.002	0	0.006	0	0.044	0	0
999	Living/Bacillariophyta/Bacillariophyceae	0	0	0.004	0.912	0.002	0.006	0	0	0	0	0	0.002	0.01	0	0	0	0	0	0	0	0	0	0.01	0	0.002	0	0.002	0	0.002	0	0.048	0	0
1000	Living/Bacillariophyta/Bacillariophyceae	0.014	0.006	0	0.834	0.02	0.04	0.028	0	0.008	0	0	0	0	0	0.002	0.002	0	0	0	0	0	0	0.01	0.002	0	0	0.002	0	0	0.014	0.002	0.01	0.006
1001	Living/Bacillariophyta/Bacillariophyceae	0	0	0	0.942	0	0.028	0.01	0	0	0	0	0	0.004	0	0	0	0	0.004	0	0	0.002	0.002	0	0.002	0	0	0	0	0	0	0.004	0.002	0
1002	Living/Bacillariophyta/Bacillariophyceae	0	0	0.002	0.98	0	0.006	0.002	0.002	0	0.004	0	0	0	0	0	0	0	0	0	0	0	0	0	0	0	0	0.002	0	0	0.002	0	0	0
1003	Living/Bacillariophyta/Bacillariophyceae	0	0	0	0.99	0.002	0.006	0	0	0	0	0	0	0	0	0	0	0	0	0	0	0	0	0.002	0	0	0	0	0	0	0	0	0	0
1004	Living/Bacillariophyta/Bacillariophyceae	0	0	0.002	0.944	0	0.008	0.002	0	0	0.002	0	0.002	0.004	0	0	0	0	0	0.002	0	0	0	0.006	0	0	0	0.002	0	0.004	0	0.022	0	0
1005	Living/Bacillariophyta/Bacillariophyceae	0	0.004	0.014	0.828	0.022	0.024	0.006	0.004	0.002	0.004	0	0	0.002	0.002	0.012	0.006	0.008	0.004	0.01	0	0.012	0.002	0.004	0	0	0	0.002	0	0.002	0.006	0.008	0.012	0
1006	Living/Bacillariophyta/Bacillariophyceae	0.008	0.008	0	0.89	0.006	0.028	0.034	0	0.008	0.002	0	0	0	0	0.002	0	0	0	0	0.002	0	0	0	0.002	0	0	0	0	0	0.01	0	0	0
1007	Living/Bacillariophyta/Bacillariophyceae	0.002	0.012	0.012	0.732	0.084	0.026	0.034	0	0.008	0.006	0.002	0	0.03	0	0	0.006	0.006	0.002	0	0	0	0.004	0.018	0.002	0	0	0	0	0	0.008	0	0.002	0.004
1008	Living/Bacillariophyta/Bacillariophyceae	0	0	0.002	0.998	0	0	0	0	0	0	0	0	0	0	0	0	0	0	0	0	0	0	0	0	0	0	0	0	0	0	0	0	0
1009	Living/Bacillariophyta/Bacillariophyceae	0	0	0.002	0.988	0	0.006	0	0	0	0	0	0	0	0	0	0	0	0	0	0	0	0.002	0.002	0	0	0	0	0	0	0	0	0	0
1010	Living/Bacillariophyta/Bacillariophyceae	0	0.004	0.012	0.864	0.008	0.054	0.02	0	0.002	0.004	0	0.002	0.012	0	0	0	0	0	0	0	0	0.006	0.002	0.002	0	0	0.002	0	0	0.002	0.002	0.002	0
1011	Living/Bacillariophyta/Bacillariophyceae	0	0	0.002	0.936	0.002	0.008	0.004	0	0	0	0	0.012	0.004	0	0	0	0	0	0	0	0	0.006	0.012	0.002	0	0	0	0	0	0	0.008	0.004	0
1012	Living/Bacillariophyta/Bacillariophyceae	0	0	0	0.946	0	0.014	0.036	0	0	0	0	0	0	0	0	0	0	0	0	0	0	0	0.004	0	0	0	0	0	0	0	0	0	0
1013	Living/Bacillariophyta/Bacillariophyceae	0.002	0.004	0	0.874	0.018	0.032	0.022	0	0.004	0.006	0	0	0.006	0	0.004	0	0.006	0	0.002	0	0.002	0.002	0.002	0.008	0	0	0	0	0	0.004	0	0	0.002
1014	Living/Bacillariophyta/Bacillariophyceae	0	0.002	0	0.982	0.004	0.002	0.004	0	0	0	0	0	0	0	0	0	0	0	0.002	0	0	0	0.004	0	0	0	0	0	0	0	0	0	0
1015	Living/Bacillariophyta/Bacillariophyceae	0	0	0	0.998	0	0	0	0	0	0	0	0	0	0	0	0	0	0	0	0	0	0	0.002	0	0	0	0	0	0	0	0	0	0
1016	Living/Bacillariophyta/Bacillariophyceae	0.006	0	0	0.924	0.006	0.028	0.014	0	0.004	0	0	0	0	0	0	0	0.002	0.006	0	0	0	0	0.002	0	0	0	0.002	0	0	0.004	0	0.002	0
1017	Living/Bacillariophyta/Bacillariophyceae	0	0	0	0.986	0	0.006	0	0	0	0	0	0.002	0	0	0	0	0	0	0	0	0	0.002	0.002	0	0	0	0	0	0	0	0.002	0	0
1018	Living/Bacillariophyta/Bacillariophyceae	0	0	0.004	0.958	0.004	0.014	0	0	0	0	0	0.002	0.014	0	0	0	0	0	0	0	0	0	0	0	0	0	0	0	0	0	0.002	0.002	0
1019	Living/Bacillariophyta/Bacillariophyceae	0.004	0	0.004	0.66	0.008	0.024	0.03	0.004	0	0.016	0.004	0	0.02	0	0	0	0	0	0	0	0	0.006	0.004	0	0.008	0.01	0.016	0.044	0	0.008	0.074	0.054	0.002
1020	Living/Bacillariophyta/Bacillariophyceae	0	0	0	0.984	0.002	0.006	0.006	0	0	0	0	0.002	0	0	0	0	0	0	0	0	0	0	0	0	0	0	0	0	0	0	0	0	0
1021	Living/Bacillariophyta/Bacillariophyceae	0.016	0.032	0	0.66	0.152	0.024	0	0	0.006	0.002	0	0	0.03	0	0.014	0.012	0.01	0.008	0.004	0	0	0.006	0.004	0.008	0	0	0	0	0	0.002	0	0.008	0.002
1022	Living/Bacillariophyta/Bacillariophyceae	0	0	0	0.998	0	0	0	0	0	0	0	0	0	0	0	0	0	0	0	0	0	0	0	0	0	0	0.002	0	0	0	0	0	0
1023	Living/Bacillariophyta/Bacillariophyceae	0.004	0.01	0.008	0.64	0.164	0.058	0.042	0	0.002	0	0.004	0	0.01	0	0	0.008	0.004	0	0.004	0	0.002	0	0.014	0.016	0	0	0	0	0	0	0.004	0.002	0.004
1024	Living/Bacillariophyta/Bacillariophyceae	0.002	0	0.002	0.918	0.024	0.028	0.004	0	0	0	0	0	0.004	0	0	0.002	0	0	0	0	0.002	0.01	0.002	0	0	0	0	0	0	0	0	0	0.002
1025	Living/Bacillariophyta/Bacillariophyceae	0	0.004	0	0.91	0.01	0.052	0.004	0	0	0.002	0.002	0	0	0	0	0	0	0	0	0	0	0.006	0	0	0	0	0	0.002	0	0	0.004	0.004	0
1026	Living/Bacillariophyta/Bacillariophyceae	0	0	0.014	0.852	0.046	0.026	0	0.004	0	0	0	0.002	0.018	0	0	0.002	0.004	0	0	0	0.004	0.008	0.012	0.004	0	0	0	0	0	0	0.004	0	0
1027	Living/Bacillariophyta/Bacillariophyceae	0.01	0.004	0.018	0.082	0.042	0.016	0.028	0	0	0.014	0.024	0	0.036	0	0	0	0	0.006	0.002	0	0.004	0.002	0.002	0.002	0.032	0.192	0.196	0.04	0.002	0.004	0.194	0.042	0.006
1028	Living/Bacillariophyta/Bacillariophyceae	0	0	0.004	0.826	0.008	0.082	0.012	0	0	0	0.004	0	0.016	0	0	0	0.002	0	0	0	0	0.006	0.002	0	0.004	0.002	0.006	0	0	0.002	0.02	0.004	0
1029	Living/Bacillariophyta/Bacillariophyceae	0	0	0	0.988	0	0.006	0	0	0	0	0	0	0	0	0	0	0	0	0	0	0.004	0	0	0	0	0	0	0	0	0	0.002	0	0
1030	Living/Bacillariophyta/Bacillariophyceae	0.016	0.018	0	0.714	0.1	0	0	0.002	0.026	0	0	0	0.004	0.002	0.004	0.036	0.012	0.004	0.022	0	0.004	0	0.014	0	0	0	0	0	0	0.016	0	0.002	0.004
1031	Living/Bacillariophyta/Bacillariophyceae	0.002	0.008	0.01	0.742	0.042	0.014	0.038	0.002	0	0.006	0.002	0.006	0.06	0	0	0	0	0	0.006	0	0	0.002	0.002	0.034	0	0	0	0	0	0.004	0.01	0	0.01
1032	Living/Bacillariophyta/Bacillariophyceae	0	0	0.006	0.94	0.016	0.004	0.008	0	0	0.002	0.008	0.002	0.004	0	0	0	0	0	0	0	0.002	0	0	0.004	0	0	0	0	0	0.002	0	0	0.002
1033	Living/Bacillariophyta/Bacillariophyceae	0.002	0	0.004	0.908	0.014	0.034	0.018	0	0.002	0.002	0	0	0.002	0	0	0	0	0	0	0	0	0.004	0	0	0	0	0.002	0.004	0	0.002	0	0.002	0
1034	Living/Bacillariophyta/Bacillariophyceae	0.028	0.028	0.006	0.536	0.122	0.042	0.024	0	0.018	0.002	0	0	0.002	0.002	0.024	0.018	0.006	0.018	0.01	0	0	0.002	0.006	0.002	0	0	0.006	0	0	0.056	0.002	0.02	0.02
1035	Living/Bacillariophyta/Bacillariophyceae	0	0.002	0.006	0.836	0.028	0.014	0.022	0.002	0	0.004	0	0.018	0.036	0	0	0.002	0	0.002	0	0	0	0.002	0.008	0.006	0	0	0	0	0	0	0.006	0.002	0.004
1036	Living/Bacillariophyta/Bacillariophyceae	0.006	0.004	0	0.938	0.01	0.022	0.014	0	0	0.002	0	0	0.002	0	0	0	0	0	0	0	0	0	0	0	0	0	0	0	0	0	0	0.002	0
1037	Living/Bacillariophyta/Bacillariophyceae	0.002	0	0.01	0.888	0.018	0.012	0.002	0.002	0	0.002	0	0.012	0.026	0	0	0	0	0	0	0	0	0	0	0.002	0.002	0	0	0	0	0	0.018	0.004	0
1038	Living/Bacillariophyta/Bacillariophyceae	0	0	0.008	0.952	0.002	0.008	0	0	0	0.002	0	0.004	0.016	0	0	0	0	0	0.002	0	0	0	0.004	0	0	0	0	0	0	0	0.002	0	0
1039	Living/Bacillariophyta/Bacillariophyceae	0	0	0	0.992	0	0.004	0	0	0	0	0	0	0	0	0	0	0	0	0	0	0	0	0	0	0.002	0	0	0	0	0	0.002	0	0
1040	Living/Bacillariophyta/Bacillariophyceae	0.02	0.006	0	0.858	0.006	0.026	0.05	0	0	0.004	0	0	0.008	0	0	0.002	0	0.002	0	0	0	0	0	0	0	0	0	0.004	0	0.006	0.002	0.004	0.002
1041	Living/Bacillariophyta/Bacillariophyceae	0	0	0.012	0.782	0.012	0.1	0.034	0	0.002	0.002	0	0.008	0.01	0	0	0	0.002	0.002	0	0	0	0.004	0	0.002	0	0	0	0.004	0	0.006	0.012	0.006	0
1042	Living/Bacillariophyta/Bacillariophyceae	0	0	0	0.99	0	0.004	0.004	0	0	0	0	0	0	0	0	0	0	0	0	0	0	0	0	0	0	0	0	0	0	0	0	0.002	0
1043	Living/Bacillariophyta/Bacillariophyceae	0.016	0.004	0.004	0.878	0.006	0.04	0.024	0	0	0.006	0	0	0.004	0	0	0.002	0	0	0	0	0	0.002	0.002	0.002	0	0	0.004	0	0	0.002	0	0.002	0.002
1044	Living/Bacillariophyta/Bacillariophyceae	0	0	0.002	0.096	0.028	0.02	0.002	0.022	0	0.03	0	0.05	0.448	0	0.002	0.004	0	0.006	0.006	0	0.002	0.132	0.022	0.108	0	0	0.002	0	0	0	0.016	0	0.002
1045	Living/Bacillariophyta/Bacillariophyceae	0.026	0	0.008	0.36	0.002	0.118	0.14	0	0.01	0.052	0.002	0	0.004	0	0	0	0	0	0	0	0	0	0.01	0.002	0	0.002	0.036	0.092	0	0.058	0.008	0.064	0.006
1046	Living/Bacillariophyta/Bacillariophyceae	0	0.002	0.002	0.81	0	0.03	0.002	0.014	0	0.012	0	0.04	0.018	0	0	0.002	0	0	0.002	0	0	0.012	0.008	0	0	0	0	0	0	0	0.046	0	0
1047	Living/Bacillariophyta/Bacillariophyceae	0.008	0	0.004	0.946	0	0.014	0.014	0	0	0.002	0.004	0	0	0	0	0	0	0	0	0	0	0	0	0	0	0	0	0	0	0.002	0.004	0.002	0
1048	Living/Bacillariophyta/Bacillariophyceae	0	0	0.002	0.962	0.002	0.004	0.014	0	0	0.002	0.002	0	0.002	0	0	0	0	0	0	0	0	0	0	0	0.002	0	0	0	0	0.002	0.002	0.004	0
1049	Living/Bacillariophyta/Bacillariophyceae	0	0	0	0.57	0.004	0.022	0.002	0.012	0	0.006	0	0.06	0.028	0	0	0	0	0	0	0	0	0.214	0.008	0.008	0	0	0.002	0	0.002	0	0.062	0	0
1050	Living/Bacillariophyta/Bacillariophyceae	0	0	0	0.998	0	0	0.002	0	0	0	0	0	0	0	0	0	0	0	0	0	0	0	0	0	0	0	0	0	0	0	0	0	0
1051	Living/Bacillariophyta/Bacillariophyceae	0	0.01	0.038	0.192	0.014	0.132	0.002	0.002	0	0.014	0	0.028	0.142	0	0.002	0.002	0.002	0.008	0.022	0	0.002	0.044	0.032	0.014	0.014	0.002	0.016	0.004	0.028	0	0.214	0.016	0.004
1052	Living/Bacillariophyta/Bacillariophyceae	0.002	0	0	0.986	0	0.006	0	0	0	0	0	0	0	0	0	0	0	0	0	0	0	0	0	0	0	0.002	0	0	0	0	0	0.004	0
1053	Living/Bacillariophyta/Bacillariophyceae	0.018	0.012	0	0.836	0.022	0.044	0.026	0	0.008	0.004	0	0	0	0	0.002	0.002	0	0.004	0	0	0	0	0.002	0.002	0	0	0	0	0	0.006	0	0.006	0.006
1054	Living/Bacillariophyta/Bacillariophyceae	0	0	0.004	0.93	0.002	0.01	0.004	0	0	0.002	0	0.002	0	0	0	0	0	0	0	0	0	0	0.006	0	0.002	0.002	0.008	0.004	0.002	0	0.012	0.008	0.002
1055	Living/Bacillariophyta/Bacillariophyceae	0.002	0.002	0.002	0.912	0.008	0.024	0.014	0	0.002	0.004	0.002	0	0.01	0	0	0	0	0	0	0	0	0.008	0.004	0	0	0	0.004	0	0	0	0	0.002	0
1056	Living/Bacillariophyta/Bacillariophyceae	0	0	0.044	0.75	0.008	0.012	0.002	0.006	0	0.004	0	0.012	0.022	0	0	0	0	0	0	0	0	0.03	0.03	0	0.002	0	0.008	0	0.006	0	0.062	0	0.002
1057	Living/Bacillariophyta/Bacillariophyceae	0	0	0.004	0.436	0.006	0.034	0	0.012	0	0.024	0	0.04	0.05	0	0.006	0	0	0.002	0.01	0	0	0.102	0.02	0.004	0.002	0	0.002	0	0.008	0	0.236	0	0.002
1058	Living/Bacillariophyta/Bacillariophyceae	0	0	0	0.98	0.002	0.006	0.008	0	0	0	0	0	0	0	0	0	0	0	0	0	0	0	0	0	0	0	0	0.002	0	0	0.002	0	0
1059	Living/Bacillariophyta/Bacillariophyceae	0	0	0	0.99	0.002	0	0	0	0	0	0.002	0	0.002	0	0	0	0	0	0	0	0	0	0	0	0	0	0	0	0	0	0.002	0.002	0
1060	Living/Bacillariophyta/Bacillariophyceae	0	0	0	0.988	0	0	0.006	0	0	0	0	0	0.004	0	0	0	0	0	0	0	0	0.002	0	0	0	0	0	0	0	0	0	0	0
1061	Living/Bacillariophyta/Bacillariophyceae	0	0.002	0.004	0.928	0.006	0.006	0	0.002	0	0.002	0	0.004	0.008	0	0	0	0	0	0	0	0	0.006	0.01	0.008	0	0	0	0	0	0	0.014	0	0
1062	Living/Bacillariophyta/Bacillariophyceae	0	0	0.008	0.714	0.016	0.034	0.004	0.006	0	0.01	0	0.074	0.064	0	0	0.002	0	0.002	0	0	0	0.026	0.01	0.008	0	0	0	0	0	0	0.02	0	0.002
1063	Living/Bacillariophyta/Bacillariophyceae	0.006	0.02	0.024	0.324	0.094	0.112	0.086	0.016	0.002	0.006	0.014	0.01	0.07	0	0.01	0	0.002	0.004	0.016	0	0.056	0.014	0.004	0.028	0	0.002	0.004	0	0	0.008	0.028	0.01	0.03
1064	Living/Bacillariophyta/Bacillariophyceae	0.07	0.02	0	0.192	0.016	0.304	0.284	0	0.018	0.022	0.012	0	0.016	0	0	0.002	0	0	0	0	0	0.006	0.004	0	0	0	0.004	0.008	0	0.014	0.002	0.006	0
1065	Living/Bacillariophyta/Bacillariophyceae	0	0	0.004	0.854	0.004	0.026	0	0.002	0	0.002	0	0.028	0.012	0	0	0	0	0	0	0	0	0.058	0.004	0	0	0	0.002	0	0	0	0.002	0.002	0
1066	Living/Bacillariophyta/Bacillariophyceae	0	0	0.018	0.69	0.006	0.032	0.002	0.004	0	0.002	0	0.008	0.04	0	0.002	0	0	0	0	0	0.002	0.022	0.036	0.004	0.004	0	0	0	0.008	0	0.114	0.006	0
1067	Living/Bacillariophyta/Bacillariophyceae	0	0	0.004	0.884	0.004	0.016	0	0.004	0	0.004	0	0.01	0.008	0	0	0	0	0	0.002	0	0	0.04	0.006	0.002	0	0	0	0	0.002	0	0.014	0	0
1068	Living/Bacillariophyta/Bacillariophyceae	0.002	0	0.026	0.854	0.006	0.064	0	0.002	0	0	0	0	0.004	0	0	0	0	0.002	0.004	0	0.004	0	0.002	0	0	0.002	0	0	0.002	0.004	0.014	0.008	0
1069	Living/Bacillariophyta/Bacillariophyceae	0	0	0.006	0.894	0.002	0.022	0	0.006	0	0	0	0.01	0.014	0	0	0	0	0	0	0	0	0.028	0	0.004	0	0	0	0	0.002	0	0.012	0	0
1070	Living/Bacillariophyta/Bacillariophyceae	0.054	0.026	0	0.544	0.134	0.022	0.008	0	0.03	0.002	0	0	0	0	0.02	0.032	0.008	0.032	0.004	0	0	0.002	0.012	0.004	0	0	0	0	0	0.05	0	0.012	0.004
1071	Living/Bacillariophyta/Bacillariophyceae	0.004	0.004	0.008	0.778	0.056	0.06	0.024	0.002	0	0.006	0.002	0	0.008	0	0.01	0.004	0.002	0	0	0	0.006	0.008	0	0.004	0	0	0.002	0	0	0.006	0	0	0.006
1072	Living/Bacillariophyta/Bacillariophyceae	0	0	0.002	0.97	0.002	0.002	0	0	0	0	0	0	0.002	0	0	0	0	0	0	0	0	0.012	0	0.002	0	0	0	0	0	0	0.008	0	0
1073	Living/Bacillariophyta/Bacillariophyceae	0	0	0	0.91	0	0.026	0	0.004	0	0.002	0	0.004	0.004	0	0	0	0	0	0	0	0	0.038	0.002	0.002	0	0	0	0.002	0	0	0.006	0	0
1074	Living/Bacillariophyta/Bacillariophyceae	0	0	0.002	0.92	0	0.006	0	0.002	0	0.004	0	0.006	0.004	0	0	0	0	0	0	0	0	0.022	0.012	0	0.002	0	0	0	0	0	0.018	0.002	0
1075	Living/Bacillariophyta/Bacillariophyceae	0	0	0.002	0.94	0	0.036	0.012	0	0	0	0	0	0.002	0	0	0	0	0	0	0	0	0.002	0	0	0	0	0.002	0.002	0	0	0	0.002	0
1076	Living/Bacillariophyta/Bacillariophyceae	0.006	0.002	0.016	0.516	0.146	0.05	0.002	0.004	0.002	0.004	0.002	0.012	0.098	0	0	0.006	0	0	0.002	0	0.008	0.028	0.038	0.016	0	0	0.002	0	0	0	0.032	0.002	0.006
1077	Living/Bacillariophyta/Bacillariophyceae	0	0	0	0.996	0	0	0	0	0	0	0	0	0.002	0	0	0	0	0	0	0	0	0	0.002	0	0	0	0	0	0	0	0	0	0
1078	Living/Bacillariophyta/Bacillariophyceae	0.068	0.012	0	0.8	0.006	0.036	0.036	0	0.012	0	0	0	0.004	0	0	0.004	0	0	0	0	0	0	0.004	0	0	0	0	0	0	0.01	0	0.008	0
1079	Living/Bacillariophyta/Bacillariophyceae	0	0	0.006	0.992	0	0	0	0	0	0	0	0	0	0	0	0	0	0	0	0	0	0	0	0	0	0	0	0	0	0	0.002	0	0
1080	Living/Bacillariophyta/Bacillariophyceae	0.16	0.03	0	0.48	0.036	0.048	0.016	0	0.042	0.004	0	0	0	0.004	0.01	0.014	0.012	0.012	0.008	0	0	0	0.016	0	0	0	0.004	0	0	0.084	0	0.01	0.01
1081	Living/Bacillariophyta/Bacillariophyceae	0.004	0	0	0.918	0	0.036	0.012	0	0	0.008	0.002	0	0	0	0	0	0	0.002	0	0	0	0	0	0	0	0	0.002	0.006	0	0.002	0.002	0.006	0
1082	Living/Bacillariophyta/Bacillariophyceae	0	0	0	0.996	0	0	0	0	0	0	0	0	0.004	0	0	0	0	0	0	0	0	0	0	0	0	0	0	0	0	0	0	0	0
1083	Living/Bacillariophyta/Bacillariophyceae	0	0	0.002	0.982	0	0.006	0	0	0	0	0	0	0.002	0	0	0	0	0	0	0	0.002	0	0	0	0	0	0	0	0	0	0	0.006	0
1084	Living/Bacillariophyta/Bacillariophyceae	0	0	0.006	0.866	0.052	0.006	0	0.002	0	0	0.002	0.002	0.034	0	0	0.002	0	0	0	0	0	0.01	0.008	0.002	0	0	0	0	0	0	0.004	0.004	0
1085	Living/Bacillariophyta/Bacillariophyceae	0.062	0.02	0	0.718	0.026	0.086	0.04	0	0.008	0.004	0.004	0	0.002	0	0	0.004	0.004	0	0	0	0	0.002	0.002	0	0	0	0.002	0	0	0.006	0.002	0.008	0
1086	Living/Bacillariophyta/Bacillariophyceae	0.008	0.002	0.002	0.888	0.004	0.038	0.046	0	0.002	0	0	0	0.002	0	0	0	0	0	0	0	0	0.002	0	0	0	0	0.004	0.002	0	0	0	0	0
1087	Living/Bacillariophyta/Bacillariophyceae	0.002	0	0	0.842	0.014	0.038	0	0	0.002	0.002	0	0.008	0.036	0	0	0	0	0.002	0.002	0	0.002	0.014	0.018	0.012	0	0	0	0	0	0	0.006	0	0
1088	Living/Bacillariophyta/Bacillariophyceae	0.002	0	0	0.922	0.002	0.01	0.02	0	0	0.008	0.002	0	0	0	0	0	0	0	0	0	0	0	0.002	0	0	0	0.01	0.006	0	0.002	0.004	0.01	0
1089	Living/Bacillariophyta/Bacillariophyceae	0	0	0.002	0.984	0.002	0.006	0.002	0	0	0	0	0	0	0	0.002	0	0	0	0	0	0	0	0.002	0	0	0	0	0	0	0	0	0	0
1090	Living/Bacillariophyta/Bacillariophyceae	0.002	0	0	0.954	0.002	0.024	0.016	0	0	0	0	0	0	0	0	0	0	0	0	0	0	0	0	0	0	0	0	0	0	0.002	0	0	0
1091	Living/Bacillariophyta/Bacillariophyceae	0.184	0.022	0.002	0.404	0.048	0.028	0.026	0	0.056	0.008	0	0.002	0	0	0.006	0.04	0.002	0.014	0.006	0.002	0	0	0.002	0	0	0	0.004	0	0	0.124	0	0.012	0.008
1092	Living/Bacillariophyta/Bacillariophyceae	0.002	0	0.004	0.956	0.002	0.01	0.002	0	0	0	0	0	0.002	0	0	0	0	0	0	0	0	0	0	0	0	0	0.002	0.012	0	0	0	0.008	0
1093	Living/Bacillariophyta/Bacillariophyceae	0	0	0	0.99	0	0.006	0.004	0	0	0	0	0	0	0	0	0	0	0	0	0	0	0	0	0	0	0	0	0	0	0	0	0	0
1094	Living/Bacillariophyta/Bacillariophyceae	0.088	0.012	0	0.656	0.07	0.028	0.018	0	0.036	0.002	0.002	0	0.002	0	0.006	0.024	0.004	0.002	0.004	0	0	0	0.006	0.006	0	0	0.004	0	0	0.024	0	0	0.006
1095	Living/Bacillariophyta/Bacillariophyceae	0	0.002	0.004	0.842	0.018	0.008	0.002	0.002	0	0.004	0	0.01	0.042	0	0.002	0	0	0	0	0	0.006	0.02	0.022	0.014	0	0	0	0	0	0	0.002	0	0
1096	Living/Bacillariophyta/Bacillariophyceae	0	0	0.002	0.902	0.004	0.048	0.004	0	0	0	0	0.002	0.016	0	0	0	0.004	0	0	0	0.002	0.002	0.008	0	0	0	0	0	0	0	0.004	0.002	0
1097	Living/Bacillariophyta/Bacillariophyceae	0	0	0	0.98	0	0.01	0.004	0	0	0	0	0	0.002	0	0	0	0	0	0	0	0	0.002	0.002	0	0	0	0	0	0	0	0	0	0
1098	Living/Bacillariophyta/Bacillariophyceae	0	0	0	0.988	0	0.002	0	0	0	0	0	0	0	0	0	0	0	0	0	0	0	0	0	0	0	0	0	0.004	0	0	0.002	0.002	0.002
1099	Living/Bacillariophyta/Bacillariophyceae	0	0	0	0.992	0	0.006	0.002	0	0	0	0	0	0	0	0	0	0	0	0	0	0	0	0	0	0	0	0	0	0	0	0	0	0
1100	Living/Bacillariophyta/Bacillariophyceae	0	0	0	0.974	0.002	0.014	0.004	0	0	0	0	0	0	0	0	0	0	0	0	0	0	0	0	0	0	0	0	0.002	0	0	0	0.004	0
1101	Living/Bacillariophyta/Bacillariophyceae	0	0	0	0.976	0	0.01	0.014	0	0	0	0	0	0	0	0	0	0	0	0	0	0	0	0	0	0	0	0	0	0	0	0	0	0
1102	Living/Bacillariophyta/Bacillariophyceae	0.036	0.02	0.014	0.488	0.114	0.132	0.054	0	0.02	0	0.002	0	0.028	0	0.002	0.01	0.014	0.002	0.006	0	0.004	0	0.01	0.01	0	0	0	0	0	0.014	0.002	0.002	0.016
1103	Living/Bacillariophyta/Bacillariophyceae	0.154	0.03	0	0.596	0.026	0.048	0.032	0	0.018	0.008	0	0	0.002	0	0	0.038	0	0	0.004	0	0	0	0	0.004	0	0	0.002	0	0	0.03	0	0.002	0.006
1104	Living/Bacillariophyta/Bacillariophyceae	0.004	0.004	0.022	0.414	0.16	0.034	0	0.002	0	0.016	0.006	0.006	0.146	0	0.006	0.006	0.004	0.004	0.002	0	0.032	0.024	0.038	0.05	0	0	0	0	0	0	0.01	0	0.01
1105	Living/Bacillariophyta/Bacillariophyceae	0	0	0	0.988	0	0.006	0	0	0	0	0	0	0.002	0	0	0	0	0	0	0	0	0	0.002	0	0	0	0	0	0	0	0.002	0	0
1106	Living/Bacillariophyta/Bacillariophyceae	0.012	0.016	0.012	0.566	0.082	0.086	0.04	0.006	0.01	0.008	0.014	0.002	0.042	0	0	0.002	0.008	0.006	0.002	0	0.004	0.004	0.016	0.026	0.002	0.002	0.002	0.006	0	0.01	0.002	0.004	0.008
1107	Living/Bacillariophyta/Bacillariophyceae	0	0	0.006	0.87	0	0.02	0	0.002	0	0.006	0	0.016	0.014	0	0	0	0	0	0	0	0.002	0.008	0.016	0	0	0	0	0	0	0.002	0.038	0	0
1108	Living/Bacillariophyta/Bacillariophyceae	0.002	0.004	0.004	0.602	0	0.318	0.02	0	0	0	0	0.002	0.022	0	0	0	0	0	0	0	0	0.006	0.004	0.002	0	0	0.004	0	0.002	0	0	0.008	0
1109	Living/Bacillariophyta/Bacillariophyceae	0	0	0.006	0.906	0	0.014	0	0.008	0	0	0	0.008	0.01	0	0	0	0	0	0	0	0	0.002	0.004	0	0.002	0	0	0	0	0	0.04	0	0
1110	Living/Bacillariophyta/Bacillariophyceae	0	0	0	0.974	0.002	0.006	0.004	0	0	0	0	0	0.006	0	0.002	0.002	0	0	0	0	0	0.004	0	0	0	0	0	0	0	0	0	0	0
1111	Living/Bacillariophyta/Bacillariophyceae	0	0.002	0.002	0.876	0.006	0.012	0.006	0	0	0.004	0	0.004	0.032	0	0	0.002	0	0	0	0	0	0.03	0.006	0.016	0	0	0	0	0	0	0.002	0	0
1112	Living/Bacillariophyta/Bacillariophyceae	0.06	0.008	0	0.79	0.024	0.002	0.006	0	0.028	0	0	0	0	0	0.002	0.01	0	0.006	0.004	0.004	0.004	0	0.024	0.002	0	0	0	0	0	0.018	0	0	0.008
1113	Living/Bacillariophyta/Bacillariophyceae	0	0	0.016	0.544	0.006	0.058	0	0.008	0	0.006	0	0.01	0.016	0	0.008	0.01	0	0.002	0	0	0.004	0.014	0.246	0.004	0	0	0	0	0.006	0	0.042	0	0
1114	Living/Bacillariophyta/Bacillariophyceae	0	0	0.002	0.866	0	0.012	0.024	0.004	0	0	0	0.004	0.016	0	0	0	0	0.002	0	0	0	0.032	0.006	0.002	0.002	0	0	0	0	0	0.026	0.002	0
1115	Living/Bacillariophyta/Bacillariophyceae	0	0.002	0.006	0.81	0.054	0.04	0	0.004	0	0.002	0	0.004	0.024	0	0.002	0.004	0.002	0.002	0	0	0.008	0.014	0.012	0.006	0	0	0	0	0	0	0.004	0	0
1116	Living/Bacillariophyta/Bacillariophyceae	0.006	0	0	0.952	0.004	0.012	0.008	0	0	0	0	0	0	0	0	0	0	0	0	0	0	0.002	0	0	0	0	0	0	0	0	0.002	0.014	0
1117	Living/Bacillariophyta/Bacillariophyceae	0	0	0.012	0.886	0.004	0.036	0.004	0.002	0.002	0.01	0.002	0	0	0	0	0	0	0	0	0	0	0	0.002	0	0.002	0	0.008	0.004	0	0	0.014	0.01	0.002
1118	Living/Bacillariophyta/Bacillariophyceae	0	0.002	0.002	0.972	0	0.014	0.002	0	0.002	0	0	0.002	0.002	0	0	0	0	0	0	0	0	0	0	0	0	0	0	0	0	0	0.002	0	0
1119	Living/Bacillariophyta/Bacillariophyceae	0	0	0	0.992	0	0.004	0	0	0	0	0	0	0	0	0	0	0	0	0	0	0	0	0	0	0	0	0	0.004	0	0	0	0	0
1120	Living/Bacillariophyta/Bacillariophyceae	0.006	0.002	0	0.71	0.002	0.138	0.052	0	0	0.006	0.006	0	0.006	0	0	0	0	0	0	0	0	0	0	0	0	0	0.024	0.028	0	0.004	0.01	0.006	0
1121	Living/Bacillariophyta/Bacillariophyceae	0.012	0	0.002	0.874	0.008	0.044	0.01	0	0.002	0.004	0.002	0	0.004	0	0.002	0.002	0	0.002	0	0	0	0.004	0.002	0.002	0	0	0.002	0.002	0	0.006	0	0.014	0
1122	Living/Bacillariophyta/Bacillariophyceae	0.002	0.004	0.008	0.828	0.028	0.022	0.016	0.002	0	0.002	0.006	0	0.026	0	0	0	0	0	0	0	0.002	0.014	0	0.012	0	0.002	0.004	0	0	0	0.012	0.006	0.004
1123	Living/Bacillariophyta/Bacillariophyceae	0.002	0	0.002	0.766	0.006	0.014	0.006	0	0	0.016	0.004	0	0.02	0	0.002	0	0	0.002	0	0	0.002	0.006	0.002	0.002	0.002	0.002	0.03	0.01	0.002	0.008	0.07	0.018	0.006
1124	Living/Bacillariophyta/Bacillariophyceae	0.036	0.008	0.014	0.236	0.078	0.034	0.208	0.008	0	0.03	0.026	0	0.1	0	0	0	0	0	0.012	0	0.002	0.002	0	0.012	0	0	0.024	0.002	0	0.026	0.078	0.002	0.062
1125	Living/Bacillariophyta/Bacillariophyceae	0.012	0.004	0.002	0.924	0.008	0.018	0.02	0	0.002	0.002	0	0	0	0	0	0	0	0.002	0	0	0	0.002	0	0	0	0	0	0	0	0	0	0.004	0
1126	Living/Bacillariophyta/Bacillariophyceae	0.016	0.016	0.008	0.158	0.094	0.036	0.164	0.006	0	0.018	0.056	0	0.224	0	0	0.002	0.002	0.002	0.008	0	0.01	0.002	0	0.04	0.002	0.004	0.01	0	0	0.012	0.032	0.004	0.074
1127	Living/Bacillariophyta/Bacillariophyceae	0.034	0.008	0	0.716	0.008	0.108	0.084	0	0.01	0.006	0	0	0.002	0	0.002	0.002	0	0	0	0	0	0	0	0	0	0	0	0.002	0	0.008	0	0.006	0.004
1128	Living/Bacillariophyta/Bacillariophyceae	0	0	0.002	0.888	0.002	0.052	0	0	0	0	0	0	0.004	0	0.004	0	0	0	0.002	0	0.002	0	0	0.002	0.002	0	0.004	0	0	0	0.024	0.01	0.002
1129	Living/Bacillariophyta/Bacillariophyceae	0	0	0	0.942	0.004	0.014	0.006	0	0	0.004	0	0.002	0.008	0	0.002	0	0	0	0.002	0	0	0.002	0	0.002	0	0	0.002	0	0	0	0.006	0	0.004
1130	Living/Bacillariophyta/Bacillariophyceae	0.014	0.006	0.006	0.766	0.018	0.058	0.086	0	0	0.004	0.004	0	0.008	0	0	0	0	0.002	0	0	0	0.002	0.002	0	0	0	0.01	0.002	0	0.004	0	0.008	0
1131	Living/Bacillariophyta/Bacillariophyceae	0.006	0.006	0.002	0.782	0.018	0.09	0.034	0	0	0.004	0.004	0	0.016	0	0	0	0	0	0	0	0	0.012	0.004	0.002	0	0	0.004	0.004	0	0	0.004	0.006	0.002
1132	Living/Bacillariophyta/Bacillariophyceae	0	0	0	0.89	0.006	0.016	0	0.006	0	0	0	0.006	0.018	0	0	0	0	0	0	0	0.002	0.008	0.002	0.002	0.002	0.002	0.006	0.002	0	0	0.032	0	0
1133	Living/Bacillariophyta/Bacillariophyceae	0.004	0	0.006	0.726	0	0.052	0.006	0	0	0.008	0	0.002	0.014	0	0	0	0	0	0	0	0	0	0.002	0	0.006	0.002	0.046	0.056	0	0.002	0.056	0.012	0
1134	Living/Bacillariophyta/Bacillariophyceae	0	0	0	0.992	0	0.004	0	0	0	0	0	0	0	0	0.002	0	0	0	0	0	0	0	0	0	0	0	0	0	0	0	0.002	0	0
1135	Living/Bacillariophyta/Bacillariophyceae	0	0	0.004	0.972	0.004	0.002	0.004	0	0	0	0	0	0.008	0	0	0	0	0	0	0	0	0.002	0	0	0	0	0	0.002	0	0	0.002	0	0
1136	Living/Bacillariophyta/Bacillariophyceae	0	0	0.01	0.926	0.002	0.01	0.004	0	0	0	0	0	0	0	0	0	0	0	0	0	0	0	0.008	0	0	0	0.008	0.002	0	0.006	0.004	0.02	0
1137	Living/Bacillariophyta/Bacillariophyceae	0	0	0.014	0.866	0.004	0.016	0	0.002	0	0.004	0	0.002	0.008	0	0	0	0	0	0	0	0.002	0	0.006	0	0.008	0	0.014	0	0.002	0	0.048	0.004	0
1138	Living/Bacillariophyta/Bacillariophyceae	0	0	0.002	0.574	0.002	0.268	0.042	0.002	0	0	0.004	0	0	0	0	0	0	0	0	0	0	0.002	0	0	0.002	0.008	0.012	0.054	0	0.004	0.012	0.012	0
1139	Living/Bacillariophyta/Bacillariophyceae	0	0	0.01	0.25	0.172	0.02	0.004	0.018	0	0.016	0.006	0.002	0.064	0	0	0	0	0	0.01	0	0.014	0.006	0.004	0.022	0.01	0.016	0.11	0.004	0.004	0.004	0.198	0.006	0.03
1140	Living/Bacillariophyta/Bacillariophyceae	0	0	0	0.974	0	0.008	0.004	0.002	0	0	0	0	0	0	0	0	0	0	0	0	0	0	0	0	0	0	0.008	0.002	0	0	0	0.002	0
1141	Living/Bacillariophyta/Bacillariophyceae	0.016	0.012	0	0.858	0.004	0.044	0.042	0	0.002	0.002	0	0	0.004	0	0	0	0	0	0	0	0	0	0.002	0	0	0	0.002	0	0	0.008	0	0.004	0
1142	Living/Bacillariophyta/Bacillariophyceae	0	0.002	0.002	0.63	0.006	0.076	0.006	0	0	0.016	0	0.096	0.09	0	0	0	0	0	0.002	0	0	0.038	0.014	0	0	0	0.002	0	0	0	0.02	0	0
1143	Living/Bacillariophyta/Bacillariophyceae	0	0	0	0.224	0	0.014	0	0.032	0	0.03	0	0.028	0.084	0	0	0	0	0	0	0	0	0.542	0.004	0.004	0	0	0.002	0	0	0	0.036	0	0
1144	Living/Bacillariophyta/Bacillariophyceae	0	0	0	0.926	0.002	0.056	0.004	0	0	0	0	0	0.004	0	0	0	0	0	0	0	0	0	0.002	0	0	0	0	0	0.002	0	0.004	0	0
1145	Living/Bacillariophyta/Bacillariophyceae	0	0	0.002	0.542	0.002	0.006	0	0.028	0	0.01	0	0.138	0.084	0	0	0	0	0	0	0	0	0.104	0.03	0.016	0	0	0.004	0	0	0	0.032	0.002	0
1146	Living/Bacillariophyta/Bacillariophyceae	0	0.006	0.01	0.28	0.002	0.126	0.002	0.006	0	0.01	0	0.016	0.152	0	0.002	0	0	0.002	0.002	0	0	0.112	0.028	0.002	0.012	0.004	0.018	0.002	0.004	0	0.194	0.006	0.002
1147	Living/Bacillariophyta/Bacillariophyceae	0	0	0.012	0.768	0	0.02	0	0.014	0	0.002	0	0.016	0.03	0	0	0	0	0.002	0	0	0	0.064	0.01	0.002	0	0	0.008	0	0	0	0.048	0.004	0
1148	Living/Bacillariophyta/Bacillariophyceae	0	0.002	0.02	0.406	0.018	0.04	0.002	0.014	0	0.004	0	0.032	0.27	0	0	0.002	0	0	0	0	0.004	0.03	0.044	0.024	0.004	0.002	0.008	0	0.002	0	0.068	0.004	0
1149	Living/Bacillariophyta/Bacillariophyceae	0.004	0.002	0.01	0.324	0.016	0.02	0	0.018	0	0.038	0	0.022	0.174	0	0	0	0	0	0	0	0.004	0.034	0.024	0.046	0.004	0	0.03	0	0	0	0.226	0.002	0.002
1150	Living/Bacillariophyta/Bacillariophyceae	0.014	0.004	0.006	0.616	0.006	0.128	0.04	0	0	0.016	0.006	0.002	0.008	0	0	0	0	0	0	0	0	0	0.002	0.006	0	0.006	0.018	0.048	0	0.012	0.028	0.028	0.006
1151	Living/Bacillariophyta/Bacillariophyceae	0.08	0.022	0	0.478	0.04	0.086	0.064	0.002	0.016	0.012	0.022	0	0.012	0	0.008	0.01	0.006	0.004	0.012	0	0.004	0	0.006	0.004	0	0	0.008	0	0	0.052	0.002	0.006	0.044
1152	Living/Bacillariophyta/Bacillariophyceae	0	0	0	0.894	0	0.012	0	0	0	0	0	0.002	0.004	0	0	0.002	0	0	0.004	0	0	0.012	0.016	0	0.004	0	0	0	0.006	0	0.04	0.004	0
1153	Living/Bacillariophyta/Bacillariophyceae	0	0	0.004	0.78	0.016	0.034	0	0.018	0	0.002	0	0.042	0.038	0	0.002	0.01	0	0	0	0	0.004	0.028	0.016	0.002	0	0	0	0	0	0	0.004	0	0
1154	Living/Bacillariophyta/Bacillariophyceae	0.004	0.004	0.004	0.356	0.328	0.026	0.016	0.002	0.004	0.002	0.004	0.004	0.06	0	0.01	0.012	0.01	0.012	0.012	0.002	0.052	0.008	0.028	0.018	0	0	0	0	0	0.004	0.008	0.002	0.008
1155	Living/Bacillariophyta/Bacillariophyceae	0.002	0	0.002	0.95	0	0.018	0	0	0	0	0	0	0.006	0	0.006	0.002	0	0.002	0.004	0	0.002	0	0	0	0	0	0	0	0.002	0.002	0.002	0	0
1156	Living/Bacillariophyta/Bacillariophyceae	0.002	0	0.002	0.266	0.012	0.02	0.002	0.016	0	0.022	0	0.012	0.074	0	0	0	0	0.02	0	0	0	0.072	0.012	0.004	0.032	0	0.054	0	0.004	0	0.372	0.002	0
1157	Living/Bacillariophyta/Bacillariophyceae	0.004	0.002	0.004	0.768	0.01	0.106	0.022	0	0	0	0.006	0	0.01	0	0.002	0	0.002	0	0	0	0	0.022	0.008	0.002	0	0	0.002	0.002	0	0.006	0.014	0.008	0
1158	Living/Bacillariophyta/Bacillariophyceae	0	0	0.006	0.722	0.002	0.026	0	0.004	0	0.002	0	0.038	0.014	0	0	0.004	0	0	0	0	0	0.088	0.04	0.012	0	0	0	0	0.002	0	0.04	0	0
1159	Living/Bacillariophyta/Bacillariophyceae	0	0	0	0.306	0.01	0.094	0	0.022	0	0.004	0	0.074	0.022	0	0	0.01	0	0	0.01	0	0	0.334	0.086	0.01	0	0	0.004	0	0.006	0	0.008	0	0
1160	Living/Bacillariophyta/Bacillariophyceae	0.022	0.028	0.01	0.112	0.112	0.01	0.022	0.016	0.002	0.022	0.024	0	0.252	0	0.002	0.002	0	0.006	0.008	0.002	0.018	0.006	0.026	0.088	0	0	0.006	0	0	0.048	0.032	0.008	0.116
1161	Living/Bacillariophyta/Bacillariophyceae	0.022	0.008	0	0.832	0.01	0.026	0.072	0	0.002	0.008	0	0	0	0	0.002	0.008	0	0	0.002	0	0	0	0.004	0	0	0	0	0	0	0.002	0	0.002	0
1162	Living/Bacillariophyta/Bacillariophyceae	0.012	0.006	0.004	0.552	0.006	0.188	0.046	0.008	0.004	0.014	0.002	0.002	0.006	0	0.002	0.004	0.002	0.006	0	0	0.002	0.002	0.014	0.006	0.002	0	0.014	0.008	0	0.036	0.002	0.046	0.004
1163	Living/Bacillariophyta/Bacillariophyceae	0.014	0.016	0	0.842	0.046	0.012	0.002	0	0.002	0.006	0	0	0	0	0.016	0.004	0	0.014	0.002	0	0	0.002	0.006	0.004	0	0	0	0	0	0.004	0	0.004	0.004
1164	Living/Bacillariophyta/Bacillariophyceae	0.044	0.018	0	0.84	0.008	0.02	0.01	0	0.014	0.002	0	0	0.002	0	0.006	0.008	0.004	0.008	0.002	0	0	0	0.008	0	0	0	0.002	0	0	0.002	0	0	0.002
1165	Living/Bacillariophyta/Bacillariophyceae	0.034	0.008	0	0.88	0.022	0	0	0	0.002	0.012	0	0	0.002	0	0	0.014	0	0.002	0.004	0	0	0	0.01	0	0	0	0	0	0	0.01	0	0	0
1166	Living/Bacillariophyta/Bacillariophyceae	0.008	0.006	0.012	0.466	0.138	0.056	0.008	0.008	0	0.008	0.002	0.002	0.072	0	0.004	0.004	0	0.004	0.004	0.002	0.008	0.112	0.028	0.036	0	0	0.002	0	0	0.002	0.004	0	0.004
1167	Living/Bacillariophyta/Bacillariophyceae	0.002	0.01	0	0.29	0.178	0.014	0	0.006	0	0.008	0	0	0.098	0	0.002	0.006	0	0.006	0.004	0.004	0.016	0.07	0.028	0.248	0	0	0	0	0	0	0.002	0	0.008
1168	Living/Bacillariophyta/Bacillariophyceae	0	0.004	0	0.604	0.11	0.016	0	0	0	0.004	0	0.002	0.02	0	0.006	0.01	0.002	0.008	0.004	0.004	0.006	0.056	0.026	0.118	0	0	0	0	0	0	0	0	0
1169	Living/Bacillariophyta/Bacillariophyceae	0.016	0.018	0	0.702	0.142	0.01	0.004	0	0.01	0.004	0	0	0.016	0	0.01	0.012	0.01	0.004	0.006	0	0.002	0.004	0.004	0.004	0	0	0	0	0	0.01	0	0	0.012
1170	Living/Bacillariophyta/Bacillariophyceae	0.006	0.016	0	0.826	0.068	0.008	0	0	0	0.004	0	0	0.002	0	0.002	0.012	0.012	0.002	0.014	0.002	0.002	0.006	0.002	0.008	0	0	0.002	0	0	0.002	0	0	0.004
1171	Living/Bacillariophyta/Bacillariophyceae	0.008	0.008	0	0.5	0.228	0.012	0	0.002	0	0.002	0	0	0.036	0	0.022	0.034	0	0.02	0.004	0.004	0	0.072	0.034	0.012	0	0	0	0	0	0.002	0	0	0
1172	Living/Bacillariophyta/Bacillariophyceae	0.01	0.01	0	0.58	0.21	0.006	0	0.002	0.008	0.004	0	0	0.016	0	0.016	0.02	0.016	0.02	0.012	0	0.004	0	0.026	0.038	0	0	0	0	0	0	0	0	0.002
1173	Living/Bacillariophyta/Bacillariophyceae	0.046	0.024	0	0.618	0.06	0.012	0	0	0.004	0.002	0	0	0	0.004	0.036	0.056	0.016	0.034	0.022	0.006	0	0.006	0.032	0.006	0	0	0	0	0	0.008	0	0.006	0.002
1174	Living/Bacillariophyta/Bacillariophyceae	0.032	0.02	0	0.744	0.1	0.014	0.002	0	0.024	0	0	0	0.01	0	0.002	0.002	0.004	0.004	0.008	0	0	0.004	0.01	0.002	0	0	0	0	0	0.006	0	0	0.012
1175	Living/Bacillariophyta/Bacillariophyceae	0.004	0.006	0	0.796	0.088	0	0	0	0	0	0	0	0.01	0.002	0.004	0.008	0.006	0.008	0.008	0.002	0	0.006	0.016	0.026	0	0	0	0	0	0.004	0	0	0.006
1176	Living/Bacillariophyta/Bacillariophyceae	0.008	0.006	0	0.924	0.022	0.002	0	0	0.002	0.002	0	0	0.002	0	0	0.008	0.004	0.002	0.002	0	0	0.002	0.002	0.004	0	0	0	0	0	0	0	0	0.008
1177	Living/Bacillariophyta/Bacillariophyceae	0	0	0	0.23	0.016	0.024	0	0.03	0	0.01	0	0.102	0.056	0	0	0.004	0	0	0.002	0	0	0.478	0.036	0.006	0	0	0	0	0.002	0	0.004	0	0
1178	Living/Bacillariophyta/Bacillariophyceae	0.028	0.012	0	0.836	0.03	0.006	0.004	0	0.012	0.002	0	0	0.004	0	0.002	0.012	0.006	0.006	0.004	0	0	0.002	0.028	0.002	0	0	0.002	0	0	0.002	0	0	0
1179	Living/Bacillariophyta/Bacillariophyceae	0.168	0.032	0	0.574	0.06	0.014	0.002	0	0.026	0.008	0	0	0.006	0.002	0.004	0.024	0.002	0.006	0.012	0.002	0	0	0.014	0.002	0	0	0	0	0	0.014	0	0.002	0.026
1180	Living/Bacillariophyta/Bacillariophyceae	0.012	0.016	0	0.728	0.06	0.004	0	0	0.002	0	0	0	0.008	0	0.018	0.03	0.018	0.012	0.01	0.004	0.002	0.002	0.05	0.014	0	0	0	0	0	0.004	0	0	0.006
1181	Living/Bacillariophyta/Bacillariophyceae	0.006	0.002	0	0.89	0.028	0	0	0	0	0	0	0	0.002	0.002	0.008	0.018	0.008	0.008	0	0.004	0.002	0.004	0.014	0.004	0	0	0	0	0	0	0	0	0
1182	Living/Bacillariophyta/Bacillariophyceae	0	0	0.002	0.442	0.042	0.032	0	0.016	0	0.002	0	0.058	0.148	0	0.002	0.002	0	0.002	0.006	0	0.004	0.172	0.036	0.03	0	0	0	0	0.004	0	0	0	0
1183	Living/Bacillariophyta/Bacillariophyceae	0.002	0.016	0	0.734	0.138	0.004	0	0	0	0	0	0	0.006	0.004	0.012	0.01	0.008	0.008	0.006	0.002	0.002	0.004	0.016	0.022	0	0	0	0	0	0.004	0	0	0.002
1184	Living/Bacillariophyta/Bacillariophyceae	0.008	0.006	0	0.668	0.188	0.006	0	0	0	0	0.002	0	0.004	0	0.014	0.026	0	0.012	0.006	0	0	0.006	0.036	0.014	0	0	0	0	0	0	0	0	0.004
1185	Living/Bacillariophyta/Bacillariophyceae	0	0	0	0.928	0.002	0.008	0.008	0	0	0.006	0.002	0	0	0	0	0	0	0	0	0	0	0	0.004	0	0	0	0.006	0.02	0	0.004	0.004	0.008	0
1186	Living/Bacillariophyta/Bacillariophyceae	0.006	0.014	0.006	0.104	0.26	0.014	0.014	0.016	0	0.014	0.024	0.002	0.17	0	0.006	0.002	0.002	0.018	0.02	0.002	0.03	0.018	0.028	0.11	0	0	0.002	0	0	0.008	0.004	0.002	0.104
1187	Living/Bacillariophyta/Bacillariophyceae	0.02	0.028	0	0.292	0.424	0.01	0	0	0.024	0	0	0	0.034	0	0.01	0.034	0.016	0.006	0.042	0	0	0.002	0.012	0.022	0	0	0	0	0	0.002	0	0	0.022
1188	Living/Bacillariophyta/Bacillariophyceae	0	0	0	0.976	0	0.008	0	0	0	0.002	0.002	0	0	0	0	0	0	0	0	0	0	0	0	0	0	0	0	0.006	0	0	0.002	0.004	0
1189	Living/Bacillariophyta/Bacillariophyceae	0.096	0.018	0	0.718	0.038	0.026	0.012	0	0.02	0.004	0	0	0.006	0	0.004	0.018	0.002	0	0.004	0	0	0	0.002	0	0	0	0	0	0	0.024	0	0.002	0.006
1190	Living/Bacillariophyta/Bacillariophyceae	0	0	0	0.998	0	0	0	0	0	0	0	0	0.002	0	0	0	0	0	0	0	0	0	0	0	0	0	0	0	0	0	0	0	0
1191	Living/Bacillariophyta/Bacillariophyceae	0	0	0	1	0	0	0	0	0	0	0	0	0	0	0	0	0	0	0	0	0	0	0	0	0	0	0	0	0	0	0	0	0
1192	Living/Bacillariophyta/Bacillariophyceae	0	0.002	0.014	0.868	0.004	0.024	0.006	0.002	0	0	0	0.002	0	0	0.004	0.004	0	0.002	0.004	0	0.01	0	0.014	0	0	0	0	0	0	0.012	0.004	0.014	0.01
1193	Living/Bacillariophyta/Bacillariophyceae	0	0	0	0.994	0	0.004	0.002	0	0	0	0	0	0	0	0	0	0	0	0	0	0	0	0	0	0	0	0	0	0	0	0	0	0
1194	Living/Bacillariophyta/Bacillariophyceae	0	0	0	0.996	0	0.002	0	0	0	0	0	0	0	0	0	0	0	0	0	0	0	0	0.002	0	0	0	0	0	0	0	0	0	0
1195	Living/Bacillariophyta/Bacillariophyceae	0.062	0.032	0.002	0.228	0.134	0.024	0.014	0	0.154	0.008	0	0	0.004	0.002	0.016	0.062	0.052	0.046	0.032	0.002	0.004	0	0.02	0.002	0	0	0.006	0	0	0.08	0	0.002	0.012
1196	Living/Bacillariophyta/Bacillariophyceae	0	0	0.004	0.94	0	0.044	0.004	0.002	0	0.002	0	0	0.002	0	0	0	0	0	0	0	0	0	0	0	0	0	0	0	0	0	0.002	0	0
1197	Living/Bacillariophyta/Bacillariophyceae	0	0	0	0.984	0	0.006	0	0	0	0	0	0	0	0	0	0	0	0	0.004	0	0	0	0.004	0	0	0	0	0	0	0	0.002	0	0
1198	Living/Bacillariophyta/Bacillariophyceae	0	0	0	0.98	0	0.016	0	0	0	0	0	0	0	0	0	0	0	0	0	0	0	0	0	0	0	0	0	0	0	0	0.002	0.002	0
1199	Living/Bacillariophyta/Bacillariophyceae	0.01	0.006	0.014	0.76	0.008	0.082	0.086	0	0.002	0.002	0.006	0	0.006	0	0	0	0.002	0	0	0	0.002	0.002	0.002	0	0	0	0	0	0	0.004	0	0.006	0
1200	Living/Bacillariophyta/Bacillariophyceae	0	0.002	0	0.982	0.002	0.004	0	0	0	0	0	0	0.004	0	0	0	0	0	0.002	0	0	0	0	0	0	0	0	0	0	0.002	0	0.002	0
1201	Living/Bacillariophyta/Bacillariophyceae	0	0	0	0.996	0	0.002	0.002	0	0	0	0	0	0	0	0	0	0	0	0	0	0	0	0	0	0	0	0	0	0	0	0	0	0
1202	Living/Bacillariophyta/Bacillariophyceae	0	0	0	1	0	0	0	0	0	0	0	0	0	0	0	0	0	0	0	0	0	0	0	0	0	0	0	0	0	0	0	0	0
1203	Living/Bacillariophyta/Bacillariophyceae	0	0	0	0.998	0	0	0	0	0	0	0	0	0	0	0	0	0	0	0	0	0	0.002	0	0	0	0	0	0	0	0	0	0	0
1204	Living/Bacillariophyta/Bacillariophyceae	0.022	0.004	0.004	0.842	0.006	0.062	0.002	0	0.008	0.002	0	0.002	0	0	0.004	0	0.004	0.006	0.004	0	0	0	0.012	0	0	0	0	0	0	0.008	0	0.008	0
1205	Living/Bacillariophyta/Bacillariophyceae	0	0	0	0.968	0	0.016	0	0	0	0	0	0.002	0.002	0	0	0	0	0	0	0	0	0.002	0	0	0	0	0.004	0	0	0	0.004	0.002	0
1206	Living/Bacillariophyta/Bacillariophyceae	0	0	0	0.966	0	0.018	0	0	0	0.002	0	0	0	0	0.002	0	0	0	0	0	0	0.004	0	0	0.002	0	0	0	0	0	0.004	0.002	0
1207	Living/Bacillariophyta/Bacillariophyceae	0.208	0.04	0	0.466	0.064	0.036	0.014	0	0.056	0.004	0.008	0	0.002	0.002	0.006	0.022	0.01	0.002	0.012	0	0	0	0.01	0.002	0	0	0.002	0	0	0.03	0	0	0.004
1208	Living/Bacillariophyta/Bacillariophyceae	0	0	0	0.978	0	0.008	0.008	0	0	0	0	0	0	0	0	0	0.002	0	0	0	0	0	0	0	0	0	0	0	0	0.002	0	0.002	0
1209	Living/Bacillariophyta/Bacillariophyceae	0	0.002	0.002	0.878	0	0.036	0.004	0	0	0.004	0	0.022	0.01	0	0.002	0	0	0	0.002	0	0	0.004	0.022	0.002	0	0	0	0	0	0	0.008	0.002	0
1210	Living/Bacillariophyta/Bacillariophyceae	0	0.002	0.014	0.524	0.014	0.058	0.004	0.01	0.002	0.002	0	0.022	0.018	0	0.014	0.006	0	0.008	0.044	0	0.026	0.02	0.04	0.024	0	0	0.004	0	0.004	0	0.128	0.006	0.006
1211	Living/Bacillariophyta/Bacillariophyceae	0.08	0.036	0	0.528	0.092	0.012	0.002	0	0.054	0	0	0	0	0.004	0.012	0.084	0.006	0.016	0.042	0.004	0	0	0.002	0.002	0	0	0	0	0	0.018	0	0	0.006
1212	Living/Bacillariophyta/Bacillariophyceae	0.004	0.002	0.014	0.638	0.036	0.028	0.02	0.028	0	0.004	0	0	0.008	0	0.022	0.012	0.002	0.01	0.028	0.002	0.02	0.002	0.01	0.018	0	0	0.002	0	0	0.038	0.026	0.01	0.016
1213	Living/Bacillariophyta/Bacillariophyceae	0	0	0.03	0.742	0.006	0.046	0	0	0	0	0	0.008	0.016	0	0	0.002	0	0.002	0	0	0.002	0.012	0.022	0.008	0.002	0	0	0	0.002	0.004	0.09	0.002	0.004
1214	Living/Bacillariophyta/Bacillariophyceae	0.012	0.04	0.004	0.18	0.232	0.108	0.01	0	0.016	0	0.01	0.002	0.032	0	0.034	0.07	0.038	0.03	0.028	0.006	0.024	0.012	0.058	0.014	0	0	0	0	0	0.008	0.008	0.014	0.01
1215	Living/Bacillariophyta/Bacillariophyceae	0	0	0	0.996	0	0.002	0.002	0	0	0	0	0	0	0	0	0	0	0	0	0	0	0	0	0	0	0	0	0	0	0	0	0	0
1216	Living/Bacillariophyta/Bacillariophyceae	0	0	0.01	0.91	0.004	0.018	0.002	0.002	0.002	0.002	0	0.004	0.01	0	0	0	0	0	0.008	0	0	0.004	0.004	0	0	0	0	0	0	0.002	0.012	0.006	0
1217	Living/Bacillariophyta/Bacillariophyceae	0.01	0.002	0.002	0.89	0.006	0.026	0.026	0	0.008	0.002	0	0	0.002	0	0	0	0	0.004	0	0	0.002	0	0	0	0	0	0	0	0	0.012	0	0.004	0.004
1218	Living/Bacillariophyta/Bacillariophyceae	0	0	0.004	0.946	0	0.006	0	0	0	0.002	0	0	0	0	0	0	0	0	0.002	0	0	0.002	0.004	0	0	0	0.002	0	0.002	0	0.018	0.012	0
1219	Living/Bacillariophyta/Bacillariophyceae	0	0	0	0.988	0	0.01	0.002	0	0	0	0	0	0	0	0	0	0	0	0	0	0	0	0	0	0	0	0	0	0	0	0	0	0
1220	Living/Bacillariophyta/Bacillariophyceae	0	0	0.004	0.96	0.002	0.01	0	0	0	0	0	0.002	0.004	0	0	0	0	0	0	0	0	0.008	0.006	0	0	0	0	0	0	0	0.004	0	0
1221	Living/Bacillariophyta/Bacillariophyceae	0	0	0	0.992	0	0.002	0	0	0	0	0	0	0.002	0	0	0	0	0	0	0	0	0	0.002	0	0	0	0	0	0	0	0.002	0	0
1222	Living/Bacillariophyta/Bacillariophyceae	0	0	0	0.972	0	0.004	0.004	0	0	0	0	0.002	0.006	0	0	0	0	0.002	0	0	0	0	0.002	0	0	0	0.002	0	0	0	0.002	0.004	0
1223	Living/Bacillariophyta/Bacillariophyceae	0	0	0	0.98	0	0.018	0.002	0	0	0	0	0	0	0	0	0	0	0	0	0	0	0	0	0	0	0	0	0	0	0	0	0	0
1224	Living/Bacillariophyta/Bacillariophyceae	0	0	0	0.998	0	0	0.002	0	0	0	0	0	0	0	0	0	0	0	0	0	0	0	0	0	0	0	0	0	0	0	0	0	0
1225	Living/Bacillariophyta/Bacillariophyceae	0	0	0.004	0.932	0.002	0.016	0	0	0	0.004	0	0.01	0.006	0	0	0	0	0	0	0	0	0.008	0.006	0	0	0	0	0	0	0	0.012	0	0
1226	Living/Bacillariophyta/Bacillariophyceae	0	0	0	0.988	0	0.004	0.002	0	0	0	0	0	0.002	0	0	0	0	0	0	0	0	0	0	0	0	0	0	0	0	0	0.004	0	0
1227	Living/Bacillariophyta/Bacillariophyceae	0.02	0.004	0	0.8	0.02	0.05	0.062	0	0.006	0.006	0.002	0	0.002	0	0.006	0.004	0.002	0.006	0.002	0	0	0	0	0	0	0	0	0	0	0.006	0	0	0.002
1228	Living/Bacillariophyta/Bacillariophyceae	0.082	0.024	0	0.484	0.124	0.018	0.012	0	0.066	0.004	0.01	0	0.008	0	0.008	0.022	0.024	0.008	0.008	0	0.002	0	0.026	0.002	0	0	0.008	0	0	0.036	0	0.004	0.02
1229	Living/Bacillariophyta/Bacillariophyceae	0.308	0.04	0	0.366	0.026	0.04	0.046	0	0.024	0.002	0.002	0	0	0	0.002	0.048	0	0	0.002	0.002	0	0	0.008	0	0	0	0.004	0	0	0.07	0	0.01	0
1230	Living/Bacillariophyta/Bacillariophyceae	0.012	0.016	0.004	0.432	0.172	0.016	0.004	0	0.016	0	0	0	0.014	0.002	0.026	0.07	0.046	0.018	0.008	0.008	0.004	0	0.106	0.002	0	0	0.002	0	0	0.012	0	0.004	0.006
1231	Living/Bacillariophyta/Bacillariophyceae	0	0.004	0.004	0.942	0.002	0.024	0.004	0.002	0	0	0.002	0	0	0	0	0	0	0	0	0	0	0.006	0	0	0.002	0	0	0	0	0	0.002	0.006	0
1232	Living/Bacillariophyta/Bacillariophyceae	0	0	0.004	0.9	0.004	0.042	0.004	0	0	0	0	0	0.004	0	0	0	0	0.002	0.002	0	0	0.016	0	0.002	0.002	0	0.002	0	0	0.002	0.012	0.002	0
1233	Living/Bacillariophyta/Bacillariophyceae	0	0.002	0.006	0.79	0.042	0.044	0	0.002	0	0	0	0.008	0.018	0	0.004	0.004	0	0	0.002	0	0.006	0.022	0.014	0.018	0	0	0	0	0.002	0	0.012	0	0.004
1234	Living/Bacillariophyta/Bacillariophyceae	0.002	0.004	0.008	0.806	0.066	0.032	0.002	0.002	0	0.002	0	0.002	0.008	0	0	0.006	0	0.004	0.004	0.002	0.01	0.01	0.008	0.018	0	0	0	0	0	0.002	0	0	0.002
1235	Living/Bacillariophyta/Bacillariophyceae	0	0	0	0.916	0.032	0.004	0.012	0.002	0	0.002	0.002	0.004	0.018	0	0	0	0	0	0	0	0	0	0	0.004	0	0.002	0	0	0	0	0.002	0	0
1236	Living/Bacillariophyta/Bacillariophyceae	0	0	0	0.998	0	0	0.002	0	0	0	0	0	0	0	0	0	0	0	0	0	0	0	0	0	0	0	0	0	0	0	0	0	0
1237	Living/Bacillariophyta/Bacillariophyceae	0	0	0.002	0.95	0.012	0.004	0.008	0	0	0	0	0.002	0.004	0	0	0	0	0	0	0	0.002	0.002	0	0.01	0	0	0	0.002	0	0	0.002	0	0
1238	Living/Bacillariophyta/Bacillariophyceae	0.002	0	0.008	0.57	0.054	0.15	0.004	0.006	0	0	0	0.01	0.104	0	0.002	0	0	0	0.002	0	0.006	0.032	0.024	0.008	0	0	0.002	0	0	0	0.016	0	0
1239	Living/Bacillariophyta/Bacillariophyceae	0	0	0	0.96	0	0.018	0.002	0.002	0	0	0	0.002	0.006	0	0	0	0	0	0	0	0	0.002	0	0	0	0	0	0	0	0	0	0.008	0
1240	Living/Bacillariophyta/Bacillariophyceae	0	0	0	1	0	0	0	0	0	0	0	0	0	0	0	0	0	0	0	0	0	0	0	0	0	0	0	0	0	0	0	0	0
1241	Living/Bacillariophyta/Bacillariophyceae	0.002	0.002	0.026	0.63	0.024	0.04	0.014	0	0	0.028	0.006	0.014	0.02	0	0.004	0	0	0.004	0	0	0.006	0.016	0.038	0.008	0	0	0.006	0	0	0.002	0.102	0.004	0.004
1242	Living/Bacillariophyta/Bacillariophyceae	0	0	0.008	0.97	0.01	0.002	0	0	0	0	0.002	0.002	0.004	0	0	0	0	0	0	0	0	0.002	0	0	0	0	0	0	0	0	0	0	0
1243	Living/Bacillariophyta/Bacillariophyceae	0	0	0.002	0.946	0.008	0.002	0.004	0	0	0	0	0	0.018	0	0	0	0	0	0	0	0	0.002	0.002	0.008	0	0	0	0	0	0	0	0.006	0.002
1244	Living/Bacillariophyta/Bacillariophyceae	0	0	0.002	0.972	0	0.012	0.002	0	0	0	0	0	0.002	0	0	0	0	0	0.002	0	0	0	0.002	0.002	0	0	0.002	0	0	0	0.002	0	0
1245	Living/Bacillariophyta/Bacillariophyceae	0	0	0	0.994	0	0.002	0.002	0	0	0	0	0	0	0	0	0	0	0	0	0	0	0	0	0	0	0	0	0	0	0.002	0	0	0
1246	Living/Bacillariophyta/Bacillariophyceae	0	0	0	0.94	0.018	0.002	0.006	0	0	0	0	0.002	0.02	0	0.002	0	0	0	0	0	0	0.004	0.002	0	0	0	0	0	0	0	0.004	0	0
1247	Living/Bacillariophyta/Bacillariophyceae	0	0	0	0.994	0.002	0	0.002	0	0	0	0	0	0	0	0.002	0	0	0	0	0	0	0	0	0	0	0	0	0	0	0	0	0	0
1248	Living/Bacillariophyta/Bacillariophyceae	0.006	0.006	0.004	0.89	0.014	0.03	0.018	0	0	0	0	0	0.002	0	0.004	0.004	0.004	0	0	0	0	0	0.004	0	0	0	0	0	0	0.004	0	0.01	0
1249	Living/Bacillariophyta/Bacillariophyceae	0.022	0.01	0	0.722	0.04	0.024	0.026	0	0.02	0.008	0	0	0.002	0.004	0.008	0.008	0.01	0.006	0.004	0	0	0	0.004	0	0	0	0.012	0	0	0.058	0	0.01	0.002
1250	Living/Bacillariophyta/Bacillariophyceae	0.024	0.012	0.006	0.546	0.198	0.028	0.016	0.004	0.022	0.002	0.002	0	0.002	0.004	0.008	0.024	0.012	0.016	0.014	0	0.004	0	0.006	0.002	0	0	0	0	0	0.032	0	0.004	0.012
1251	Living/Bacillariophyta/Bacillariophyceae	0.002	0.012	0.034	0.572	0.094	0.032	0.032	0.006	0	0.008	0.004	0.006	0.096	0	0	0.006	0	0.004	0.002	0	0.004	0	0.008	0.06	0	0	0.002	0	0	0	0.01	0	0.006
1252	Living/Bacillariophyta/Bacillariophyceae	0	0	0	0.988	0	0.008	0	0	0	0	0	0	0.002	0	0	0	0	0	0	0	0	0	0	0	0	0	0	0	0	0	0.002	0	0
1253	Living/Bacillariophyta/Bacillariophyceae	0.06	0.018	0.006	0.51	0.136	0.018	0.004	0	0.04	0.01	0.004	0	0.012	0	0.012	0.018	0.014	0.006	0.008	0.004	0	0	0.048	0	0	0	0.018	0	0	0.038	0.002	0	0.014
1254	Living/Bacillariophyta/Bacillariophyceae	0	0	0.004	0.928	0.012	0.014	0	0	0	0	0	0	0.002	0	0	0	0	0	0.002	0	0.002	0.006	0.004	0.002	0	0	0	0	0.002	0.002	0.016	0.002	0.002
1255	Living/Bacillariophyta/Bacillariophyceae	0	0.002	0	0.958	0	0.014	0.012	0	0	0	0	0	0	0	0.002	0	0	0	0	0	0	0.004	0.002	0	0	0	0.004	0	0	0	0.002	0	0
1256	Living/Bacillariophyta/Bacillariophyceae	0	0	0.002	0.974	0	0.012	0.004	0	0	0	0.002	0	0	0	0	0	0	0	0	0	0	0	0.002	0	0	0	0.004	0	0	0	0	0	0
1257	Living/Bacillariophyta/Bacillariophyceae	0.016	0	0	0.866	0.006	0.042	0.048	0	0	0	0	0	0.002	0	0	0	0	0	0	0	0	0	0	0	0	0	0.002	0.002	0	0.014	0	0.002	0
1258	Living/Bacillariophyta/Bacillariophyceae	0	0.002	0.018	0.856	0	0.056	0.002	0	0	0.002	0	0.002	0	0	0.002	0.004	0	0.002	0.002	0	0.002	0	0.008	0.002	0.002	0	0.006	0	0.002	0.004	0.01	0.014	0.002
1259	Living/Bacillariophyta/Bacillariophyceae	0	0	0	0.992	0.002	0	0.002	0	0	0	0	0	0.002	0	0	0	0	0	0	0	0	0	0.002	0	0	0	0	0	0	0	0	0	0
1260	Living/Bacillariophyta/Bacillariophyceae	0.002	0.002	0.02	0.7	0.032	0.048	0.008	0	0	0.014	0	0.016	0.028	0	0.004	0.002	0	0	0.022	0	0.014	0.02	0.018	0.008	0.002	0	0.002	0	0	0	0.036	0	0.002
1261	Living/Bacillariophyta/Bacillariophyceae	0	0	0	0.994	0	0	0.002	0	0	0	0	0	0.002	0	0	0	0	0	0	0	0	0	0	0	0	0	0	0	0	0.002	0	0	0
1262	Living/Bacillariophyta/Bacillariophyceae	0.008	0.002	0.008	0.906	0.002	0.016	0.012	0	0.002	0.004	0	0	0	0	0	0	0	0	0	0	0	0	0	0	0	0	0.004	0.004	0	0.008	0.002	0.022	0
1263	Living/Bacillariophyta/Bacillariophyceae	0	0.006	0.012	0.772	0.092	0.012	0.012	0	0	0.006	0	0.006	0.034	0	0	0	0	0	0	0	0.004	0.002	0.006	0.012	0	0	0	0	0.002	0	0.01	0	0.012
1264	Living/Bacillariophyta/Bacillariophyceae	0	0	0	1	0	0	0	0	0	0	0	0	0	0	0	0	0	0	0	0	0	0	0	0	0	0	0	0	0	0	0	0	0
1265	Living/Bacillariophyta/Bacillariophyceae	0	0	0	0.848	0	0.016	0	0.002	0	0.004	0	0.004	0.012	0	0	0	0	0	0	0	0	0.042	0.012	0	0.002	0.002	0.004	0	0.002	0	0.05	0	0
1266	Living/Bacillariophyta/Bacillariophyceae	0	0	0.002	0.914	0.002	0.014	0.004	0	0	0.004	0	0.002	0.008	0	0	0	0	0	0	0	0	0.014	0.004	0	0.002	0	0.006	0	0	0.002	0.022	0	0
1267	Living/Bacillariophyta/Bacillariophyceae	0.062	0.02	0	0.762	0.034	0.008	0	0	0.024	0	0	0	0	0.002	0.002	0.028	0.01	0.008	0.004	0.002	0	0	0.01	0.002	0	0	0	0	0	0.014	0.002	0.002	0.004
1268	Living/Bacillariophyta/Bacillariophyceae	0	0	0	0.902	0	0.004	0	0.002	0	0.002	0	0.014	0.014	0	0	0	0	0	0	0	0	0.032	0.006	0.002	0	0	0.002	0	0	0	0.02	0	0
1269	Living/Bacillariophyta/Bacillariophyceae	0	0	0.002	0.932	0	0.012	0	0	0	0	0	0.002	0.01	0	0	0.004	0	0	0	0	0	0.02	0.004	0	0	0	0	0	0	0	0.012	0.002	0
1270	Living/Bacillariophyta/Bacillariophyceae	0	0	0	0.926	0	0.02	0	0.002	0	0.002	0	0.002	0.006	0	0	0	0	0	0	0	0	0.024	0.002	0.002	0	0	0.002	0	0	0	0.012	0	0
1271	Living/Bacillariophyta/Bacillariophyceae	0	0	0	0.886	0.002	0.022	0	0.002	0	0.002	0	0.008	0.014	0	0	0.002	0	0	0.002	0	0	0.036	0.006	0	0	0	0	0	0.002	0	0.016	0	0
1272	Living/Bacillariophyta/Bacillariophyceae	0	0.002	0.018	0.718	0.012	0.08	0	0	0	0	0	0.018	0.024	0	0.002	0	0.004	0	0.002	0	0	0.026	0.024	0	0	0	0	0	0	0	0.064	0.006	0
1273	Living/Bacillariophyta/Bacillariophyceae	0	0	0.006	0.82	0.016	0.036	0.022	0.002	0	0.006	0.008	0.006	0.008	0	0	0	0	0	0.002	0	0	0.002	0.004	0.002	0.002	0	0.004	0.004	0.002	0.002	0.022	0.018	0.006
1274	Living/Bacillariophyta/Bacillariophyceae	0.004	0.002	0.016	0.752	0.008	0.066	0.038	0	0.002	0	0.002	0	0.002	0.002	0.002	0.006	0.004	0.006	0	0	0	0	0.004	0.004	0.002	0	0.006	0.004	0	0.01	0.008	0.038	0.012
1275	Living/Bacillariophyta/Bacillariophyceae	0	0.002	0.008	0.73	0.012	0.032	0	0.004	0	0.01	0	0.052	0.038	0	0.002	0	0	0	0.018	0	0	0.032	0.014	0.008	0	0	0	0	0.006	0	0.032	0	0
1276	Living/Bacillariophyta/Bacillariophyceae	0.108	0.014	0.002	0.514	0.044	0.038	0.054	0	0.04	0.006	0	0	0	0	0.006	0.016	0.004	0.01	0.006	0.004	0	0	0.004	0.008	0	0	0.014	0	0	0.086	0	0.012	0.01
1277	Living/Bacillariophyta/Bacillariophyceae	0.032	0.014	0	0.768	0.014	0.098	0.046	0	0.006	0.006	0	0	0.004	0	0.002	0	0.002	0.002	0	0	0	0	0	0	0	0	0	0.002	0	0	0	0.002	0.002
1278	Living/Bacillariophyta/Bacillariophyceae	0	0	0.004	0.892	0.01	0.008	0.004	0	0	0.002	0.002	0.006	0.02	0	0.002	0	0	0	0	0	0.002	0.006	0.012	0.014	0	0	0.002	0.002	0	0	0.008	0.004	0
1279	Living/Bacillariophyta/Bacillariophyceae	0	0	0	0.926	0.002	0.02	0	0.002	0	0	0	0.006	0.004	0	0	0	0	0	0	0	0.002	0.014	0.006	0	0	0	0	0	0	0	0.018	0	0
1280	Living/Bacillariophyta/Bacillariophyceae	0.022	0.002	0.002	0.85	0.006	0.062	0.024	0	0	0.002	0	0	0.002	0	0	0	0	0	0	0	0	0	0.004	0.004	0	0	0	0.004	0	0.006	0.002	0.006	0.002
1281	Living/Bacillariophyta/Bacillariophyceae	0	0	0.006	0.852	0	0.02	0	0.002	0	0.002	0	0.012	0.016	0	0	0	0	0	0	0	0	0.03	0.026	0.002	0	0	0.002	0	0	0	0.028	0.002	0
1282	Living/Bacillariophyta/Bacillariophyceae	0.052	0.008	0	0.764	0.038	0.004	0	0	0.018	0	0	0	0	0.004	0.01	0.046	0.01	0.016	0.004	0.002	0.002	0	0.008	0	0	0	0.002	0	0	0.01	0	0	0.002
1283	Living/Bacillariophyta/Bacillariophyceae	0	0	0	0.998	0	0.002	0	0	0	0	0	0	0	0	0	0	0	0	0	0	0	0	0	0	0	0	0	0	0	0	0	0	0
1284	Living/Bacillariophyta/Bacillariophyceae	0	0	0.002	0.982	0.002	0.004	0	0	0	0	0	0	0.004	0	0	0	0	0	0	0	0.002	0.002	0	0	0	0	0	0	0	0	0.002	0	0
1285	Living/Bacillariophyta/Bacillariophyceae	0.002	0	0.01	0.876	0.014	0.008	0.006	0.004	0	0.002	0	0.002	0.006	0	0.002	0	0	0	0	0	0.008	0.002	0.014	0.008	0	0	0	0	0	0.004	0.024	0.006	0.002
1286	Living/Bacillariophyta/Bacillariophyceae	0.002	0	0	0.966	0	0.004	0.026	0	0	0	0.002	0	0	0	0	0	0	0	0	0	0	0	0	0	0	0	0	0	0	0	0	0	0
1287	Living/Bacillariophyta/Bacillariophyceae	0	0	0.004	0.806	0	0.026	0	0.006	0	0	0	0.022	0.02	0	0	0.002	0	0	0	0	0	0.064	0.008	0.008	0	0	0	0	0	0	0.032	0.002	0
1288	Living/Bacillariophyta/Bacillariophyceae	0	0	0	1	0	0	0	0	0	0	0	0	0	0	0	0	0	0	0	0	0	0	0	0	0	0	0	0	0	0	0	0	0
1289	Living/Bacillariophyta/Bacillariophyceae	0	0	0	0.998	0	0	0	0	0	0	0	0	0	0	0	0	0	0	0	0	0	0.002	0	0	0	0	0	0	0	0	0	0	0
1290	Living/Bacillariophyta/Bacillariophyceae	0.002	0.002	0.008	0.928	0.01	0.002	0.004	0	0	0.002	0	0	0.02	0	0	0	0	0	0	0	0	0	0.008	0.012	0	0	0	0	0	0	0.002	0	0
1291	Living/Bacillariophyta/Bacillariophyceae	0.004	0	0	0.912	0	0.046	0.006	0.002	0	0.002	0.002	0	0.004	0	0	0	0	0	0	0	0	0.002	0.002	0	0	0	0	0.002	0	0.002	0.006	0.008	0
1292	Living/Bacillariophyta/Bacillariophyceae	0	0	0	0.88	0	0.028	0.01	0	0	0.002	0	0	0.004	0	0	0	0	0	0	0	0	0	0	0.002	0	0	0.004	0.04	0	0.004	0.018	0.008	0
1293	Living/Bacillariophyta/Bacillariophyceae	0	0	0	0.994	0	0.004	0	0	0	0	0	0	0	0	0	0	0	0	0	0	0	0	0	0	0	0	0.002	0	0	0	0	0	0
1294	Living/Bacillariophyta/Bacillariophyceae	0	0	0.006	0.704	0.022	0.096	0.002	0.004	0	0	0	0.016	0.064	0	0.002	0	0	0.002	0.004	0	0.002	0.03	0.022	0.014	0	0	0	0	0	0	0.008	0.002	0
1295	Living/Bacillariophyta/Bacillariophyceae	0	0	0.002	0.99	0	0.002	0.002	0	0	0.002	0	0	0	0	0	0	0	0	0	0	0	0	0	0.002	0	0	0	0	0	0	0	0	0
1296	Living/Bacillariophyta/Bacillariophyceae	0.078	0.012	0.002	0.684	0.034	0.064	0.044	0	0.028	0.004	0	0	0.004	0	0.002	0.002	0.002	0.002	0	0	0	0	0.004	0.002	0	0	0.002	0	0	0.02	0	0.004	0.006
1297	Living/Bacillariophyta/Bacillariophyceae	0	0.002	0.004	0.848	0.038	0.006	0.016	0	0	0	0.002	0.008	0.028	0	0	0	0	0	0	0	0.002	0.002	0.002	0.026	0	0	0	0	0	0.004	0.008	0	0.004
1298	Living/Bacillariophyta/Bacillariophyceae	0.002	0	0	0.964	0	0.008	0.008	0	0	0	0	0	0	0	0	0	0	0	0	0	0	0	0	0	0	0	0	0.004	0	0	0.008	0.006	0
1299	Living/Bacillariophyta/Bacillariophyceae	0.026	0.018	0.008	0.51	0.11	0.086	0.124	0	0.014	0.006	0.002	0	0.034	0	0.006	0.004	0.002	0.002	0	0	0.002	0.01	0.002	0.006	0	0	0.01	0	0	0.006	0	0.004	0.008
1300	Living/Bacillariophyta/Bacillariophyceae	0.018	0.004	0.006	0.734	0.086	0.068	0.018	0	0.008	0.004	0	0	0.004	0.002	0.006	0.006	0.006	0.004	0	0	0	0	0.004	0.004	0	0	0.002	0	0	0.004	0.002	0.004	0.006
1301	Living/Bacillariophyta/Bacillariophyceae	0.016	0.016	0	0.488	0.228	0.012	0.006	0.002	0.022	0.004	0	0	0.004	0.004	0.02	0.054	0.03	0	0.016	0.004	0.004	0	0.036	0.002	0	0	0	0	0	0.02	0	0.002	0.01
1302	Living/Bacillariophyta/Bacillariophyceae	0.032	0.018	0.01	0.284	0.18	0.078	0.148	0.004	0.02	0.012	0.01	0.002	0.052	0	0.006	0.01	0.006	0.008	0.008	0	0.01	0.004	0.018	0.014	0	0	0	0	0	0.018	0.004	0.002	0.042
1303	Living/Bacillariophyta/Bacillariophyceae	0	0	0.008	0.82	0.042	0.072	0	0.002	0	0.002	0	0.008	0.02	0	0	0.002	0	0	0	0	0	0.006	0.012	0.004	0	0	0	0	0	0	0.002	0	0
1304	Living/Bacillariophyta/Bacillariophyceae	0	0	0.002	0.976	0.004	0.004	0.004	0	0	0	0	0.002	0.002	0	0	0	0	0	0	0	0	0	0.002	0	0	0	0	0.002	0	0	0.002	0	0
1305	Living/Bacillariophyta/Bacillariophyceae	0.082	0.048	0.006	0.51	0.06	0.066	0.072	0.002	0.044	0.002	0.002	0	0.016	0	0.004	0.008	0.002	0.006	0	0	0	0.002	0.004	0.006	0	0	0.014	0	0	0.034	0	0.004	0.006
1306	Living/Bacillariophyta/Bacillariophyceae	0	0	0	0.998	0	0	0	0	0	0	0	0	0	0	0	0	0	0	0	0	0	0	0	0	0	0	0	0	0	0	0.002	0	0
1307	Living/Bacillariophyta/Bacillariophyceae	0	0	0	0.998	0	0.002	0	0	0	0	0	0	0	0	0	0	0	0	0	0	0	0	0	0	0	0	0	0	0	0	0	0	0
1308	Living/Bacillariophyta/Bacillariophyceae	0	0	0.004	0.824	0	0.01	0	0.01	0	0.006	0	0.016	0.022	0	0	0.002	0	0	0	0	0	0.066	0.002	0	0	0	0	0	0	0	0.038	0	0
1309	Living/Bacillariophyta/Bacillariophyceae	0	0	0.004	0.89	0.002	0.014	0.01	0	0	0.006	0.002	0.014	0.024	0	0	0	0	0	0	0	0.002	0.006	0.002	0.014	0	0	0.002	0	0	0	0.008	0	0
1310	Living/Bacillariophyta/Bacillariophyceae	0	0.002	0.006	0.928	0.006	0.018	0.002	0	0	0	0	0.002	0.016	0	0	0	0	0	0	0	0.002	0.006	0.002	0.002	0	0	0	0	0	0	0.004	0.002	0.002
1311	Living/Bacillariophyta/Bacillariophyceae	0	0.004	0.004	0.948	0.006	0.02	0.004	0	0	0.002	0.002	0	0	0	0	0	0	0	0	0	0	0.002	0	0	0	0	0.002	0	0	0	0.004	0.002	0
1312	Living/Bacillariophyta/Bacillariophyceae	0.004	0	0	0.954	0	0.026	0.01	0	0	0.002	0	0	0.002	0	0	0	0	0	0	0	0	0	0	0	0	0	0	0	0	0	0.002	0	0
1313	Living/Bacillariophyta/Bacillariophyceae	0	0.002	0.012	0.61	0.006	0.04	0	0.008	0	0.004	0	0.01	0.126	0	0	0	0	0.002	0	0	0.002	0.026	0.01	0.002	0	0	0.024	0	0.002	0	0.112	0	0.002
1314	Living/Bacillariophyta/Bacillariophyceae	0	0	0.004	0.95	0.004	0.006	0.008	0	0	0	0	0.002	0.006	0	0	0	0	0	0	0	0	0.002	0.004	0	0.002	0	0	0	0	0.002	0.006	0.004	0
1315	Living/Bacillariophyta/Bacillariophyceae	0.002	0.002	0.016	0.71	0.038	0.044	0.03	0.002	0	0.002	0.002	0.012	0.074	0	0	0	0	0	0	0	0.008	0.016	0.002	0.008	0	0	0.004	0	0	0.004	0.018	0	0.006
1316	Living/Bacillariophyta/Bacillariophyceae	0.002	0	0.002	0.628	0.008	0.294	0.01	0.002	0	0	0.004	0	0.01	0	0.002	0	0.002	0	0	0	0.002	0.008	0.012	0	0	0	0	0	0	0.004	0.004	0.004	0.002
1317	Living/Bacillariophyta/Bacillariophyceae	0	0.004	0	0.986	0	0.004	0	0	0	0.002	0	0	0.002	0	0	0	0	0	0	0	0	0.002	0	0	0	0	0	0	0	0	0	0	0
1318	Living/Bacillariophyta/Bacillariophyceae	0	0	0.026	0.582	0.01	0.048	0.002	0.012	0	0.01	0	0.008	0.136	0	0.002	0	0	0.002	0	0	0.002	0.026	0.052	0.01	0	0	0	0	0.002	0	0.07	0	0
1319	Living/Bacillariophyta/Bacillariophyceae	0	0.004	0	0.696	0.004	0.044	0	0.006	0	0	0	0.01	0.048	0	0	0	0	0	0.002	0	0	0.034	0.008	0	0.004	0	0.01	0	0	0	0.122	0.008	0
1320	Living/Bacillariophyta/Bacillariophyceae	0	0	0	0.996	0	0	0.004	0	0	0	0	0	0	0	0	0	0	0	0	0	0	0	0	0	0	0	0	0	0	0	0	0	0
1321	Living/Bacillariophyta/Bacillariophyceae	0.006	0.006	0.006	0.818	0.034	0.05	0.026	0	0.002	0.004	0.002	0	0.012	0	0	0.004	0.006	0.002	0.002	0	0	0.002	0.002	0.002	0	0	0.002	0	0	0.006	0.002	0	0.004
1322	Living/Bacillariophyta/Bacillariophyceae	0	0	0	0.952	0.006	0.02	0	0	0	0.002	0	0.002	0.002	0	0	0	0	0.002	0	0	0	0.008	0.002	0.002	0	0	0	0	0	0	0	0.002	0
1323	Living/Bacillariophyta/Bacillariophyceae	0	0	0.012	0.782	0.004	0.034	0.002	0.01	0	0.004	0	0.004	0.056	0	0	0	0	0	0	0	0.002	0.016	0.006	0.006	0	0	0.012	0	0	0	0.048	0.002	0
1324	Living/Bacillariophyta/Bacillariophyceae	0	0	0.01	0.7	0.004	0.018	0	0.004	0	0	0	0.008	0.028	0	0	0	0	0.002	0.002	0	0	0.014	0.008	0.004	0.012	0	0.02	0.002	0	0	0.152	0.012	0
1325	Living/Bacillariophyta/Bacillariophyceae	0.01	0.002	0	0.882	0.008	0.036	0.012	0	0.004	0.006	0	0	0.002	0	0.002	0	0	0.002	0	0	0	0.008	0	0	0	0	0	0.002	0.002	0.004	0	0.016	0.002
1326	Living/Bacillariophyta/Bacillariophyceae	0	0	0.002	0.952	0.002	0.016	0.006	0.002	0	0.002	0	0	0.004	0	0	0	0	0	0	0	0	0.002	0.002	0	0	0.004	0	0	0	0.002	0	0.004	0
1327	Living/Bacillariophyta/Bacillariophyceae	0	0	0.006	0.72	0.074	0.046	0.002	0.006	0	0.004	0	0	0.02	0	0.012	0.01	0	0.002	0	0	0.01	0.034	0.04	0.01	0	0	0	0	0	0	0.002	0.002	0
1328	Living/Bacillariophyta/Bacillariophyceae	0	0	0.004	0.924	0.002	0.054	0.002	0	0	0.002	0.002	0	0.002	0	0	0	0	0	0	0	0	0.004	0	0	0	0.002	0	0.002	0	0	0	0	0
1329	Living/Bacillariophyta/Bacillariophyceae	0	0	0.024	0.558	0.032	0.052	0.01	0.006	0.002	0.006	0.002	0.004	0.036	0	0	0.004	0	0	0.006	0	0.006	0.022	0.008	0.012	0	0	0.02	0.002	0.002	0.008	0.136	0.026	0.016
1330	Living/Bacillariophyta/Bacillariophyceae	0.004	0.002	0	0.934	0.002	0.036	0.002	0	0	0	0	0.002	0.006	0	0	0	0	0	0	0	0	0.004	0	0	0	0	0.002	0	0	0.002	0.002	0.002	0
1331	Living/Bacillariophyta/Bacillariophyceae	0	0	0	0.898	0.002	0.074	0.004	0	0	0.002	0	0	0	0	0	0	0	0	0	0	0	0.002	0	0	0	0.002	0.002	0.006	0	0.002	0.004	0.002	0
1332	Living/Bacillariophyta/Bacillariophyceae	0	0.002	0	0.968	0	0.02	0	0	0	0	0.002	0	0.004	0	0	0	0	0	0	0	0	0	0.002	0	0	0	0	0	0	0	0.002	0	0
1333	Living/Bacillariophyta/Bacillariophyceae	0	0.002	0.002	0.808	0.004	0.056	0.048	0	0	0.006	0.01	0.002	0.024	0	0	0	0	0.002	0	0	0.002	0.016	0.002	0.006	0	0	0.004	0	0	0.002	0.002	0.002	0
1334	Living/Bacillariophyta/Bacillariophyceae	0.002	0.004	0	0.896	0	0.064	0.024	0	0.002	0	0	0	0	0	0	0	0	0	0	0	0	0	0	0	0	0	0.002	0.004	0	0	0	0.002	0
1335	Living/Bacillariophyta/Bacillariophyceae	0	0	0.008	0.96	0	0.014	0	0	0	0	0	0	0.002	0	0	0	0	0	0	0	0	0	0	0	0.002	0	0.004	0	0	0	0.008	0.002	0
1336	Living/Bacillariophyta/Bacillariophyceae	0	0	0.008	0.894	0	0.042	0.004	0.002	0.002	0.002	0	0	0.012	0	0.002	0	0	0	0	0	0	0.002	0	0	0.002	0	0.002	0	0	0	0.012	0.012	0.002
1337	Living/Bacillariophyta/Bacillariophyceae	0	0.002	0.042	0.716	0.016	0.036	0	0.004	0	0.012	0	0.008	0.038	0	0.002	0.002	0	0	0	0	0.002	0.01	0.018	0.004	0.002	0	0.006	0	0	0	0.076	0.002	0.002
1338	Living/Bacillariophyta/Bacillariophyceae	0	0.002	0	0.812	0.04	0.022	0.008	0.004	0	0.008	0.004	0.016	0.034	0	0	0	0	0	0	0	0.002	0.004	0.002	0.014	0	0	0	0	0	0	0.018	0.002	0.008
1339	Living/Bacillariophyta/Bacillariophyceae	0	0.004	0.002	0.688	0.01	0.032	0	0.002	0	0.004	0	0.044	0.16	0	0	0	0	0	0	0	0	0.014	0.012	0.006	0	0	0	0	0	0	0.022	0	0
1340	Living/Bacillariophyta/Bacillariophyceae	0	0	0	0.98	0	0.01	0	0	0	0	0	0.004	0	0	0	0	0	0	0	0	0	0.002	0.002	0	0	0	0	0	0	0	0.002	0	0
1341	Living/Bacillariophyta/Bacillariophyceae	0	0.008	0.018	0.426	0.074	0.04	0	0.004	0	0.008	0.002	0.138	0.156	0	0.01	0.004	0	0	0.004	0	0.002	0.03	0.052	0.01	0	0	0	0	0	0	0.012	0	0.002
1342	Living/Bacillariophyta/Bacillariophyceae	0	0	0	0.848	0.008	0.032	0.002	0.006	0	0.006	0	0	0.02	0	0	0	0	0	0.002	0	0.002	0	0.002	0.01	0.006	0	0.008	0.002	0.002	0.002	0.038	0.002	0.002
1343	Living/Bacillariophyta/Bacillariophyceae	0	0	0.008	0.832	0.038	0.012	0.014	0	0	0.002	0.002	0.004	0.054	0	0	0.002	0	0	0	0	0.004	0.004	0.006	0.006	0	0	0	0	0	0.002	0.01	0	0
1344	Living/Bacillariophyta/Bacillariophyceae	0.002	0	0.118	0.492	0.014	0.014	0	0.006	0.002	0.01	0	0.008	0.046	0	0	0	0	0	0.002	0	0	0.034	0.028	0.004	0.01	0	0.03	0.002	0.006	0	0.17	0.002	0
1345	Living/Bacillariophyta/Bacillariophyceae	0	0.002	0.108	0.624	0.042	0.058	0.012	0	0.002	0.006	0	0.004	0.022	0	0.006	0	0	0	0.002	0.002	0.006	0.004	0.016	0.002	0	0.002	0.01	0	0.002	0.006	0.048	0.012	0.002
1346	Living/Bacillariophyta/Bacillariophyceae	0.002	0	0.08	0.594	0.012	0.088	0	0	0	0.006	0	0.01	0.082	0	0.002	0.002	0.002	0	0	0	0	0.012	0.014	0.002	0.004	0	0.002	0	0	0	0.082	0.002	0.002
1347	Living/Bacillariophyta/Bacillariophyceae	0	0	0.01	0.744	0	0.03	0	0.008	0	0	0	0.004	0.014	0	0	0	0	0	0	0	0.004	0.032	0.046	0.004	0	0	0	0	0.004	0	0.098	0.002	0
1348	Living/Bacillariophyta/Bacillariophyceae	0	0	0.024	0.434	0.136	0.118	0.004	0.012	0	0.002	0	0.022	0.032	0	0.026	0.02	0.002	0.008	0.016	0	0.062	0.014	0.05	0.006	0	0	0.002	0	0	0.002	0.006	0	0.002
1349	Living/Bacillariophyta/Bacillariophyceae	0.002	0	0	0.946	0.006	0.024	0.006	0	0	0	0	0	0	0	0	0	0	0	0	0	0	0.002	0	0	0	0	0.002	0	0	0.004	0	0.008	0
1350	Living/Bacillariophyta/Bacillariophyceae	0	0.002	0.004	0.31	0.162	0.104	0	0.01	0	0.002	0	0.058	0.15	0	0.01	0.016	0	0.004	0.004	0	0.022	0.072	0.03	0.034	0	0	0	0	0	0	0.006	0	0
1351	Living/Bacillariophyta/Bacillariophyceae	0	0	0	0.998	0	0.002	0	0	0	0	0	0	0	0	0	0	0	0	0	0	0	0	0	0	0	0	0	0	0	0	0	0	0
1352	Living/Bacillariophyta/Bacillariophyceae	0	0	0.02	0.802	0.006	0.022	0	0	0	0	0	0	0.012	0	0	0	0	0	0	0	0	0	0.012	0	0.004	0	0.004	0	0.002	0	0.096	0.02	0
1353	Living/Bacillariophyta/Bacillariophyceae	0.006	0	0.006	0.894	0.012	0.018	0.008	0	0.002	0.006	0.004	0	0.004	0	0	0.002	0	0	0	0	0	0	0.006	0	0	0	0	0.002	0	0.004	0.004	0.022	0
1354	Living/Bacillariophyta/Bacillariophyceae	0	0.004	0.004	0.818	0	0.13	0.01	0	0.002	0.008	0	0.002	0	0	0.002	0	0	0	0	0	0	0	0	0	0	0	0	0.004	0	0	0.012	0.004	0
1355	Living/Bacillariophyta/Bacillariophyceae	0.002	0	0	0.954	0.002	0.02	0.014	0	0	0	0	0	0	0	0	0	0	0	0	0	0	0	0	0	0	0	0.002	0	0	0	0	0.006	0
1356	Living/Bacillariophyta/Bacillariophyceae	0.02	0.002	0	0.19	0	0.462	0.274	0	0	0.006	0	0	0.01	0	0.002	0	0	0	0	0	0	0	0	0	0	0	0.008	0.01	0	0.01	0.002	0.004	0
1357	Living/Bacillariophyta/Bacillariophyceae	0	0	0.018	0.244	0.046	0	0.002	0.016	0	0.032	0	0.012	0.058	0	0	0	0	0	0.002	0	0.002	0.004	0.006	0.004	0.008	0.002	0.042	0	0	0	0.5	0	0.002
1358	Living/Bacillariophyta/Bacillariophyceae	0	0.002	0	0.798	0	0.056	0.004	0	0	0.004	0	0	0.004	0	0	0	0	0	0	0	0	0.002	0.002	0	0.012	0	0.018	0.01	0.004	0	0.048	0.036	0
1359	Living/Bacillariophyta/Bacillariophyceae	0.002	0	0	0.978	0	0.014	0.002	0	0	0	0	0	0	0	0	0	0	0	0	0	0	0	0	0	0	0	0	0	0	0	0.002	0.002	0
1360	Living/Bacillariophyta/Bacillariophyceae	0	0.006	0.006	0.278	0.018	0.124	0.002	0.01	0	0.004	0	0.068	0.37	0	0.002	0	0	0	0.014	0	0.012	0.004	0.018	0.014	0	0	0	0	0	0	0.04	0.002	0.008
1361	Living/Bacillariophyta/Bacillariophyceae	0	0	0.002	0.348	0.022	0.066	0.004	0.004	0	0.036	0	0.202	0.24	0	0.004	0.002	0	0.004	0.004	0	0	0.014	0.012	0	0	0	0.002	0	0	0	0.032	0	0.002
1362	Living/Bacillariophyta/Bacillariophyceae	0.006	0.004	0	0.776	0.004	0.098	0.064	0	0	0	0.002	0	0.01	0	0	0	0	0	0	0	0.002	0.002	0.004	0.006	0.002	0	0.008	0	0	0	0.008	0.002	0.002
1363	Living/Bacillariophyta/Bacillariophyceae	0.026	0.002	0.024	0.542	0.012	0.176	0.038	0	0	0.018	0.004	0.004	0.006	0.002	0.004	0	0	0	0	0	0	0.002	0.016	0.002	0	0	0.01	0.024	0	0.01	0.008	0.07	0
1364	Living/Bacillariophyta/Bacillariophyceae	0	0	0.06	0.754	0.006	0.012	0	0.006	0	0	0	0.004	0.024	0	0	0	0	0.006	0	0	0.002	0.012	0.016	0.002	0.006	0	0.01	0	0	0	0.078	0.002	0
1365	Living/Bacillariophyta/Bacillariophyceae	0.214	0.034	0	0.494	0.066	0.018	0.002	0.002	0.024	0.018	0	0	0.002	0.002	0.002	0.036	0.002	0.006	0.018	0	0	0	0.014	0.004	0	0	0.002	0	0	0.028	0	0	0.012
1366	Living/Bacillariophyta/Bacillariophyceae	0	0.018	0	0.128	0.066	0.208	0.002	0.004	0	0.002	0	0.008	0.3	0	0.008	0.01	0	0	0.01	0.002	0.01	0.118	0.046	0.046	0	0	0	0	0.002	0	0.01	0	0.002
1367	Living/Bacillariophyta/Bacillariophyceae	0	0	0.002	0.188	0.008	0.008	0	0.008	0	0.008	0	0.008	0.05	0	0	0	0	0.008	0	0	0	0.022	0.01	0.004	0.052	0	0.222	0	0	0	0.396	0.004	0.002
1368	Living/Bacillariophyta/Bacillariophyceae	0.002	0.002	0.004	0.868	0.006	0.058	0.018	0	0	0	0.002	0	0.012	0	0	0	0	0	0	0	0	0.002	0	0	0	0.002	0.002	0.014	0	0.002	0.004	0.002	0
1369	Living/Bacillariophyta/Bacillariophyceae	0.1	0.012	0.006	0.48	0.064	0.042	0.044	0	0.02	0.01	0.006	0	0.006	0	0.016	0.012	0.008	0.008	0.014	0	0.002	0	0.006	0.006	0	0	0.002	0	0	0.088	0	0.004	0.044
1370	Living/Bacillariophyta/Bacillariophyceae	0	0	0.022	0.168	0.028	0.046	0	0.012	0	0.004	0	0.034	0.014	0	0.068	0.09	0.002	0.004	0.066	0	0.024	0.07	0.3	0.006	0.004	0	0.002	0	0	0	0.036	0	0
1371	Living/Bacillariophyta/Bacillariophyceae	0	0	0.002	0.764	0.008	0.042	0	0.008	0	0.002	0	0.05	0.02	0	0.002	0.004	0	0.002	0.002	0	0	0.056	0.016	0.002	0	0	0	0	0	0	0.02	0	0
1372	Living/Bacillariophyta/Bacillariophyceae	0	0	0.002	0.902	0.034	0.018	0	0	0	0.002	0	0.01	0.006	0	0	0.002	0	0	0.002	0	0	0.008	0.002	0	0	0	0	0	0	0	0.01	0	0.002
1373	Living/Bacillariophyta/Bacillariophyceae	0	0	0.004	0.576	0.01	0.026	0	0.036	0	0.008	0	0.018	0.018	0	0.002	0	0	0.002	0	0	0	0.278	0.012	0.006	0	0	0	0	0.002	0	0.002	0	0
1374	Living/Bacillariophyta/Bacillariophyceae	0	0	0.016	0.78	0	0.05	0.01	0	0	0	0	0	0.006	0	0.004	0	0.002	0	0.008	0	0.008	0.004	0.01	0.008	0.006	0	0.01	0	0.002	0.008	0.04	0.024	0.004
1375	Living/Bacillariophyta/Bacillariophyceae	0.606	0.024	0	0.156	0.02	0.044	0.012	0	0.018	0.028	0.014	0	0.002	0	0.008	0.024	0.004	0	0	0	0	0	0.004	0	0	0	0.004	0	0	0.024	0	0.002	0.006
1376	Living/Bacillariophyta/Bacillariophyceae	0.006	0.002	0.014	0.868	0.01	0.014	0.012	0	0	0	0	0.006	0.02	0	0	0	0	0.002	0	0	0.002	0.006	0.002	0.01	0	0	0.004	0	0	0	0.018	0.002	0.002
1377	Living/Bacillariophyta/Bacillariophyceae	0.002	0	0.012	0.644	0.004	0.034	0	0.01	0	0.002	0	0.038	0.016	0	0.004	0.004	0	0.002	0	0	0.004	0.072	0.082	0.002	0	0	0	0	0.002	0.002	0.062	0.002	0
1378	Living/Bacillariophyta/Bacillariophyceae	0	0	0	0.998	0	0	0.002	0	0	0	0	0	0	0	0	0	0	0	0	0	0	0	0	0	0	0	0	0	0	0	0	0	0
1379	Living/Bacillariophyta/Bacillariophyceae	0	0	0.002	0.998	0	0	0	0	0	0	0	0	0	0	0	0	0	0	0	0	0	0	0	0	0	0	0	0	0	0	0	0	0
1380	Living/Bacillariophyta/Bacillariophyceae	0.014	0.02	0	0.616	0.158	0.022	0	0	0.004	0.01	0	0	0	0	0.008	0.038	0.024	0.022	0.018	0.002	0	0.002	0.008	0.006	0	0	0	0	0	0.006	0	0	0.022
1381	Living/Bacillariophyta/Bacillariophyceae	0.002	0.014	0.008	0.704	0	0.022	0.016	0.02	0.004	0.004	0	0	0	0	0.018	0.004	0.002	0.008	0.008	0	0.01	0.002	0.008	0.012	0	0	0.004	0.002	0.008	0.032	0.038	0.046	0.004
1382	Living/Bacillariophyta/Bacillariophyceae	0.008	0.016	0	0.83	0.05	0.008	0	0	0.002	0	0.002	0.002	0.002	0	0.006	0.016	0	0.016	0.008	0	0	0.01	0.018	0.002	0	0	0	0	0	0	0	0.002	0.002
1383	Living/Bacillariophyta/Bacillariophyceae	0.026	0.014	0	0.736	0.092	0.016	0.002	0	0.01	0.006	0.002	0	0.008	0	0.008	0.004	0.004	0.01	0.004	0	0	0.004	0.012	0.016	0	0	0	0	0	0.012	0	0	0.014
1384	Living/Bacillariophyta/Bacillariophyceae	0.098	0.042	0.002	0.648	0.026	0.01	0	0	0.008	0	0	0	0.002	0.004	0.03	0.03	0.004	0.042	0.01	0	0	0	0.018	0	0	0	0.004	0	0	0.004	0	0.006	0.012
1385	Living/Bacillariophyta/Bacillariophyceae	0	0.004	0	0.884	0.026	0	0	0	0	0.006	0	0	0.012	0	0.004	0.008	0.002	0.01	0.014	0	0.002	0.008	0.004	0.006	0	0	0	0	0	0.004	0	0	0.006
1386	Living/Bacillariophyta/Bacillariophyceae	0.012	0.02	0.002	0.458	0.168	0.006	0	0	0.004	0.01	0.008	0	0.074	0	0.006	0.008	0.01	0.008	0.002	0.002	0.002	0.022	0.014	0.104	0	0	0.002	0	0	0.01	0.004	0.004	0.04
1387	Living/Bacillariophyta/Bacillariophyceae	0.198	0.032	0	0.448	0.068	0.032	0.048	0	0.018	0.036	0.002	0	0.018	0	0.002	0.006	0.002	0.01	0.01	0	0	0.002	0.006	0.008	0	0	0.004	0	0	0.026	0	0	0.024
1388	Living/Bacillariophyta/Bacillariophyceae	0	0	0.012	0.354	0.004	0.062	0	0.032	0	0.008	0	0.05	0.058	0	0	0	0	0.006	0	0	0.002	0.26	0.048	0.022	0.002	0	0.002	0	0	0	0.078	0	0
1389	Living/Bacillariophyta/Bacillariophyceae	0.002	0.012	0	0.592	0.268	0.008	0	0	0	0.006	0.002	0	0.022	0	0.002	0.014	0	0.006	0.004	0	0	0.028	0.008	0.02	0	0	0	0	0	0	0	0	0.006
1390	Living/Bacillariophyta/Bacillariophyceae	0.324	0.02	0	0.248	0.054	0.008	0.004	0	0.026	0.006	0	0	0	0	0.004	0.222	0.006	0.004	0.008	0	0	0	0.014	0	0	0	0	0	0	0.05	0	0.002	0
1391	Living/Bacillariophyta/Bacillariophyceae	0.002	0.008	0	0.88	0.038	0.004	0.002	0	0.004	0.002	0	0	0.002	0.002	0.012	0.01	0.002	0.006	0.012	0.002	0	0	0.004	0.002	0	0	0	0	0	0.002	0	0	0.004
1392	Living/Bacillariophyta/Bacillariophyceae	0.13	0.032	0	0.422	0.076	0.006	0.002	0	0.032	0.006	0	0	0	0.002	0.014	0.15	0.006	0.016	0.04	0.006	0	0	0.03	0	0	0	0	0	0	0.022	0	0	0.008
1393	Living/Bacillariophyta/Bacillariophyceae	0	0.006	0	0.308	0.472	0.018	0	0	0	0	0	0.006	0.034	0	0.012	0.004	0	0	0.002	0	0.004	0.056	0.012	0.062	0	0	0	0	0	0	0	0	0.004
1394	Living/Bacillariophyta/Bacillariophyceae	0.002	0.002	0	0.476	0.14	0.03	0	0.002	0	0.006	0.002	0	0.032	0	0.008	0.024	0	0.008	0.002	0.002	0.002	0.196	0.022	0.04	0	0	0	0	0	0.002	0.002	0	0
1395	Living/Bacillariophyta/Bacillariophyceae	0	0	0.004	0.226	0.008	0.014	0	0.044	0	0.028	0	0.066	0.182	0	0	0	0	0.002	0	0	0	0.162	0.044	0.016	0.006	0	0.006	0	0.002	0	0.186	0.002	0.002
1396	Living/Bacillariophyta/Bacillariophyceae	0	0	0.01	0.662	0	0.026	0.002	0.024	0	0.004	0	0.038	0.036	0	0	0	0	0	0	0	0.002	0.08	0.052	0.004	0	0	0	0	0.004	0	0.056	0	0
1397	Living/Bacillariophyta/Bacillariophyceae	0.01	0.016	0.006	0.32	0.426	0.032	0.004	0.002	0.004	0.002	0.004	0	0.034	0.002	0.008	0.018	0.018	0.006	0.008	0	0.014	0.002	0.024	0.008	0	0	0	0	0	0.006	0.002	0	0.024
1398	Living/Bacillariophyta/Bacillariophyceae	0	0	0.012	0.872	0	0.066	0.01	0.002	0	0	0	0.004	0.002	0	0	0	0.004	0	0	0	0	0	0.004	0	0	0	0	0	0	0.002	0.012	0.01	0
1399	Living/Bacillariophyta/Bacillariophyceae	0	0	0	0.996	0.002	0	0	0	0	0	0	0	0	0	0	0.002	0	0	0	0	0	0	0	0	0	0	0	0	0	0	0	0	0
1400	Living/Bacillariophyta/Bacillariophyceae	0	0	0	1	0	0	0	0	0	0	0	0	0	0	0	0	0	0	0	0	0	0	0	0	0	0	0	0	0	0	0	0	0
1401	Living/Bacillariophyta/Bacillariophyceae	0	0	0.008	0.912	0	0.062	0	0	0	0.002	0	0.002	0	0	0	0	0	0	0	0	0	0	0	0	0	0	0	0	0	0	0.004	0.01	0
1402	Living/Bacillariophyta/Bacillariophyceae	0	0.002	0.018	0.932	0	0.034	0.004	0	0	0	0	0.002	0.002	0	0	0	0	0	0	0	0	0	0	0	0	0	0	0	0	0	0.004	0.002	0
1403	Living/Bacillariophyta/Bacillariophyceae	0.002	0.002	0.004	0.93	0	0.026	0.02	0	0	0	0	0	0.008	0	0	0	0	0	0	0	0.002	0	0	0.002	0	0	0	0	0	0.002	0.002	0	0
1404	Living/Bacillariophyta/Bacillariophyceae	0	0	0.002	0.984	0	0.01	0.002	0	0	0	0	0.002	0	0	0	0	0	0	0	0	0	0	0	0	0	0	0	0	0	0	0	0	0
1405	Living/Bacillariophyta/Bacillariophyceae	0	0	0.002	0.958	0	0.03	0.002	0	0	0	0	0	0.002	0	0	0	0	0	0	0	0	0	0	0	0.002	0	0	0	0	0	0.002	0.002	0
1406	Living/Bacillariophyta/Bacillariophyceae	0	0.002	0.002	0.858	0	0.06	0.056	0	0	0	0.002	0	0.006	0	0	0	0	0	0	0	0	0.002	0.002	0.002	0	0	0	0	0	0.002	0.002	0.004	0
1407	Living/Bacillariophyta/Bacillariophyceae	0	0	0	0.99	0	0.008	0	0	0	0	0	0	0	0	0	0	0	0	0	0	0	0	0	0	0	0	0	0	0	0	0.002	0	0
1408	Living/Bacillariophyta/Bacillariophyceae	0	0.002	0.002	0.956	0	0.028	0.002	0	0	0	0	0	0.002	0	0	0	0	0	0.002	0	0	0.002	0	0	0	0	0	0	0	0.004	0	0	0
1409	Living/Bacillariophyta/Bacillariophyceae	0	0	0.004	0.97	0.004	0.006	0	0	0	0.002	0	0.002	0.006	0	0	0	0	0	0	0	0	0	0	0	0	0	0	0	0	0	0.006	0	0
1410	Living/Bacillariophyta/Bacillariophyceae	0	0.002	0.004	0.888	0.014	0.026	0.016	0	0	0.002	0	0.004	0.028	0	0	0	0	0	0	0	0	0.002	0.004	0.008	0	0	0	0	0	0	0.002	0	0
1411	Living/Bacillariophyta/Bacillariophyceae	0.002	0	0.002	0.942	0.002	0.026	0.006	0	0	0.002	0	0	0.002	0	0	0	0	0	0	0	0	0	0	0	0	0	0.002	0.006	0	0.004	0	0.004	0
1412	Living/Bacillariophyta/Bacillariophyceae	0.146	0.046	0.002	0.486	0.024	0.07	0.026	0	0.056	0.004	0.006	0	0	0	0.004	0.044	0.004	0.004	0.004	0	0	0.002	0.008	0.002	0	0	0.006	0	0	0.044	0	0.01	0.002
1413	Living/Bacillariophyta/Bacillariophyceae	0.004	0.002	0.002	0.882	0.01	0.004	0.016	0	0	0.006	0.002	0.004	0.018	0	0	0	0	0	0	0	0	0.012	0.002	0.02	0	0	0	0	0	0	0.01	0.004	0.002
1414	Living/Bacillariophyta/Bacillariophyceae	0.002	0	0.004	0.882	0.004	0.018	0.004	0.006	0	0.002	0	0	0	0	0.002	0.004	0.006	0.002	0.002	0	0.004	0.002	0.008	0.002	0	0	0	0.002	0	0.004	0.006	0.034	0
1415	Living/Bacillariophyta/Bacillariophyceae	0.04	0.01	0	0.788	0.034	0.004	0.002	0	0.012	0.002	0	0	0	0.002	0.008	0.032	0.008	0.016	0.014	0.002	0	0	0.012	0	0	0	0	0	0	0.006	0	0	0.008
1416	Living/Bacillariophyta/Bacillariophyceae	0	0	0.002	0.918	0	0.014	0	0	0	0	0	0.002	0.004	0	0	0	0	0	0	0	0	0.002	0.002	0	0.004	0	0.004	0	0	0	0.04	0.008	0
1417	Living/Bacillariophyta/Bacillariophyceae	0	0	0.002	0.994	0	0	0	0	0	0	0	0	0.002	0	0	0	0	0	0	0	0	0	0.002	0	0	0	0	0	0	0	0	0	0
1418	Living/Bacillariophyta/Bacillariophyceae	0.038	0.012	0	0.566	0.02	0.126	0.19	0	0.006	0.002	0.002	0	0.002	0	0.006	0.002	0	0	0	0	0	0	0.004	0	0	0	0	0	0	0.016	0	0.004	0.004
1419	Living/Bacillariophyta/Bacillariophyceae	0	0	0.036	0.244	0.008	0.054	0	0.004	0	0.008	0	0.086	0.034	0	0.02	0.028	0.002	0.008	0.016	0	0.008	0.098	0.182	0.01	0	0	0.004	0	0.016	0	0.126	0.004	0.004
1420	Living/Bacillariophyta/Bacillariophyceae	0	0	0	0.974	0	0.002	0	0.004	0	0	0	0.002	0.01	0	0	0	0	0	0	0	0	0.006	0	0	0	0	0	0	0	0	0.002	0	0
1421	Living/Bacillariophyta/Bacillariophyceae	0.048	0.01	0.002	0.808	0.02	0.042	0.032	0	0.02	0	0.002	0	0	0	0.002	0.004	0	0	0.002	0	0	0	0	0	0	0	0	0	0	0.006	0	0.002	0
1422	Living/Bacillariophyta/Bacillariophyceae	0	0	0.006	0.888	0	0.004	0	0	0	0	0	0.002	0.008	0	0	0	0	0	0	0	0	0.008	0.002	0	0.004	0	0	0	0.004	0	0.066	0.008	0
1423	Living/Bacillariophyta/Bacillariophyceae	0.228	0.016	0	0.154	0.06	0.068	0.038	0	0.01	0.046	0.002	0	0	0	0	0.014	0.002	0.002	0.006	0	0	0	0.002	0.006	0	0	0.012	0	0.002	0.288	0.004	0.004	0.036
1424	Living/Bacillariophyta/Bacillariophyceae	0	0.008	0.006	0.736	0.026	0.038	0.032	0.01	0	0	0	0	0.008	0	0.014	0.01	0.006	0.004	0.008	0	0.024	0.002	0.008	0.01	0	0	0.002	0	0	0.018	0.012	0.014	0.004
1425	Living/Bacillariophyta/Bacillariophyceae	0	0.002	0.014	0.87	0.008	0.014	0.008	0	0.004	0	0.002	0	0.002	0	0.006	0.004	0	0.004	0	0.002	0.002	0	0.006	0	0	0	0.002	0.002	0.004	0.01	0.002	0.032	0
1426	Living/Bacillariophyta/Bacillariophyceae	0.086	0.002	0.004	0.766	0.01	0.048	0.022	0	0.028	0.002	0	0	0	0	0.004	0	0.002	0	0	0	0	0	0.002	0	0	0	0	0.004	0	0.014	0	0.006	0
1427	Living/Bacillariophyta/Bacillariophyceae	0.002	0.004	0.02	0.9	0.002	0.008	0.004	0	0	0	0	0	0	0	0	0.002	0	0.002	0	0	0.006	0	0.002	0	0	0	0	0	0	0.014	0.006	0.024	0.004
1428	Living/Bacillariophyta/Bacillariophyceae	0	0	0	0.996	0.002	0.002	0	0	0	0	0	0	0	0	0	0	0	0	0	0	0	0	0	0	0	0	0	0	0	0	0	0	0
1429	Living/Bacillariophyta/Bacillariophyceae	0	0.006	0.042	0.674	0.004	0.146	0.028	0	0	0.002	0.002	0.002	0.01	0	0.002	0	0.008	0	0.004	0	0.002	0.008	0.004	0	0	0	0.004	0	0	0.008	0.002	0.04	0.002
1430	Living/Bacillariophyta/Bacillariophyceae	0	0	0	0.996	0.002	0	0.002	0	0	0	0	0	0	0	0	0	0	0	0	0	0	0	0	0	0	0	0	0	0	0	0	0	0
1431	Living/Bacillariophyta/Bacillariophyceae	0	0	0.002	0.982	0	0.004	0	0	0	0.002	0	0.002	0	0	0.002	0	0	0	0	0	0	0.002	0	0	0	0	0	0	0	0.002	0.002	0	0
1432	Living/Bacillariophyta/Bacillariophyceae	0	0	0	0.996	0	0.004	0	0	0	0	0	0	0	0	0	0	0	0	0	0	0	0	0	0	0	0	0	0	0	0	0	0	0
1433	Living/Bacillariophyta/Bacillariophyceae	0	0	0.012	0.93	0	0.022	0.004	0	0	0.004	0	0	0.01	0	0	0	0	0	0	0	0	0.002	0.01	0	0	0	0	0.002	0	0	0.002	0.002	0
1434	Living/Bacillariophyta/Bacillariophyceae	0	0	0.004	0.684	0	0.072	0.004	0	0	0.008	0	0.012	0.018	0	0	0	0	0	0	0	0	0.02	0.006	0.004	0.006	0	0.01	0.002	0.002	0.002	0.124	0.022	0
1435	Living/Bacillariophyta/Bacillariophyceae	0.044	0.008	0	0.776	0.022	0.088	0.018	0	0.006	0.004	0	0	0.006	0	0	0.004	0	0.002	0	0	0	0	0.002	0	0	0	0	0.002	0	0.004	0	0.014	0
1436	Living/Bacillariophyta/Bacillariophyceae	0	0.004	0.002	0.864	0.012	0.032	0.002	0.002	0	0.002	0	0.002	0.01	0	0.002	0.004	0	0	0	0	0.002	0.032	0.006	0.004	0	0	0.002	0	0	0	0.016	0	0
1437	Living/Bacillariophyta/Bacillariophyceae	0	0	0.004	0.794	0.064	0.022	0	0.004	0	0	0	0.008	0.022	0	0	0.006	0	0	0.002	0	0.002	0.03	0.018	0.008	0	0	0	0	0.002	0	0.014	0	0
1438	Living/Bacillariophyta/Bacillariophyceae	0	0	0.004	0.792	0.07	0.036	0	0	0	0.002	0	0.008	0.02	0	0.006	0.002	0	0	0	0	0.01	0.022	0.014	0.006	0	0	0	0	0	0.002	0.006	0	0
1439	Living/Bacillariophyta/Bacillariophyceae	0	0	0.004	0.97	0.002	0.016	0.004	0	0	0	0	0	0	0	0	0	0	0	0	0	0	0.002	0.002	0	0	0	0	0	0	0	0	0	0
1440	Living/Bacillariophyta/Bacillariophyceae	0.002	0	0.002	0.954	0.002	0.012	0.006	0	0	0	0	0	0.008	0	0	0	0	0	0	0	0.002	0.006	0	0	0	0	0	0	0	0	0.002	0.004	0
1441	Living/Bacillariophyta/Bacillariophyceae	0	0.002	0	0.956	0.006	0.008	0.002	0.002	0	0.002	0	0.004	0.008	0	0	0	0	0	0	0	0.002	0.004	0.002	0.002	0	0	0	0	0	0	0	0	0
1442	Living/Bacillariophyta/Bacillariophyceae	0	0	0	1	0	0	0	0	0	0	0	0	0	0	0	0	0	0	0	0	0	0	0	0	0	0	0	0	0	0	0	0	0
1443	Living/Bacillariophyta/Bacillariophyceae	0	0	0	0.974	0.008	0.002	0	0	0	0	0	0.002	0.006	0	0.002	0	0	0	0	0	0	0.002	0	0.002	0	0	0	0	0	0.002	0	0	0
1444	Living/Bacillariophyta/Bacillariophyceae	0	0	0	0.994	0.002	0.002	0	0	0	0	0	0	0	0	0	0	0	0	0	0	0	0	0	0	0	0	0	0	0	0	0	0.002	0
1445	Living/Bacillariophyta/Bacillariophyceae	0	0	0	0.952	0.018	0.006	0	0	0	0.002	0	0.004	0.01	0	0	0	0	0	0	0	0.002	0	0	0.004	0	0	0	0	0	0	0.002	0	0
1446	Living/Bacillariophyta/Bacillariophyceae	0	0	0	0.996	0	0.004	0	0	0	0	0	0	0	0	0	0	0	0	0	0	0	0	0	0	0	0	0	0	0	0	0	0	0
1447	Living/Bacillariophyta/Bacillariophyceae	0.004	0	0.006	0.812	0.04	0.022	0.056	0.004	0	0.002	0.004	0	0.012	0	0.002	0	0.004	0	0	0	0.002	0	0.002	0.012	0	0	0	0	0	0.004	0.002	0.002	0.008
1448	Living/Bacillariophyta/Bacillariophyceae	0	0	0.002	0.986	0	0	0.008	0	0	0.002	0	0	0	0	0	0	0	0	0	0	0	0	0	0	0	0	0	0	0	0	0.002	0	0
1449	Living/Bacillariophyta/Bacillariophyceae	0	0	0	0.994	0	0.002	0	0	0	0	0	0	0.002	0	0	0	0	0	0	0	0	0	0	0	0	0	0	0	0	0	0.002	0	0
1450	Living/Bacillariophyta/Bacillariophyceae	0	0	0.002	0.94	0.012	0.008	0.002	0	0	0.004	0	0.002	0.008	0	0	0	0	0	0	0	0	0	0.002	0.008	0	0	0	0	0	0	0.01	0.002	0
1451	Living/Bacillariophyta/Bacillariophyceae	0	0	0.004	0.956	0	0.01	0.002	0	0	0	0	0	0.008	0	0	0	0	0	0	0	0	0.004	0.004	0	0.002	0	0	0	0	0	0.008	0.002	0
1452	Living/Bacillariophyta/Bacillariophyceae	0	0.002	0.002	0.862	0.038	0.004	0.014	0.002	0	0	0	0.006	0.04	0	0	0	0.002	0	0	0	0.004	0.004	0.002	0.008	0	0	0	0	0	0	0.004	0	0.006
1453	Living/Bacillariophyta/Bacillariophyceae	0.008	0.01	0.004	0.476	0.294	0.046	0.02	0	0.004	0.002	0	0	0.006	0.002	0.014	0.036	0.016	0.006	0.016	0	0.002	0.002	0.008	0.006	0	0	0.002	0	0	0.012	0.002	0.002	0.004
1454	Living/Bacillariophyta/Bacillariophyceae	0	0	0.006	0.88	0.028	0.028	0.004	0.002	0	0	0	0	0.008	0	0	0.002	0	0	0	0	0.006	0.008	0.004	0.004	0	0	0	0	0	0.004	0.01	0.002	0.004
1455	Living/Bacillariophyta/Bacillariophyceae	0	0	0	0.944	0.018	0.012	0.012	0.002	0	0	0	0	0.006	0	0	0	0	0	0	0	0	0.004	0	0.002	0	0	0	0	0	0	0	0	0
1456	Living/Bacillariophyta/Bacillariophyceae	0.002	0	0.03	0.814	0.018	0.02	0.008	0	0.004	0.008	0.004	0.002	0.012	0	0	0.004	0	0.002	0.002	0	0.002	0.004	0	0	0	0	0.002	0.002	0.002	0.01	0.018	0.026	0.004
1457	Living/Bacillariophyta/Bacillariophyceae	0.016	0	0.004	0.836	0.002	0.058	0.046	0	0.004	0.01	0	0.002	0	0	0	0	0.002	0	0	0	0	0.002	0.002	0	0	0	0	0.002	0	0.006	0	0.006	0.002
1458	Living/Bacillariophyta/Bacillariophyceae	0.002	0	0.002	0.958	0	0.008	0.024	0	0	0.002	0	0	0	0	0	0	0	0	0	0	0	0	0	0	0	0	0	0.002	0	0.002	0	0	0
1459	Living/Bacillariophyta/Bacillariophyceae	0	0	0	0.966	0.002	0.008	0.012	0	0.006	0	0	0	0	0	0	0	0	0	0	0	0	0	0	0	0	0	0	0.002	0	0.004	0	0	0
1460	Living/Bacillariophyta/Bacillariophyceae	0	0.002	0.014	0.586	0.016	0.042	0	0.008	0	0.008	0	0.082	0.07	0	0.004	0	0	0	0.002	0	0.004	0.114	0.01	0.004	0	0	0	0	0.006	0	0.026	0.002	0
1461	Living/Bacillariophyta/Bacillariophyceae	0	0	0	0.992	0	0	0.004	0	0	0	0	0	0.004	0	0	0	0	0	0	0	0	0	0	0	0	0	0	0	0	0	0	0	0
1462	Living/Bacillariophyta/Bacillariophyceae	0	0	0.004	0.97	0.002	0.01	0.004	0	0	0.004	0	0	0	0	0	0	0	0	0	0	0	0.002	0	0	0	0	0	0	0	0	0	0.004	0
1463	Living/Bacillariophyta/Bacillariophyceae	0.01	0	0.006	0.818	0.01	0.026	0.014	0	0.008	0.014	0.006	0	0.008	0	0	0	0	0	0	0	0	0	0.01	0.002	0	0	0.008	0.01	0	0.016	0.004	0.028	0.002
1464	Living/Bacillariophyta/Bacillariophyceae	0	0	0.002	0.978	0.002	0.012	0.002	0	0.002	0	0	0	0	0	0	0	0	0	0	0	0	0	0	0	0	0	0	0	0	0	0	0.002	0
1465	Living/Bacillariophyta/Bacillariophyceae	0	0	0.002	0.986	0	0	0	0.002	0	0	0	0.002	0	0	0	0	0	0	0	0	0	0.004	0	0	0	0	0	0	0	0	0.002	0.002	0
1466	Living/Bacillariophyta/Bacillariophyceae	0	0	0	1	0	0	0	0	0	0	0	0	0	0	0	0	0	0	0	0	0	0	0	0	0	0	0	0	0	0	0	0	0
1467	Living/Bacillariophyta/Bacillariophyceae	0	0	0.008	0.668	0.01	0.032	0	0	0	0.012	0	0.014	0.096	0	0	0.002	0	0	0	0	0	0.05	0.01	0.01	0.002	0	0.008	0	0.006	0	0.07	0.002	0
1468	Living/Bacillariophyta/Bacillariophyceae	0	0	0	0.908	0.002	0.012	0	0	0	0.004	0	0	0.01	0	0	0	0	0	0	0	0	0.016	0.006	0.002	0.004	0	0	0	0.002	0	0.034	0	0
1469	Living/Bacillariophyta/Bacillariophyceae	0.048	0.018	0	0.658	0.068	0.006	0	0	0.046	0	0.002	0	0.002	0.004	0.018	0.044	0.018	0.01	0.02	0.006	0	0	0.014	0	0	0	0	0	0	0.014	0.002	0	0.002
1470	Living/Bacillariophyta/Bacillariophyceae	0	0	0	0.926	0.006	0.01	0	0.004	0	0.002	0	0.008	0.014	0	0	0	0	0	0	0	0	0.02	0.004	0	0	0	0	0	0	0	0.006	0	0
1471	Living/Bacillariophyta/Bacillariophyceae	0	0	0.002	0.8	0.002	0.008	0	0.01	0	0	0	0.022	0.038	0	0	0	0	0	0	0	0	0.078	0.01	0.002	0	0	0.002	0	0	0	0.026	0	0
1472	Living/Bacillariophyta/Bacillariophyceae	0.112	0.026	0	0.512	0.062	0.04	0.018	0	0.05	0.012	0.002	0	0	0	0.004	0.076	0	0.002	0	0	0	0	0.004	0.002	0	0	0.004	0	0	0.058	0.002	0.01	0.004
1473	Living/Bacillariophyta/Bacillariophyceae	0	0	0.004	0.922	0	0.014	0	0.004	0	0	0	0.002	0.004	0	0	0.002	0	0	0	0	0	0.02	0.008	0	0	0	0	0	0.002	0	0.018	0	0
1474	Living/Bacillariophyta/Bacillariophyceae	0.034	0.014	0	0.618	0.082	0.008	0.004	0.002	0.046	0	0	0	0.002	0.004	0.022	0.054	0.018	0.028	0.034	0.006	0	0	0.006	0	0	0	0	0	0	0.016	0	0.002	0
1475	Living/Bacillariophyta/Bacillariophyceae	0	0	0.004	0.97	0.004	0.01	0.002	0	0	0	0	0.004	0.004	0	0	0	0	0	0	0	0	0	0	0	0	0	0	0	0	0	0.002	0	0
1476	Living/Bacillariophyta/Bacillariophyceae	0	0	0.004	0.644	0.004	0.042	0	0.002	0	0.016	0	0.09	0.058	0	0	0	0	0	0	0	0	0.05	0.018	0.006	0	0	0	0	0	0	0.066	0	0
1477	Living/Bacillariophyta/Bacillariophyceae	0	0.002	0.006	0.614	0	0.08	0.002	0.002	0	0.004	0	0.038	0.092	0	0	0	0	0	0	0	0	0.056	0.018	0.002	0	0.002	0.002	0	0.002	0	0.07	0.008	0
1478	Living/Bacillariophyta/Bacillariophyceae	0.018	0.004	0	0.874	0.006	0.04	0.016	0	0.006	0.002	0	0	0	0	0	0.002	0.004	0.004	0.002	0	0	0.004	0.012	0	0	0	0	0	0	0.002	0	0.004	0
1479	Living/Bacillariophyta/Bacillariophyceae	0.004	0.004	0.022	0.688	0.014	0.162	0.014	0	0.004	0.002	0.002	0.004	0.026	0	0.002	0.002	0	0	0	0	0.004	0.012	0.012	0.004	0.002	0	0	0	0	0.006	0.006	0	0.004
1480	Living/Bacillariophyta/Bacillariophyceae	0.002	0	0	0.984	0	0.004	0.006	0	0	0	0	0	0	0	0	0	0	0	0	0	0	0	0	0	0	0	0	0	0	0.002	0	0.002	0
1481	Living/Bacillariophyta/Bacillariophyceae	0	0	0	1	0	0	0	0	0	0	0	0	0	0	0	0	0	0	0	0	0	0	0	0	0	0	0	0	0	0	0	0	0
1482	Living/Bacillariophyta/Bacillariophyceae	0.006	0	0.006	0.834	0.004	0.054	0.024	0	0	0.002	0.004	0	0	0	0	0	0	0.004	0.002	0	0	0.012	0.002	0	0	0	0.002	0.002	0	0.006	0.004	0.032	0
1483	Living/Bacillariophyta/Bacillariophyceae	0	0	0.004	0.886	0.016	0.038	0.002	0	0.002	0.002	0	0	0.008	0	0.002	0.004	0	0	0	0	0.002	0.016	0.006	0.004	0	0	0	0	0	0.004	0.002	0.002	0
1484	Living/Bacillariophyta/Bacillariophyceae	0	0	0	0.996	0	0.004	0	0	0	0	0	0	0	0	0	0	0	0	0	0	0	0	0	0	0	0	0	0	0	0	0	0	0
1485	Living/Bacillariophyta/Bacillariophyceae	0.002	0.004	0.002	0.648	0.048	0.042	0	0.004	0	0.004	0	0.028	0.06	0	0.008	0.002	0.002	0.002	0.002	0	0.004	0.082	0.04	0.012	0	0	0	0	0	0	0.004	0	0
1486	Living/Bacillariophyta/Bacillariophyceae	0	0	0	0.982	0.002	0.004	0	0	0	0	0	0	0.002	0	0	0	0	0	0	0	0	0	0	0	0	0	0	0	0	0.004	0	0.006	0
1487	Living/Bacillariophyta/Bacillariophyceae	0	0	0.004	0.934	0.006	0.006	0.004	0.004	0	0	0	0.002	0.016	0	0.002	0	0	0	0	0	0.002	0.008	0.006	0.004	0	0	0	0	0	0	0	0	0.002
1488	Living/Bacillariophyta/Bacillariophyceae	0.002	0.002	0.002	0.946	0.002	0.018	0.006	0	0	0	0	0	0	0	0	0	0	0	0	0	0	0	0	0	0	0	0.002	0.008	0	0	0.004	0.008	0
1489	Living/Bacillariophyta/Bacillariophyceae	0.004	0	0	0.878	0.004	0.076	0.024	0	0	0.002	0	0	0	0	0	0	0	0	0	0	0	0.004	0	0	0	0	0	0.002	0	0.002	0.002	0.002	0
1490	Living/Bacillariophyta/Bacillariophyceae	0	0.002	0.036	0.782	0.014	0.012	0.02	0	0	0.004	0	0	0	0	0	0	0	0	0	0	0	0	0.006	0	0.002	0.004	0.012	0.004	0	0.002	0.026	0.074	0
1491	Living/Bacillariophyta/Bacillariophyceae	0	0.002	0	0.988	0	0.004	0	0	0	0.002	0	0	0	0	0	0	0	0	0	0	0	0	0	0	0	0	0	0	0	0	0.004	0	0
1492	Living/Bacillariophyta/Bacillariophyceae	0	0.006	0.028	0.73	0.034	0.02	0.004	0.004	0	0.006	0	0.02	0.058	0	0.002	0.002	0	0	0.002	0	0.006	0.01	0.022	0.012	0	0	0	0.002	0	0.002	0.028	0.002	0
1493	Living/Bacillariophyta/Bacillariophyceae	0	0	0	1	0	0	0	0	0	0	0	0	0	0	0	0	0	0	0	0	0	0	0	0	0	0	0	0	0	0	0	0	0
1494	Living/Bacillariophyta/Bacillariophyceae	0	0	0.002	0.8	0.028	0.004	0.004	0	0	0.012	0	0.024	0.064	0	0.004	0.002	0	0	0	0	0	0.01	0.004	0.03	0	0	0	0	0	0.002	0.008	0	0.002
1495	Living/Bacillariophyta/Bacillariophyceae	0.004	0.004	0.002	0.96	0.008	0.004	0.002	0	0	0.002	0	0	0.002	0	0	0	0	0	0	0	0	0.006	0.004	0	0	0	0	0	0	0	0	0.002	0
1496	Living/Bacillariophyta/Bacillariophyceae	0.004	0.004	0.006	0.868	0.012	0.064	0.008	0	0.004	0	0	0	0.004	0	0.002	0.002	0	0	0	0	0	0.002	0.004	0	0	0	0	0.002	0	0.004	0	0.01	0
1497	Living/Bacillariophyta/Bacillariophyceae	0	0	0	0.996	0	0	0	0	0	0	0	0	0.002	0	0	0	0	0	0	0	0	0	0	0	0	0	0	0	0	0	0	0.002	0
1498	Living/Bacillariophyta/Bacillariophyceae	0	0	0.006	0.932	0.012	0.014	0.002	0.002	0	0.004	0	0	0.012	0	0	0.002	0	0.002	0	0	0	0.006	0.002	0	0	0	0	0	0	0.002	0.002	0	0
1499	Living/Bacillariophyta/Bacillariophyceae	0.018	0.02	0.008	0.38	0.172	0.044	0.006	0	0.008	0	0.014	0	0.018	0	0.02	0.072	0.062	0.01	0.008	0.004	0.008	0.002	0.074	0.022	0	0	0	0	0	0.016	0	0.006	0.008
1500	Living/Bacillariophyta/Bacillariophyceae	0.006	0.002	0.002	0.934	0.01	0.026	0.002	0	0.006	0	0	0	0	0	0.002	0	0.002	0	0	0	0	0	0.004	0	0	0	0.004	0	0	0	0	0	0
1501	Living/Bacillariophyta/Bacillariophyceae	0.008	0	0	0.812	0.01	0.02	0.022	0.002	0	0.004	0	0	0.012	0	0	0	0	0	0.002	0	0	0	0.002	0.002	0.004	0.004	0.034	0.012	0	0.004	0.034	0.012	0
1502	Living/Bacillariophyta/Bacillariophyceae	0.004	0	0	0.844	0.002	0.02	0.04	0	0	0.008	0	0	0	0	0	0	0	0	0	0	0	0	0.002	0	0	0.004	0.006	0.042	0	0.008	0.004	0.016	0
1503	Living/Bacillariophyta/Bacillariophyceae	0	0	0	0.916	0	0.06	0.002	0	0	0	0	0	0.004	0	0	0	0	0	0	0	0	0	0.002	0	0	0	0	0.01	0	0	0.002	0.004	0
1504	Living/Bacillariophyta/Bacillariophyceae	0	0	0	0.992	0	0.002	0.002	0	0	0	0	0	0.002	0	0	0	0	0	0	0	0	0	0	0	0	0	0	0	0	0	0.002	0	0
1505	Living/Bacillariophyta/Bacillariophyceae	0.008	0	0.002	0.89	0.002	0.07	0.01	0	0	0	0	0	0	0	0.002	0	0	0	0	0	0.002	0.004	0.004	0	0	0	0	0.002	0	0.002	0	0.002	0
1506	Living/Bacillariophyta/Bacillariophyceae	0	0	0.026	0.828	0.036	0.012	0.002	0.002	0	0.002	0	0.002	0.03	0	0.006	0	0	0	0.002	0	0.004	0.008	0.002	0.004	0	0	0	0	0.002	0.002	0.018	0.004	0.008
1507	Living/Bacillariophyta/Bacillariophyceae	0.034	0.006	0.004	0.736	0.012	0.088	0.034	0	0.008	0.018	0.002	0.002	0.008	0	0	0.004	0	0	0	0	0	0	0.004	0.002	0	0.002	0.01	0.004	0	0.01	0	0.012	0
1508	Living/Bacillariophyta/Bacillariophyceae	0.006	0	0.002	0.836	0.008	0.05	0.006	0	0	0.006	0	0.006	0.012	0	0.002	0	0	0	0	0	0	0.02	0.006	0.006	0	0.002	0.004	0.01	0	0.002	0.006	0.01	0
1509	Living/Bacillariophyta/Bacillariophyceae	0	0	0	0.976	0.004	0.016	0	0	0	0	0	0	0	0	0	0	0	0	0	0	0	0.002	0	0	0	0	0	0.002	0	0	0	0	0
1510	Living/Bacillariophyta/Bacillariophyceae	0.012	0.012	0.014	0.506	0.14	0.158	0.024	0.008	0.006	0.008	0.006	0.002	0.014	0.002	0.01	0.008	0.008	0.002	0.004	0	0.008	0.004	0.01	0.006	0	0	0	0	0	0.014	0.006	0.004	0.004
1511	Living/Bacillariophyta/Bacillariophyceae	0	0	0.03	0.858	0.006	0.024	0.008	0.004	0	0	0	0.012	0.022	0	0	0	0	0	0.002	0	0	0.006	0.01	0	0	0	0	0	0	0	0.012	0.004	0.002
1512	Living/Bacillariophyta/Bacillariophyceae	0.016	0.004	0	0.81	0.002	0.102	0.038	0	0.002	0.006	0.004	0	0.004	0	0	0	0	0	0	0	0.002	0	0	0	0	0	0.004	0.002	0	0	0.002	0.002	0
1513	Living/Bacillariophyta/Bacillariophyceae	0.014	0.014	0	0.65	0.162	0.014	0.002	0	0.008	0	0	0	0.03	0	0.014	0.018	0.012	0.012	0.002	0	0.004	0.006	0.016	0.012	0	0	0	0	0	0.004	0	0.002	0.004
1514	Living/Bacillariophyta/Bacillariophyceae	0.038	0.014	0.044	0.322	0.058	0.226	0.068	0.002	0.012	0.012	0.008	0.002	0.05	0	0.004	0.01	0.002	0.004	0.006	0	0.004	0.006	0.014	0.026	0.002	0.002	0.01	0.004	0.002	0.026	0.014	0.008	0
1515	Living/Bacillariophyta/Bacillariophyceae	0	0.008	0.002	0.226	0.114	0.116	0.002	0.006	0	0.002	0	0.022	0.28	0	0.01	0.006	0	0	0.004	0	0.02	0.104	0.042	0.022	0.002	0	0.002	0	0	0	0.006	0	0.004
1516	Living/Bacillariophyta/Bacillariophyceae	0	0	0	0.972	0.002	0.01	0.002	0	0	0.002	0	0	0.004	0	0	0	0	0	0	0	0	0	0	0	0	0	0	0.002	0	0	0.004	0.002	0
1517	Living/Bacillariophyta/Bacillariophyceae	0	0.002	0.024	0.718	0.002	0.022	0	0.02	0	0.002	0	0.016	0.046	0	0	0	0	0.002	0	0	0	0.04	0.03	0.006	0	0	0.006	0	0.004	0	0.06	0	0
1518	Living/Bacillariophyta/Bacillariophyceae	0.002	0.002	0.002	0.754	0	0.086	0.006	0.002	0	0	0	0	0	0	0	0	0	0	0	0	0	0	0	0	0.004	0.004	0.038	0.056	0	0	0.04	0.004	0
1519	Living/Bacillariophyta/Bacillariophyceae	0	0.026	0.052	0.24	0.008	0.098	0.004	0.002	0	0.004	0.002	0.024	0.382	0	0	0	0	0	0.006	0	0.006	0.012	0.02	0.002	0.002	0	0.006	0	0.002	0	0.1	0.002	0
1520	Living/Bacillariophyta/Bacillariophyceae	0	0	0.018	0.85	0.004	0.014	0	0.006	0	0.002	0	0	0.018	0	0	0	0	0	0	0	0	0.032	0.026	0.004	0.002	0	0	0	0.004	0	0.02	0	0
1521	Living/Bacillariophyta/Bacillariophyceae	0	0.002	0.012	0.452	0.12	0.162	0.004	0.002	0	0.006	0	0.06	0.078	0	0.006	0.006	0	0.004	0.004	0	0.016	0.034	0.01	0.006	0	0	0	0	0	0	0.016	0	0
1522	Living/Bacillariophyta/Bacillariophyceae	0	0.004	0.02	0.822	0.044	0.016	0.006	0	0	0.002	0	0.012	0.024	0	0.002	0	0.002	0	0.002	0	0.006	0.008	0.006	0.006	0	0	0	0	0	0.002	0.008	0.006	0.002
1523	Living/Bacillariophyta/Bacillariophyceae	0	0	0.002	0.994	0	0	0	0	0	0	0	0.002	0	0	0	0	0	0	0	0	0	0	0	0	0	0	0	0	0	0	0	0.002	0
1524	Living/Bacillariophyta/Bacillariophyceae	0.002	0.004	0.006	0.87	0.028	0	0.004	0.01	0	0.008	0	0.006	0.03	0	0	0	0	0.002	0	0	0.002	0.004	0.002	0.008	0	0	0.002	0	0	0	0.006	0	0.006
1525	Living/Bacillariophyta/Bacillariophyceae	0.002	0.006	0.026	0.634	0.126	0.044	0.012	0.004	0	0.004	0.004	0.004	0.02	0.002	0.004	0.012	0	0.006	0.01	0	0.034	0.004	0.01	0.016	0	0	0	0	0	0.002	0.006	0.002	0.006
1526	Living/Bacillariophyta/Bacillariophyceae	0	0	0.002	0.98	0	0.006	0	0	0	0	0	0	0	0	0	0	0	0	0	0	0	0.002	0.004	0	0	0	0	0	0	0	0.004	0.002	0
1527	Living/Bacillariophyta/Bacillariophyceae	0.008	0	0.004	0.886	0.004	0.06	0	0	0.002	0.004	0	0	0	0	0	0	0.002	0.002	0	0	0	0.002	0.01	0.002	0	0	0	0	0	0.008	0.002	0.004	0
1528	Living/Bacillariophyta/Bacillariophyceae	0.002	0	0.004	0.942	0.008	0.018	0.01	0	0	0	0.004	0	0.002	0	0.002	0.002	0	0	0	0	0	0	0	0.002	0	0	0	0	0	0.004	0	0	0
1529	Living/Bacillariophyta/Bacillariophyceae	0	0	0.008	0.98	0	0.006	0	0	0	0	0	0	0	0	0	0	0	0	0	0	0	0	0	0.002	0	0	0	0	0	0	0.002	0.002	0
1530	Living/Bacillariophyta/Bacillariophyceae	0	0.002	0.002	0.802	0	0.098	0.01	0.004	0	0.002	0	0	0.016	0	0	0	0	0	0	0	0	0.002	0	0	0.008	0	0.008	0.016	0	0.002	0.022	0.006	0
1531	Living/Bacillariophyta/Bacillariophyceae	0	0	0.002	0.878	0	0.052	0.018	0	0	0.002	0.004	0	0.002	0	0	0	0	0	0	0	0	0.002	0	0	0.002	0.002	0.008	0.012	0	0.002	0.002	0.012	0
1532	Living/Bacillariophyta/Bacillariophyceae	0	0	0.004	0.418	0	0.02	0	0.018	0	0.014	0	0.02	0.022	0	0	0	0	0	0	0	0	0.226	0.012	0.002	0	0	0.004	0	0.002	0	0.238	0	0
1533	Living/Bacillariophyta/Bacillariophyceae	0.002	0	0	0.854	0.006	0.06	0.03	0	0	0.004	0.002	0	0.002	0	0	0	0	0	0	0	0	0.002	0.01	0	0.002	0	0.006	0.004	0	0.004	0.01	0.002	0
1534	Living/Bacillariophyta/Bacillariophyceae	0	0	0.046	0.614	0.022	0.028	0	0.018	0	0.002	0	0.014	0.102	0	0	0.002	0	0	0.004	0	0.002	0.016	0.064	0.008	0	0	0.008	0	0	0	0.05	0	0
1535	Living/Bacillariophyta/Bacillariophyceae	0.014	0.03	0	0.542	0.104	0.086	0.01	0	0.02	0.004	0.006	0	0.028	0	0.002	0.014	0.01	0.016	0.006	0.002	0	0.028	0.022	0.032	0	0	0.002	0	0	0.006	0	0.006	0.01
1536	Living/Bacillariophyta/Bacillariophyceae	0	0	0.006	0.344	0.006	0.004	0	0.008	0	0.016	0.002	0.02	0.058	0	0	0	0	0.01	0	0	0	0.066	0.012	0.008	0.016	0	0.06	0	0.002	0.002	0.358	0.002	0
1537	Living/Bacillariophyta/Bacillariophyceae	0.08	0.004	0	0.44	0.034	0.06	0.064	0.002	0.034	0.02	0.016	0	0.002	0	0.006	0.008	0.006	0.01	0.004	0.002	0	0	0.008	0.006	0	0	0.016	0.002	0	0.128	0.002	0.006	0.04
1538	Living/Bacillariophyta/Bacillariophyceae	0.222	0.018	0.002	0.25	0.066	0.022	0.01	0	0.014	0.026	0.006	0	0	0	0.002	0.078	0.006	0.002	0.004	0.006	0	0	0.008	0.004	0	0	0.008	0	0	0.224	0	0.006	0.016
1539	Living/Bacillariophyta/Bacillariophyceae	0.4	0.014	0	0.188	0.04	0.012	0.002	0	0.004	0.008	0.002	0	0	0	0.004	0.164	0.012	0.002	0.006	0.002	0	0	0.006	0.002	0	0	0.006	0	0	0.114	0	0	0.012
1540	Living/Bacillariophyta/Bacillariophyceae	0.098	0.04	0.004	0.418	0.068	0.042	0.03	0	0.05	0.002	0.004	0	0.008	0	0.018	0.05	0.01	0.024	0.022	0.002	0	0.004	0.012	0.004	0	0	0.002	0	0	0.052	0	0.006	0.03
1541	Living/Bacillariophyta/Bacillariophyceae	0	0	0.002	0.878	0.004	0.05	0.012	0	0	0	0.002	0.006	0.014	0	0	0	0	0	0	0	0	0.008	0.002	0.002	0	0.002	0.004	0.002	0.002	0	0.006	0	0.004
1542	Living/Bacillariophyta/Bacillariophyceae	0	0	0.002	0.706	0.004	0.028	0	0.026	0	0.002	0	0.038	0.04	0	0.002	0.002	0	0	0	0	0	0.102	0.022	0.014	0	0	0	0	0	0	0.012	0	0
1543	Living/Bacillariophyta/Bacillariophyceae	0	0	0.01	0.592	0.078	0.046	0	0.016	0	0.01	0	0.024	0.08	0	0.004	0.004	0	0.002	0	0	0.002	0.032	0.076	0.008	0	0	0	0	0.004	0	0.01	0	0.002
1544	Living/Bacillariophyta/Bacillariophyceae	0	0	0.014	0.804	0.022	0.038	0.004	0	0	0.004	0	0.018	0.06	0	0.002	0	0	0	0	0	0.008	0.006	0.008	0	0	0	0	0	0	0	0.012	0	0
1545	Living/Bacillariophyta/Bacillariophyceae	0.002	0.01	0.002	0.778	0.01	0.038	0.1	0.002	0	0.002	0.008	0	0.024	0	0	0.004	0	0.002	0.002	0	0.002	0.002	0.002	0.004	0	0	0	0	0	0.002	0	0	0.004
1546	Living/Bacillariophyta/Bacillariophyceae	0.008	0.01	0	0.634	0.124	0.012	0.004	0.004	0	0.004	0.002	0	0.01	0.002	0.01	0.01	0.028	0.002	0.002	0.004	0.002	0.01	0.034	0.066	0	0	0	0	0	0.002	0	0	0.016
1547	Living/Bacillariophyta/Bacillariophyceae	0.006	0.002	0.004	0.904	0.032	0.024	0.008	0	0	0	0	0	0.01	0	0	0	0	0	0	0	0.002	0.002	0.002	0	0.002	0	0	0	0	0	0	0	0.002
1548	Living/Bacillariophyta/Bacillariophyceae	0.034	0.01	0	0.708	0.102	0.032	0	0	0.012	0	0	0	0.002	0	0.006	0.03	0.006	0.008	0.02	0.004	0	0.004	0.008	0.002	0	0	0	0	0	0.008	0	0	0.004
1549	Living/Bacillariophyta/Bacillariophyceae	0	0	0	0.866	0.002	0.014	0.1	0	0	0.004	0.002	0	0.006	0	0	0	0	0	0	0	0	0.002	0	0.002	0	0	0	0.002	0	0	0	0	0
1550	Living/Bacillariophyta/Bacillariophyceae	0.022	0.012	0	0.772	0.078	0.004	0.008	0	0.016	0.006	0.002	0	0.002	0	0.004	0.002	0.004	0.016	0.01	0	0	0.004	0.006	0.012	0	0	0.002	0	0	0.01	0	0	0.008
1551	Living/Bacillariophyta/Bacillariophyceae	0	0.004	0.002	0.45	0.114	0.042	0	0	0	0.002	0	0.002	0.032	0	0.004	0.014	0	0.006	0.008	0.006	0.002	0.144	0.026	0.14	0	0	0	0	0	0.002	0	0	0
1552	Living/Bacillariophyta/Bacillariophyceae	0	0.016	0.004	0.506	0.194	0.032	0	0	0	0.002	0.004	0	0.056	0	0.01	0.01	0	0.006	0.004	0.002	0.002	0.09	0.01	0.042	0	0	0	0	0	0	0.002	0	0.008
1553	Living/Bacillariophyta/Bacillariophyceae	0.02	0.008	0	0.754	0.058	0.012	0.004	0.002	0.004	0.01	0	0	0.004	0	0.014	0.006	0.006	0.008	0.01	0.002	0.002	0.016	0.02	0.018	0	0	0.004	0	0	0.01	0	0	0.008
1554	Living/Bacillariophyta/Bacillariophyceae	0.002	0.014	0	0.492	0.13	0.034	0.006	0.002	0	0.004	0.004	0.004	0.058	0	0.014	0.012	0.004	0.014	0.004	0.002	0.014	0.114	0.014	0.044	0	0	0	0	0	0	0.002	0	0.012
1555	Living/Bacillariophyta/Bacillariophyceae	0.002	0.01	0	0.756	0.076	0.012	0	0.002	0	0.002	0	0	0.002	0	0.006	0.004	0.002	0.006	0.004	0.002	0.002	0.032	0.016	0.058	0	0	0	0	0	0.002	0	0	0.004
1556	Living/Bacillariophyta/Bacillariophyceae	0.004	0.02	0	0.832	0.056	0.008	0	0	0.004	0	0	0	0.004	0	0.004	0.018	0.004	0.016	0.004	0.002	0	0.002	0.014	0.004	0	0	0	0	0	0.002	0	0.002	0
1557	Living/Bacillariophyta/Bacillariophyceae	0.006	0.006	0	0.532	0.112	0.002	0	0.004	0.002	0.004	0	0	0.01	0	0.024	0.028	0.004	0.01	0.016	0.008	0.002	0.028	0.044	0.154	0	0	0	0	0	0	0	0.002	0.002
1558	Living/Bacillariophyta/Bacillariophyceae	0.01	0.006	0	0.822	0.056	0.004	0	0	0.002	0	0	0	0.006	0.002	0.008	0.016	0.006	0.006	0.014	0.006	0	0.004	0.024	0.002	0	0	0	0	0	0	0	0	0.006
1559	Living/Bacillariophyta/Bacillariophyceae	0.016	0.006	0	0.76	0.084	0.01	0.004	0	0.004	0.008	0	0	0.01	0	0.01	0.022	0.002	0.006	0.012	0	0	0.006	0.008	0.016	0	0	0	0	0	0.002	0	0.002	0.012
1560	Living/Bacillariophyta/Bacillariophyceae	0	0	0.002	0.104	0	0.016	0	0.008	0	0.006	0	0.052	0.024	0	0.002	0.006	0	0.002	0.002	0	0	0.734	0.022	0.012	0	0	0	0	0.006	0	0.002	0	0
1561	Living/Bacillariophyta/Bacillariophyceae	0.094	0.032	0.002	0.61	0.098	0.008	0.002	0	0.016	0.002	0.002	0	0.006	0	0.01	0.024	0.006	0.008	0.022	0.002	0	0	0.004	0.01	0	0	0.002	0	0	0.014	0	0	0.026
1562	Living/Bacillariophyta/Bacillariophyceae	0.056	0.026	0	0.552	0.18	0.014	0	0	0.03	0.002	0.002	0	0.012	0	0.01	0.012	0.014	0.006	0.032	0.002	0.002	0	0.016	0.004	0	0	0.002	0	0	0.008	0	0	0.018
1563	Living/Bacillariophyta/Bacillariophyceae	0.004	0.008	0	0.786	0.11	0.002	0	0	0.004	0.012	0	0	0.008	0	0.01	0.012	0.002	0.004	0.008	0	0	0.008	0.002	0.012	0	0	0.002	0	0	0	0	0	0.006
1564	Living/Bacillariophyta/Bacillariophyceae	0.002	0.006	0	0.8	0.1	0.004	0.002	0	0	0	0	0	0.006	0	0.004	0.02	0.002	0.008	0.01	0	0	0	0.014	0.01	0	0	0	0	0	0.004	0	0	0.008
1565	Living/Bacillariophyta/Bacillariophyceae	0.014	0.01	0	0.692	0.094	0.014	0	0	0.006	0.004	0.004	0	0.018	0	0.006	0.008	0.014	0	0.006	0	0.004	0.002	0.058	0.016	0	0	0	0	0	0.01	0.002	0.002	0.016
1566	Living/Bacillariophyta/Bacillariophyceae	0.108	0.024	0	0.59	0.106	0.01	0	0	0.016	0	0	0	0.002	0	0.006	0.03	0	0.022	0.006	0.002	0	0	0.01	0.004	0	0	0.002	0	0	0.028	0	0	0.034
1567	Living/Bacillariophyta/Bacillariophyceae	0.032	0.008	0	0.888	0.018	0	0	0	0.014	0.002	0	0	0	0.002	0.002	0.012	0	0.002	0.002	0	0	0	0.004	0	0	0	0	0	0	0.008	0	0.002	0.004
1568	Living/Bacillariophyta/Bacillariophyceae	0.02	0.016	0.002	0.79	0.082	0.006	0	0	0	0.006	0	0	0	0	0.016	0.012	0.006	0.006	0.014	0	0	0.002	0.002	0.002	0	0	0	0	0	0.006	0	0.002	0.01
1569	Living/Bacillariophyta/Bacillariophyceae	0.374	0.012	0	0.142	0.04	0.016	0.004	0.002	0.002	0.014	0.002	0	0.002	0	0.008	0.024	0	0.004	0.004	0.008	0	0	0.014	0.008	0	0	0.01	0	0	0.146	0.002	0.002	0.16
1570	Living/Bacillariophyta/Bacillariophyceae	0	0	0	1	0	0	0	0	0	0	0	0	0	0	0	0	0	0	0	0	0	0	0	0	0	0	0	0	0	0	0	0	0
1571	Living/Bacillariophyta/Bacillariophyceae	0	0	0.004	0.984	0	0.008	0.002	0	0	0	0	0	0.002	0	0	0	0	0	0	0	0	0	0	0	0	0	0	0	0	0	0	0	0
1572	Living/Bacillariophyta/Bacillariophyceae	0	0	0	1	0	0	0	0	0	0	0	0	0	0	0	0	0	0	0	0	0	0	0	0	0	0	0	0	0	0	0	0	0
1573	Living/Bacillariophyta/Bacillariophyceae	0	0	0	1	0	0	0	0	0	0	0	0	0	0	0	0	0	0	0	0	0	0	0	0	0	0	0	0	0	0	0	0	0
1574	Living/Bacillariophyta/Bacillariophyceae	0	0	0.01	0.824	0.004	0.002	0.002	0	0	0.002	0	0	0.002	0	0.004	0.002	0.002	0.006	0.01	0	0.006	0.004	0.012	0.006	0	0	0.004	0.002	0.002	0.018	0.016	0.06	0
1575	Living/Bacillariophyta/Bacillariophyceae	0	0	0.002	0.984	0	0.006	0.002	0	0	0	0	0.002	0.002	0	0	0	0	0	0	0	0	0	0	0	0	0	0	0	0	0	0.002	0	0
1576	Living/Bacillariophyta/Bacillariophyceae	0	0	0	0.998	0	0.002	0	0	0	0	0	0	0	0	0	0	0	0	0	0	0	0	0	0	0	0	0	0	0	0	0	0	0
1577	Living/Bacillariophyta/Bacillariophyceae	0	0	0.002	0.99	0	0.006	0.002	0	0	0	0	0	0	0	0	0	0	0	0	0	0	0	0	0	0	0	0	0	0	0	0	0	0
1578	Living/Bacillariophyta/Bacillariophyceae	0	0	0	0.952	0.002	0.008	0.01	0	0	0	0	0	0.016	0	0	0	0	0	0	0	0	0.004	0.004	0	0	0	0	0	0	0	0.004	0	0
1579	Living/Bacillariophyta/Bacillariophyceae	0	0	0	0.958	0.01	0.01	0.002	0	0	0	0	0.002	0.01	0	0	0	0	0	0	0	0.002	0	0.002	0.004	0	0	0	0	0	0	0	0	0
1580	Living/Bacillariophyta/Bacillariophyceae	0	0	0	0.982	0.002	0.004	0.004	0	0	0.002	0.002	0	0	0	0	0	0	0	0	0	0	0.002	0	0	0	0	0	0	0	0	0.002	0	0
1581	Living/Bacillariophyta/Bacillariophyceae	0	0	0	1	0	0	0	0	0	0	0	0	0	0	0	0	0	0	0	0	0	0	0	0	0	0	0	0	0	0	0	0	0
1582	Living/Bacillariophyta/Bacillariophyceae	0.002	0	0.002	0.878	0.024	0.02	0.006	0	0	0	0	0.008	0.02	0	0.002	0	0.002	0	0	0	0.002	0	0.008	0.008	0	0	0	0	0	0	0.012	0.002	0.004
1583	Living/Bacillariophyta/Bacillariophyceae	0.104	0.022	0	0.458	0.058	0.016	0.004	0	0.046	0	0	0	0.002	0.002	0.008	0.146	0.01	0.02	0.038	0.002	0	0	0.02	0.004	0	0	0	0	0	0.022	0	0.002	0.016
1584	Living/Bacillariophyta/Bacillariophyceae	0.002	0	0	0.922	0	0.03	0	0	0	0	0	0.002	0.002	0	0	0	0	0.002	0	0	0	0.004	0.004	0.002	0.004	0	0.002	0.002	0.002	0	0.018	0.002	0
1585	Living/Bacillariophyta/Bacillariophyceae	0.304	0.022	0.002	0.262	0.042	0.008	0.004	0	0.064	0.002	0	0	0	0	0.004	0.192	0.002	0.006	0.01	0.002	0	0	0.008	0	0	0	0.002	0	0	0.054	0	0.006	0.004
1586	Living/Bacillariophyta/Bacillariophyceae	0	0	0.002	0.916	0	0.018	0	0	0	0.004	0	0.002	0.004	0	0	0.002	0	0	0.002	0	0	0.012	0.006	0	0	0	0	0	0.006	0	0.024	0.002	0
1587	Living/Bacillariophyta/Bacillariophyceae	0	0.004	0.01	0.84	0.014	0.006	0.01	0.004	0	0	0	0.002	0.01	0	0.006	0.004	0	0.002	0.028	0	0.02	0.002	0.004	0.004	0	0	0	0	0	0.006	0.012	0.01	0.002
1588	Living/Bacillariophyta/Bacillariophyceae	0.002	0	0	0.974	0.002	0.004	0.014	0	0	0	0	0	0	0	0	0	0	0	0	0	0	0	0	0	0	0	0	0	0	0	0.004	0	0
1589	Living/Bacillariophyta/Bacillariophyceae	0.004	0.004	0.02	0.78	0.034	0.044	0.022	0.002	0	0.004	0.004	0.002	0.012	0	0.006	0.004	0	0	0.004	0	0.012	0.008	0.004	0	0	0	0.004	0	0.002	0.006	0.01	0.004	0.004
1590	Living/Bacillariophyta/Bacillariophyceae	0	0	0.006	0.924	0	0.016	0.002	0	0	0	0	0.004	0.008	0	0	0	0	0	0	0	0	0.01	0.004	0	0	0	0	0.002	0.002	0	0.02	0.002	0
1591	Living/Bacillariophyta/Bacillariophyceae	0	0	0	0.994	0	0.002	0.002	0	0	0	0	0	0	0	0	0	0	0	0	0	0	0	0	0	0	0	0	0	0	0.002	0	0	0
1592	Living/Bacillariophyta/Bacillariophyceae	0	0	0.006	0.88	0.004	0.024	0.008	0	0	0.002	0.002	0.014	0.03	0	0	0	0	0	0	0	0.002	0.002	0.01	0.006	0	0	0	0	0	0	0.01	0	0
1593	Living/Bacillariophyta/Bacillariophyceae	0	0	0	0.982	0	0	0.016	0	0	0	0	0	0	0	0	0	0	0	0	0	0	0.002	0	0	0	0	0	0	0	0	0	0	0
1594	Living/Bacillariophyta/Bacillariophyceae	0	0	0	0.914	0.004	0.018	0.05	0	0	0.002	0	0	0.002	0	0	0.002	0	0.002	0.002	0	0.002	0	0	0	0	0	0	0	0	0	0.002	0	0
1595	Living/Bacillariophyta/Bacillariophyceae	0	0	0.002	0.954	0	0.018	0.004	0	0	0.002	0	0	0.002	0	0	0	0	0	0	0	0	0.004	0	0.002	0	0	0.002	0	0	0	0.01	0	0
1596	Living/Bacillariophyta/Bacillariophyceae	0.016	0	0	0.87	0.022	0.022	0.032	0	0.008	0.002	0	0	0.002	0	0	0.002	0	0.002	0	0	0	0.002	0	0	0.002	0	0	0	0	0.012	0	0.006	0
1597	Living/Bacillariophyta/Bacillariophyceae	0	0	0	1	0	0	0	0	0	0	0	0	0	0	0	0	0	0	0	0	0	0	0	0	0	0	0	0	0	0	0	0	0
1598	Living/Bacillariophyta/Bacillariophyceae	0	0	0.002	0.978	0.002	0.008	0	0	0	0	0	0	0.002	0	0	0	0	0	0	0	0	0.006	0.002	0	0	0	0	0	0	0	0	0	0
1599	Living/Bacillariophyta/Bacillariophyceae	0.006	0	0.002	0.888	0.004	0.018	0.016	0	0.004	0.002	0	0	0.002	0	0	0	0.002	0	0	0	0	0.002	0.004	0	0	0	0	0.004	0	0.014	0.01	0.02	0.002
1600	Living/Bacillariophyta/Bacillariophyceae	0	0.002	0	0.934	0.01	0.034	0	0	0.002	0	0	0	0.002	0	0	0	0	0.002	0	0	0	0	0.002	0	0	0	0	0.002	0	0.004	0	0.006	0
1601	Living/Bacillariophyta/Bacillariophyceae	0.044	0.024	0.004	0.634	0.02	0.13	0.024	0	0.004	0.008	0.004	0	0.004	0	0.006	0.004	0	0	0	0	0.002	0.004	0.012	0	0	0	0.006	0.008	0	0.016	0.006	0.034	0.002
1602	Living/Bacillariophyta/Bacillariophyceae	0	0	0.002	0.824	0	0.122	0.006	0.002	0	0	0	0	0	0	0	0	0	0	0	0	0	0	0	0	0	0.002	0	0.002	0.002	0.002	0.016	0.02	0
1603	Living/Bacillariophyta/Bacillariophyceae	0	0.002	0.006	0.844	0.058	0.032	0	0	0	0.004	0	0.002	0.008	0	0	0.004	0	0	0	0	0.002	0.014	0.004	0.016	0	0	0	0	0	0.002	0	0.002	0
1604	Living/Bacillariophyta/Bacillariophyceae	0	0.002	0	0.814	0.074	0.026	0.002	0.004	0	0.004	0	0.002	0.026	0	0	0.004	0	0	0	0	0.006	0.016	0.008	0.01	0	0	0	0	0	0	0	0	0.002
1605	Living/Bacillariophyta/Bacillariophyceae	0.02	0.016	0.008	0.51	0.106	0.162	0.072	0	0.002	0.014	0.004	0.004	0.01	0	0.006	0.004	0.006	0.004	0.004	0	0	0.006	0.006	0	0	0	0.004	0.002	0	0.02	0.006	0.004	0
1606	Living/Bacillariophyta/Bacillariophyceae	0	0	0	0.95	0.006	0.02	0.004	0	0	0	0	0.004	0.006	0	0	0	0	0	0	0	0.002	0.004	0	0	0	0	0.002	0	0	0	0.002	0	0
1607	Living/Bacillariophyta/Bacillariophyceae	0.176	0.008	0	0.582	0.016	0.05	0.032	0	0.072	0.004	0	0	0	0	0	0.008	0.002	0.002	0	0	0	0	0.002	0	0	0	0.002	0.002	0	0.03	0	0.012	0
1608	Living/Bacillariophyta/Bacillariophyceae	0	0	0.004	0.958	0.002	0.012	0.002	0	0	0	0	0.002	0.004	0	0	0	0	0	0	0	0	0.006	0.002	0	0	0	0	0	0	0	0.008	0	0
1609	Living/Bacillariophyta/Bacillariophyceae	0	0	0.002	0.97	0.004	0.012	0.002	0	0	0	0	0.002	0.004	0	0	0	0	0	0	0	0	0.002	0	0	0	0	0	0	0	0	0.002	0	0
1610	Living/Bacillariophyta/Bacillariophyceae	0	0	0.002	0.88	0.018	0.036	0.008	0	0.002	0.002	0.002	0	0.018	0	0	0	0	0.002	0	0	0	0.01	0	0.002	0	0	0.006	0	0	0	0.01	0	0.002
1611	Living/Bacillariophyta/Bacillariophyceae	0	0	0.002	0.942	0.006	0.024	0	0	0	0	0	0	0	0	0	0	0	0	0	0	0	0.008	0.004	0.002	0	0	0.002	0	0	0	0.01	0	0
1612	Living/Bacillariophyta/Bacillariophyceae	0	0.006	0.012	0.034	0.122	0.02	0.01	0.002	0	0.012	0.022	0.004	0.172	0	0.002	0	0	0.002	0	0	0.018	0.01	0.006	0.028	0.034	0.048	0.104	0	0	0.004	0.292	0.002	0.034
1613	Living/Bacillariophyta/Bacillariophyceae	0	0	0	0.996	0	0.002	0	0	0	0	0	0	0	0	0	0	0	0	0	0	0	0	0	0	0	0	0	0	0	0	0	0.002	0
1614	Living/Bacillariophyta/Bacillariophyceae	0	0	0	0.95	0.004	0.014	0.004	0	0	0.004	0	0	0	0	0	0	0	0	0	0	0	0	0	0	0.002	0	0.002	0.01	0	0	0.002	0.008	0
1615	Living/Bacillariophyta/Bacillariophyceae	0	0	0	0.99	0	0.006	0.004	0	0	0	0	0	0	0	0	0	0	0	0	0	0	0	0	0	0	0	0	0	0	0	0	0	0
1616	Living/Bacillariophyta/Bacillariophyceae	0	0	0.004	0.912	0.002	0.056	0	0	0	0	0	0	0.006	0	0	0	0	0	0	0	0.002	0.01	0	0.004	0	0	0	0	0	0	0.004	0	0
1617	Living/Bacillariophyta/Bacillariophyceae	0	0	0.014	0.856	0.006	0.05	0	0	0	0.004	0	0.004	0.014	0	0.002	0	0	0	0.002	0	0.004	0.008	0.016	0.004	0	0	0	0	0	0	0.01	0.002	0.004
1618	Living/Bacillariophyta/Bacillariophyceae	0	0	0.004	0.986	0	0.004	0.002	0	0	0	0	0	0	0	0	0	0	0	0	0	0	0	0.002	0	0	0	0	0	0	0	0	0	0.002
1619	Living/Bacillariophyta/Bacillariophyceae	0.012	0.008	0.012	0.574	0.084	0.09	0.086	0.002	0.002	0.004	0.018	0	0.054	0	0.004	0.004	0.002	0	0.002	0	0.002	0.004	0.002	0.018	0	0.002	0	0	0	0	0.004	0	0.01
1620	Living/Bacillariophyta/Bacillariophyceae	0	0	0.002	0.724	0.022	0.146	0	0.002	0	0.004	0	0.01	0.026	0	0	0.006	0	0	0.008	0	0.002	0.016	0.02	0.004	0	0	0	0	0.002	0	0.006	0	0
1621	Living/Bacillariophyta/Bacillariophyceae	0.012	0.008	0.002	0.808	0.01	0.066	0.012	0	0.008	0.004	0	0	0.002	0	0.002	0.002	0.002	0	0	0.002	0	0.004	0.004	0	0.002	0	0.004	0.004	0	0.014	0	0.026	0.002
1622	Living/Bacillariophyta/Bacillariophyceae	0	0	0	0.994	0	0.002	0	0	0	0.002	0	0	0	0	0	0	0	0	0	0	0	0	0	0	0	0	0	0	0	0	0	0.002	0
1623	Living/Bacillariophyta/Bacillariophyceae	0	0.002	0.006	0.894	0.02	0.014	0.02	0	0	0.002	0.002	0.004	0.012	0	0	0	0.002	0	0	0	0.002	0.002	0.002	0.006	0	0	0	0	0	0.006	0.002	0	0.002
1624	Living/Bacillariophyta/Bacillariophyceae	0.19	0.008	0	0.324	0.014	0.222	0.126	0	0	0.036	0	0	0.008	0	0.002	0	0.002	0	0	0	0	0	0.006	0	0	0	0	0.002	0	0.032	0.002	0.022	0.004
1625	Living/Bacillariophyta/Bacillariophyceae	0	0	0.004	0.96	0	0	0	0.002	0	0	0	0.004	0.006	0	0	0	0	0	0	0	0	0.002	0.004	0	0	0	0	0	0.002	0	0.016	0	0
1626	Living/Bacillariophyta/Bacillariophyceae	0.002	0	0	0.98	0.002	0.006	0	0	0.002	0	0	0	0	0	0	0	0	0	0	0.002	0	0	0	0	0	0	0	0	0.002	0	0	0.004	0
1627	Living/Bacillariophyta/Bacillariophyceae	0	0	0.008	0.78	0	0.016	0	0.004	0	0	0	0.014	0.01	0	0.002	0	0	0.002	0	0	0	0.096	0.01	0.002	0	0	0	0	0.002	0	0.054	0	0
1628	Living/Bacillariophyta/Bacillariophyceae	0.022	0.004	0	0.692	0.174	0.006	0	0	0.038	0.004	0	0	0	0	0.002	0.008	0.004	0.006	0.004	0	0	0.002	0.008	0.004	0	0	0	0	0	0.012	0	0.002	0.008
1629	Living/Bacillariophyta/Bacillariophyceae	0.004	0	0.004	0.958	0	0.014	0.008	0	0	0	0	0	0	0	0	0	0	0.002	0.002	0	0	0	0.002	0	0	0	0	0	0	0.002	0	0.004	0
1630	Living/Bacillariophyta/Bacillariophyceae	0.002	0	0	0.986	0	0.002	0.004	0	0	0	0	0	0	0	0	0	0	0	0	0	0	0	0	0	0	0	0	0.002	0	0	0.004	0	0
1631	Living/Bacillariophyta/Bacillariophyceae	0	0	0	0.806	0.002	0.084	0.014	0	0.002	0	0	0	0.006	0	0	0	0	0	0.002	0	0	0.004	0	0.002	0.002	0	0.012	0.036	0	0.002	0.014	0.012	0
1632	Living/Bacillariophyta/Bacillariophyceae	0	0.002	0.004	0.958	0.002	0.002	0.006	0	0	0	0.004	0	0.006	0	0	0	0	0	0	0	0	0	0.002	0.002	0	0	0	0	0	0	0.01	0.002	0
1633	Living/Bacillariophyta/Bacillariophyceae	0	0	0.002	0.938	0	0.014	0	0	0	0	0	0	0.002	0	0.002	0	0	0	0.002	0	0	0.002	0.006	0	0	0	0.006	0	0.002	0	0.006	0.016	0.002
1634	Living/Bacillariophyta/Bacillariophyceae	0.002	0.002	0.002	0.95	0.004	0.014	0.01	0	0.002	0.004	0	0	0	0	0	0	0	0	0	0	0	0	0	0	0	0	0	0.002	0.002	0.002	0.002	0.002	0
1635	Living/Bacillariophyta/Bacillariophyceae	0	0	0.002	0.544	0.002	0.026	0.002	0.004	0	0.012	0	0.07	0.056	0	0.004	0.006	0	0.002	0.006	0	0.002	0.202	0.012	0	0.002	0	0	0	0.008	0	0.038	0	0
1636	Living/Bacillariophyta/Bacillariophyceae	0.006	0.004	0	0.902	0.002	0.018	0.04	0	0	0.002	0.002	0	0.006	0	0	0	0	0	0	0	0	0.002	0	0.002	0	0.004	0	0.004	0	0.004	0.002	0	0
1637	Living/Bacillariophyta/Bacillariophyceae	0	0	0	0.986	0	0.006	0.004	0	0	0	0	0	0	0	0	0	0	0	0	0	0	0	0	0.002	0	0	0	0	0	0	0.002	0	0
1638	Living/Bacillariophyta/Bacillariophyceae	0.004	0	0.002	0.878	0	0.042	0.016	0	0	0.008	0.004	0	0.002	0	0	0	0	0	0	0	0	0.006	0	0	0	0.002	0.004	0.014	0	0.002	0.008	0.008	0
1639	Living/Bacillariophyta/Bacillariophyceae	0	0	0.006	0.698	0.002	0.006	0	0.004	0	0.004	0	0.002	0.018	0	0.002	0	0	0	0.002	0	0	0.028	0.032	0.008	0.002	0	0.006	0	0.016	0	0.16	0.004	0
1640	Living/Bacillariophyta/Bacillariophyceae	0	0	0.008	0.9	0	0.018	0.002	0	0	0.006	0	0.002	0.004	0	0	0	0	0	0.002	0	0.002	0.002	0.008	0	0	0	0.012	0	0.002	0	0.026	0.006	0
1641	Living/Bacillariophyta/Bacillariophyceae	0	0	0.004	0.946	0	0.01	0	0	0	0	0	0.004	0.002	0	0	0	0	0	0	0	0	0.006	0.008	0.002	0	0	0	0	0	0	0.016	0.002	0
1642	Living/Bacillariophyta/Bacillariophyceae	0	0.002	0.012	0.902	0.004	0.014	0.002	0	0	0.006	0	0	0.006	0	0	0.002	0	0	0	0	0.002	0	0.012	0	0	0	0	0.002	0	0.002	0.02	0.012	0
1643	Living/Bacillariophyta/Bacillariophyceae	0	0.002	0.002	0.816	0.012	0.026	0	0.002	0	0.002	0	0.016	0.022	0	0	0	0	0.002	0	0	0	0.046	0.006	0	0	0	0.002	0	0.002	0	0.042	0	0
1644	Living/Bacillariophyta/Bacillariophyceae	0.132	0.014	0	0.482	0.084	0.02	0.002	0	0.034	0.002	0	0	0	0.002	0.014	0.09	0.002	0.026	0.028	0.004	0	0	0.016	0.01	0	0	0.002	0	0	0.018	0.002	0.004	0.012
1645	Living/Bacillariophyta/Bacillariophyceae	0	0	0.006	0.926	0.002	0.026	0.002	0.002	0	0	0	0	0.006	0	0	0	0	0	0	0	0	0	0.004	0.004	0	0	0	0	0	0	0.014	0.008	0
1646	Living/Bacillariophyta/Bacillariophyceae	0.002	0	0	0.964	0.002	0.008	0.002	0.002	0	0	0	0.004	0	0	0	0	0	0	0	0	0	0	0.002	0	0	0	0	0	0	0.002	0.004	0.008	0
1647	Living/Bacillariophyta/Bacillariophyceae	0.002	0.002	0	0.716	0.072	0.012	0.016	0.006	0	0.01	0.002	0.018	0.086	0	0.002	0	0	0	0	0	0.004	0.002	0.006	0.03	0	0	0	0	0	0	0.006	0	0.008
1648	Living/Bacillariophyta/Bacillariophyceae	0	0	0.006	0.874	0.036	0.006	0.012	0.002	0	0.002	0.002	0.014	0.016	0	0	0.002	0	0	0	0	0.002	0.006	0.004	0.01	0	0	0	0	0	0	0.006	0	0
1649	Living/Bacillariophyta/Bacillariophyceae	0.002	0.002	0.002	0.966	0	0.006	0.008	0	0	0.002	0	0	0	0	0	0	0	0	0	0	0	0.002	0.002	0	0.002	0	0	0.002	0	0.004	0	0	0
1650	Living/Bacillariophyta/Bacillariophyceae	0	0	0	0.996	0	0.004	0	0	0	0	0	0	0	0	0	0	0	0	0	0	0	0	0	0	0	0	0	0	0	0	0	0	0
1651	Living/Bacillariophyta/Bacillariophyceae	0	0	0	1	0	0	0	0	0	0	0	0	0	0	0	0	0	0	0	0	0	0	0	0	0	0	0	0	0	0	0	0	0
1652	Living/Bacillariophyta/Bacillariophyceae	0	0.002	0	0.978	0	0.012	0.002	0	0	0	0	0	0	0	0	0	0	0	0	0	0	0	0	0	0	0	0	0.004	0	0	0.002	0	0
1653	Living/Bacillariophyta/Bacillariophyceae	0	0	0	0.936	0.016	0.012	0.012	0	0	0	0	0.006	0.012	0	0	0	0	0	0	0	0	0	0	0.004	0	0	0	0	0	0	0	0.002	0
1654	Living/Bacillariophyta/Bacillariophyceae	0	0	0	0.996	0.002	0	0	0	0	0	0.002	0	0	0	0	0	0	0	0	0	0	0	0	0	0	0	0	0	0	0	0	0	0
1655	Living/Bacillariophyta/Bacillariophyceae	0	0.002	0.004	0.936	0.018	0.018	0	0.002	0	0.004	0	0	0.004	0	0	0	0	0	0	0	0	0.006	0.002	0.002	0	0	0	0	0	0.002	0	0	0
1656	Living/Bacillariophyta/Bacillariophyceae	0.008	0.002	0.002	0.754	0.002	0.104	0.03	0	0.002	0.01	0	0	0.006	0	0.002	0	0	0.002	0.002	0	0.004	0.006	0.01	0	0	0	0.002	0.012	0	0.008	0.014	0.016	0.002
1657	Living/Bacillariophyta/Bacillariophyceae	0	0	0	0.986	0	0.002	0	0	0	0	0	0	0	0	0	0	0	0	0	0	0	0	0	0	0	0	0	0.008	0	0	0.002	0.002	0
1658	Living/Bacillariophyta/Bacillariophyceae	0	0	0	0.988	0	0.006	0.002	0	0	0	0	0	0	0	0	0	0	0	0	0	0	0	0	0	0	0	0	0.002	0	0	0	0.002	0
1659	Living/Bacillariophyta/Bacillariophyceae	0.002	0	0.016	0.424	0.108	0.076	0.002	0.008	0	0.008	0	0.116	0.106	0	0.006	0.006	0.002	0	0.002	0	0.014	0.018	0.034	0.008	0	0	0	0	0	0	0.038	0.002	0.004
1660	Living/Bacillariophyta/Bacillariophyceae	0	0	0	0.998	0.002	0	0	0	0	0	0	0	0	0	0	0	0	0	0	0	0	0	0	0	0	0	0	0	0	0	0	0	0
1661	Living/Bacillariophyta/Bacillariophyceae	0	0	0	1	0	0	0	0	0	0	0	0	0	0	0	0	0	0	0	0	0	0	0	0	0	0	0	0	0	0	0	0	0
1662	Living/Bacillariophyta/Bacillariophyceae	0	0	0.002	0.836	0.044	0.044	0.002	0.004	0	0	0	0.002	0.018	0	0.006	0.01	0	0.002	0.002	0	0.002	0.018	0.006	0	0	0	0	0	0	0	0.002	0	0
1663	Living/Bacillariophyta/Bacillariophyceae	0	0	0.008	0.758	0.004	0.032	0	0.008	0	0	0	0.008	0.02	0	0	0.002	0	0.002	0.002	0	0	0.032	0.098	0.004	0	0	0	0	0.004	0.002	0.016	0	0
1664	Living/Bacillariophyta/Bacillariophyceae	0	0	0	0.98	0	0.004	0.012	0	0	0	0	0	0.002	0	0	0	0	0	0	0	0	0	0	0	0	0	0	0	0	0	0	0.002	0
1665	Living/Bacillariophyta/Bacillariophyceae	0	0	0.008	0.654	0.008	0.042	0	0.01	0	0.01	0	0.016	0.088	0	0	0	0	0.002	0	0	0	0.062	0.008	0.002	0.002	0.002	0.004	0	0.002	0	0.076	0.004	0
1666	Living/Bacillariophyta/Bacillariophyceae	0	0	0	0.992	0	0.002	0	0	0	0	0	0	0	0	0	0	0	0	0	0	0	0	0.002	0	0	0	0	0	0	0	0	0.004	0
1667	Living/Bacillariophyta/Bacillariophyceae	0	0	0	0.992	0	0.002	0.002	0	0	0	0	0	0	0	0	0	0	0	0	0	0	0	0	0	0	0	0	0	0	0	0.002	0.002	0
1668	Living/Bacillariophyta/Bacillariophyceae	0	0	0	0.994	0	0.002	0	0.002	0	0	0	0	0	0	0	0	0	0	0	0	0	0	0	0	0	0	0	0.002	0	0	0	0	0
1669	Living/Bacillariophyta/Bacillariophyceae	0.002	0.006	0.006	0.786	0.052	0.06	0.004	0.002	0.004	0.002	0.002	0	0.006	0	0.002	0.002	0	0	0	0	0.002	0.004	0.02	0.004	0	0.002	0.002	0	0	0.014	0	0.014	0.002
1670	Living/Bacillariophyta/Bacillariophyceae	0	0	0	0.96	0	0.024	0.004	0	0	0	0	0	0	0	0	0	0	0	0	0	0	0.004	0	0	0	0.002	0.002	0.002	0	0	0.002	0	0
1671	Living/Bacillariophyta/Bacillariophyceae	0.002	0.002	0.014	0.466	0.082	0.08	0.002	0.014	0.002	0.004	0	0.004	0.034	0	0.03	0.016	0	0.006	0.032	0	0.092	0.018	0.02	0.022	0	0	0.006	0	0.002	0.002	0.034	0.006	0.008
1672	Living/Bacillariophyta/Bacillariophyceae	0.018	0.01	0	0.344	0.16	0.008	0.004	0	0.018	0	0.002	0	0.002	0.01	0.048	0.12	0.03	0.046	0.07	0.008	0.002	0	0.072	0.006	0.002	0	0.002	0	0	0.01	0	0	0.008
1673	Living/Bacillariophyta/Bacillariophyceae	0	0	0.004	0.962	0	0.02	0.002	0	0	0.004	0	0	0	0	0	0	0	0	0	0	0	0	0	0	0	0	0.004	0	0	0	0.002	0.002	0
1674	Living/Bacillariophyta/Bacillariophyceae	0.144	0.032	0.004	0.46	0.068	0.006	0.006	0.002	0.03	0.018	0	0	0.004	0	0.006	0.03	0.016	0.01	0.006	0.002	0	0.002	0.062	0.004	0	0	0.008	0	0	0.068	0.002	0.002	0.008
1675	Living/Bacillariophyta/Bacillariophyceae	0	0	0.01	0.896	0.008	0.036	0	0.002	0.004	0	0	0	0.004	0	0.004	0.002	0	0.002	0.008	0	0.002	0	0	0	0	0	0.004	0	0.004	0.002	0.004	0.008	0
1676	Living/Bacillariophyta/Bacillariophyceae	0.088	0.034	0.004	0.646	0.018	0.06	0.048	0	0.024	0.004	0.002	0	0.008	0.002	0.002	0.008	0.004	0.002	0.002	0	0	0	0.002	0.006	0	0	0.006	0	0	0.024	0	0	0.006
1677	Living/Bacillariophyta/Bacillariophyceae	0.028	0.002	0	0.432	0.004	0.108	0.192	0	0	0.01	0	0	0.01	0	0	0.002	0	0	0	0	0	0	0.002	0.004	0.006	0	0.044	0.068	0	0.036	0.018	0.03	0.004
1678	Living/Bacillariophyta/Bacillariophyceae	0	0	0	0.966	0.002	0.016	0.012	0	0	0.002	0	0	0.002	0	0	0	0	0	0	0	0	0	0	0	0	0	0	0	0	0	0	0	0
1679	Living/Bacillariophyta/Bacillariophyceae	0.004	0.002	0	0.876	0.006	0.022	0.004	0.004	0	0.002	0	0	0.026	0	0	0	0	0	0.002	0	0.002	0	0	0	0.004	0	0.008	0	0	0.002	0.032	0.004	0
1680	Living/Bacillariophyta/Bacillariophyceae	0.022	0.028	0	0.43	0.298	0.028	0	0	0.012	0	0.002	0	0.014	0	0.02	0.04	0.012	0.02	0.03	0	0	0.002	0.008	0.012	0	0	0	0	0	0.004	0.002	0	0.016
1681	Living/Bacillariophyta/Bacillariophyceae	0.008	0	0.002	0.628	0.002	0.242	0.062	0	0	0	0.002	0	0.01	0	0	0	0	0	0	0	0	0.014	0	0	0	0.002	0.01	0.002	0	0.006	0.008	0.002	0
1682	Living/Bacillariophyta/Bacillariophyceae	0	0	0	0.974	0	0.01	0.008	0	0	0	0.002	0	0	0	0	0	0	0	0	0	0	0	0	0	0	0	0	0	0	0.002	0	0.004	0
1683	Living/Bacillariophyta/Bacillariophyceae	0.084	0.03	0	0.394	0.086	0.12	0.084	0	0.018	0.036	0.004	0	0.014	0	0.002	0.012	0.002	0.008	0.008	0	0	0.002	0.02	0.012	0	0	0.004	0.002	0	0.028	0.002	0.002	0.026
1684	Living/Bacillariophyta/Bacillariophyceae	0	0	0	0.044	0.018	0.014	0	0.006	0	0.042	0	0.164	0.596	0	0	0	0	0.006	0.002	0	0	0.048	0.008	0.046	0	0	0.002	0	0	0	0.004	0	0
1685	Living/Bacillariophyta/Bacillariophyceae	0.002	0	0.008	0.848	0.018	0.048	0.014	0	0.004	0.004	0.006	0	0.004	0	0.002	0	0.002	0	0	0	0.004	0.01	0.01	0	0	0	0	0	0	0	0.01	0.006	0
1686	Living/Bacillariophyta/Bacillariophyceae	0	0	0	0.884	0.006	0.04	0	0.008	0	0	0	0	0.02	0	0	0	0	0	0	0	0.002	0.006	0	0	0	0	0.004	0	0	0	0.03	0	0
1687	Living/Bacillariophyta/Bacillariophyceae	0.034	0.012	0.002	0.57	0.03	0.092	0.094	0.002	0.002	0.036	0.012	0	0.034	0	0.002	0	0	0	0.008	0	0.002	0.006	0.006	0.004	0	0.002	0.012	0.004	0	0.016	0	0.01	0.008
1688	Living/Bacillariophyta/Bacillariophyceae	0	0	0	0.868	0	0.088	0.016	0	0.002	0	0.002	0	0.004	0	0	0	0	0	0	0	0	0.004	0	0.002	0	0	0.002	0.006	0	0.002	0.004	0	0
1689	Living/Bacillariophyta/Bacillariophyceae	0	0	0.014	0.41	0.008	0.014	0.002	0.012	0	0.018	0	0.034	0.156	0	0	0	0	0.004	0.002	0	0	0.06	0.026	0.032	0.004	0	0.016	0	0.002	0	0.186	0	0
1690	Living/Bacillariophyta/Bacillariophyceae	0.01	0.004	0	0.85	0.024	0.058	0.022	0	0	0.002	0.004	0	0.006	0	0	0.002	0.004	0	0	0	0	0.008	0	0	0	0	0	0	0	0.004	0	0.002	0
1691	Living/Bacillariophyta/Bacillariophyceae	0	0.002	0.006	0.138	0.488	0.016	0	0.004	0	0	0.002	0.002	0.166	0	0.006	0.01	0	0.004	0.002	0.002	0.046	0.024	0.022	0.046	0	0	0	0	0	0	0.012	0	0.002
1692	Living/Bacillariophyta/Bacillariophyceae	0	0	0	0.92	0.002	0.01	0.064	0	0	0.002	0	0	0.002	0	0	0	0	0	0	0	0	0	0	0	0	0	0	0	0	0	0	0	0
1693	Living/Bacillariophyta/Bacillariophyceae	0.17	0.02	0	0.426	0.1	0.006	0.002	0	0.046	0.004	0	0	0	0.002	0.006	0.12	0.006	0.012	0.016	0.002	0	0	0.024	0.004	0	0	0.002	0	0	0.03	0	0	0.002
1694	Living/Bacillariophyta/Bacillariophyceae	0.004	0	0.004	0.828	0.006	0.09	0.024	0	0	0	0	0.002	0.012	0	0	0	0	0	0	0	0.002	0.008	0	0.002	0.004	0	0.004	0.004	0	0	0.006	0	0
1695	Living/Bacillariophyta/Bacillariophyceae	0.064	0.038	0.002	0.344	0.19	0.046	0.024	0.002	0.014	0.01	0.002	0	0.048	0	0.008	0.016	0.012	0.024	0.026	0.004	0	0.006	0.016	0.01	0	0	0.01	0	0	0.032	0.002	0.004	0.046
1696	Living/Bacillariophyta/Bacillariophyceae	0.308	0.028	0	0.27	0.018	0.018	0.012	0	0.008	0.026	0	0	0	0	0.004	0.024	0.002	0.002	0.002	0.006	0.002	0	0.006	0.002	0	0	0.022	0.002	0	0.2	0	0.016	0.022
1697	Living/Bacillariophyta/Bacillariophyceae	0.012	0.014	0.014	0.658	0.05	0.042	0.02	0	0.002	0.008	0.032	0	0.032	0	0.002	0.004	0.01	0.006	0	0.002	0.002	0.006	0.03	0.002	0	0	0.004	0	0	0.026	0.002	0.012	0.008
1698	Living/Bacillariophyta/Bacillariophyceae	0	0	0	0.954	0.002	0.01	0	0	0	0	0	0	0.002	0	0.002	0	0	0	0	0	0	0.002	0.004	0.004	0	0	0.008	0	0.002	0.002	0.004	0.004	0
1699	Living/Bacillariophyta/Bacillariophyceae	0.004	0.004	0.002	0.89	0	0.06	0.012	0	0.002	0	0	0	0.004	0	0	0	0.002	0	0	0	0.002	0	0.004	0.002	0	0.002	0	0.006	0	0.002	0	0.002	0
1700	Living/Bacillariophyta/Bacillariophyceae	0	0	0	0.986	0	0.006	0.002	0	0	0	0	0	0	0	0	0	0.002	0	0	0	0	0	0	0	0	0	0	0	0	0	0.004	0	0
1701	Living/Bacillariophyta/Bacillariophyceae	0	0.002	0.006	0.39	0	0.04	0.01	0.002	0	0.002	0	0.002	0.006	0	0.002	0.004	0	0.006	0.002	0	0.004	0.012	0.014	0.008	0	0	0.006	0.008	0.086	0.012	0.228	0.146	0.002
1702	Living/Bacillariophyta/Bacillariophyceae	0	0.002	0.01	0.254	0.004	0.054	0	0.002	0	0.008	0	0.04	0.22	0	0.002	0.002	0	0.002	0.004	0	0	0.184	0.018	0.008	0.006	0	0.002	0	0.018	0	0.156	0.002	0.002
1703	Living/Bacillariophyta/Bacillariophyceae	0.002	0	0	0.82	0.002	0.092	0.038	0.002	0	0.002	0.002	0	0.006	0	0	0	0	0	0	0	0.002	0	0.002	0.006	0	0	0.006	0.006	0	0	0.006	0.002	0.004
1704	Living/Bacillariophyta/Bacillariophyceae	0.056	0.06	0.002	0.428	0.13	0.04	0.012	0	0.054	0	0.004	0	0.002	0.002	0.014	0.046	0.028	0.044	0.022	0	0	0.002	0.018	0.002	0	0	0	0	0	0.03	0	0	0.004
1705	Living/Bacillariophyta/Bacillariophyceae	0	0.004	0.006	0.93	0.002	0.016	0.006	0	0	0	0	0	0	0	0.004	0	0	0	0.002	0	0.004	0	0.002	0	0	0	0.002	0	0	0.002	0.012	0.004	0.004
1706	Living/Bacillariophyta/Bacillariophyceae	0	0	0.018	0.554	0.006	0.008	0.002	0.012	0	0.006	0	0.078	0.09	0	0	0	0	0.002	0	0	0	0.044	0.026	0.002	0	0	0.006	0	0.002	0	0.142	0.002	0
1707	Living/Bacillariophyta/Bacillariophyceae	0	0.002	0.002	0.158	0.082	0.002	0	0.03	0	0.026	0	0.06	0.204	0	0	0	0	0	0	0	0.002	0.024	0.012	0.042	0.004	0.006	0.056	0	0	0	0.288	0	0
1708	Living/Bacillariophyta/Bacillariophyceae	0	0	0	0.244	0.012	0	0.006	0.044	0	0.012	0	0.016	0.07	0	0	0	0	0.002	0.002	0	0	0.052	0.006	0.03	0.004	0.004	0.134	0	0	0	0.36	0.002	0
1709	Living/Bacillariophyta/Bacillariophyceae	0	0.002	0	0.272	0.004	0.006	0	0.012	0	0.014	0	0.018	0.036	0	0	0	0	0.008	0	0	0	0.062	0.004	0.002	0.022	0	0.08	0	0.006	0	0.446	0.004	0.002
1710	Living/Bacillariophyta/Bacillariophyceae	0.134	0.034	0	0.408	0.082	0.014	0.006	0	0.042	0.008	0.008	0	0.006	0	0.018	0.016	0.016	0.01	0.014	0	0.002	0.006	0.032	0.044	0	0	0.008	0	0	0.064	0	0.004	0.024
1711	Living/Bacillariophyta/Bacillariophyceae	0.036	0.018	0.004	0.272	0.168	0.014	0.006	0	0.052	0.018	0.01	0	0.032	0	0.008	0.012	0.01	0.004	0.01	0.004	0	0.004	0.084	0.108	0	0	0.008	0	0	0.072	0.002	0.008	0.036
1712	Living/Bacillariophyta/Bacillariophyceae	0.234	0.02	0.002	0.456	0.086	0.004	0.006	0	0.004	0.008	0	0	0.008	0	0.002	0.024	0	0.004	0.008	0.006	0	0	0.008	0.004	0	0	0.002	0	0	0.094	0	0	0.02
1713	Living/Bacillariophyta/Bacillariophyceae	0.104	0.024	0.002	0.328	0.172	0.016	0.01	0.006	0.04	0.008	0.006	0	0.032	0	0	0.032	0.014	0.012	0.008	0	0	0.002	0.02	0.054	0	0	0.008	0	0	0.08	0.002	0	0.02
1714	Living/Bacillariophyta/Bacillariophyceae	0	0.006	0.002	0.544	0.03	0.082	0.002	0.02	0	0.004	0	0.06	0.138	0	0.002	0.002	0	0	0.002	0	0	0.06	0.014	0.006	0	0	0.002	0	0	0	0.022	0.002	0
1715	Living/Bacillariophyta/Bacillariophyceae	0	0	0.002	0.378	0.026	0.018	0	0.03	0	0.008	0	0.138	0.122	0	0.002	0.006	0	0	0.002	0	0.002	0.21	0.022	0.018	0	0	0	0	0	0	0.014	0	0.002
1716	Living/Bacillariophyta/Bacillariophyceae	0	0	0	0.42	0.004	0.03	0	0.008	0	0.024	0	0.026	0.046	0	0	0	0	0.004	0	0	0.002	0.104	0.01	0.006	0.016	0	0.008	0	0.008	0	0.278	0.006	0
1717	Living/Bacillariophyta/Bacillariophyceae	0	0.002	0	0.51	0.096	0.084	0.048	0.008	0	0.012	0.002	0.04	0.106	0	0	0	0	0	0.002	0	0.02	0.006	0.008	0.014	0.002	0	0.004	0	0	0.002	0.032	0	0.002
1718	Living/Bacillariophyta/Bacillariophyceae	0	0	0.026	0.644	0.004	0.068	0	0.002	0	0.004	0.002	0.07	0.024	0	0.002	0.006	0	0	0.004	0	0	0.032	0.06	0.002	0	0	0	0	0	0	0.046	0.004	0
1719	Living/Bacillariophyta/Bacillariophyceae	0	0	0.018	0.648	0.01	0.044	0	0.01	0	0.006	0	0.076	0.038	0	0.002	0.006	0	0.004	0	0	0.002	0.048	0.054	0	0	0	0	0	0	0	0.034	0	0
1720	Living/Bacillariophyta/Bacillariophyceae	0	0	0.01	0.674	0.004	0.04	0	0.012	0	0.006	0	0.04	0.012	0	0.002	0.002	0	0	0.004	0	0.002	0.052	0.098	0.008	0.002	0	0	0	0.002	0	0.03	0	0
1721	Living/Bacillariophyta/Bacillariophyceae	0.002	0.004	0.02	0.202	0.164	0.062	0.008	0.024	0	0.012	0.004	0.034	0.262	0	0.002	0	0	0.004	0.002	0	0.028	0.018	0.004	0.06	0	0	0.01	0	0	0	0.062	0.002	0.01
1722	Living/Bacillariophyta/Bacillariophyceae	0	0.002	0.002	0.07	0.198	0.024	0	0.002	0	0.004	0	0.028	0.05	0	0.022	0.076	0	0.008	0.012	0	0.006	0.408	0.066	0.014	0	0	0	0	0.002	0	0.004	0.002	0
1723	Living/Bacillariophyta/Bacillariophyceae	0.01	0.008	0	0.72	0.136	0.01	0	0	0.006	0	0	0	0.022	0	0.008	0.022	0.006	0.016	0.01	0	0.002	0.002	0.004	0.01	0	0	0.002	0	0	0	0	0	0.006
1724	Living/Bacillariophyta/Bacillariophyceae	0	0	0	0.96	0	0.02	0.006	0	0	0.002	0	0	0.002	0	0	0	0	0	0	0	0	0	0	0	0	0	0.002	0	0	0.004	0.002	0	0.002
1725	Living/Bacillariophyta/Bacillariophyceae	0.018	0.034	0	0.774	0.02	0.004	0	0	0.008	0.002	0	0	0	0.004	0.026	0.016	0.006	0.018	0.008	0.008	0	0	0.02	0.006	0	0	0	0	0	0.014	0	0.008	0.006
1726	Living/Bacillariophyta/Bacillariophyceae	0.01	0.02	0.002	0.844	0.022	0.012	0	0	0.004	0.002	0	0	0.002	0	0.008	0.002	0.008	0.006	0.006	0.004	0	0.006	0.014	0.008	0	0	0.002	0	0	0.006	0	0.006	0.006
1727	Living/Bacillariophyta/Bacillariophyceae	0.104	0.014	0	0.758	0.042	0.012	0.002	0	0.004	0.002	0.002	0	0	0	0.002	0.014	0.004	0.004	0.002	0.002	0	0.002	0.014	0	0	0	0	0	0	0.014	0	0	0.002
1728	Living/Bacillariophyta/Bacillariophyceae	0	0.006	0.002	0.39	0.116	0.022	0	0.002	0	0.002	0.004	0.002	0.068	0	0.012	0.008	0.004	0.006	0.002	0.002	0.018	0.128	0.122	0.064	0	0	0	0	0	0	0.008	0	0.012
1729	Living/Bacillariophyta/Bacillariophyceae	0.012	0.024	0	0.698	0.104	0.01	0	0.002	0.014	0.002	0	0	0.008	0	0.01	0.018	0.012	0	0.004	0	0.002	0.006	0.03	0.022	0	0	0	0	0	0.008	0	0.002	0.012
1730	Living/Bacillariophyta/Bacillariophyceae	0.02	0.016	0	0.746	0.062	0.002	0	0	0.016	0.002	0	0	0.002	0	0.008	0.044	0.01	0.012	0.018	0.002	0	0.002	0.018	0.012	0	0	0	0	0	0	0	0	0.008
1731	Living/Bacillariophyta/Bacillariophyceae	0.016	0.004	0	0.908	0.034	0.004	0	0	0.002	0.002	0	0	0.008	0	0	0.006	0.004	0	0.002	0	0	0	0.008	0	0	0	0	0	0	0.002	0	0	0
1732	Living/Bacillariophyta/Bacillariophyceae	0.004	0.006	0	0.762	0.102	0.002	0	0	0	0	0.002	0	0.008	0	0.018	0.022	0.004	0.006	0.006	0.002	0	0.006	0.032	0.008	0	0	0	0	0	0.002	0	0	0.008
1733	Living/Bacillariophyta/Bacillariophyceae	0.006	0.016	0	0.742	0.134	0.004	0	0	0.004	0.006	0.002	0	0.014	0	0.008	0.008	0.002	0.004	0.01	0.004	0.004	0.002	0.006	0.016	0	0	0.002	0	0	0	0	0	0.006
1734	Living/Bacillariophyta/Bacillariophyceae	0	0	0	0.234	0.008	0.052	0	0.01	0	0.006	0	0.05	0.036	0	0.002	0.002	0	0	0	0	0.002	0.504	0.068	0.022	0	0	0	0	0	0	0.004	0	0
1735	Living/Bacillariophyta/Bacillariophyceae	0	0.008	0.002	0.558	0.202	0.03	0	0	0	0.004	0.002	0.002	0.066	0	0.002	0.012	0.002	0.006	0	0	0.004	0.034	0.018	0.04	0	0	0.002	0	0	0	0.002	0	0.004
1736	Living/Bacillariophyta/Bacillariophyceae	0.004	0.006	0	0.878	0.04	0.004	0	0	0.006	0	0	0	0.014	0	0.002	0.008	0.002	0.006	0.004	0.006	0	0.002	0.004	0.008	0	0	0	0	0	0	0	0	0.006
1737	Living/Bacillariophyta/Bacillariophyceae	0	0	0.006	0.474	0.02	0.044	0	0.024	0	0.01	0	0.06	0.112	0	0	0.006	0	0	0	0	0	0.178	0.048	0.008	0	0	0	0	0	0	0.01	0	0
1738	Living/Bacillariophyta/Bacillariophyceae	0.3	0.036	0	0.466	0.032	0.026	0.004	0	0.036	0.016	0.002	0	0	0	0.004	0.02	0.004	0.008	0.002	0	0	0	0.02	0	0	0	0.006	0	0	0.012	0	0.004	0.002
1739	Living/Bacillariophyta/Bacillariophyceae	0.026	0.012	0	0.892	0.024	0.004	0	0	0.006	0	0	0	0	0	0	0.01	0.006	0	0.006	0	0	0	0.004	0.002	0	0	0	0	0	0.006	0	0	0.002
1740	Living/Bacillariophyta/Bacillariophyceae	0.016	0.014	0	0.86	0.024	0.014	0.002	0	0.012	0	0	0	0	0	0.006	0.01	0.002	0.002	0.016	0	0	0	0.006	0.002	0	0	0	0	0	0.006	0	0.002	0.006
1741	Living/Bacillariophyta/Bacillariophyceae	0.008	0.018	0	0.462	0.332	0	0	0	0.002	0	0	0	0.044	0	0.012	0.028	0.014	0.004	0.008	0	0	0.004	0.01	0.036	0	0	0	0	0	0	0.002	0	0.016
1742	Living/Bacillariophyta/Bacillariophyceae	0.002	0.004	0.002	0.232	0.122	0.052	0.004	0.004	0	0.008	0	0.014	0.09	0	0.006	0.01	0	0.004	0.002	0.002	0.026	0.234	0.046	0.124	0	0	0	0	0	0	0.002	0.002	0.008
1743	Living/Bacillariophyta/Bacillariophyceae	0.014	0.014	0.002	0.854	0.044	0.012	0.002	0	0.002	0.002	0	0	0	0	0.004	0.012	0.002	0.006	0.008	0	0	0	0.006	0.004	0	0	0	0	0	0.004	0	0	0.008
1744	Living/Bacillariophyta/Bacillariophyceae	0.036	0.032	0.002	0.682	0.054	0.02	0.01	0.002	0.05	0.004	0.002	0	0.008	0	0.012	0.014	0.006	0.016	0.01	0	0	0.002	0.004	0.008	0	0	0	0	0	0.012	0	0.004	0.01
1745	Living/Bacillariophyta/Bacillariophyceae	0.05	0.026	0	0.708	0.092	0	0.004	0	0.012	0.004	0.002	0	0.022	0	0.002	0.016	0.002	0.004	0.012	0	0	0.004	0.008	0.004	0	0	0.002	0	0	0.01	0	0	0.016
1746	Living/Bacillariophyta/Bacillariophyceae	0.112	0.024	0	0.594	0.104	0.022	0.01	0	0.028	0.01	0	0	0.004	0	0.008	0.004	0	0.012	0.012	0	0	0.002	0.008	0.004	0	0	0	0	0	0.02	0	0	0.022
1747	Living/Bacillariophyta/Bacillariophyceae	0.106	0.022	0	0.694	0.014	0.01	0.002	0	0.01	0.004	0	0	0	0	0	0.066	0.016	0.002	0.01	0.002	0	0	0.022	0	0	0	0	0	0	0.012	0	0.002	0.006
1748	Living/Bacillariophyta/Bacillariophyceae	0.304	0.026	0	0.38	0.046	0.012	0.008	0.002	0.004	0.018	0	0	0	0	0.006	0.034	0.002	0.006	0	0.002	0	0.004	0.02	0.01	0	0	0.004	0	0	0.098	0	0.004	0.01
1749	Living/Bacillariophyta/Bacillariophyceae	0	0	0.002	0.286	0.014	0.01	0.002	0.014	0	0.022	0	0.024	0.068	0	0	0	0	0.01	0	0	0	0.06	0.006	0.002	0	0	0.03	0	0.004	0	0.444	0	0.002
1750	Living/Bacillariophyta/Bacillariophyceae	0.248	0.04	0	0.334	0.106	0.022	0.022	0	0.008	0.03	0.002	0	0.024	0	0.004	0.012	0	0.006	0.012	0.008	0	0.002	0.004	0.004	0	0	0.002	0	0	0.04	0	0.004	0.066
1751	Living/Bacillariophyta/Bacillariophyceae	0	0	0.01	0.892	0.002	0.02	0.002	0.006	0.004	0	0	0	0	0	0.008	0.002	0	0.004	0.004	0	0.002	0.002	0.004	0	0	0	0.002	0	0	0.006	0.004	0.024	0.002
1752	Living/Bacillariophyta/Bacillariophyceae	0	0.002	0	0.988	0	0.006	0	0	0	0	0	0	0	0	0	0	0	0	0	0	0	0	0	0	0	0	0	0	0	0.002	0	0.002	0
1753	Living/Bacillariophyta/Bacillariophyceae	0	0	0.008	0.95	0	0.008	0	0	0	0	0	0	0	0	0	0	0	0	0.004	0	0.002	0.002	0.008	0	0	0	0	0	0.002	0	0.006	0.008	0.002
1754	Living/Bacillariophyta/Bacillariophyceae	0.002	0.012	0.012	0.554	0.084	0.068	0.02	0.004	0	0.012	0	0.048	0.108	0	0	0.002	0	0	0	0	0.012	0.012	0.008	0.004	0	0	0.004	0	0	0	0.03	0	0.004
1755	Living/Bacillariophyta/Bacillariophyceae	0	0	0.002	0.984	0	0.01	0.002	0.002	0	0	0	0	0	0	0	0	0	0	0	0	0	0	0	0	0	0	0	0	0	0	0	0	0
1756	Living/Bacillariophyta/Bacillariophyceae	0.004	0	0	0.962	0	0.014	0.016	0	0	0	0	0	0	0	0	0	0	0	0	0	0	0	0.002	0	0	0	0	0	0	0	0.002	0	0
1757	Living/Bacillariophyta/Bacillariophyceae	0	0	0.004	0.928	0	0.03	0.004	0.002	0	0.002	0	0	0.004	0	0.002	0	0	0	0	0	0.002	0	0.002	0	0	0	0.002	0	0.002	0	0.006	0.01	0
1758	Living/Bacillariophyta/Bacillariophyceae	0	0	0.008	0.954	0	0.01	0.01	0	0	0	0.002	0	0.004	0	0.004	0	0	0	0	0	0	0	0.004	0	0	0	0	0	0	0	0.002	0.002	0
1759	Living/Bacillariophyta/Bacillariophyceae	0	0	0	0.996	0	0.002	0	0	0	0	0	0.002	0	0	0	0	0	0	0	0	0	0	0	0	0	0	0	0	0	0	0	0	0
1760	Living/Bacillariophyta/Bacillariophyceae	0	0	0.002	0.948	0	0.022	0	0	0	0.002	0	0	0.006	0	0	0	0	0	0	0	0.002	0.004	0.004	0.002	0	0	0	0	0	0.002	0.004	0.002	0
1761	Living/Bacillariophyta/Bacillariophyceae	0.038	0.014	0	0.368	0.256	0.01	0.002	0.002	0.062	0	0	0	0.004	0	0.006	0.068	0.016	0.028	0.096	0	0	0	0.012	0.002	0	0	0	0	0	0.006	0	0	0.01
1762	Living/Bacillariophyta/Bacillariophyceae	0.002	0.014	0.008	0.584	0.04	0.06	0.05	0.016	0.002	0	0	0	0.002	0	0.012	0.018	0.02	0.006	0.026	0	0.006	0	0.014	0.006	0	0	0.004	0	0	0.042	0.006	0.038	0.024
1763	Living/Bacillariophyta/Bacillariophyceae	0	0.002	0.008	0.866	0	0.01	0.004	0	0	0	0	0.004	0.02	0	0.002	0	0	0.002	0.004	0	0	0.008	0.006	0.004	0.002	0	0	0	0	0	0.054	0.004	0
1764	Living/Bacillariophyta/Bacillariophyceae	0	0	0.012	0.656	0.004	0.018	0	0.002	0	0.002	0	0.002	0.01	0	0.002	0.004	0	0.002	0.006	0	0	0.07	0.076	0.002	0	0	0.002	0	0.008	0	0.12	0	0.002
1765	Living/Bacillariophyta/Bacillariophyceae	0	0.004	0.002	0.886	0.01	0.042	0.016	0	0.004	0	0.004	0.002	0	0	0.008	0.002	0	0	0	0	0	0	0.002	0	0	0	0.004	0	0	0.008	0	0.004	0.002
1766	Living/Bacillariophyta/Bacillariophyceae	0	0	0	0.906	0	0.014	0.002	0.004	0	0	0	0	0.01	0	0	0	0	0	0	0	0	0.024	0.006	0	0	0	0	0	0	0	0.026	0.008	0
1767	Living/Bacillariophyta/Bacillariophyceae	0	0	0	0.928	0	0.01	0	0.002	0	0	0	0.006	0.008	0	0	0	0	0	0	0	0	0.012	0.01	0	0	0	0	0	0	0	0.024	0	0
1768	Living/Bacillariophyta/Bacillariophyceae	0	0	0.002	0.974	0	0.012	0.004	0.002	0	0	0	0.002	0	0	0	0	0	0	0	0	0	0	0	0	0	0	0	0	0	0	0.002	0.002	0
1769	Living/Bacillariophyta/Bacillariophyceae	0	0.004	0	0.974	0.004	0.008	0	0	0	0	0	0.004	0	0	0	0	0	0	0	0	0	0.002	0.004	0	0	0	0	0	0	0	0	0	0
1770	Living/Bacillariophyta/Bacillariophyceae	0.008	0.002	0	0.932	0	0.016	0.016	0	0.002	0.004	0.002	0	0.002	0	0	0.002	0	0	0	0	0	0	0.002	0	0	0	0.002	0.002	0	0.002	0	0.004	0.002
1771	Living/Bacillariophyta/Bacillariophyceae	0	0	0.004	0.908	0	0.016	0.002	0	0	0	0	0.012	0.014	0	0	0	0	0	0.002	0	0	0.008	0.006	0	0	0	0	0	0	0	0.028	0	0
1772	Living/Bacillariophyta/Bacillariophyceae	0.004	0.002	0.002	0.94	0	0.002	0.026	0.002	0	0.004	0.002	0	0	0	0.002	0.002	0	0	0	0	0	0	0	0	0	0	0	0	0	0.002	0	0.01	0
1773	Living/Bacillariophyta/Bacillariophyceae	0	0	0.004	0.946	0.002	0.036	0	0	0	0	0	0	0.002	0	0	0	0	0	0	0	0	0.002	0	0	0	0	0	0	0	0.002	0.004	0.002	0
1774	Living/Bacillariophyta/Bacillariophyceae	0	0	0	0.97	0.002	0.006	0.004	0	0	0	0.002	0.002	0.004	0	0	0	0	0	0	0	0	0	0.004	0	0	0	0	0	0	0	0.006	0	0
1775	Living/Bacillariophyta/Bacillariophyceae	0	0	0	0.994	0	0.002	0	0	0	0	0	0	0	0	0	0	0	0	0	0	0	0	0	0	0	0	0.002	0	0	0.002	0	0	0
1776	Living/Bacillariophyta/Bacillariophyceae	0.04	0.018	0.002	0.452	0.054	0.106	0.196	0.002	0.008	0.018	0.006	0	0.008	0	0.004	0.006	0	0.01	0.006	0	0.002	0.002	0.014	0.004	0	0	0.006	0	0	0.018	0.006	0.002	0.01
1777	Living/Bacillariophyta/Bacillariophyceae	0	0	0	1	0	0	0	0	0	0	0	0	0	0	0	0	0	0	0	0	0	0	0	0	0	0	0	0	0	0	0	0	0
1778	Living/Bacillariophyta/Bacillariophyceae	0	0	0.004	0.944	0.004	0.02	0	0	0	0	0.002	0	0.002	0	0	0.002	0	0	0	0	0	0.01	0.006	0	0	0	0	0	0.002	0	0.004	0	0
1779	Living/Bacillariophyta/Bacillariophyceae	0.006	0.01	0.006	0.54	0.12	0.01	0.002	0.008	0.008	0.002	0	0.002	0.002	0.002	0.04	0.032	0.036	0.01	0.03	0.006	0.002	0	0.018	0.002	0	0	0.004	0	0.002	0.04	0.01	0.036	0.014
1780	Living/Bacillariophyta/Bacillariophyceae	0.048	0.016	0	0.79	0.042	0.006	0.002	0	0.018	0.004	0	0	0	0	0.002	0.028	0.008	0.006	0.006	0	0	0	0.008	0.002	0	0	0	0	0	0.014	0	0	0
1781	Living/Bacillariophyta/Bacillariophyceae	0.006	0.012	0.006	0.448	0.164	0.012	0.008	0.002	0.01	0	0	0	0.006	0.004	0.046	0.042	0.046	0.016	0.048	0.002	0.006	0	0.012	0.006	0	0	0.002	0	0.002	0.062	0	0.022	0.01
1782	Living/Bacillariophyta/Bacillariophyceae	0.06	0.012	0	0.748	0.044	0.01	0	0	0.022	0	0	0	0	0.002	0	0.056	0.006	0.008	0.012	0	0	0	0.01	0	0	0	0	0	0	0.006	0	0	0.004
1783	Living/Bacillariophyta/Bacillariophyceae	0	0.002	0	0.978	0.002	0.008	0	0	0	0	0	0	0.004	0	0	0	0	0	0	0	0	0.004	0.002	0	0	0	0	0	0	0	0	0	0
1784	Living/Bacillariophyta/Bacillariophyceae	0.002	0.002	0.004	0.008	0.356	0.008	0	0	0	0	0	0	0	0	0.294	0.168	0.004	0.02	0.062	0.002	0.048	0	0.01	0.006	0	0	0	0	0	0	0.004	0.002	0
1785	Living/Bacillariophyta/Bacillariophyceae	0	0	0	0.976	0.006	0.004	0	0.002	0	0	0	0	0.002	0	0	0	0	0.002	0	0	0.002	0	0	0.004	0	0	0	0	0	0	0.002	0	0
1786	Living/Bacillariophyta/Bacillariophyceae	0	0	0.006	0.91	0.006	0.022	0.004	0	0	0.002	0	0	0.02	0	0	0.002	0	0	0	0	0.004	0.006	0.002	0	0	0	0.004	0	0	0	0.01	0	0.002
1787	Living/Bacillariophyta/Bacillariophyceae	0	0	0.004	0.834	0.054	0.038	0	0.004	0	0.002	0	0.01	0.014	0	0.002	0	0	0.002	0.002	0	0.004	0.012	0.01	0.004	0	0	0	0	0	0	0.004	0	0
1788	Living/Bacillariophyta/Bacillariophyceae	0	0	0	0.978	0	0.012	0	0	0	0	0	0	0.002	0	0	0	0	0	0	0	0	0.002	0.002	0	0	0	0	0	0	0	0.002	0.002	0
1789	Living/Bacillariophyta/Bacillariophyceae	0	0.004	0.004	0.862	0.038	0.006	0.014	0	0	0.01	0	0.008	0.03	0	0	0	0	0	0	0	0.002	0.004	0.002	0.01	0	0	0	0	0	0	0.006	0	0
1790	Living/Bacillariophyta/Bacillariophyceae	0	0	0.002	0.942	0.004	0.028	0.004	0	0	0	0	0	0	0	0	0.002	0	0	0.002	0	0	0	0.004	0	0	0	0	0.002	0	0	0.002	0.008	0
1791	Living/Bacillariophyta/Bacillariophyceae	0	0	0.004	0.97	0	0.004	0	0.002	0	0	0	0.002	0.002	0	0	0	0	0	0	0	0	0.002	0	0.006	0	0	0	0	0	0	0.008	0	0
1792	Living/Bacillariophyta/Bacillariophyceae	0	0	0	0.996	0	0.002	0	0	0	0	0	0	0	0	0	0	0	0	0	0	0	0	0	0	0	0	0	0	0	0	0.002	0	0
1793	Living/Bacillariophyta/Bacillariophyceae	0.002	0.004	0.022	0.834	0.034	0.012	0	0.006	0	0.002	0	0.016	0.042	0	0	0	0	0	0	0	0.012	0.004	0.006	0	0	0	0	0	0	0	0.004	0	0
1794	Living/Bacillariophyta/Bacillariophyceae	0	0	0	0.972	0.004	0.01	0.006	0	0	0	0	0	0.004	0	0	0	0	0	0	0	0	0	0	0.002	0	0	0	0	0	0	0.002	0	0
1795	Living/Bacillariophyta/Bacillariophyceae	0.062	0.014	0	0.67	0.052	0.014	0.004	0	0.032	0.002	0	0	0	0	0	0.048	0	0.016	0.004	0.002	0.002	0	0.026	0	0	0	0	0	0	0.05	0	0	0.002
1796	Living/Bacillariophyta/Bacillariophyceae	0	0	0.002	0.998	0	0	0	0	0	0	0	0	0	0	0	0	0	0	0	0	0	0	0	0	0	0	0	0	0	0	0	0	0
1797	Living/Bacillariophyta/Bacillariophyceae	0	0.002	0.004	0.96	0.004	0.008	0.008	0	0	0.002	0	0	0.004	0	0	0	0	0	0	0	0	0	0.002	0.002	0	0	0	0	0	0.002	0	0	0.002
1798	Living/Bacillariophyta/Bacillariophyceae	0.004	0.02	0.004	0.454	0.236	0.016	0.002	0.002	0.022	0.002	0.006	0	0.002	0.004	0.034	0.036	0.036	0.018	0.034	0	0.006	0.002	0.01	0.002	0	0	0.004	0	0.002	0.024	0	0.01	0.008
1799	Living/Bacillariophyta/Bacillariophyceae	0	0	0	0.992	0.002	0	0.004	0	0	0	0	0.002	0	0	0	0	0	0	0	0	0	0	0	0	0	0	0	0	0	0	0	0	0
1800	Living/Bacillariophyta/Bacillariophyceae	0	0	0	1	0	0	0	0	0	0	0	0	0	0	0	0	0	0	0	0	0	0	0	0	0	0	0	0	0	0	0	0	0
1801	Living/Bacillariophyta/Bacillariophyceae	0	0	0.004	0.886	0.008	0.044	0.002	0	0	0	0.002	0.002	0.022	0	0	0.002	0	0	0	0	0	0.004	0.006	0.002	0	0	0.002	0	0	0	0.006	0.004	0.004
1802	Living/Bacillariophyta/Bacillariophyceae	0.002	0.002	0	0.984	0.004	0.002	0.004	0	0	0	0	0	0	0	0	0	0	0	0	0	0	0	0	0	0	0	0	0	0	0.002	0	0	0
1803	Living/Bacillariophyta/Bacillariophyceae	0.008	0.004	0.004	0.902	0.002	0.026	0.02	0	0	0.004	0.01	0	0.002	0	0	0	0	0	0	0	0	0	0.002	0	0	0	0.002	0	0	0.002	0	0.012	0
1804	Living/Bacillariophyta/Bacillariophyceae	0	0	0	0.956	0	0.002	0.028	0	0.004	0	0.002	0	0.002	0	0	0	0	0	0	0	0	0	0	0	0	0	0.002	0	0	0.002	0	0	0.002
1805	Living/Bacillariophyta/Bacillariophyceae	0	0	0.002	0.888	0	0.016	0	0.012	0	0.004	0	0.002	0	0	0.002	0.002	0	0	0.014	0	0.002	0.01	0.002	0.002	0.004	0	0.004	0	0	0.002	0.016	0.016	0
1806	Living/Bacillariophyta/Bacillariophyceae	0	0.002	0	0.976	0.004	0.014	0.002	0	0	0	0	0	0	0	0	0	0	0	0	0	0	0.002	0	0	0	0	0	0	0	0	0	0	0
1807	Living/Bacillariophyta/Bacillariophyceae	0.044	0.006	0	0.812	0.016	0.036	0.042	0	0.02	0.002	0	0	0	0	0	0.004	0	0	0	0	0	0	0.002	0	0	0	0.002	0	0	0.008	0	0.006	0
1808	Living/Bacillariophyta/Bacillariophyceae	0	0.004	0	0.916	0.002	0.052	0.014	0	0	0.002	0.002	0	0.004	0	0	0	0	0	0	0	0	0.002	0	0	0	0	0.002	0	0	0	0	0	0
1809	Living/Bacillariophyta/Bacillariophyceae	0	0	0	0.968	0	0.008	0.004	0	0	0	0	0	0.002	0	0	0	0	0	0	0	0	0	0	0	0	0	0.004	0.004	0	0	0.002	0.008	0
1810	Living/Bacillariophyta/Bacillariophyceae	0	0	0	0.944	0	0.022	0.01	0	0.002	0.002	0.002	0	0	0	0	0	0	0	0	0	0	0	0	0	0	0.002	0	0.002	0	0.004	0.004	0.006	0
1811	Living/Bacillariophyta/Bacillariophyceae	0.008	0	0.002	0.846	0.006	0.048	0.026	0	0	0.002	0.002	0	0.002	0	0	0	0	0	0	0	0	0.008	0	0	0	0.002	0.016	0.01	0	0.004	0.004	0.014	0
1812	Living/Bacillariophyta/Bacillariophyceae	0.002	0.002	0.002	0.978	0	0.008	0.008	0	0	0	0	0	0	0	0	0	0	0	0	0	0	0	0	0	0	0	0	0	0	0	0	0	0
1813	Living/Bacillariophyta/Bacillariophyceae	0	0	0.002	0.904	0	0.004	0	0	0	0.004	0	0.002	0.014	0	0	0	0	0	0	0	0.002	0.016	0.006	0.002	0	0	0.004	0	0	0	0.04	0	0
1814	Living/Bacillariophyta/Bacillariophyceae	0.124	0.028	0	0.572	0.072	0.006	0	0	0.04	0	0.002	0	0	0	0.004	0.046	0.01	0.006	0.01	0	0	0	0.038	0	0	0	0	0	0	0.036	0	0.004	0.002
1815	Living/Bacillariophyta/Bacillariophyceae	0	0	0	0.978	0.002	0.006	0	0	0	0	0	0	0	0	0	0.002	0	0	0	0	0	0.002	0	0	0	0	0.002	0	0	0	0.006	0.002	0
1816	Living/Bacillariophyta/Bacillariophyceae	0.158	0.016	0	0.566	0.038	0.006	0.004	0	0.072	0.006	0	0	0	0	0.008	0.046	0.006	0.01	0.014	0.004	0	0	0.018	0	0	0	0	0	0	0.022	0	0	0.006
1817	Living/Bacillariophyta/Bacillariophyceae	0.108	0.026	0	0.592	0.048	0.006	0	0	0.062	0.006	0.002	0	0	0.002	0.02	0.028	0.008	0.012	0.014	0.002	0	0	0.018	0	0	0	0.002	0	0	0.03	0	0.004	0.01
1818	Living/Bacillariophyta/Bacillariophyceae	0	0.002	0	0.87	0	0.012	0.002	0	0	0	0	0.006	0.026	0	0	0	0	0	0	0	0	0.014	0.004	0.006	0	0	0.006	0	0	0	0.05	0.002	0
1819	Living/Bacillariophyta/Bacillariophyceae	0	0	0.004	0.942	0	0.014	0	0	0	0.002	0	0.002	0.004	0	0	0	0	0.002	0	0	0	0.012	0.004	0	0.002	0	0	0	0	0.002	0.01	0	0
1820	Living/Bacillariophyta/Bacillariophyceae	0	0	0.002	0.97	0.004	0.002	0.004	0	0	0	0	0.002	0.004	0	0	0	0	0	0	0	0	0.006	0.002	0.004	0	0	0	0	0	0	0	0	0
1821	Living/Bacillariophyta/Bacillariophyceae	0.01	0.01	0.004	0.594	0.058	0.068	0.112	0.008	0.002	0.01	0.008	0.002	0.046	0	0	0.002	0	0	0.004	0	0	0.004	0	0.022	0	0	0.002	0	0	0.01	0.006	0.002	0.016
1822	Living/Bacillariophyta/Bacillariophyceae	0	0	0	0.996	0	0	0	0	0	0	0	0	0.002	0	0	0	0	0	0	0	0	0	0	0	0	0	0	0	0	0	0	0.002	0
1823	Living/Bacillariophyta/Bacillariophyceae	0.002	0	0.01	0.704	0.012	0.11	0	0.006	0	0	0	0.008	0.03	0	0.004	0.004	0	0	0	0	0.008	0.012	0.056	0.006	0	0	0	0	0	0	0.026	0.002	0
1824	Living/Bacillariophyta/Bacillariophyceae	0	0	0	0.996	0	0	0	0	0	0	0	0	0	0	0	0	0	0	0	0	0.002	0	0	0	0	0	0	0	0	0	0.002	0	0
1825	Living/Bacillariophyta/Bacillariophyceae	0	0	0.008	0.854	0.022	0.046	0.004	0	0	0.002	0	0.006	0.02	0	0	0	0	0	0.002	0	0.006	0.004	0.006	0.006	0	0	0	0	0	0	0.01	0.004	0
1826	Living/Bacillariophyta/Bacillariophyceae	0	0	0	0.998	0	0	0.002	0	0	0	0	0	0	0	0	0	0	0	0	0	0	0	0	0	0	0	0	0	0	0	0	0	0
1827	Living/Bacillariophyta/Bacillariophyceae	0	0	0.002	0.786	0.002	0.054	0	0.002	0	0.002	0	0.04	0.02	0	0.002	0	0	0.002	0	0	0	0.05	0.02	0	0	0	0	0	0	0	0.018	0	0
1828	Living/Bacillariophyta/Bacillariophyceae	0	0	0	0.698	0	0.008	0	0.01	0	0.008	0	0.096	0.042	0	0	0	0	0	0	0	0	0.104	0.012	0.006	0	0	0	0	0	0	0.016	0	0
1829	Living/Bacillariophyta/Bacillariophyceae	0.192	0.014	0.002	0.482	0.028	0.052	0.042	0	0.058	0.018	0.004	0	0	0.004	0.006	0.012	0.004	0.006	0.002	0	0	0.002	0.008	0	0	0	0.002	0	0	0.05	0	0.01	0.002
1830	Living/Bacillariophyta/Bacillariophyceae	0.164	0.018	0	0.576	0.036	0.038	0.028	0	0.048	0.014	0	0	0	0	0.008	0.02	0.006	0.002	0.004	0	0	0	0.004	0	0	0	0.004	0	0	0.026	0	0.002	0.002
1831	Living/Bacillariophyta/Bacillariophyceae	0	0	0	0.886	0.02	0.05	0.004	0	0	0	0	0.004	0.016	0	0.002	0	0	0	0	0	0	0.012	0.004	0.002	0	0	0	0	0	0	0	0	0
1832	Living/Bacillariophyta/Bacillariophyceae	0.006	0.004	0	0.604	0.014	0.074	0.03	0.008	0	0.01	0.008	0.01	0.076	0	0	0.002	0	0	0.006	0	0.01	0.014	0.014	0.024	0.004	0	0.01	0.004	0	0	0.044	0.008	0.016
1833	Living/Bacillariophyta/Bacillariophyceae	0	0	0	0.994	0.002	0	0	0	0	0	0	0	0.002	0	0	0	0	0	0	0	0	0	0	0	0	0	0	0	0	0	0	0.002	0
1834	Living/Bacillariophyta/Bacillariophyceae	0	0	0.038	0.658	0.046	0.022	0.004	0.002	0	0.016	0.002	0.006	0.066	0	0	0.002	0.002	0	0	0	0.022	0.006	0.044	0.006	0	0	0	0	0	0	0.052	0.004	0.002
1835	Living/Bacillariophyta/Bacillariophyceae	0	0	0	1	0	0	0	0	0	0	0	0	0	0	0	0	0	0	0	0	0	0	0	0	0	0	0	0	0	0	0	0	0
1836	Living/Bacillariophyta/Bacillariophyceae	0.002	0	0.002	0.966	0.004	0.008	0.014	0	0	0	0	0.002	0	0	0	0	0	0	0	0	0	0	0	0	0	0	0	0	0	0.002	0	0	0
1837	Living/Bacillariophyta/Bacillariophyceae	0	0	0.002	0.926	0.004	0.046	0.002	0	0	0	0	0	0.002	0	0.002	0	0	0	0	0	0	0.002	0.008	0.002	0	0	0	0	0	0	0.002	0.002	0
1838	Living/Bacillariophyta/Bacillariophyceae	0.004	0.002	0	0.814	0	0.054	0.06	0.002	0	0.004	0.002	0	0.004	0	0	0	0	0	0	0	0	0	0	0	0.004	0	0.018	0.01	0	0.006	0.002	0.01	0.004
1839	Living/Bacillariophyta/Bacillariophyceae	0.004	0	0	0.984	0.002	0.002	0.002	0	0	0	0	0	0.002	0	0	0	0	0	0	0	0	0	0	0.002	0	0	0	0	0	0	0.002	0	0
1840	Living/Bacillariophyta/Bacillariophyceae	0.024	0.01	0	0.796	0.006	0.06	0.078	0	0.006	0.004	0	0	0	0	0	0.002	0	0	0	0	0	0	0.002	0	0	0	0.002	0	0	0.006	0.002	0.002	0
1841	Living/Bacillariophyta/Bacillariophyceae	0	0	0.004	0.968	0.002	0.018	0.002	0	0	0	0	0	0	0	0	0	0	0	0	0	0	0	0	0.002	0	0	0	0	0	0	0.002	0.002	0
1842	Living/Bacillariophyta/Bacillariophyceae	0	0	0	0.996	0	0.002	0	0	0	0	0	0	0	0	0	0	0	0	0	0	0	0	0	0	0	0	0	0	0	0	0	0.002	0
1843	Living/Bacillariophyta/Bacillariophyceae	0	0.004	0.004	0.946	0	0.014	0.012	0	0	0	0	0	0.006	0	0	0	0	0	0	0	0	0.002	0.004	0	0	0.002	0	0	0	0	0.006	0	0
1844	Living/Bacillariophyta/Bacillariophyceae	0	0	0.004	0.848	0.02	0.048	0.002	0	0	0	0	0.006	0.024	0	0	0.004	0	0	0	0	0.002	0.01	0.022	0	0	0	0	0	0	0	0.01	0	0
1845	Living/Bacillariophyta/Bacillariophyceae	0	0	0	0.994	0	0.006	0	0	0	0	0	0	0	0	0	0	0	0	0	0	0	0	0	0	0	0	0	0	0	0	0	0	0
1846	Living/Bacillariophyta/Bacillariophyceae	0	0.008	0.004	0.916	0.01	0.024	0.002	0	0	0.002	0	0.002	0.018	0	0	0	0	0	0	0	0	0.002	0.004	0	0	0.002	0	0	0	0	0.006	0	0
1847	Living/Bacillariophyta/Bacillariophyceae	0.004	0.002	0.014	0.792	0.01	0.082	0.012	0	0	0	0.006	0.002	0.006	0	0	0	0	0	0.002	0	0	0.014	0.006	0	0	0	0.002	0.002	0	0.004	0.026	0.014	0
1848	Living/Bacillariophyta/Bacillariophyceae	0	0	0.006	0.898	0.004	0.032	0.008	0.004	0	0	0	0.008	0.006	0	0	0	0	0	0	0	0	0.006	0.006	0	0.002	0	0	0	0	0	0.01	0.008	0.002
1849	Living/Bacillariophyta/Bacillariophyceae	0.22	0.03	0	0.45	0.02	0.05	0.028	0.002	0.034	0.006	0.008	0	0.002	0	0.01	0.044	0.008	0.004	0.002	0.004	0	0	0	0	0	0	0.004	0	0	0.064	0	0.004	0.006
1850	Living/Bacillariophyta/Bacillariophyceae	0	0.002	0.002	0.904	0	0.01	0	0	0	0.006	0.002	0	0.01	0	0	0	0	0	0	0	0.002	0.004	0	0	0	0	0.002	0	0.002	0	0.046	0.008	0
1851	Living/Bacillariophyta/Bacillariophyceae	0	0	0.01	0.764	0	0.016	0	0.004	0	0.002	0	0.012	0.024	0	0	0	0	0.004	0	0	0	0.024	0.012	0.002	0.004	0	0.008	0.002	0.008	0	0.104	0	0
1852	Living/Bacillariophyta/Bacillariophyceae	0.008	0.004	0.002	0.63	0.002	0.25	0.016	0	0	0.004	0	0	0.012	0	0	0	0	0	0	0	0	0.008	0	0.002	0.002	0.004	0.016	0.02	0	0	0.006	0.012	0.002
1853	Living/Bacillariophyta/Bacillariophyceae	0.01	0.004	0.01	0.812	0.022	0.054	0.034	0.002	0	0.002	0	0	0.006	0	0.002	0.002	0.002	0	0.002	0	0	0	0.004	0.002	0	0	0.002	0.002	0	0.012	0.004	0.002	0.008
1854	Living/Bacillariophyta/Bacillariophyceae	0	0	0.002	0.89	0.004	0.022	0.004	0.002	0	0	0.002	0.014	0.016	0	0	0	0	0	0	0	0	0.018	0.002	0	0	0	0	0	0	0	0.02	0.004	0
1855	Living/Bacillariophyta/Bacillariophyceae	0	0	0.002	0.896	0.038	0.022	0.004	0	0	0.002	0.002	0.002	0.004	0	0	0	0	0	0	0	0.004	0.01	0.004	0.004	0	0	0	0	0	0	0.004	0	0.002
1856	Living/Bacillariophyta/Bacillariophyceae	0.002	0	0	0.936	0.002	0.02	0.008	0	0	0.004	0	0.002	0.002	0	0	0	0	0	0	0	0	0.002	0.002	0	0	0	0	0.004	0	0	0.004	0.012	0
1857	Living/Bacillariophyta/Bacillariophyceae	0	0	0.006	0.774	0.002	0.01	0	0.014	0	0.002	0	0.016	0.014	0	0.004	0	0	0	0	0	0	0.066	0.02	0	0	0	0.002	0	0	0	0.07	0	0
1858	Living/Bacillariophyta/Bacillariophyceae	0	0.002	0.008	0.912	0.004	0.028	0	0	0	0	0.002	0	0.01	0	0.004	0	0	0	0	0	0	0.004	0.004	0.006	0	0	0.002	0	0.002	0	0.004	0.008	0
1859	Living/Bacillariophyta/Bacillariophyceae	0	0	0	0.986	0.002	0.008	0	0	0	0	0	0	0.002	0	0	0	0	0	0	0	0	0.002	0	0	0	0	0	0	0	0	0	0	0
1860	Living/Bacillariophyta/Bacillariophyceae	0	0	0	0.956	0	0.02	0.002	0	0	0.002	0	0	0.002	0	0	0	0	0.002	0	0	0.002	0.004	0.002	0	0	0	0.002	0	0	0	0.004	0.002	0
1861	Living/Bacillariophyta/Bacillariophyceae	0.002	0	0	0.972	0	0.01	0.004	0	0.002	0	0.002	0	0.002	0	0	0	0	0	0	0	0	0	0	0	0	0	0	0	0	0.002	0.002	0.002	0
1862	Living/Bacillariophyta/Bacillariophyceae	0	0	0.014	0.66	0	0.01	0	0.01	0	0	0	0.006	0.034	0	0	0	0	0	0.002	0	0	0.08	0.038	0.002	0.002	0	0.002	0	0.008	0	0.13	0.002	0
1863	Living/Bacillariophyta/Bacillariophyceae	0	0.004	0.036	0.198	0.308	0.06	0.002	0.004	0.002	0.004	0	0	0.026	0	0.01	0.03	0	0.002	0.002	0	0.106	0.006	0.138	0.02	0	0	0.002	0	0	0.004	0.034	0	0.002
1864	Living/Bacillariophyta/Bacillariophyceae	0.002	0.006	0.03	0.632	0.03	0.036	0	0.008	0	0.002	0	0.014	0.122	0	0.002	0	0	0	0	0	0.008	0.008	0.03	0.016	0	0	0.006	0	0	0.002	0.044	0.002	0
1865	Living/Bacillariophyta/Bacillariophyceae	0.002	0	0.002	0.79	0.002	0.02	0.008	0	0	0.016	0.002	0	0.014	0	0.002	0	0	0	0	0	0	0	0	0	0.004	0.006	0.038	0.032	0	0.004	0.044	0.014	0
1866	Living/Bacillariophyta/Bacillariophyceae	0.004	0.006	0.004	0.662	0.08	0.026	0.08	0.002	0.004	0.018	0.004	0.002	0.056	0	0	0.004	0	0.006	0	0	0	0.002	0.004	0.018	0	0	0	0	0	0.004	0.01	0	0.004
1867	Living/Bacillariophyta/Bacillariophyceae	0	0	0	0.978	0.002	0.012	0.004	0	0	0	0	0	0	0	0	0	0	0	0	0	0	0	0	0	0	0	0	0.002	0	0	0.002	0	0
1868	Living/Bacillariophyta/Bacillariophyceae	0.01	0.006	0.004	0.774	0.042	0.042	0.054	0	0.002	0.002	0.004	0	0.022	0	0.004	0	0	0	0.002	0	0	0	0.006	0.006	0	0.002	0.002	0	0	0.006	0.006	0	0.004
1869	Living/Bacillariophyta/Bacillariophyceae	0	0	0	0.99	0	0.008	0	0	0	0	0	0	0	0	0	0	0	0	0	0	0	0	0	0	0	0	0	0.002	0	0	0	0	0
1870	Living/Bacillariophyta/Bacillariophyceae	0	0	0.04	0.342	0.158	0.038	0.002	0.004	0	0.006	0.002	0.048	0.162	0	0	0.002	0.002	0	0.002	0	0.034	0.014	0.048	0.026	0	0	0	0	0	0	0.062	0	0.008
1871	Living/Bacillariophyta/Bacillariophyceae	0.008	0.008	0.006	0.828	0.004	0.066	0.032	0	0	0.002	0.008	0	0.004	0	0	0.002	0	0.002	0	0	0.002	0.004	0.004	0.002	0	0	0	0.002	0	0.002	0.002	0.01	0.002
1872	Living/Bacillariophyta/Bacillariophyceae	0.508	0.014	0	0.168	0.008	0.114	0.052	0	0.028	0.024	0	0	0	0	0.002	0.014	0	0	0	0	0	0.002	0.002	0	0	0	0.002	0	0	0.048	0	0.014	0
1873	Living/Bacillariophyta/Bacillariophyceae	0.002	0	0.002	0.81	0.006	0.114	0.02	0	0	0.002	0.002	0.002	0.018	0	0	0	0	0	0.002	0	0	0	0.004	0	0.002	0	0	0.002	0.002	0	0.006	0.002	0.002
1874	Living/Bacillariophyta/Bacillariophyceae	0.002	0.014	0.008	0.4	0.288	0.086	0.016	0	0	0.012	0	0.008	0.024	0	0.008	0.016	0.002	0.024	0.024	0	0.018	0.006	0.014	0.008	0	0	0	0	0	0.002	0.004	0.004	0.012
1875	Living/Bacillariophyta/Bacillariophyceae	0.006	0	0.008	0.172	0.202	0.188	0.01	0.002	0	0.002	0.002	0.008	0.12	0	0.006	0.02	0	0.006	0.006	0	0.024	0.084	0.084	0.016	0	0	0	0	0	0	0.02	0.004	0.01
1876	Living/Bacillariophyta/Bacillariophyceae	0	0	0.004	0.382	0.002	0.012	0.002	0	0	0.006	0	0.01	0.064	0	0	0	0	0.002	0	0	0	0.046	0.006	0.002	0.006	0	0.012	0	0.014	0	0.428	0.002	0
1877	Living/Bacillariophyta/Bacillariophyceae	0.004	0	0	0.844	0.002	0.04	0.008	0	0	0.004	0.002	0.002	0.004	0	0.002	0	0	0	0	0	0	0	0.002	0	0.004	0.002	0.012	0.02	0	0.004	0.018	0.026	0
1878	Living/Bacillariophyta/Bacillariophyceae	0	0	0.002	0.268	0.358	0.128	0.002	0.008	0	0.002	0	0.046	0.064	0	0.002	0.012	0	0.006	0.008	0	0.024	0.018	0.016	0.024	0	0	0	0	0	0	0.008	0	0.004
1879	Living/Bacillariophyta/Bacillariophyceae	0	0	0.008	0.634	0.004	0.214	0.012	0	0.002	0.002	0	0.014	0.048	0	0.004	0	0	0.002	0.002	0	0.004	0.002	0.012	0	0	0	0.008	0	0	0	0.018	0.008	0.002
1880	Living/Bacillariophyta/Bacillariophyceae	0	0	0	0.898	0	0.056	0.008	0	0.002	0	0	0	0.01	0	0	0	0.002	0	0.002	0	0.004	0.01	0.002	0.002	0	0	0	0	0	0	0.004	0	0
1881	Living/Bacillariophyta/Bacillariophyceae	0	0	0.072	0.488	0.038	0.07	0.004	0.002	0	0	0	0.03	0.012	0	0.01	0.008	0	0	0.006	0	0.04	0.02	0.07	0.012	0	0	0.002	0	0.002	0	0.106	0.004	0.004
1882	Living/Bacillariophyta/Bacillariophyceae	0.02	0.004	0.014	0.338	0.004	0.292	0.08	0	0	0.01	0.004	0	0.014	0	0	0	0	0	0	0	0	0	0.002	0	0.018	0.014	0.062	0.04	0.008	0.004	0.056	0.016	0
1883	Living/Bacillariophyta/Bacillariophyceae	0	0	0	0.626	0	0.094	0.006	0	0	0.006	0	0	0.004	0	0	0	0	0	0	0	0	0.004	0	0	0.026	0	0.048	0.056	0.004	0	0.096	0.03	0
1884	Living/Bacillariophyta/Bacillariophyceae	0.002	0	0.002	0.96	0	0.016	0.008	0	0	0	0	0	0	0	0	0	0	0	0	0	0	0	0	0.002	0	0	0.002	0.002	0	0.002	0.002	0.002	0
1885	Living/Bacillariophyta/Bacillariophyceae	0	0	0.002	0.8	0	0.114	0.038	0.002	0	0.004	0.002	0	0.006	0	0	0	0	0	0.002	0	0	0	0.002	0	0	0	0.006	0.008	0	0	0.006	0.006	0.002
1886	Living/Bacillariophyta/Bacillariophyceae	0.026	0.012	0.008	0.718	0.014	0.104	0.048	0.002	0.002	0.008	0.002	0	0.002	0	0	0.002	0	0.004	0	0	0	0.002	0.004	0.002	0	0	0.006	0.006	0	0.008	0.004	0.014	0.002
1887	Living/Bacillariophyta/Bacillariophyceae	0	0	0.002	0.122	0	0.006	0	0.02	0	0.014	0	0.014	0.072	0	0.002	0	0	0	0.002	0	0	0.662	0.006	0.004	0	0	0	0	0.012	0	0.06	0.002	0
1888	Living/Bacillariophyta/Bacillariophyceae	0.002	0.004	0.01	0.596	0.004	0.156	0.006	0.004	0	0.002	0.002	0.016	0.054	0	0.004	0.002	0	0.004	0.01	0	0	0.028	0.01	0.012	0.002	0	0	0	0.008	0.002	0.05	0.012	0
1889	Living/Bacillariophyta/Bacillariophyceae	0	0.002	0	0.806	0.004	0.106	0.022	0	0	0	0	0.004	0.026	0	0	0	0	0	0	0	0.004	0	0.004	0.004	0	0	0.004	0.002	0	0	0.002	0.008	0.002
1890	Living/Bacillariophyta/Bacillariophyceae	0.016	0.026	0	0.45	0.298	0.008	0.002	0.002	0.008	0.006	0.002	0	0.05	0.002	0.006	0.024	0.02	0.01	0.012	0	0	0.002	0.014	0.018	0	0	0	0	0	0.006	0	0.002	0.016
1891	Living/Bacillariophyta/Bacillariophyceae	0.384	0.012	0	0.156	0.038	0.044	0.032	0	0.012	0.044	0	0	0.004	0	0.002	0.016	0	0.004	0.004	0	0	0	0.014	0.006	0	0	0.008	0	0	0.168	0	0.002	0.05
1892	Living/Bacillariophyta/Bacillariophyceae	0.006	0.004	0.002	0.284	0.004	0.136	0.068	0	0	0.016	0.004	0	0.03	0	0.002	0	0	0	0	0	0.002	0.006	0	0.004	0.006	0.028	0.124	0.156	0.002	0.022	0.05	0.032	0.012
1893	Living/Bacillariophyta/Bacillariophyceae	0	0	0.008	0.338	0.002	0.012	0	0.026	0	0.028	0	0.032	0.138	0	0	0	0	0.002	0	0	0	0.094	0.026	0.018	0.002	0	0.01	0	0.002	0	0.262	0	0
1894	Living/Bacillariophyta/Bacillariophyceae	0.04	0.018	0.014	0.426	0.066	0.048	0.04	0.002	0.04	0.018	0.01	0	0.012	0	0.002	0.01	0.01	0.016	0.004	0.004	0.006	0	0.006	0.018	0	0	0.01	0	0	0.136	0	0.008	0.036
1895	Living/Bacillariophyta/Bacillariophyceae	0.002	0.004	0.004	0.162	0.594	0.036	0.012	0.004	0	0	0	0.002	0.03	0	0.008	0.01	0	0.01	0.01	0	0.074	0.008	0.006	0.014	0	0	0	0	0.002	0	0.008	0	0
1896	Living/Bacillariophyta/Bacillariophyceae	0.126	0.028	0	0.66	0.028	0.024	0.028	0.002	0.02	0.006	0.004	0	0.004	0	0.002	0.026	0	0.006	0	0.002	0	0	0	0	0	0	0	0	0	0.032	0	0.002	0
1897	Living/Bacillariophyta/Bacillariophyceae	0	0	0.006	0.17	0.662	0.034	0.004	0	0	0	0	0.008	0.03	0	0.006	0.008	0	0.002	0.002	0	0.034	0.006	0.012	0.008	0	0	0	0	0.002	0	0.006	0	0
1898	Living/Bacillariophyta/Bacillariophyceae	0	0	0.004	0.682	0.004	0.022	0	0.014	0	0.008	0	0.03	0.014	0	0	0.002	0	0	0	0	0	0.198	0.012	0	0	0	0	0	0.002	0	0.008	0	0
1899	Living/Bacillariophyta/Bacillariophyceae	0	0	0.01	0.728	0.002	0.024	0	0	0	0.008	0	0.04	0.052	0	0	0.002	0	0	0.002	0	0	0.088	0.01	0.006	0	0	0	0	0.002	0	0.026	0	0
1900	Living/Bacillariophyta/Bacillariophyceae	0	0.002	0.006	0.446	0	0.052	0	0.008	0	0.006	0	0.016	0.166	0	0	0	0	0	0.002	0	0	0.164	0.04	0.006	0	0	0.004	0	0.002	0	0.078	0	0.002
1901	Living/Bacillariophyta/Bacillariophyceae	0	0	0.004	0.59	0	0.03	0	0.01	0	0.008	0	0.068	0.026	0	0.008	0.002	0	0.002	0.006	0	0.002	0.19	0.024	0.004	0	0	0	0	0	0	0.026	0	0
1902	Living/Bacillariophyta/Bacillariophyceae	0	0	0.002	0.994	0	0.002	0.002	0	0	0	0	0	0	0	0	0	0	0	0	0	0	0	0	0	0	0	0	0	0	0	0	0	0
1903	Living/Bacillariophyta/Bacillariophyceae	0.022	0.016	0	0.632	0.082	0.054	0.086	0	0.016	0.014	0	0	0.028	0	0	0.004	0.002	0	0.004	0	0.002	0.004	0.006	0.008	0	0	0	0.002	0	0.008	0	0	0.01
1904	Living/Bacillariophyta/Bacillariophyceae	0	0.004	0	0.968	0.006	0.018	0.002	0	0	0	0	0	0.002	0	0	0	0	0	0	0	0	0	0	0	0	0	0	0	0	0	0	0	0
1905	Living/Bacillariophyta/Bacillariophyceae	0	0	0.002	0.056	0.002	0.068	0	0.002	0	0.022	0	0.038	0.122	0	0.006	0.002	0	0	0	0	0.002	0.636	0.022	0.008	0	0	0	0	0.002	0	0.01	0	0
1906	Living/Bacillariophyta/Bacillariophyceae	0.058	0.016	0	0.772	0.028	0.014	0.004	0	0.006	0.002	0	0	0	0.002	0.014	0.014	0.008	0.014	0.004	0	0	0.002	0.016	0.004	0	0	0	0	0	0.006	0	0.012	0.004
1907	Living/Bacillariophyta/Bacillariophyceae	0.006	0.04	0.002	0.538	0.122	0.064	0.01	0.004	0.008	0.004	0.006	0	0.044	0	0.008	0.008	0.004	0.014	0.002	0.004	0.004	0.038	0.018	0.03	0	0	0.002	0	0	0.006	0.004	0	0.01
1908	Living/Bacillariophyta/Bacillariophyceae	0.016	0.018	0	0.764	0.028	0.016	0.004	0	0.01	0	0	0	0.002	0	0.028	0.014	0.004	0.026	0.02	0.004	0.002	0.008	0.03	0	0	0	0	0	0	0.004	0	0.002	0
1909	Living/Bacillariophyta/Bacillariophyceae	0.002	0.006	0	0.536	0.19	0.01	0	0.004	0.002	0.002	0.002	0.002	0.07	0	0.008	0.014	0	0.006	0.004	0	0.008	0.04	0.006	0.076	0	0	0	0	0	0.002	0.004	0	0.006
1910	Living/Bacillariophyta/Bacillariophyceae	0	0.008	0	0.544	0.066	0.014	0	0	0	0.024	0	0.004	0.012	0	0.02	0.012	0.006	0.024	0.004	0.004	0	0.162	0.028	0.054	0	0	0	0	0	0.004	0	0	0.01
1911	Living/Bacillariophyta/Bacillariophyceae	0	0	0.004	0.368	0.004	0.052	0	0.034	0	0.02	0	0.142	0.102	0	0	0	0	0	0	0	0	0.21	0.034	0.024	0.002	0	0	0	0	0	0.004	0	0
1912	Living/Bacillariophyta/Bacillariophyceae	0.044	0.016	0	0.782	0.042	0.018	0.006	0	0.018	0.006	0	0	0.004	0	0.006	0.004	0.006	0.002	0.006	0	0	0	0.002	0.01	0	0	0	0	0	0.012	0.002	0.002	0.012
1913	Living/Bacillariophyta/Bacillariophyceae	0.002	0.02	0	0.828	0.06	0.008	0	0	0.002	0.002	0	0	0.008	0	0.01	0.004	0.002	0.008	0.012	0	0	0.006	0.008	0.006	0	0	0	0	0	0.004	0.002	0	0.008
1914	Living/Bacillariophyta/Bacillariophyceae	0.014	0.008	0	0.82	0.048	0.012	0	0	0.004	0.006	0	0	0.01	0	0.008	0.02	0.01	0.008	0.006	0.002	0	0.004	0.01	0.008	0	0	0	0.002	0	0	0	0	0
1915	Living/Bacillariophyta/Bacillariophyceae	0.058	0.018	0	0.816	0.03	0.002	0.006	0	0.012	0.004	0.002	0	0	0	0.002	0.012	0.008	0	0.006	0	0.002	0	0.004	0.004	0	0	0	0	0	0.01	0	0	0.004
1916	Living/Bacillariophyta/Bacillariophyceae	0.016	0.024	0.002	0.408	0.21	0.02	0.004	0.004	0.01	0.01	0.002	0	0.098	0	0.01	0.006	0.006	0.008	0.006	0.002	0.018	0.014	0.01	0.052	0	0	0.002	0	0	0.01	0.006	0	0.042
1917	Living/Bacillariophyta/Bacillariophyceae	0.002	0.01	0.006	0.324	0.248	0.012	0	0.008	0.004	0.004	0.002	0	0.036	0	0.014	0.01	0.006	0.004	0.002	0	0.012	0.024	0.078	0.174	0	0	0	0	0.002	0	0.002	0	0.016
1918	Living/Bacillariophyta/Bacillariophyceae	0.004	0.012	0.002	0.164	0.396	0.004	0.002	0.006	0	0.006	0.01	0.002	0.106	0	0.004	0.008	0.008	0.01	0.018	0.002	0.034	0.028	0.03	0.03	0.002	0	0	0	0	0.004	0.006	0	0.102
1919	Living/Bacillariophyta/Bacillariophyceae	0	0.002	0.014	0.522	0.01	0.034	0	0.006	0	0.01	0	0.074	0.2	0	0	0	0	0	0	0	0.002	0.048	0.028	0.008	0	0	0	0	0	0	0.042	0	0
1920	Living/Bacillariophyta/Bacillariophyceae	0	0	0.004	0.462	0.004	0.018	0	0.042	0	0.004	0	0.054	0.086	0	0	0	0	0	0	0	0	0.216	0.028	0.02	0	0	0.002	0	0.004	0	0.056	0	0
1921	Living/Bacillariophyta/Bacillariophyceae	0.046	0.032	0.006	0.472	0.054	0.056	0.022	0.004	0.07	0.006	0.01	0	0.008	0.004	0.028	0.02	0.038	0.016	0.01	0	0	0.004	0.012	0.002	0	0	0.008	0	0.004	0.044	0	0.006	0.018
1922	Living/Bacillariophyta/Bacillariophyceae	0	0.002	0.002	0.95	0	0.004	0.008	0	0	0	0	0	0.004	0	0	0	0	0	0	0	0	0	0.016	0.002	0	0	0	0.004	0	0	0.004	0.004	0
1923	Living/Bacillariophyta/Bacillariophyceae	0.002	0.002	0	0.896	0	0.074	0.016	0	0	0	0.002	0	0.002	0	0	0	0	0	0	0	0	0	0	0	0	0	0	0.002	0	0	0.004	0	0
1924	Living/Bacillariophyta/Bacillariophyceae	0.002	0.018	0.01	0.47	0.012	0.104	0.014	0.004	0	0.006	0	0.04	0.212	0	0	0.002	0	0	0.008	0	0.014	0.026	0.018	0	0	0	0.004	0	0	0	0.026	0.004	0.006
1925	Living/Bacillariophyta/Bacillariophyceae	0	0	0.012	0.808	0.014	0.066	0.018	0.008	0	0	0	0	0.01	0	0.012	0	0.004	0	0.012	0	0.01	0	0.004	0	0	0	0	0	0	0.01	0.004	0.006	0.002
1926	Living/Bacillariophyta/Bacillariophyceae	0	0.002	0.008	0.876	0.004	0.058	0.01	0	0	0.004	0.002	0.006	0.014	0	0	0	0	0.002	0	0	0.002	0.002	0	0	0	0	0	0	0	0.002	0.008	0	0
1927	Living/Bacillariophyta/Bacillariophyceae	0.022	0.01	0	0.764	0.042	0.002	0.002	0	0.022	0	0	0	0	0	0.016	0.044	0.008	0.01	0.008	0.002	0.002	0	0.018	0.002	0	0	0	0	0	0.018	0	0.002	0.006
1928	Living/Bacillariophyta/Bacillariophyceae	0	0	0	0.982	0	0.008	0.002	0	0	0	0	0.004	0.004	0	0	0	0	0	0	0	0	0	0	0	0	0	0	0	0	0	0	0	0
1929	Living/Bacillariophyta/Bacillariophyceae	0	0	0.004	0.772	0.006	0.08	0.008	0	0	0.006	0.002	0	0.01	0	0	0.004	0.002	0	0.004	0	0	0.006	0	0.002	0	0.002	0.008	0.006	0.004	0.004	0.036	0.03	0.004
1930	Living/Bacillariophyta/Bacillariophyceae	0	0	0	0.996	0	0.002	0	0	0	0	0	0	0	0	0	0	0	0	0	0	0	0	0	0	0	0	0	0.002	0	0	0	0	0
1931	Living/Bacillariophyta/Bacillariophyceae	0.002	0.008	0.018	0.782	0.016	0.046	0.032	0.008	0.002	0.002	0.002	0	0.004	0	0.016	0.004	0.008	0.004	0.006	0	0.002	0	0	0.002	0	0	0	0	0	0.022	0.004	0.008	0.002
1932	Living/Bacillariophyta/Bacillariophyceae	0	0	0.012	0.846	0	0.034	0.004	0.006	0	0.002	0	0.002	0.016	0	0.002	0.002	0	0	0.002	0	0.006	0.006	0.01	0.002	0.002	0	0.004	0	0	0	0.036	0.006	0
1933	Living/Bacillariophyta/Bacillariophyceae	0.006	0.008	0.026	0.614	0.05	0.064	0.07	0.008	0	0.004	0.002	0.012	0.018	0	0.008	0	0	0.002	0.004	0	0.008	0.008	0.004	0.014	0	0	0	0.002	0.002	0.01	0.036	0.012	0.008
1934	Living/Bacillariophyta/Bacillariophyceae	0	0	0.002	0.98	0	0.01	0	0	0	0	0	0	0.002	0	0	0	0	0	0	0	0	0	0	0	0	0	0	0	0	0	0.006	0	0
1935	Living/Bacillariophyta/Bacillariophyceae	0.002	0.002	0	0.882	0.006	0.03	0.068	0	0	0	0	0	0.002	0	0	0	0	0	0	0	0	0	0	0	0	0	0	0	0	0.004	0	0.002	0.002
1936	Living/Bacillariophyta/Bacillariophyceae	0.014	0.004	0.002	0.86	0.004	0.068	0.038	0	0.006	0	0	0	0.002	0	0	0	0	0	0	0	0	0	0.002	0	0	0	0	0	0	0	0	0	0
1937	Living/Bacillariophyta/Bacillariophyceae	0	0	0.002	0.96	0	0.006	0	0	0	0	0	0.004	0	0	0	0	0	0	0	0	0	0	0.024	0	0	0	0	0	0	0	0.004	0	0
1938	Living/Bacillariophyta/Bacillariophyceae	0	0	0.006	0.904	0.002	0.036	0.006	0	0	0.002	0	0	0.006	0	0	0.002	0	0	0	0	0	0.002	0.018	0.002	0	0	0	0	0	0	0.01	0.004	0
1939	Living/Bacillariophyta/Bacillariophyceae	0	0	0.002	0.982	0	0.012	0	0	0	0	0	0	0	0	0	0	0	0	0	0	0	0.002	0	0	0	0	0	0	0	0	0.002	0	0
1940	Living/Bacillariophyta/Bacillariophyceae	0	0	0	1	0	0	0	0	0	0	0	0	0	0	0	0	0	0	0	0	0	0	0	0	0	0	0	0	0	0	0	0	0
1941	Living/Bacillariophyta/Bacillariophyceae	0	0	0.002	0.956	0.002	0.024	0.004	0	0	0	0	0	0.004	0	0.002	0	0	0	0	0	0	0	0	0.002	0	0	0	0	0	0	0.002	0.002	0
1942	Living/Bacillariophyta/Bacillariophyceae	0	0	0	0.99	0	0.004	0	0	0	0.002	0	0	0.002	0	0	0	0	0	0	0	0	0	0	0	0	0	0	0	0	0	0.002	0	0
1943	Living/Bacillariophyta/Bacillariophyceae	0.036	0.006	0.002	0.898	0	0.01	0.016	0	0.006	0.002	0	0	0	0	0.004	0.002	0.002	0	0	0	0	0	0	0	0	0	0	0	0	0.008	0.002	0.004	0.002
1944	Living/Bacillariophyta/Bacillariophyceae	0.004	0	0.002	0.824	0	0.12	0.022	0	0.002	0	0	0	0.008	0	0	0	0	0	0	0	0	0.004	0	0	0	0	0	0	0.002	0.004	0	0.008	0
1945	Living/Bacillariophyta/Bacillariophyceae	0	0	0.006	0.954	0	0.014	0	0	0	0.002	0	0.006	0.002	0	0	0	0	0	0	0	0	0	0.006	0	0	0	0	0	0	0	0.006	0.004	0
1946	Living/Bacillariophyta/Bacillariophyceae	0	0	0.002	0.998	0	0	0	0	0	0	0	0	0	0	0	0	0	0	0	0	0	0	0	0	0	0	0	0	0	0	0	0	0
1947	Living/Bacillariophyta/Bacillariophyceae	0	0	0	0.992	0	0.002	0	0	0	0	0	0.002	0.002	0	0	0	0	0	0	0	0.002	0	0	0	0	0	0	0	0	0	0	0	0
1948	Living/Bacillariophyta/Bacillariophyceae	0	0	0	0.982	0	0.012	0.004	0	0	0	0	0	0	0	0	0	0	0	0.002	0	0	0	0	0	0	0	0	0	0	0	0	0	0
1949	Living/Bacillariophyta/Bacillariophyceae	0	0	0	0.986	0	0.004	0	0	0	0	0	0	0	0	0	0	0	0	0	0	0.002	0	0.002	0	0	0	0	0	0	0.002	0.004	0	0
1950	Living/Bacillariophyta/Bacillariophyceae	0	0	0	1	0	0	0	0	0	0	0	0	0	0	0	0	0	0	0	0	0	0	0	0	0	0	0	0	0	0	0	0	0
1951	Living/Bacillariophyta/Bacillariophyceae	0.194	0.012	0	0.608	0.02	0.022	0.014	0	0.024	0.01	0.004	0	0	0	0.004	0.03	0.002	0.002	0	0	0	0	0.006	0.002	0	0	0	0	0.002	0.038	0	0.006	0
1952	Living/Bacillariophyta/Bacillariophyceae	0	0	0.004	0.974	0.008	0.004	0.002	0	0	0	0	0	0.002	0	0.002	0	0	0	0	0	0	0	0	0	0	0	0	0	0	0	0.004	0	0
1953	Living/Bacillariophyta/Bacillariophyceae	0.078	0.036	0	0.442	0.174	0.056	0.014	0	0.044	0.002	0	0	0.004	0	0.008	0.034	0.018	0.034	0.028	0	0	0.002	0.006	0.008	0	0	0	0	0	0.008	0	0.004	0
1954	Living/Bacillariophyta/Bacillariophyceae	0	0	0	0.978	0.006	0.006	0	0	0	0	0	0	0.002	0	0	0	0	0	0	0	0	0.004	0	0.002	0	0	0.002	0	0	0	0	0	0
1955	Living/Bacillariophyta/Bacillariophyceae	0	0	0	0.984	0.004	0.002	0.004	0	0	0	0	0	0	0	0	0	0	0	0	0	0	0	0	0	0	0	0	0	0	0.002	0.002	0.002	0
1956	Living/Bacillariophyta/Bacillariophyceae	0.002	0	0	0.92	0.014	0.006	0.004	0.002	0	0.004	0.01	0	0.008	0	0	0	0	0	0	0	0.002	0.008	0.002	0.004	0	0.002	0	0	0	0	0.006	0	0.006
1957	Living/Bacillariophyta/Bacillariophyceae	0	0	0	0.98	0.004	0.008	0	0	0	0.002	0	0	0	0	0	0	0	0	0.002	0	0	0.002	0.002	0	0	0	0	0	0	0	0	0	0
1958	Living/Bacillariophyta/Bacillariophyceae	0	0.002	0.01	0.786	0.03	0.09	0	0	0	0.002	0	0	0.01	0	0.004	0.002	0	0	0.004	0	0.006	0.028	0.01	0.002	0	0	0	0	0	0	0.014	0	0
1959	Living/Bacillariophyta/Bacillariophyceae	0.002	0.002	0.01	0.844	0.036	0.022	0.016	0	0.002	0	0.002	0	0.02	0	0.002	0.002	0	0	0.002	0	0	0	0.002	0.014	0	0	0	0	0	0.002	0.008	0	0.012
1960	Living/Bacillariophyta/Bacillariophyceae	0	0	0	0.996	0	0.004	0	0	0	0	0	0	0	0	0	0	0	0	0	0	0	0	0	0	0	0	0	0	0	0	0	0	0
1961	Living/Bacillariophyta/Bacillariophyceae	0	0	0.006	0.944	0.008	0.004	0.012	0	0	0.004	0.002	0.002	0.012	0	0	0	0	0	0	0	0	0	0.004	0	0	0	0	0	0	0	0.002	0	0
1962	Living/Bacillariophyta/Bacillariophyceae	0	0	0	0.994	0	0	0.002	0	0	0	0	0	0.002	0	0	0	0	0	0	0	0	0	0	0	0	0	0	0.002	0	0	0	0	0
1963	Living/Bacillariophyta/Bacillariophyceae	0	0	0	0.882	0.024	0.022	0.016	0	0	0.008	0.002	0.002	0.016	0	0	0	0	0	0	0	0.006	0.002	0	0.002	0	0.002	0.002	0	0	0.002	0.008	0	0.004
1964	Living/Bacillariophyta/Bacillariophyceae	0.002	0.002	0	0.98	0.002	0.002	0	0	0	0	0	0	0.004	0	0	0	0	0	0.002	0	0.002	0.002	0	0	0	0	0	0	0	0	0.002	0	0
1965	Living/Bacillariophyta/Bacillariophyceae	0.044	0.01	0	0.814	0.002	0.058	0.04	0	0.014	0.002	0	0	0.002	0	0	0	0	0	0	0	0	0	0.006	0	0	0	0	0.002	0	0.004	0	0.002	0
1966	Living/Bacillariophyta/Bacillariophyceae	0.002	0.004	0.004	0.866	0.036	0.01	0.008	0	0.002	0	0.008	0.004	0.034	0	0.002	0	0.002	0	0	0	0.002	0.002	0	0.008	0	0	0.002	0	0	0	0	0	0.004
1967	Living/Bacillariophyta/Bacillariophyceae	0	0	0	0.974	0.01	0.006	0.002	0	0	0	0	0	0.004	0	0	0	0	0	0	0	0	0	0	0	0	0	0	0	0	0	0.002	0.002	0
1968	Living/Bacillariophyta/Bacillariophyceae	0	0	0	0.96	0.006	0.018	0.004	0	0	0	0	0.002	0.002	0	0	0	0	0	0	0	0.002	0.002	0	0	0	0	0	0	0	0	0.002	0.002	0
1969	Living/Bacillariophyta/Bacillariophyceae	0	0	0	0.982	0.002	0.01	0	0	0	0	0	0	0.002	0	0	0	0	0	0	0	0	0	0	0.002	0	0	0	0	0	0	0.002	0	0
1970	Living/Bacillariophyta/Bacillariophyceae	0.002	0.002	0	0.976	0	0.004	0.002	0	0	0.002	0.002	0	0.002	0	0	0	0	0	0	0	0	0.002	0	0.002	0	0	0.002	0	0	0	0.002	0	0
1971	Living/Bacillariophyta/Bacillariophyceae	0	0	0.002	0.99	0	0.002	0.004	0	0	0	0	0	0	0	0	0	0	0	0	0	0	0	0	0	0	0	0	0	0	0	0	0.002	0
1972	Living/Bacillariophyta/Bacillariophyceae	0	0	0	0.964	0	0.002	0.024	0.002	0	0	0	0	0.002	0	0	0	0	0	0	0	0	0	0	0.002	0	0	0	0	0	0.004	0	0	0
1973	Living/Bacillariophyta/Bacillariophyceae	0	0.002	0.004	0.962	0	0.012	0.002	0	0.002	0.002	0	0	0.002	0	0.002	0	0	0.004	0	0	0	0	0.004	0	0	0	0	0	0	0	0	0.002	0
1974	Living/Bacillariophyta/Bacillariophyceae	0	0	0	0.972	0.002	0.002	0.016	0	0	0	0	0	0	0	0	0.002	0	0.002	0	0	0	0	0	0	0	0	0.004	0	0	0	0	0	0
1975	Living/Bacillariophyta/Bacillariophyceae	0.01	0.004	0.002	0.87	0.004	0.026	0.06	0	0.002	0	0.002	0.002	0.004	0	0	0	0	0	0.002	0	0	0	0.002	0	0	0	0.002	0.002	0	0.002	0	0.002	0.002
1976	Living/Bacillariophyta/Bacillariophyceae	0.004	0	0	0.948	0.004	0.012	0.016	0	0.002	0	0	0	0	0	0.002	0	0	0.002	0	0	0	0	0	0	0	0	0	0	0	0.002	0.004	0.002	0.002
1977	Living/Bacillariophyta/Bacillariophyceae	0	0	0.012	0.89	0.006	0.012	0	0	0	0	0.002	0.004	0.006	0	0	0	0	0	0	0	0.004	0.006	0.008	0	0	0	0.004	0	0	0	0.042	0.004	0
1978	Living/Bacillariophyta/Bacillariophyceae	0.002	0	0	0.954	0	0.014	0.022	0.002	0	0	0	0	0	0	0	0	0	0	0	0	0	0	0	0.002	0	0	0	0	0	0	0.002	0.002	0
1979	Living/Bacillariophyta/Bacillariophyceae	0.006	0	0	0.942	0.004	0.022	0.016	0	0.002	0.002	0	0	0	0	0	0.002	0	0	0	0	0	0	0	0	0	0	0	0.004	0	0	0	0	0
1980	Living/Bacillariophyta/Bacillariophyceae	0.002	0	0	0.924	0.002	0.018	0.03	0	0	0.002	0	0	0.002	0	0	0	0	0	0	0	0	0	0.002	0.004	0	0	0.004	0.002	0	0.004	0	0.004	0
1981	Living/Bacillariophyta/Bacillariophyceae	0	0.006	0.006	0.662	0	0.04	0.002	0	0	0.004	0.004	0	0.006	0	0.006	0.002	0	0.004	0.004	0	0.006	0.006	0.008	0.004	0.002	0	0.016	0.006	0.054	0.004	0.074	0.074	0
1982	Living/Bacillariophyta/Bacillariophyceae	0	0	0.004	0.61	0.006	0.082	0	0	0	0.008	0	0.012	0.12	0	0.002	0	0	0	0.002	0	0.004	0.06	0.016	0.016	0.01	0	0.002	0	0.01	0	0.034	0.002	0
1983	Living/Bacillariophyta/Bacillariophyceae	0	0	0.004	0.982	0	0	0	0.002	0	0	0.002	0	0.002	0	0	0	0	0	0	0	0	0.002	0	0	0	0	0	0.002	0	0	0.004	0	0
1984	Living/Bacillariophyta/Bacillariophyceae	0	0	0.004	0.974	0	0.006	0	0.002	0	0	0	0	0	0	0	0	0	0	0	0	0	0.006	0	0	0	0	0	0.002	0	0.002	0.002	0	0.002
1985	Living/Bacillariophyta/Bacillariophyceae	0.002	0	0.016	0.936	0	0.014	0.01	0	0.002	0	0	0	0	0	0	0	0.002	0	0	0	0	0.002	0.002	0	0	0	0	0	0	0.006	0.006	0.002	0
1986	Living/Bacillariophyta/Bacillariophyceae	0	0	0.006	0.71	0.012	0.03	0.004	0.006	0	0.016	0	0.052	0.018	0	0.002	0.002	0	0.004	0.004	0	0	0.1	0.002	0.004	0	0	0	0	0.004	0	0.02	0	0.004
1987	Living/Bacillariophyta/Bacillariophyceae	0.008	0.022	0.018	0.254	0.258	0.05	0.024	0.006	0.006	0.006	0	0	0.004	0.002	0.028	0.02	0.022	0.026	0.034	0.008	0.028	0.004	0.016	0.01	0	0	0.022	0	0.004	0.06	0.006	0.006	0.048
1988	Living/Bacillariophyta/Bacillariophyceae	0	0	0.006	0.88	0.004	0.02	0	0	0	0.004	0	0.008	0.018	0	0	0	0	0	0.004	0	0	0.014	0.008	0.002	0	0	0.002	0	0	0	0.03	0	0
1989	Living/Bacillariophyta/Bacillariophyceae	0	0	0.006	0.712	0.022	0.024	0.002	0.01	0	0.006	0.002	0.054	0.048	0	0	0	0	0	0	0	0.002	0.056	0.018	0.018	0	0	0	0	0	0	0.02	0	0
1990	Living/Bacillariophyta/Bacillariophyceae	0	0	0.012	0.95	0.004	0.01	0.006	0	0.002	0	0.002	0	0	0	0	0	0	0	0	0	0	0.002	0	0	0	0	0.002	0.002	0	0.004	0	0.004	0
1991	Living/Bacillariophyta/Bacillariophyceae	0.004	0	0	0.974	0.004	0.008	0.004	0	0	0	0	0	0	0	0	0	0	0	0	0	0	0	0	0	0	0	0.002	0	0	0	0.002	0.002	0
1992	Living/Bacillariophyta/Bacillariophyceae	0.008	0.004	0	0.794	0.056	0.02	0.022	0.006	0.004	0.004	0.006	0	0.03	0	0.002	0.006	0.002	0.002	0.002	0	0.006	0.004	0.004	0.004	0	0	0	0	0	0.002	0.002	0.004	0.006
1993	Living/Bacillariophyta/Bacillariophyceae	0.004	0.002	0.002	0.96	0.004	0.008	0.008	0	0	0	0	0	0	0	0	0.002	0	0	0	0	0	0.002	0	0	0	0	0.002	0	0	0.004	0	0.002	0
1994	Living/Bacillariophyta/Bacillariophyceae	0.002	0	0.002	0.93	0.006	0.018	0.02	0	0	0	0.004	0	0	0	0	0	0	0	0	0	0	0	0.002	0.002	0	0	0	0.002	0	0.004	0	0.008	0
1995	Living/Bacillariophyta/Bacillariophyceae	0.008	0.006	0.01	0.5	0.026	0.118	0.25	0.004	0.002	0	0.008	0	0.014	0	0	0	0	0	0.002	0.002	0.002	0.004	0.002	0.006	0	0	0.004	0.002	0	0.012	0.006	0.008	0.004
1996	Living/Bacillariophyta/Bacillariophyceae	0	0	0.006	0.524	0.006	0.012	0	0.004	0	0	0	0	0.024	0	0.004	0	0	0.002	0.004	0	0	0.028	0.018	0.004	0.014	0	0.008	0	0.022	0	0.308	0.012	0
1997	Living/Bacillariophyta/Bacillariophyceae	0.008	0.006	0.002	0.602	0.016	0.148	0.034	0.004	0.002	0.006	0.016	0	0.036	0	0.002	0.002	0	0	0.002	0.002	0.012	0.02	0.008	0.002	0.002	0	0.004	0.01	0	0.006	0.016	0.022	0.01
1998	Living/Bacillariophyta/Bacillariophyceae	0.002	0	0.004	0.934	0.002	0.018	0.004	0	0	0.004	0	0.002	0.004	0	0	0	0	0	0	0	0	0.002	0	0	0	0	0.002	0	0	0.006	0.006	0.01	0
[truncated: 16,104 more rows]
