# Supplementary material for: Quantitative 3D-imaging for cell biology and ecology of environmental microbial eukaryotes
Source: eLife. 2017 Oct 31;6:e26066. doi: 10.7554/eLife.26066 (PMC5663481; doi:10.7554/eLife.26066)
Supplement: Figure 3—figure supplement 3—source data 1. [file elife-26066-fig3-figsupp3-data1.xlsx]

## Sheet: Sheet1
	PC1	PC2
52_SUR	0.217933	-0.478158
52_DCM	0.399171	-0.905166
64_DCM	-0.45508	-0.877988
65_SUR	-0.145447	-1.08156
66_SUR	-0.616602	-0.204439
66_DCM	-0.36854	-0.872727
67_SUR	0.250519	-0.498296
68_SUR	1.0583	0.221245
70_SUR	0.585868	0.332124
71_SUR	0.670524	0.363714
72_SUR	1.41722	1.15319
72_DCM	1.47908	0.843893
78_SUR	0.903767	0.22316
81_SUR	0.486849	-0.846046
81_DCM	0.743452	0.657327
82_SUR	0.348155	-0.828312
82_SUR	0.475473	-0.31476
82_DCM	0.331437	-1.44873
84_SUR	-0.0329315	-0.501695
84_SUR	-0.042106	-0.486462
85_SUR	-0.870097	-1.39192
85_DCM	-0.100299	-0.397816
91_SUR	-0.441509	-0.696544
92_SUR	-0.839381	-0.775465
96_SUR	1.20125	0.834479
100_SUR	-0.338983	0.598844
102_SUR	-0.820533	-0.0742645
106_SUR	-0.61667	0.276179
109_SUR	-0.791259	0.278016
113_SUR	0.0287529	-0.905362
122_SUR	-1.25791	0.471187
122_SUR	-0.868635	1.07275
122_DCM	-0.932177	0.701837
122_DCM	-1.42461	0.966819
123_SUR	-1.68713	-0.138592
123_SUR	-1.73644	0.0343108
123_MIX	-1.21967	-0.058094
123_MIX	-1.50362	0.162784
124_SUR	-0.955983	0.252502
125_SUR	-0.0326064	0.921582
125_SUR	-0.454042	0.770446
125_SUR	-0.63489	0.998871
125_MIX	0.215612	1.11343
125_MIX	0.0381647	1.17287
125_MIX	-0.136887	1.10645
127_SUR	-0.114892	0.666928
127_DCM	-0.668641	0.639871
128_SUR	-0.785575	-0.192128
128_DCM	-0.692287	-0.189977
129_SUR	-0.337935	0.140643
129_DCM	-0.329856	0.465365
131_SUR	1.11393	0.250825
131_DCM	0.628034	0.298781
132_SUR	1.11312	0.53578
132_DCM	0.50419	0.107675
133_SUR	0.761439	-0.182471
133_DCM	0.631756	0.365037
135_SUR	-0.0610836	-0.497873
135_DCM	-0.0424868	-0.430466
136_SUR	0.146164	0.215396
137_SUR	-0.063517	-0.0351422
137_DCM	-0.135935	0.0926064
138_SUR	0.338459	-0.839801
138_DCM	-0.0405102	0.382474
139_SUR	-0.675305	-0.237701
140_SUR	-0.400302	-0.710767
143_SUR	0.662222	-0.027892
143_DCM	0.769535	0.0726247
145_SUR	0.820018	-0.178897
146_SUR	1.10049	-0.362669
148_SUR	0.929801	-0.592381
149_SUR	0.62087	-0.992469
150_SUR	1.2875	-0.386057
150_DCM	1.39332	-0.122935
