# Supplementary material for: Quantitative 3D-imaging for cell biology and ecology of environmental microbial eukaryotes
Source: eLife. 2017 Oct 31;6:e26066. doi: 10.7554/eLife.26066 (PMC5663481; doi:10.7554/eLife.26066)
Supplement: Figure 3—figure supplement 4—source data 1. [file elife-26066-fig3-figsupp4-data1.xlsx]

## Sheet: Sheet1
Number of features	Classification Accuracy
5	0.129205
10	0.18577
15	0.201072
20	0.212396
25	0.244269
30	0.314699
35	0.338507
40	0.382312
45	0.389604
50	0.398
55	0.397393
60	0.398829
65	0.52367
70	0.563774
75	0.608076
80	0.653096
85	0.65851
90	0.69215
95	0.711153
100	0.711981
105	0.709993
110	0.727946
115	0.741976
120	0.742087
125	0.743689
130	0.759929
135	0.768215
140	0.769707
145	0.777993
150	0.782854
155	0.785063
160	0.790421
165	0.803403
170	0.803845
175	0.804121
180	0.805889
185	0.805391
190	0.805336
195	0.806275
200	0.807546
205	0.805447
210	0.805281
215	0.806938
220	0.806496
225	0.80865
230	0.810694
235	0.808927
240	0.809811
245	0.811302
250	0.812075
255	0.810308
260	0.809479
265	0.811633
270	0.809203
275	0.810473
280	0.811247
285	0.809921
290	0.812296
295	0.810639
300	0.811081
305	0.811799
310	0.813788
315	0.815058
320	0.817047
325	0.817655
330	0.817765
335	0.817655
340	0.816771
345	0.816826
350	0.816715
355	0.816826
360	0.816329
365	0.816108
370	0.81782
375	0.818594
380	0.818041
385	0.817875
390	0.819588
395	0.818428
400	0.820085
405	0.820196
410	0.821466
415	0.821963
420	0.820417
425	0.822295
430	0.82014
435	0.821024
440	0.823178
445	0.822129
450	0.821466
455	0.822074
460	0.821521
465	0.821742
470	0.823234
475	0.82235
480	0.822405
